# Supplementary material for: Comparative Heterochromatin Profiling Reveals Conserved and Unique Epigenome Signatures Linked to Adaptation and Development of Malaria Parasites
Source: Cell Host Microbe. 2018 Mar 14;23(3):407–420.e8. doi: 10.1016/j.chom.2018.01.008 (PMC5853956; doi:10.1016/j.chom.2018.01.008)
Supplement: Table S1. Genome-wide HP1 Occupancy in Six Plasmodium Species, Related to Figures 1 and 2 and Tables S2–S5 and S7 — ChIP/input enrichment values were calculated over a 1,000-bp window (ATG ±500 bp) for each coding sequence of the respective reference genomes in P. falciparum, P. vivax, P. knowlesi, P. chabaudi, P. berghei, and P. yoelii schizont stages. Column A: chromosome number. Columns B and C: nucleotide positions at the start and end of each 1,000 bp window. Columns D and E: gene IDs and annotations. Columns F and G: RPKM values for the α-ChIP and input samples. Column H: HP1 enrichment values (ChIP/input ratio). Columns I and J: probability values (p) for genes to belong to either the euchromatic or the heterochromatic group of genes. Column K: heterochromatic gene family classification. Columns L and M: Plasmodium species encoding an ortholog or syntenic ortholog. Columns N and O: orthologs are heterochromatic in multiple species or a single species only. High-confidence heterochromatic genes (p > 0.99999) and potential heterochromatic genes (0.99999 > p > 0.95) are highlighted in orange and light blue, respectively. Genes with very low mappability (RPKM value <5 in at least one input sample) are highlighted in gray and were excluded from downstream analyses. This file contains six worksheets (xlsx format). [file mmc2.xlsx]

## Sheet: P. falciparum
chr	start	end	geneID	description	HP1-ChIP_RPKM	Input_RPKM	HP1-ChIP/Input	probability of belonging to euchromatic compartment	probability of belonging to heterochromatic compartment	gene family	ortholog	syntenic ortholog	HP1-enriched in >= one other species	HP1-enriched in Pf only
Pf3D7_13_v3	2891840	2892840	PF3D7_1373500	erythrocytemembraneprotein1,PfEMP1(VAR)	377.915	24.6854	15.3093	0	1	var
Pf3D7_11_v3	23660	24660	PF3D7_1100100	erythrocytemembraneprotein1,PfEMP1(VAR)	426.244	29.3139	14.5407	0	1	var
Pf3D7_08_v3	40448	41448	PF3D7_0800300	erythrocytemembraneprotein1,PfEMP1(VAR)	429.413	31.6033	13.5876	0	1	var
Pf3D7_04_v3	568842	569842	PF3D7_0412700	erythrocytemembraneprotein1,PfEMP1(VAR)	287.86	21.8486	13.1752	0	1	var
Pf3D7_12_v3	32203	33203	PF3D7_1200400	erythrocytemembraneprotein1,PfEMP1(VAR)	400.363	30.5581	13.1017	0	1	var
Pf3D7_11_v3	44556	45556	PF3D7_1100300	rifin(RIF)	154.758	11.845	13.0653	0	1	rif
Pf3D7_12_v3	1719074	1720074	PF3D7_1240600	erythrocytemembraneprotein1,PfEMP1(VAR)	366.295	28.1692	13.0034	0	1	var
Pf3D7_02_v3	923148	924148	PF3D7_0223500	erythrocytemembraneprotein1,PfEMP1(VAR)	444.73	34.241	12.9882	0	1	var
Pf3D7_07_v3	534631	535631	PF3D7_0712000	erythrocytemembraneprotein1,PfEMP1(VAR)	546.67	42.2041	12.953	0	1	var
Pf3D7_08_v3	1442949	1443949	PF3D7_0833500	erythrocytemembraneprotein1,PfEMP1(VAR)	418.321	32.3996	12.9113	0	1	var
Pf3D7_07_v3	573808	574808	PF3D7_0712600	erythrocytemembraneprotein1,PfEMP1(VAR)	545.877	42.3534	12.8886	0	1	var
Pf3D7_04_v3	78693	79693	PF3D7_0401200	rifin(RIF)	239.267	18.962	12.6182	0	1	rif
Pf3D7_09_v3	19580	20580	PF3D7_0900100	erythrocytemembraneprotein1,PfEMP1(VAR)	425.98	33.8927	12.5685	0	1	var
Pf3D7_12_v3	773697	774697	PF3D7_1219300	erythrocytemembraneprotein1,PfEMP1(VAR)	446.843	35.5848	12.5571	0	1	var
Pf3D7_07_v3	550020	551020	PF3D7_0712300	erythrocytemembraneprotein1,PfEMP1(VAR)	442.354	35.2364	12.5539	0	1	var
Pf3D7_02_v3	49647	50647	PF3D7_0200700	rifin(RIF)	111.711	9.00818	12.4011	0	1	rif
Pf3D7_04_v3	965111	966111	PF3D7_0421100	erythrocytemembraneprotein1,PfEMP1(VAR)	784.088	64.401	12.1751	0	1	var
Pf3D7_07_v3	518925	519925	PF3D7_0711700	erythrocytemembraneprotein1,PfEMP1(VAR)	512.338	42.1045	12.1682	0	1	var
Pf3D7_13_v3	47083	48083	PF3D7_1300400	rifin(RIF)	71.8329	5.92251	12.1288	0	1	rif
Pf3D7_10_v3	1649448	1650448	PF3D7_1041300	erythrocytemembraneprotein1,PfEMP1(VAR)	423.075	35.1867	12.0237	0	1	var
Pf3D7_10_v3	27990	28990	PF3D7_1000100	erythrocytemembraneprotein1,PfEMP1(VAR)	425.98	35.6346	11.9541	0	1	var
Pf3D7_07_v3	588423	589423	PF3D7_0712800	erythrocytemembraneprotein1,PfEMP1(VAR)	448.956	37.6253	11.9323	0	1	var
Pf3D7_08_v3	430665	431665	PF3D7_0808600	erythrocytemembraneprotein1,PfEMP1(VAR)	463.481	38.9193	11.9088	0	1	var
Pf3D7_08_v3	439908	440908	PF3D7_0808700	erythrocytemembraneprotein1,PfEMP1(VAR)	481.175	40.5119	11.8774	0	1	var
Pf3D7_12_v3	1704012	1705012	PF3D7_1240400	erythrocytemembraneprotein1,PfEMP1(VAR)	457.935	38.8696	11.7813	0	1	var
Pf3D7_12_v3	2248462	2249462	PF3D7_1255200	erythrocytemembraneprotein1,PfEMP1(VAR)	370.521	31.5535	11.7426	0	1	var
Pf3D7_04_v3	28206	29206	PF3D7_0400100	erythrocytemembraneprotein1,PfEMP1(VAR)	437.6	37.2769	11.7392	0	1	var
Pf3D7_07_v3	597233	598233	PF3D7_0712900	erythrocytemembraneprotein1,PfEMP1(VAR)	547.198	46.7828	11.6966	0	1	var
Pf3D7_02_v3	900994	901994	PF3D7_0222900	erythrocytemembraneprotein1(PfEMP1),exon2,pseudogene(VAR)	77.1148	6.66904	11.5631	0	1	var
Pf3D7_07_v3	19807	20807	PF3D7_0700100	erythrocytemembraneprotein1,PfEMP1(VAR)	402.476	34.9378	11.5198	0	1	var
Pf3D7_04_v3	1179726	1180726	PF3D7_0426000	erythrocytemembraneprotein1,PfEMP1(VAR)	391.384	33.9922	11.5139	0	1	var
Pf3D7_03_v3	36465	37465	PF3D7_0300100	erythrocytemembraneprotein1,PfEMP1(VAR)	411.191	35.8336	11.475	0	1	var
Pf3D7_04_v3	976091	977091	PF3D7_0421300	erythrocytemembraneprotein1,PfEMP1(VAR)	553.008	48.3257	11.4434	0	1	var
Pf3D7_04_v3	599349	600349	PF3D7_0413100	erythrocytemembraneprotein1,PfEMP1(VAR)	379.764	33.5443	11.3213	0	1	var
Pf3D7_06_v3	1314753	1315753	PF3D7_0631200	erythrocytemembraneprotein1(PfEMP1),pseudogene(VAR)	128.349	11.3473	11.311	0	1	var
Pf3D7_12_v3	1735043	1736043	PF3D7_1240900	erythrocytemembraneprotein1,PfEMP1(VAR)	493.323	43.6971	11.2896	0	1	var
Pf3D7_08_v3	20861	21861	PF3D7_0800100	erythrocytemembraneprotein1,PfEMP1(VAR)	420.698	37.2769	11.2858	0	1	var
Pf3D7_11_v3	2025317	2026317	PF3D7_1150400	erythrocytemembraneprotein1,PfEMP1(VAR)	373.162	33.0964	11.275	0	1	var
Pf3D7_04_v3	553310	554310	PF3D7_0412400	erythrocytemembraneprotein1,PfEMP1(VAR)	522.373	46.3349	11.2739	0	1	var
Pf3D7_08_v3	1416938	1417938	PF3D7_0833000	rifin(RIF)	177.206	15.727	11.2676	0	1	rif
Pf3D7_01_v3	614393	615393	PF3D7_0115700	erythrocytemembraneprotein1,PfEMP1(VAR)	428.885	38.2226	11.2207	0	1	var
Pf3D7_04_v3	1155923	1156923	PF3D7_0425800	erythrocytemembraneprotein1,PfEMP1(VAR)	411.455	36.7793	11.1871	0	1	var
Pf3D7_01_v3	29010	30010	PF3D7_0100100	erythrocytemembraneprotein1,PfEMP1(VAR)	380.292	34.042	11.1713	0	1	var
Pf3D7_04_v3	1153133	1154133	PF3D7_0425700	rifin(RIF)	156.078	14.0348	11.1208	0	1	rif
Pf3D7_03_v3	1037754	1038754	PF3D7_0324900	erythrocytemembraneprotein1,PfEMP1(VAR)	470.875	42.7515	11.0142	0	1	var
Pf3D7_07_v3	558578	559578	PF3D7_0712400	erythrocytemembraneprotein1,PfEMP1(VAR)	372.369	34.1415	10.9066	0	1	var
Pf3D7_06_v3	730990	731990	PF3D7_0617400	erythrocytemembraneprotein1,PfEMP1(VAR)	472.988	43.6474	10.8366	0	1	var
Pf3D7_03_v3	1015295	1016295	PF3D7_0324400	rifin(RIF)	118.577	10.9492	10.8297	0	1	rif
Pf3D7_06_v3	1382127	1383127	PF3D7_0632800	erythrocytemembraneprotein1,PfEMP1(VAR)	396.93	36.7295	10.8068	0	1	var
Pf3D7_12_v3	56305	57305	PF3D7_1200600	erythrocytemembraneprotein1,PfEMP1(VAR2CSA)	503.887	46.7331	10.7822	0	1	var
Pf3D7_07_v3	1425734	1426734	PF3D7_0733000	erythrocytemembraneprotein1,PfEMP1(VAR)	399.571	37.0779	10.7765	0	1	var
Pf3D7_06_v3	1329271	1330271	PF3D7_0631800	rifin(RIF)	92.9603	8.70957	10.6734	0	1	rif
Pf3D7_12_v3	16473	17473	PF3D7_1200100	erythrocytemembraneprotein1,PfEMP1(VAR)	383.461	36.182	10.5981	0	1	var
Pf3D7_09_v3	1502836	1503836	PF3D7_0937800	erythrocytemembraneprotein1,PfEMP1(VAR)	393.761	37.5258	10.4931	0	1	var
Pf3D7_06_v3	1342095	1343095	PF3D7_0632200	rifin(RIF)	119.634	11.4966	10.406	0	1	rif
Pf3D7_06_v3	39281	40281	PF3D7_0600900	rifin,pseudogene(RIF)	217.083	20.9527	10.3606	0	1	rif
Pf3D7_06_v3	3003	4003	PF3D7_0600200	erythrocytemembraneprotein1,PfEMP1(VAR)	402.74	38.9691	10.3349	0	1	var
Pf3D7_04_v3	56360	57360	PF3D7_0400400	erythrocytemembraneprotein1,PfEMP1(VAR)	472.46	45.7874	10.3186	0	1	var
Pf3D7_08_v3	38533	39533	PF3D7_0800200	erythrocytemembraneprotein1,PfEMP1(VAR)	415.416	40.4622	10.2668	0	1	var
Pf3D7_02_v3	24732	25732	PF3D7_0200100	erythrocytemembraneprotein1,PfEMP1(VAR)	369.2	36.3811	10.1481	0	1	var
Pf3D7_03_v3	1018374	1019374	PF3D7_0324500	rifin(RIF)	209.425	20.8034	10.0669	0	1	rif
Pf3D7_13_v3	44242	45242	PF3D7_1300300	erythrocytemembraneprotein1,PfEMP1(VAR)	372.897	37.3765	9.97678	0	1	var
Pf3D7_11_v3	41886	42886	PF3D7_1100200	erythrocytemembraneprotein1,PfEMP1(VAR)	330.115	33.0964	9.97435	0	1	var
Pf3D7_06_v3	32744	33744	PF3D7_0600700	rifin(RIF)	76.8507	7.71419	9.96225	0	1	rif
Pf3D7_14_v3	3285400	3286400	PF3D7_1480000	rifin(RIF)	118.577	11.9943	9.88611	0	1	rif
Pf3D7_06_v3	1367412	1368412	PF3D7_0632600	rifin,pseudogene(RIF)	127.028	12.8902	9.85462	0	1	rif
Pf3D7_01_v3	591349	592349	PF3D7_0115200	rifin(RIF)	71.0407	7.2165	9.8442	0	1	rif
Pf3D7_08_v3	458812	459812	PF3D7_0809100	erythrocytemembraneprotein1,PfEMP1(VAR)	459.52	46.6833	9.84335	0	1	var
Pf3D7_11_v3	2022534	2023534	PF3D7_1150300	rifin(RIF)	173.244	17.8173	9.72336	0	1	rif
Pf3D7_12_v3	1690662	1691662	PF3D7_1240200	erythrocytemembraneprotein1(PfEMP1),pseudogene	469.555	48.5247	9.67662	0	1	var
Pf3D7_12_v3	2229240	2230240	PF3D7_1254800	rifin(RIF)	185.921	19.2606	9.65292	0	1	rif
Pf3D7_02_v3	904051	905051	PF3D7_0223100	rifin(RIF)	129.669	13.7362	9.43995	0	1	rif
Pf3D7_06_v3	1365930	1366930	PF3D7_0632500	erythrocytemembraneprotein1,PfEMP1(VAR)	368.672	39.1184	9.42452	0	1	var
Pf3D7_02_v3	52624	53624	PF3D7_0200800	erythrocytemembraneprotein1(PfEMP1),exon2,pseudogene	52.8183	5.62389	9.39177	0	1	var
Pf3D7_01_v3	66489	67489	PF3D7_0101000	rifin(RIF)	222.893	23.7398	9.389	0	1	rif
Pf3D7_09_v3	1473931	1474931	PF3D7_0937300	rifin(RIF)	261.715	27.9204	9.37361	0	1	rif
Pf3D7_12_v3	2200995	2201995	PF3D7_1254000	rifin(RIF)	182.487	19.5592	9.32998	0	1	rif
Pf3D7_03_v3	52773	53773	PF3D7_0300400	stevor	125.708	13.4874	9.3204	0	1	stevor
Pf3D7_06_v3	50851	51851	PF3D7_0601400	erythrocytemembraneprotein1(PfEMP1),pseudogene(VAR)	118.049	12.6911	9.30172	0	1	var
Pf3D7_12_v3	1693650	1694650	PF3D7_1240300	erythrocytemembraneprotein1,PfEMP1(VAR)	423.603	45.7874	9.25152	0	1	var
Pf3D7_02_v3	886125	887125	PF3D7_0222400	rifin,pseudogene(RIF)	85.0375	9.20726	9.23592	0	1	rif
Pf3D7_14_v3	21732	22732	PF3D7_1400600	rifin(RIF)	87.1503	9.4561	9.2163	0	1	rif
Pf3D7_09_v3	66834	67834	PF3D7_0901300	rifin(RIF)	47.5365	5.17597	9.18408	0	1	rif
Pf3D7_10_v3	45633	46633	PF3D7_1000400	rifin(RIF)	126.236	13.8358	9.12387	0	1	rif
Pf3D7_12_v3	2234100	2235100	PF3D7_1255000	rifin(RIF)	188.033	20.6541	9.10391	0	1	rif
Pf3D7_12_v3	30761	31761	PF3D7_1200300	rifin(RIF)	151.853	16.7224	9.08081	0	1	rif
Pf3D7_10_v3	1625272	1626272	PF3D7_1040800	rifin(RIF)	358.901	39.9147	8.9917	0	1	rif
Pf3D7_12_v3	779433	780433	PF3D7_1219400	erythrocytemembraneprotein1(PfEMP1),pseudogene(VAR)	409.606	46.0363	8.89746	0	1	var
Pf3D7_01_v3	526607	527607	PF3D7_0113800	DBLcontainingprotein,unknownfunction	454.238	51.5109	8.81829	0	1	other
Pf3D7_13_v3	2836553	2837553	PF3D7_1372100	Plasmodiumexportedprotein(PHISTb),unknownfunction(GEXP04)	356.788	40.5617	8.79618	0	1	phistb
Pf3D7_04_v3	67073	68073	PF3D7_0400800	stevor	197.012	22.5453	8.7385	0	1	stevor
Pf3D7_02_v3	36749	37749	PF3D7_0200300	erythrocytemembraneprotein1(PfEMP1),exon2	266.997	30.6079	8.72314	0	1	var
Pf3D7_09_v3	1471351	1472351	PF3D7_0937200	lysophospholipase,putative	342.263	39.3672	8.69412	0	1	lpl	pv|pc
Pf3D7_02_v3	889160	890160	PF3D7_0222500	rifin(RIF)	203.615	23.4412	8.6862	0	1	rif
Pf3D7_03_v3	56084	57084	PF3D7_0300500	rifin(RIF)	148.684	17.1205	8.68456	0	1	rif
Pf3D7_10_v3	1612030	1613030	PF3D7_1040400	rifin(RIF)	417.001	48.1266	8.66467	0	1	rif
Pf3D7_10_v3	1638671	1639671	PF3D7_1041200	rifin(RIF)	83.1889	9.60541	8.66063	0	1	rif
Pf3D7_06_v3	22221	23221	PF3D7_0600400	erythrocytemembraneprotein1,PfEMP1(VAR)	404.06	46.8824	8.61859	0	1	var
Pf3D7_12_v3	2211043	2212043	PF3D7_1254300	stevor	218.932	25.4319	8.60856	0	1	stevor
Pf3D7_04_v3	982490	983490	PF3D7_0421500	rifin,pseudogene(RIF)	422.811	49.122	8.60737	0	1	rif
Pf3D7_02_v3	62657	63657	PF3D7_0201200	rifin(RIF)	379.5	44.0953	8.60636	0	1	rif
Pf3D7_01_v3	62900	63900	PF3D7_0100900	rifin(RIF)	357.316	41.7064	8.56741	0	1	rif
Pf3D7_07_v3	1408281	1409281	PF3D7_0732700	rifin(RIF)	80.548	9.40633	8.56317	0	1	rif
Pf3D7_12_v3	1728274	1729274	PF3D7_1240700	rifin,pseudogene(RIF)	373.954	43.7469	8.54813	0	1	rif
Pf3D7_01_v3	46007	47007	PF3D7_0100300	erythrocytemembraneprotein1,PfEMP1(VAR)	394.553	46.1856	8.54277	0	1	var
Pf3D7_14_v3	11617	12617	PF3D7_1400300	rifin(RIF)	177.206	20.7537	8.53853	0	1	rif
Pf3D7_14_v3	3106449	3107449	PF3D7_1475500	LCCLdomain-containingprotein(CCp1)	371.313	43.6971	8.49743	0	1	other	pv|pk|pb|pc|py	pv|pk|pb|pc|py		1
Pf3D7_10_v3	1618586	1619586	PF3D7_1040600	rifin(RIF)	241.644	28.4678	8.48833	0	1	rif
Pf3D7_13_v3	2868423	2869423	PF3D7_1373000	rifin(RIF)	94.8089	11.198	8.46659	0	1	rif
Pf3D7_09_v3	55581	56581	PF3D7_0900900	stevor	169.811	20.0569	8.46646	0	1	stevor
Pf3D7_14_v3	14863	15863	PF3D7_1400400	rifin(RIF)	350.45	41.6566	8.41283	0	1	rif
Pf3D7_14_v3	3268994	3269994	PF3D7_1479500	stevor	77.1148	9.20726	8.37543	0	1	stevor
Pf3D7_04_v3	1148774	1149774	PF3D7_0425600	rifin,pseudogene(RIF)	174.036	20.8034	8.36575	0	1	rif
Pf3D7_11_v3	2016009	2017009	PF3D7_1150100	rifin,pseudogene(RIF)	368.408	44.0455	8.36426	0	1	rif
Pf3D7_03_v3	60945	61945	PF3D7_0300700	rifin(RIF)	300.008	35.8834	8.36063	0	1	rif
Pf3D7_13_v3	57922	58922	PF3D7_1300700	rifin(RIF)	213.65	25.5812	8.35184	0	1	rif
Pf3D7_04_v3	1147197	1148197	PF3D7_0425500	stevor	113.824	13.6367	8.34689	0	1	stevor
Pf3D7_13_v3	66316	67316	PF3D7_1301000	rifin,pseudogene(RIF)	52.2902	6.27089	8.33856	0	1	rif
Pf3D7_09_v3	58740	59740	PF3D7_0901000	rifin(RIF)	357.844	43.0004	8.32188	0	1	rif
Pf3D7_09_v3	46736	47736	PF3D7_0900600	rifin(RIF)	129.405	15.5777	8.30707	0	1	rif
Pf3D7_01_v3	600192	601192	PF3D7_0115500	erythrocytemembraneprotein1(PfEMP1),pseudogene	307.403	37.1774	8.26854	0	1	var
Pf3D7_10_v3	1635096	1636096	PF3D7_1041100	rifin(RIF)	223.686	27.0743	8.26193	0	1	rif
Pf3D7_04_v3	63976	64976	PF3D7_0400700	rifin(RIF)	81.3402	9.85425	8.25433	0	1	rif
Pf3D7_07_v3	40953	41953	PF3D7_0700500	rifin(RIF)	356.524	43.1995	8.25297	0	1	rif
Pf3D7_04_v3	612298	613298	PF3D7_0413400	erythrocytemembraneprotein1(PfEMP1),exon1,pseudogene(VAR)	443.938	53.8002	8.25161	0	1	var
Pf3D7_02_v3	895726	896726	PF3D7_0222700	rifin(RIF)	258.018	31.3047	8.24215	0	1	rif
Pf3D7_01_v3	597965	598965	PF3D7_0115400	stevor	296.575	36.0825	8.21936	0	1	stevor
Pf3D7_03_v3	71419	72419	PF3D7_0301000	acyl-CoAsynthetase(ACS2)	381.084	46.534	8.18937	0	1	acs	pv|pk|pb|pc|py
Pf3D7_11_v3	73942	74942	PF3D7_1101300	rifin(RIF)	297.367	36.63	8.11813	0	1	rif
Pf3D7_08_v3	57203	58203	PF3D7_0800500	rifin(RIF)	238.739	29.4135	8.11665	0	1	rif
Pf3D7_04_v3	166493	167493	PF3D7_0402800	erythrocytemembraneprotein1(PfEMP1),pseudogene	377.651	46.534	8.11559	0	1	var
Pf3D7_12_v3	2217952	2218952	PF3D7_1254500	rifin(RIF)	352.298	43.4981	8.09916	0	1	rif
Pf3D7_02_v3	38803	39803	PF3D7_0200400	stevor	325.361	40.2133	8.09088	0	1	stevor
Pf3D7_04_v3	59136	60136	PF3D7_0400500	rifin(RIF)	125.972	15.6772	8.03536	0	1	rif
Pf3D7_14_v3	27928	28928	PF3D7_1400800	rifin(RIF)	316.646	39.5663	8.00292	0	1	rif
Pf3D7_02_v3	907178	908178	PF3D7_0223200	rifin(RIF)	193.843	24.2375	7.99765	0	1	rif
Pf3D7_12_v3	906703	907703	PF3D7_1222600	transcriptionfactorwithAP2domain(s)(AP2-G)	413.039	51.6602	7.9953	0	1	other	pv|pk|pb|pc|py	pv|pk|pb|pc|py	1
Pf3D7_03_v3	129735	130735	PF3D7_0302300	erythrocytemembraneprotein1(PfEMP1),pseudogene	376.859	47.2805	7.97071	0	1	var
Pf3D7_10_v3	1621868	1622868	PF3D7_1040700	rifin(RIF)	449.22	56.438	7.95953	0	1	rif
Pf3D7_01_v3	56393	57393	PF3D7_0100700	Plasmodiumexportedprotein,unknownfunction,fragment	166.642	21.0523	7.91562	0	1	unknown exported
Pf3D7_10_v3	1602435	1603435	PF3D7_1040100	rifin(RIF)	181.167	22.8937	7.9134	0	1	rif
Pf3D7_13_v3	2859663	2860663	PF3D7_1372700	rifin(RIF)	183.544	23.2421	7.89705	0	1	rif
Pf3D7_08_v3	1421577	1422577	PF3D7_0833100	rifin(RIF)	268.845	34.0917	7.88594	0	1	rif
Pf3D7_04_v3	966587	967587	PF3D7_0421200	rifin(RIF)	368.408	46.7331	7.88323	0	1	rif
Pf3D7_09_v3	1485570	1486570	PF3D7_0937600	erythrocytemembraneprotein1,PfEMP1(VAR)	377.387	47.8777	7.88231	0	1	var
Pf3D7_08_v3	1428830	1429830	PF3D7_0833300	erythrocytemembraneprotein1(PfEMP1),exon2,pseudogene	285.483	36.2816	7.86853	0	1	var
Pf3D7_02_v3	46058	47058	PF3D7_0200600	rifin(RIF)	355.467	45.2898	7.84872	0	1	rif
Pf3D7_11_v3	2006206	2007206	PF3D7_1149800	rifin(RIF)	340.15	43.6971	7.78427	0	1	rif
Pf3D7_10_v3	1599400	1600400	PF3D7_1040000	rifin(RIF)	128.877	16.5731	7.77628	0	1	rif
Pf3D7_09_v3	62053	63053	PF3D7_0901100	rifin(RIF)	115.672	14.8809	7.77319	0	1	rif
Pf3D7_07_v3	541041	542041	PF3D7_0712200	rifin,pseudogene(RIF)	358.108	46.1358	7.76204	0	1	rif
Pf3D7_07_v3	1397139	1398139	PF3D7_0732300	rifin(RIF)	354.147	45.7874	7.7346	0	1	rif
Pf3D7_09_v3	50471	51471	PF3D7_0900700	rifin(RIF)	217.612	28.1692	7.72518	0	1	rif
Pf3D7_08_v3	1408071	1409071	PF3D7_0832700	Plasmodiumexportedprotein(PHISTa-like),unknownfunction,pseudogene	364.182	47.2307	7.71071	0	1	phista
Pf3D7_14_v3	3179124	3180124	PF3D7_1477300	Plasmodiumexportedprotein(PHIST),unknownfunction(Pfg14-744)	351.77	45.887	7.66601	0	1	phist
Pf3D7_10_v3	1628414	1629414	PF3D7_1040900	rifin(RIF)	132.574	17.3196	7.65456	0	1	rif
Pf3D7_12_v3	2191270	2192270	PF3D7_1253700	rifin(RIF)	353.883	46.2354	7.65394	0	1	rif
Pf3D7_07_v3	1403478	1404478	PF3D7_0732500	rifin(RIF)	344.64	45.1404	7.63485	0	1	rif
Pf3D7_09_v3	1491873	1492873	PF3D7_0937700	rifin(RIF)	44.6315	5.87274	7.59977	0	1	rif
Pf3D7_12_v3	2204224	2205224	PF3D7_1254100	stevor	299.744	39.5166	7.58527	0	1	stevor
Pf3D7_02_v3	57921	58921	PF3D7_0201000	rifin(RIF)	258.018	34.042	7.5794	0	1	rif
Pf3D7_01_v3	564342	565342	PF3D7_0114700	rifin(RIF)	347.281	45.9865	7.5518	0	1	rif
Pf3D7_08_v3	450115	451115	PF3D7_0808800	rifin(RIF)	367.88	48.7238	7.55031	0	1	rif
Pf3D7_07_v3	34304	35304	PF3D7_0700300	rifin(RIF)	348.865	46.2851	7.53731	0	1	rif
Pf3D7_04_v3	81747	82747	PF3D7_0401300	rifin(RIF)	323.248	42.9008	7.53478	0	1	rif
Pf3D7_09_v3	70021	71021	PF3D7_0901400	rifin(RIF)	350.978	46.5837	7.53435	0	1	rif
Pf3D7_08_v3	1400083	1401083	PF3D7_0832400	stevor	343.055	45.5386	7.53328	0	1	stevor
Pf3D7_01_v3	87677	88677	PF3D7_0101800	stevor	127.028	16.8717	7.52906	0	1	stevor
Pf3D7_06_v3	932	1932	PF3D7_0600100	erythrocytemembraneprotein1(PfEMP1),pseudogene(VAR)	298.424	39.6659	7.52344	0	1	var
Pf3D7_12_v3	2225701	2226701	PF3D7_1254700	rifin(RIF)	311.628	41.5073	7.50779	0	1	rif
Pf3D7_07_v3	525820	526820	PF3D7_0711900	rifin,pseudogene(RIF)	203.615	27.1241	7.50679	0	1	rif
Pf3D7_04_v3	70613	71613	PF3D7_0400900	rifin(RIF)	306.082	40.8105	7.50008	0	1	rif
Pf3D7_10_v3	48884	49884	PF3D7_1000500	rifin(RIF)	326.681	43.5976	7.4931	0	1	rif
Pf3D7_06_v3	36095	37095	PF3D7_0600800	rifin,pseudogene(RIF)	330.379	44.0953	7.49239	0	1	rif
Pf3D7_07_v3	29597	30597	PF3D7_0700200	rifin(RIF)	212.858	28.4181	7.49023	0	1	rif
Pf3D7_01_v3	59272	60272	PF3D7_0100800	rifin(RIF)	363.918	48.6243	7.48428	0	1	rif
Pf3D7_09_v3	1481711	1482711	PF3D7_0937500	rifin(RIF)	116.729	15.6275	7.46946	0	1	rif
Pf3D7_10_v3	1582211	1583211	PF3D7_1039300	unspecifiedproduct	173.244	23.2421	7.45389	0	1	unknown
Pf3D7_01_v3	93375	94375	PF3D7_0102000	Plasmodiumexportedprotein(PHISTa),unknownfunction,pseudogene	338.037	45.3893	7.4475	0	1	phista
Pf3D7_07_v3	76555	77555	PF3D7_0701800	rifin(RIF)	362.862	48.7238	7.44733	0	1	rif
Pf3D7_08_v3	1410558	1411558	PF3D7_0832800	rifin(RIF)	345.432	46.4842	7.43117	0	1	rif
Pf3D7_11_v3	2019467	2020467	PF3D7_1150200	rifin(RIF)	281.522	37.9239	7.42334	0	1	rif
Pf3D7_02_v3	898930	899930	PF3D7_0222800	stevor	321.4	43.299	7.4228	0	1	stevor
Pf3D7_07_v3	563660	564660	PF3D7_0712500	rifin,pseudogene(RIF)	364.447	49.1717	7.41172	0	1	rif
Pf3D7_02_v3	892356	893356	PF3D7_0222600	rifin(RIF)	254.584	34.3903	7.40279	0	1	rif
Pf3D7_07_v3	59866	60866	PF3D7_0701200	rifin,pseudogene(RIF)	68.1357	9.20726	7.40021	0	1	rif
Pf3D7_07_v3	1400182	1401182	PF3D7_0732400	rifin(RIF)	344.904	46.6335	7.39606	0	1	rif
Pf3D7_14_v3	3265636	3266636	PF3D7_1479400	rifin(RIF)	172.98	23.3914	7.39503	0	1	rif
Pf3D7_11_v3	2009375	2010375	PF3D7_1149900	stevor	296.575	40.1635	7.38419	0	1	stevor
Pf3D7_04_v3	985635	986635	PF3D7_0421600	erythrocytemembraneprotein1(PfEMP1)-likepseudogene(VAR)	344.904	46.7828	7.37245	0	1	var
Pf3D7_04_v3	608655	609655	PF3D7_0413300	rifin(RIF)	400.627	54.3975	7.36481	0	1	rif
Pf3D7_11_v3	2012489	2013489	PF3D7_1150000	rifin(RIF)	313.741	42.6022	7.36443	0	1	rif
Pf3D7_04_v3	73840	74840	PF3D7_0401000	rifin(RIF)	265.676	36.1323	7.35287	0	1	rif
Pf3D7_04_v3	560138	561138	PF3D7_0412600	rifin,pseudogene(RIF)	201.766	27.6218	7.30459	0	1	rif
Pf3D7_13_v3	63047	64047	PF3D7_1300900	stevor	270.166	37.0281	7.29624	0	1	stevor
Pf3D7_11_v3	47612	48612	PF3D7_1100400	rifin(RIF)	141.553	19.4099	7.29282	0	1	rif
Pf3D7_01_v3	90920	91920	PF3D7_0101900	rifin(RIF)	342.263	46.9819	7.285	0	1	rif
Pf3D7_13_v3	2872588	2873588	PF3D7_1373100	rifin(RIF)	215.235	29.5628	7.2806	0	1	rif
Pf3D7_03_v3	1003767	1004767	PF3D7_0323900	erythrocytemembraneprotein1(PfEMP1),exon2,pseudogene(VAR)	128.877	17.7177	7.27391	0	1	var
Pf3D7_04_v3	603956	604956	PF3D7_0413200	rifin(RIF)	423.339	58.2297	7.27016	0	1	rif
Pf3D7_07_v3	601641	602641	PF3D7_0713000	rifin(RIF)	378.179	52.0583	7.26453	0	1	rif
Pf3D7_10_v3	42463	43463	PF3D7_1000300	rifin(RIF)	190.674	26.278	7.25603	0	1	rif
Pf3D7_11_v3	2004254	2005254	PF3D7_1149700	Plasmodiumexportedprotein(PHISTa),unknownfunction	324.04	44.6925	7.25043	0	1	phista
Pf3D7_04_v3	155377	156377	PF3D7_0402500	rifin,pseudogene(RIF)	328.002	45.3395	7.23435	0	1	rif
Pf3D7_05_v3	37064	38064	PF3D7_0500500	rifin(RIF)	297.631	41.2087	7.22253	0	1	rif
Pf3D7_06_v3	741906	742906	PF3D7_0617700	rifin(RIF)	357.58	49.7192	7.19199	0	1	rif
Pf3D7_09_v3	63928	64928	PF3D7_0901200	Plasmodiumexportedprotein,unknownfunction,fragment	452.653	63.0573	7.17844	0	1	unknown exported
Pf3D7_01_v3	54506	55506	PF3D7_0100600	rifin(RIF)	69.9843	9.75472	7.1744	0	1	rif
Pf3D7_01_v3	594602	595602	PF3D7_0115300	rifin(RIF)	265.412	37.1276	7.14864	0	1	rif
Pf3D7_04_v3	1140722	1141722	PF3D7_0425300	Plasmodiumexportedprotein(PHISTa),unknownfunction,pseudogene	317.966	44.7423	7.10661	0	1	phista
Pf3D7_02_v3	59819	60819	PF3D7_0201100	Plasmodiumexportedprotein,unknownfunction,fragment	260.658	36.8788	7.06796	0	1	unknown exported
Pf3D7_04_v3	159814	160814	PF3D7_0402600	stevor	301.593	42.7018	7.06277	0	1	stevor
Pf3D7_02_v3	42358	43358	PF3D7_0200500	rifin(RIF)	272.014	38.5709	7.05231	0	1	rif
Pf3D7_10_v3	1631898	1632898	PF3D7_1041000	rifin(RIF)	321.135	45.6381	7.03655	0	1	rif
Pf3D7_06_v3	1335646	1336646	PF3D7_0632000	rifin(RIF)	335.925	47.9275	7.00902	0	1	rif
Pf3D7_14_v3	24820	25820	PF3D7_1400700	stevor	329.85	47.1312	6.99855	0	1	stevor
Pf3D7_07_v3	1385135	1386135	PF3D7_0732000	stevor	159.511	22.7942	6.99788	0	1	stevor
Pf3D7_07_v3	50332	51332	PF3D7_0700900	RESA-likeprotein,pseudogene	179.846	25.8799	6.94925	0	1	resa-like
Pf3D7_05_v3	33878	34878	PF3D7_0500400	rifin(RIF)	217.612	31.3544	6.9404	0	1	rif
Pf3D7_08_v3	1403211	1404211	PF3D7_0832500	rifin(RIF)	300.272	43.4981	6.90311	0	1	rif
Pf3D7_14_v3	3151470	3152470	PF3D7_1476600	Plasmodiumexportedprotein,unknownfunction	295.254	42.9008	6.88225	0	1	unknown exported
Pf3D7_07_v3	37427	38427	PF3D7_0700400	stevor	301.065	43.8962	6.85857	0	1	stevor
Pf3D7_12_v3	2221335	2222335	PF3D7_1254600	stevor	291.293	42.5027	6.85352	0	1	stevor
Pf3D7_13_v3	2877408	2878408	PF3D7_1373300	rifin(RIF)	288.916	42.3036	6.82958	0	1	rif
Pf3D7_14_v3	3275730	3276730	PF3D7_1479700	rifin(RIF)	223.95	32.7977	6.82822	0	1	rif
Pf3D7_09_v3	73909	74909	PF3D7_0901500	rifin(RIF)	260.394	38.2723	6.80372	0	1	rif
Pf3D7_09_v3	1465404	1466404	PF3D7_0937000	Plasmodiumexportedprotein(PHISTb),unknownfunction	314.797	46.2851	6.80126	0	1	phistb
Pf3D7_10_v3	1431998	1432998	PF3D7_1036300	merozoitesurfaceprotein(DBLMSP2)	329.586	48.5745	6.78517	0	1	other
Pf3D7_06_v3	26057	27057	PF3D7_0600500	rifin(RIF)	69.192	10.2026	6.7818	0	1	rif
Pf3D7_12_v3	2188260	2189260	PF3D7_1253600	rifin,pseudogene(RIF)	318.759	47.2805	6.74187	0	1	rif
Pf3D7_12_v3	2214171	2215171	PF3D7_1254400	rifin(RIF)	256.697	38.1728	6.7246	0	1	rif
Pf3D7_08_v3	1413783	1414783	PF3D7_0832900	stevor	299.744	44.6428	6.71427	0	1	stevor
Pf3D7_14_v3	3282229	3283229	PF3D7_1479900	stevor	214.707	32.0014	6.7093	0	1	stevor
Pf3D7_04_v3	1130393	1131393	PF3D7_0425000	Plasmodiumexportedprotein,unknownfunction,pseudogene	325.361	48.5745	6.69819	0	1	unknown exported
Pf3D7_14_v3	35273	36273	PF3D7_1401000	glycophorinbindingprotein(GBPH)	306.61	45.887	6.68185	0	1	other
Pf3D7_02_v3	54755	55755	PF3D7_0200900	stevor,pseudogene	267.789	40.1138	6.67573	0	1	stevor
Pf3D7_06_v3	1346841	1347841	PF3D7_0632300	rifin(RIF)	66.0229	9.90402	6.66627	0	1	rif
Pf3D7_10_v3	57468	58468	PF3D7_1000800	stevor,pseudogene	295.254	44.2944	6.66572	0	1	stevor
Pf3D7_12_v3	2198426	2199426	PF3D7_1253900	Plasmodiumexportedprotein(PHISTa),unknownfunction,pseudogene	95.8653	14.3832	6.66509	0	1	phista
Pf3D7_09_v3	39054	40054	PF3D7_0900400	rifin(RIF)	52.0261	7.81373	6.65829	0	1	rif
Pf3D7_02_v3	859966	860966	PF3D7_0221400	stevor	332.227	49.968	6.6488	0	1	stevor
Pf3D7_04_v3	84897	85897	PF3D7_0401400	rifin(RIF)	282.314	42.7515	6.6036	0	1	rif
Pf3D7_02_v3	66029	67029	PF3D7_0201300	stevor	311.364	47.2805	6.58546	0	1	stevor
Pf3D7_06_v3	30984	31984	PF3D7_0600600	erythrocytemembraneprotein1(PfEMP1),exon2(VAR)	169.811	25.8301	6.57415	0	1	var
Pf3D7_07_v3	43640	44640	PF3D7_0700600	Plasmodiumexportedprotein,unknownfunction,pseudogene	70.5125	10.7501	6.55924	0	1	unknown exported
Pf3D7_01_v3	82606	83606	PF3D7_0101600	rifin(RIF)	73.4175	11.198	6.5563	0	1	rif
Pf3D7_05_v3	1324527	1325527	PF3D7_0532800	stevor,pseudogene	320.343	48.9229	6.54792	0	1	stevor
Pf3D7_13_v3	73913	74913	PF3D7_1301200	glycophorinbindingprotein(GBPH2)	293.67	44.8916	6.54176	0	1	other
Pf3D7_08_v3	453303	454303	PF3D7_0808900	rifin(RIF)	332.491	50.8639	6.53688	0	1	rif
Pf3D7_14_v3	3104571	3105571	PF3D7_1475400	cysteinerepeatmodularprotein4(CRMP4)	296.839	45.4888	6.52554	0	1	other	pv|pk|pb|pc|py	pv|pk|pb|pc|py		1
Pf3D7_14_v3	3272078	3273078	PF3D7_1479600	rifin(RIF)	288.916	44.7921	6.45016	0	1	rif
Pf3D7_07_v3	45059	46059	PF3D7_0700700	stevor,pseudogene	241.908	37.5258	6.44644	0	1	stevor
Pf3D7_06_v3	738765	739765	PF3D7_0617600	stevor	318.759	49.5201	6.43696	0	1	stevor
Pf3D7_14_v3	18308	19308	PF3D7_1400500	rifin(RIF)	249.567	38.8198	6.42886	0	1	rif
Pf3D7_13_v3	2863366	2864366	PF3D7_1372800	stevor	252.736	39.3175	6.42808	0	1	stevor
Pf3D7_04_v3	163224	164224	PF3D7_0402700	rifin,pseudogene(RIF)	316.382	49.2713	6.42122	0	1	rif
Pf3D7_14_v3	3290453	3291453	PF3D7_1480100	erythrocytemembraneprotein1(PfEMP1),truncated,pseudogene	234.513	36.5304	6.41967	0	1	var
Pf3D7_01_v3	551213	552213	PF3D7_0114200	exportedproteinfamily3(EPF3)	287.86	44.8418	6.41946	0	1	epf
Pf3D7_12_v3	27187	28187	PF3D7_1200200	rifin(RIF)	64.7025	10.1031	6.40422	0	1	rif
Pf3D7_09_v3	1461900	1462900	PF3D7_0936900	Plasmodiumexportedprotein(PHISTb),unknownfunction,pseudogene	273.599	42.8013	6.39231	0	1	phistb
Pf3D7_11_v3	70789	71789	PF3D7_1101200	rifin(RIF)	185.656	29.0651	6.38759	0	1	rif
Pf3D7_03_v3	67428	68428	PF3D7_0300900	stevor-like	291.557	45.8372	6.36071	0	1	stevor
Pf3D7_02_v3	908850	909850	PF3D7_0223300	erythrocytemembraneprotein1(PfEMP1),exon2	118.313	18.7131	6.32247	0	1	var
Pf3D7_08_v3	1426384	1427384	PF3D7_0833200	rifin(RIF)	116.464	18.4643	6.30752	0	1	rif
Pf3D7_14_v3	3279000	3280000	PF3D7_1479800	rifin(RIF)	214.707	34.1415	6.28874	0	1	rif
Pf3D7_13_v3	2855068	2856068	PF3D7_1372500	stevor,pseudogene	92.6962	14.8311	6.25012	0	1	stevor
Pf3D7_11_v3	61269	62269	PF3D7_1100900	RESA-likeprotein,pseudogene	128.877	20.6541	6.23978	0	1	resa-like
Pf3D7_06_v3	1371001	1372001	PF3D7_0632700	rifin(RIF)	99.5626	16.0256	6.21272	0	1	rif
Pf3D7_06_v3	1332513	1333513	PF3D7_0631900	stevor	275.976	44.4934	6.20263	0	1	stevor
Pf3D7_07_v3	1409935	1410935	PF3D7_0732800	erythrocytemembraneprotein1(PfEMP1),exon2	175.885	28.3683	6.20005	0	1	var
Pf3D7_01_v3	561034	562034	PF3D7_0114600	stevor,pseudogene	278.089	44.9911	6.18098	0	1	stevor
Pf3D7_06_v3	734868	735868	PF3D7_0617500	rifin,pseudogene(RIF)	306.082	49.5201	6.18096	0	1	rif
Pf3D7_10_v3	1435816	1436816	PF3D7_1036400	liverstageantigen1(LSA1)	309.251	50.4657	6.12794	0	1	other
Pf3D7_04_v3	1143492	1144492	PF3D7_0425400	Plasmodiumexportedprotein(PHISTa),unknownfunction	293.934	47.9773	6.12652	0	1	phista
Pf3D7_09_v3	34295	35295	PF3D7_0900300	rifin(RIF)	146.307	23.8891	6.12442	0	1	rif
Pf3D7_14_v3	3182748	3183748	PF3D7_1477400	Plasmodiumexportedprotein(PHIST),unknownfunction	299.216	48.9229	6.11607	0	1	phist
Pf3D7_08_v3	1396514	1397514	PF3D7_0832300	Plasmodiumexportedprotein(PHISTa-like),unknownfunction	276.24	45.1902	6.11283	0	1	phista
Pf3D7_10_v3	1615304	1616304	PF3D7_1040500	rifin(RIF)	292.878	48.2261	6.07302	0	1	rif
Pf3D7_09_v3	1477026	1478026	PF3D7_0937400	rifin(RIF)	222.365	36.7295	6.05413	0	1	rif
Pf3D7_02_v3	863342	864342	PF3D7_0221500	Pfmc-2TMMaurer'sclefttwotransmembraneprotein,pseudogene	289.973	48.027	6.03771	0	1	pfmc-2tm
Pf3D7_07_v3	607285	608285	PF3D7_0713200	RESA-likeprotein	353.619	58.5781	6.03671	0	1	resa-like
Pf3D7_03_v3	75994	76994	PF3D7_0301100	Plasmodiumexportedprotein(hyp13),unknownfunction	266.468	44.4437	5.99563	0	1	hypxx
Pf3D7_11_v3	54871	55871	PF3D7_1100600	Plasmodiumexportedprotein(PHISTa),unknownfunction,pseudogene	69.4561	11.5962	5.98956	0	1	phista
Pf3D7_10_v3	1589646	1590646	PF3D7_1039600	exportedproteinfamily1,pseudogene(EPF1)	79.4916	13.2883	5.98207	0	1	epf
Pf3D7_02_v3	68588	69588	PF3D7_0201400	Plasmodiumexportedprotein(hyp10),unknownfunction	246.926	41.3082	5.97765	0	1	hypxx
Pf3D7_03_v3	118958	119958	PF3D7_0302200	cytoadherencelinkedasexualprotein3.2(CLAG3.2)	291.821	49.2215	5.92873	0	1	clag
Pf3D7_03_v3	1021498	1022498	PF3D7_0324600	stevor	70.5125	11.9445	5.90334	0	1	stevor
Pf3D7_11_v3	96464	97464	PF3D7_1102000	unspecifiedproduct	100.091	16.9712	5.8977	0	1	unknown
Pf3D7_01_v3	552140	553140	PF3D7_0114300	exportedproteinfamily4,pseudogene(EPF4)	237.154	40.5119	5.85393	0	1	epf
Pf3D7_11_v3	56292	57292	PF3D7_1100700	stevor,pseudogene	235.042	40.2133	5.84488	0	1	stevor
Pf3D7_14_v3	3224132	3225132	PF3D7_1478400	Plasmodiumexportedprotein,unknownfunction,pseudogene	271.222	46.534	5.82847	0	1	unknown exported
Pf3D7_02_v3	845875	846875	PF3D7_0220900	Plasmodiumexportedprotein,unknownfunction,pseudogene	267.525	45.9367	5.82377	0	1	unknown exported
Pf3D7_06_v3	1350224	1351224	PF3D7_0632400	rifin(RIF)	98.2421	16.8717	5.82289	0	1	rif
Pf3D7_10_v3	59524	60524	PF3D7_1000900	erythrocytemembraneprotein1(PfEMP1),truncated	264.092	45.4391	5.812	0	1	var
Pf3D7_10_v3	1608563	1609563	PF3D7_1040300	rifin(RIF)	269.902	46.6335	5.78773	0	1	rif
Pf3D7_05_v3	1325745	1326745	PF3D7_0532900	rifin(RIF)	269.109	46.8326	5.74619	0	1	rif
Pf3D7_14_v3	3239973	3240973	PF3D7_1478700	Plasmodiumexportedprotein,unknownfunction,pseudogene	256.697	44.7423	5.73723	0	1	unknown exported
Pf3D7_14_v3	3220501	3221501	PF3D7_1478300	Plasmodiumexportedprotein,unknownfunction,pseudogene	263.828	45.9865	5.73708	0	1	unknown exported
Pf3D7_08_v3	53482	54482	PF3D7_0800400	rifin(RIF)	52.8183	9.25703	5.70575	0	1	rif
Pf3D7_01_v3	603662	604662	PF3D7_0115600	rifin(RIF)	131.782	23.1426	5.69435	0	1	rif
Pf3D7_11_v3	52251	53251	PF3D7_1100500	rifin(RIF)	246.926	43.3985	5.68974	0	1	rif
Pf3D7_09_v3	1468917	1469917	PF3D7_0937100	Plasmodiumexportedprotein,unknownfunction	290.501	51.1127	5.68354	0	1	unknown exported
Pf3D7_13_v3	2881091	2882091	PF3D7_1373400	rifin(RIF)	51.2338	9.05795	5.65622	0	1	rif
Pf3D7_11_v3	1993518	1994518	PF3D7_1149500	ring-infectederythrocytesurfaceantigen2,pseudogene(RESA2)	213.914	38.123	5.61115	0	1	resa-like
Pf3D7_05_v3	1329055	1330055	PF3D7_0533000	rifin,pseudogene(RIF)	254.848	45.6381	5.58411	0	1	rif
Pf3D7_10_v3	1605430	1606430	PF3D7_1040200	stevor	233.985	41.9552	5.57702	0	1	stevor
Pf3D7_13_v3	2856086	2857086	PF3D7_1372600	rifin(RIF)	66.8152	12.0441	5.54755	0	1	rif
Pf3D7_01_v3	74063	75063	PF3D7_0101300	Pfmc-2TMMaurer'sclefttwotransmembraneprotein(MC-2TM)	52.5542	9.50587	5.5286	0	1	pfmc-2tm
Pf3D7_13_v3	31381	32381	PF3D7_1300200	rifin(RIF)	59.9488	10.8496	5.52544	0	1	rif
Pf3D7_11_v3	59050	60050	PF3D7_1100800	Pfmc-2TMMaurer'sclefttwotransmembraneprotein(MC-2TM)	121.746	22.0974	5.50952	0	1	pfmc-2tm
Pf3D7_01_v3	49863	50863	PF3D7_0100400	rifin(RIF)	99.8267	18.1657	5.49534	0	1	rif
Pf3D7_02_v3	847592	848592	PF3D7_0221000	Plasmodiumexportedprotein,unknownfunction	231.08	42.1543	5.48177	0	1	unknown exported
Pf3D7_09_v3	30657	31657	PF3D7_0900200	rifin(RIF)	73.1534	13.4376	5.44393	0	1	rif
Pf3D7_14_v3	3173144	3174144	PF3D7_1477100	Plasmodiumexportedprotein(hyp6),unknownfunction	252.472	46.3847	5.443	0	1	hypxx
Pf3D7_07_v3	605153	606153	PF3D7_0713100	Pfmc-2TMMaurer'sclefttwotransmembraneprotein(MC-2TM)	282.05	52.1579	5.40762	0	1	pfmc-2tm
Pf3D7_07_v3	1406353	1407353	PF3D7_0732600	Plasmodiumexportedprotein,unknownfunction,fragment	55.1952	10.2524	5.38364	0	1	unknown exported
Pf3D7_13_v3	2875491	2876491	PF3D7_1373200	Plasmodiumexportedprotein,unknownfunction,fragment	73.6816	13.7362	5.36405	0	1	unknown exported
Pf3D7_08_v3	1432196	1433196	PF3D7_0833400	rifin(RIF)	98.7703	18.6634	5.29219	0	1	rif
Pf3D7_14_v3	3168063	3169063	PF3D7_1477000	Plasmodiumexportedprotein(hyp17),unknownfunction,pseudogene	207.84	39.4668	5.2662	0	1	hypxx
Pf3D7_01_v3	554939	555939	PF3D7_0114400	erythrocytemembraneprotein1(PfEMP1),exon2,pseudogene(VAR)	214.971	41.3082	5.20408	0	1	var
Pf3D7_01_v3	502368	503368	PF3D7_0113200	Plasmodiumexportedprotein,unknownfunction	272.279	52.3569	5.20044	0	1	unknown exported
Pf3D7_11_v3	67465	68465	PF3D7_1101100	rifin(RIF)	64.4384	12.5418	5.13789	0	1	rif
Pf3D7_13_v3	50162	51162	PF3D7_1300500	rifin(RIF)	200.974	39.3672	5.10511	0	1	rif
Pf3D7_01_v3	94550	95550	PF3D7_0102100	stevor,pseudogene	241.644	47.7782	5.05762	0	1	stevor
Pf3D7_12_v3	2237710	2238710	PF3D7_1255100	rifin(RIF)	45.4238	9.00818	5.04251	0	1	rif
Pf3D7_14_v3	3202431	3203431	PF3D7_1477700	Plasmodiumexportedprotein(PHISTa),unknownfunction(Pfg14-748)	190.938	37.8742	5.04137	0	1	phista
Pf3D7_10_v3	38895	39895	PF3D7_1000200	rifin(RIF)	64.9666	12.9399	5.02064	0	1	rif
Pf3D7_12_v3	2232191	2233191	PF3D7_1254900	Plasmodiumexportedprotein,unknownfunction,fragment	38.2933	7.66442	4.99624	0	1	unknown exported
Pf3D7_08_v3	1406499	1407499	PF3D7_0832600	stevor	241.116	48.3754	4.98427	0	1	stevor
Pf3D7_02_v3	858175	859175	PF3D7_0221300	Plasmodiumexportedprotein,unknownfunction,pseudogene	226.062	45.5386	4.96418	0	1	unknown exported
Pf3D7_07_v3	1381910	1382910	PF3D7_0731900	rifin,pseudogene(RIF)	221.045	44.6428	4.95141	0	1	rif
Pf3D7_06_v3	49222	50222	PF3D7_0601300	exportedproteinfamily1(EPF1)	31.4269	6.37043	4.93325	0	1	epf
Pf3D7_12_v3	2135553	2136553	PF3D7_1252400	reticulocytebindingproteinhomologue3,pseudogene(RH3)	191.731	38.8696	4.93267	0	1	other	pv|pk|pb|pc|py
Pf3D7_12_v3	763948	764948	PF3D7_1219200	rifin,pseudogene(RIF)	235.834	47.8777	4.92576	0	1	rif
Pf3D7_09_v3	77361	78361	PF3D7_0901600	stevor	209.689	42.7018	4.91054	0	1	stevor
Pf3D7_05_v3	30463	31463	PF3D7_0500300	rifin,pseudogene(RIF)	142.61	29.1646	4.88983	0	1	rif
Pf3D7_07_v3	1413934	1414934	PF3D7_0732900	rifin(RIF)	55.7233	11.5464	4.82603	0	1	rif
Pf3D7_02_v3	33759	34759	PF3D7_0200200	rifin(RIF)	133.366	27.9702	4.76815	0	1	rif
Pf3D7_04_v3	88653	89653	PF3D7_0401500	stevor,pseudogene	240.852	50.8639	4.73522	0	1	stevor
Pf3D7_04_v3	1136086	1137086	PF3D7_0425200	Plasmodiumexportedprotein(hyp15),unknownfunction	204.671	43.6474	4.68919	0	1	hypxx
Pf3D7_07_v3	608797	609797	PF3D7_0713300	erythrocytemembraneprotein1(PfEMP1),pseudogene(VAR)	244.549	52.7053	4.63993	0	1	var
Pf3D7_14_v3	8038	9038	PF3D7_1400200	rifin(RIF)	87.1503	19.1113	4.56015	0	1	rif
Pf3D7_09_v3	43545	44545	PF3D7_0900500	rifin(RIF)	191.731	42.4032	4.52162	0	1	rif
Pf3D7_04_v3	42874	43874	PF3D7_0400300	rifin(RIF)	63.6461	14.0846	4.51884	0	1	rif
Pf3D7_01_v3	577204	578204	PF3D7_0115000	surface-associatedinterspersedprotein1.3(SURFIN1.3)(SURF1.3)	104.052	23.1923	4.48649	0	1	surfin	pv
Pf3D7_13_v3	68911	69911	PF3D7_1301100	Plasmodiumexportedprotein(PHISTa),unknownfunction,pseudogene	34.596	7.76396	4.45597	0	1	phista
Pf3D7_12_v3	783518	784518	PF3D7_1219500	erythrocytemembraneprotein1(PfEMP1),exon2,pseudogene(VAR)	217.612	48.8731	4.45259	0	1	var
Pf3D7_04_v3	1134675	1135675	PF3D7_0425100	Plasmodiumexportedprotein(hyp6),unknownfunction	188.561	43.3488	4.34986	0	1	hypxx
Pf3D7_12_v3	2195657	2196657	PF3D7_1253800	Plasmodiumexportedprotein(PHISTa),unknownfunction	136.535	31.454	4.34078	0	1	phista
Pf3D7_14_v3	3175041	3176041	PF3D7_1477200	Plasmodiumexportedprotein(hyp15),unknownfunction	176.941	40.9101	4.32512	0	1	hypxx
Pf3D7_06_v3	15910	16910	PF3D7_0600300	rifin(RIF)	25.881	6.17135	4.19373	0	1	rif
Pf3D7_07_v3	47800	48800	PF3D7_0700800	Pfmc-2TMMaurer'sclefttwotransmembraneprotein(MC-2TM)	102.996	24.7849	4.15559	0	1	pfmc-2tm
Pf3D7_10_v3	1573560	1574560	PF3D7_1039100	DnaJprotein,putative,pseudogene	21.6555	5.27551	4.10491	0	1	other
Pf3D7_10_v3	1591867	1592867	PF3D7_1039700	Pfmc-2TMMaurer'sclefttwotransmembraneprotein(MC-2TM)	29.5783	7.2165	4.0987	0	1	pfmc-2tm
Pf3D7_14_v3	3228172	3229172	PF3D7_1478500	Plasmodiumexportedprotein(PHISTa),unknownfunction,pseudogene	182.223	44.7921	4.0682	0	1	phista
Pf3D7_02_v3	912744	913744	PF3D7_0223400	rifin(RIF)	34.596	8.56026	4.04147	0	1	rif
Pf3D7_13_v3	54759	55759	PF3D7_1300600	rifin(RIF)	144.194	35.9332	4.01283	0	1	rif
Pf3D7_07_v3	70549	71549	PF3D7_0701600	Pfmc-2TMMaurer'sclefttwotransmembraneprotein(MC-2TM)	49.9133	12.492	3.99562	0	1	pfmc-2tm
Pf3D7_07_v3	56281	57281	PF3D7_0701100	rifin(RIF)	35.9165	9.00818	3.9871	0	1	rif
Pf3D7_05_v3	1322749	1323749	PF3D7_0532700	erythrocytemembraneprotein1(PfEMP1),pseudogene(VAR)	173.772	45.4888	3.82011	0	1	var
Pf3D7_14_v3	3220202	3221202	PF3D7_1478200	Plasmodiumexportedprotein,unknownfunction,pseudogene	166.114	44.2446	3.75445	5.58742586244321e-310	1	unknown exported
Pf3D7_05_v3	1332970	1333970	PF3D7_0533100	erythrocytemembraneprotein1(PfEMP1),truncated,pseudogene(VAR1CSA)	158.719	42.7018	3.71692	2.80296e-304	1	var
Pf3D7_01_v3	558208	559208	PF3D7_0114500	Plasmodiumexportedprotein(hyp10),unknownfunction	137.856	38.5709	3.57409	1.45636e-276	1	hypxx
Pf3D7_10_v3	54998	55998	PF3D7_1000700	Plasmodiumexportedprotein(PHISTa),unknownfunction,pseudogene	167.434	49.0722	3.41199	1.91438e-248	1	phista
Pf3D7_11_v3	1842378	1843378	PF3D7_1146700	kinesin-likeprotein,putative	147.891	43.5976	3.39218	4.92065e-245	1	other	pv|pk|pb|pc|py	pv|pk|pb|pc|py		1
Pf3D7_03_v3	1027071	1028071	PF3D7_0324800	rifin(RIF)	80.0198	25.0338	3.19647	8.41164e-214	1	rif
Pf3D7_04_v3	100184	101184	PF3D7_0401700	Plasmodiumexportedprotein,unknownfunction,pseudogene	154.23	49.2215	3.13339	7.97347e-203	1	unknown exported
Pf3D7_14_v3	3213081	3214081	PF3D7_1478000	Plasmodiumexportedprotein(PHISTa),unknownfunction(GEXP17)	138.648	44.7423	3.09881	3.30066e-198	1	phista
Pf3D7_06_v3	43950	44950	PF3D7_0601100	exportedproteinfamily3(EPF3)	17.9582	6.02204	2.98208	2.89843e-180	1	epf
Pf3D7_04_v3	110795	111795	PF3D7_0401900	acyl-CoAsynthetase(ACS6)	139.44	47.2307	2.95232	6.56132e-176	1	acs	pv|pk|pb|pc|py
Pf3D7_13_v3	78970	79970	PF3D7_1301300	Plasmodiumexportedprotein(PHISTa-like),unknownfunction,pseudogene	145.779	50.8141	2.86887	1.4913e-164	1	phista
Pf3D7_12_v3	2167681	2168681	PF3D7_1253000	gametocyteerythrocytecytosolicprotein(GECO)	146.571	52.1579	2.81014	2.79476e-156	1	other
Pf3D7_05_v3	39988	40988	PF3D7_0500600	stevor,pseudogene	124.387	47.0317	2.64475	5.58596e-134	1	stevor
Pf3D7_04_v3	60911	61911	PF3D7_0400600	erythrocytemembraneprotein1(PfEMP1),exon1,pseudogene	44.1033	17.1205	2.57605	1.64447e-126	1	var
Pf3D7_01_v3	569772	570772	PF3D7_0114800	Plasmodiumexportedprotein(hyp7),unknownfunction	121.218	47.7284	2.53975	1.19898e-121	1	hypxx
Pf3D7_01_v3	39707	40707	PF3D7_0100200	rifin(RIF)	28.786	11.6459	2.47177	2.31431e-113	1	rif
Pf3D7_01_v3	52780	53780	PF3D7_0100500	erythrocytemembraneprotein1(PfEMP1),exon1,pseudogene	30.8987	12.6413	2.44427	6.73012e-110	1	var
Pf3D7_08_v3	1383877	1384877	PF3D7_0832000	stevor	111.975	46.3349	2.41664	1.28223e-107	1	stevor
Pf3D7_01_v3	547880	548880	PF3D7_0114100	Pfmc-2TMMaurer'sclefttwotransmembraneprotein(MC-2TM)	25.3528	11.0487	2.29464	2.28903e-93	1	pfmc-2tm
Pf3D7_03_v3	134918	135918	PF3D7_0302500	cytoadherencelinkedasexualprotein3.1(CLAG3.1)	95.8653	45.1404	2.12371	3.24409e-76	1	clag	pv|pk|pb|pc|py
Pf3D7_02_v3	866038	867038	PF3D7_0221600	Plasmodiumexportedprotein,unknownfunction,pseudogene	95.6012	47.6289	2.00721	5.15268e-66	1	unknown exported
Pf3D7_02_v3	110080	111080	PF3D7_0202100	liverstageassociatedprotein2(LSAP2)	64.7025	33.2457	1.94619	9.53031e-61	1	other
Pf3D7_02_v3	872631	873631	PF3D7_0221800	hypotheticalprotein	91.9039	47.9275	1.91756	3.41984e-58	1	unknown
Pf3D7_01_v3	572353	573353	PF3D7_0114900	Plasmodiumexportedprotein,unknownfunction,pseudogene	68.9279	37.3765	1.84415	1.23245e-51	1	unknown exported
Pf3D7_08_v3	71285	72285	PF3D7_0800700	surface-associatedinterspersedprotein8.3(SURFIN8.3)(SURF8.3)	41.9906	23.2421	1.80666	2.84082e-49	1	surfin	pv
Pf3D7_08_v3	82628	83628	PF3D7_0800900	Plasmodiumexportedprotein(hyp7),unknownfunction,pseudogene	96.9216	53.7007	1.80485	1.69571e-48	1	hypxx
Pf3D7_03_v3	47079	48079	PF3D7_0300200	rifin(RIF)	15.8455	9.3068	1.70257	4.65645e-41	1	rif
Pf3D7_06_v3	878290	879290	PF3D7_0621400	Pf77protein(ALV7)	69.9843	43.8465	1.59612	3.34392e-34	1	other	pv|pk|pb|pc|py	pv|pk|pb|pc|py		1
Pf3D7_08_v3	61635	62635	PF3D7_0800600	Plasmodiumexportedprotein(PHISTa),unknownfunction	17.166	10.8496	1.58218	6.69263e-33	1	phista
Pf3D7_04_v3	1169480	1170480	PF3D7_0425900	rifin(RIF)	25.3528	16.7224	1.5161	3.88881e-29	1	rif
Pf3D7_05_v3	40903	41903	PF3D7_0500700	rifin,pseudogene(RIF)	75.5302	49.9183	1.51308	1.57326e-28	1	rif
Pf3D7_14_v3	3120354	3121354	PF3D7_1475800	conservedPlasmodiumprotein,unknownfunction	65.4947	43.6971	1.49883	6.27996e-28	1	unknown
Pf3D7_14_v3	893	1893	PF3D7_1400100	erythrocytemembraneprotein1(PfEMP1),truncated,pseudogene	28.2578	19.7085	1.43379	6.96562e-24	1	var
Pf3D7_09_v3	1201312	1202312	PF3D7_0930300	merozoitesurfaceprotein1(MSP1)	74.4739	52.2574	1.42514	6.96562e-24	1	other	pv|pk|pb|pc|py	pv|pk|pb|pc|py		1
Pf3D7_14_v3	3146990	3147990	PF3D7_1476500	probableprotein,unknownfunction	62.8538	45.7377	1.37422	1.2104e-20	1	unknown
Pf3D7_10_v3	52099	53099	PF3D7_1000600	rifin(RIF)	58.3643	44.8418	1.30156	3.96146e-17	1	rif
Pf3D7_14_v3	1000006	1001006	PF3D7_1425600	zincfingerprotein,putative	60.477	47.0814	1.28452	3.54564e-16	1	other
Pf3D7_07_v3	82443	83443	PF3D7_0701900	Plasmodiumexportedprotein,unknownfunction	58.8924	47.2307	1.24691	8.58551e-15	1	unknown exported
Pf3D7_14_v3	3123837	3124837	PF3D7_1475900	conservedPlasmodiumprotein,unknownfunction	48.857	41.0096	1.19136	3.50457e-12	1	unknown	pv|pk	pv		1
Pf3D7_14_v3	941692	942692	PF3D7_1423400	conservedPlasmodiummembraneprotein,unknownfunction	52.5542	44.8418	1.17199	2.3352e-11	1	unknown	pv|pk|pb|pc|py	pv|pk|pb|pc|py		1
Pf3D7_12_v3	44606	45606	PF3D7_1200500	rifin(RIF)	23.7683	21.55	1.10294	1.16882e-08	1	rif
Pf3D7_14_v3	2550192	2551192	PF3D7_1462600	conservedPlasmodiummembraneprotein,unknownfunction	45.952	43.6474	1.0528	6.62457e-07	0.999999	unknown	pv|pk|pb|pc|py	pv|pk|pb|pc|py		1
Pf3D7_12_v3	2183668	2184668	PF3D7_1253500	Plasmodiumexportedprotein,unknownfunction	7.65866	7.41557	1.03278	3.03211e-06	0.999997	unknown exported
Pf3D7_12_v3	205476	206476	PF3D7_1204300	eukaryotictranslationinitiationfactor5A(EIF5A)	48.857	48.2261	1.01308	1.31532e-05	0.999987		pv|pk|pb|pc|py	pv|pk|pb|pc|py
Pf3D7_01_v3	586891	587891	PF3D7_0115100	Plasmodiumexportedprotein(PHISTa),unknownfunction	10.2996	10.2524	1.0046	2.68492e-05	0.999973	phista
Pf3D7_02_v3	870624	871624	PF3D7_0221700	Plasmodiumexportedprotein,unknownfunction	48.0647	48.1266	0.998714	2.68492e-05	0.999973
Pf3D7_14_v3	3253592	3254592	PF3D7_1479000	acyl-CoAsynthetase(ACS1a)	43.0469	43.1497	0.997618	2.68492e-05	0.999973	acs	pv|pk|pb|pc|py
Pf3D7_07_v3	945863	946863	PF3D7_0722200	rhoptry-associatedleucinezipper-likeprotein1(RALP1)	49.6492	49.8187	0.996598	2.68492e-05	0.999973		pv|pk|pb|pc|py	pv|pk|pb|pc|py
Pf3D7_07_v3	84297	85297	PF3D7_0702000	Plasmodiumexportedprotein(hyp12),unknownfunction	46.4801	47.2307	0.984108	0.000107457	0.999893	hypxx
Pf3D7_05_v3	28804	29804	PF3D7_0500200	erythrocytemembraneprotein1(PfEMP1),pseudogene	9.5073	9.95379	0.955144	0.000407515	0.999592	var
Pf3D7_12_v3	827212	828212	PF3D7_1220800	unspecifiedproduct	47.8006	51.3616	0.930668	0.0027165	0.997284
Pf3D7_14_v3	2549285	2550285	PF3D7_1462500	conservedPlasmodiumprotein,unknownfunction	45.6879	49.4703	0.923542	0.00496974	0.99503		pv|pk|pb|pc|py	pv|pk|pb|pc|py
Pf3D7_04_v3	1123486	1124486	PF3D7_0424800	Plasmodiumexportedprotein(PHISTb),unknownfunction	42.5188	46.8824	0.906925	0.00895515	0.991045	phistb
Pf3D7_08_v3	79323	80323	PF3D7_0800800	Plasmodiumexportedprotein(hyp7),unknownfunction	37.7651	42.0548	0.897997	0.015874	0.984126	hypxx
Pf3D7_05_v3	1318729	1319729	PF3D7_0532600	Plasmodiumexportedprotein,unknownfunction	34.8601	38.9691	0.894557	0.027625	0.972375
Pf3D7_02_v3	369938	370938	PF3D7_0209000	6-cysteineprotein(P230)	46.7442	52.4565	0.891104	0.027625	0.972375		pv|pk|pb|pc|py	pv|pk|pb|pc|py
Pf3D7_14_v3	2929323	2930323	PF3D7_1471700	conservedPlasmodiumprotein,unknownfunction	47.2724	53.7505	0.879478	0.0470485	0.952952
Pf3D7_10_v3	1441401	1442401	PF3D7_1036500	probableprotein,unknownfunction	40.6701	46.7331	0.870263	0.0780485	0.921951
Pf3D7_06_v3	444247	445247	PF3D7_0610400	histoneH3(H3)	42.2547	48.674	0.868116	0.0780485	0.921951		pv|pk|pb|pc|py	pv|pk|pb|pc|py
Pf3D7_14_v3	278676	279676	PF3D7_1407700	conservedPlasmodiumprotein,unknownfunction	42.5188	50.0676	0.849228	0.19295	0.80705		pv|pk|pb|pc|py	pv|pk|pb|pc|py
Pf3D7_07_v3	92641	93641	PF3D7_0702200	lysophospholipase,putative	34.596	41.1092	0.841563	0.282526	0.717474		pv|pk|pb|pc|py
Pf3D7_02_v3	105296	106296	PF3D7_0202000	knob-associatedhistidine-richprotein(KAHRP)	36.9728	44.0455	0.839423	0.282526	0.717474		pv|pk|pb|pc|py
Pf3D7_12_v3	2053929	2054929	PF3D7_1250100	osmiophilicbodyprotein(G377)	39.8778	48.4252	0.823493	0.506441	0.493559		pv|pk|pb|pc|py	pv|pk|pb|pc|py
Pf3D7_14_v3	3257341	3258341	PF3D7_1479100	Plasmodiumexportedprotein,unknownfunction	5.81002	7.06719	0.822112	0.506441	0.493559
Pf3D7_14_v3	3192785	3193785	PF3D7_1477600	surface-associatedinterspersedprotein14.1(SURFIN14.1)(SURF14.1)	38.0292	46.3349	0.820746	0.506441	0.493559	surfin	pv
Pf3D7_13_v3	2841203	2842203	PF3D7_1372200	histidine-richproteinIII(HRPIII)	26.6733	32.4991	0.82074	0.506441	0.493559
Pf3D7_10_v3	720051	721051	PF3D7_1018100	conservedPlasmodiumprotein,unknownfunction	36.4447	44.7423	0.814547	0.618813	0.381187		pv|pk|pb|pc|py	pv|pk|pb|pc|py
Pf3D7_05_v3	68430	69430	PF3D7_0501300	skeleton-bindingprotein1(SBP1)	38.2933	47.2307	0.810771	0.618813	0.381187		pv|pk
Pf3D7_14_v3	3001855	3002855	PF3D7_1473700	nucleoporinNUP116/NSP116,putative(NUP116)	36.7087	45.2898	0.810529	0.618813	0.381187
Pf3D7_04_v3	1127279	1128279	PF3D7_0424900	Plasmodiumexportedprotein(PHISTa),unknownfunction	64.7025	79.8792	0.810004	0.618813	0.381187	phista
Pf3D7_06_v3	362135	363135	PF3D7_0608800	ornithineaminotransferase(OAT)	35.3883	43.9958	0.804356	0.717045	0.282955		pv|pk|pb|pc|py	pv|pk|pb|pc|py
Pf3D7_07_v3	504745	505745	PF3D7_0711500	regulatorofchromosomecondensation,putative	37.7651	47.181	0.80043	0.717045	0.282955		pv|pk|pb|pc|py	pv|pk|pb|pc|py
Pf3D7_04_v3	1071345	1072345	PF3D7_0423700	earlytranscribedmembraneprotein4(ETRAMP4)	30.6346	38.8696	0.788138	0.796048	0.203952	etramp	pv|pc
Pf3D7_02_v3	850552	851552	PF3D7_0221100	Plasmodiumexportedprotein,unknownfunction,pseudogene	38.8215	49.5699	0.783167	0.855732	0.144268
Pf3D7_14_v3	2657465	2658465	PF3D7_1465600	conservedPlasmodiumprotein,unknownfunction	37.7651	48.2261	0.783084	0.855732	0.144268		pv|pk|pb|pc|py	pv|pk|pb|pc|py
Pf3D7_01_v3	482118	483118	PF3D7_0112800	Plasmodiumexportedprotein(hyp11),unknownfunction	37.7651	48.2759	0.782276	0.855732	0.144268	hypxx	pv|pk
Pf3D7_04_v3	137140	138140	PF3D7_0402300	reticulocytebindingproteinhomologue1(RH1)	35.3883	45.24	0.782235	0.855732	0.144268
Pf3D7_14_v3	993152	994152	PF3D7_1425500	conservedPlasmodiumprotein,unknownfunction	37.501	48.027	0.780832	0.855732	0.144268		pv|pk|pb|pc|py	pv|pk|pb|pc|py
Pf3D7_03_v3	113570	114570	PF3D7_0302100	serine/threonineproteinkinase(SRPK1)	37.7651	48.5745	0.777468	0.855732	0.144268		pv|pk|pb|pc|py	pv|pk|pb|pc|py
Pf3D7_14_v3	3243129	3244129	PF3D7_1478800	Plasmodiumexportedprotein,unknownfunction	35.1242	45.4391	0.772995	0.898929	0.101071
Pf3D7_14_v3	3216796	3217796	PF3D7_1478100	Plasmodiumexportedprotein(hyp13),unknownfunction	32.4833	42.0548	0.772404	0.898929	0.101071	hypxx
Pf3D7_14_v3	3232139	3233139	PF3D7_1478600	EMP1-traffickingprotein(PTP3)	34.0678	44.1451	0.771723	0.898929	0.101071
Pf3D7_10_v3	93026	94026	PF3D7_1001700	Plasmodiumexportedprotein(PHISTc),unknownfunction	37.2369	48.5247	0.76738	0.898929	0.101071	phistc
Pf3D7_09_v3	197367	198367	PF3D7_0904200	conservedPlasmodiumprotein,unknownfunction	34.0678	44.4437	0.766538	0.898929	0.101071		pv|pk|pb|pc|py	pv|pk|pb|pc|py
Pf3D7_08_v3	102326	103326	PF3D7_0801300	vonWillebrandfactorAdomain-relatedprotein(WARP)	36.4447	47.7284	0.763585	0.929371	0.0706291		pv|pk|pb|pc|py	pv|pk|pb|pc|py
Pf3D7_07_v3	96261	97261	PF3D7_0702300	sporozoitethreonineandasparagine-richprotein(STARP)	31.9551	41.9552	0.761648	0.929371	0.0706291
Pf3D7_11_v3	1225974	1226974	PF3D7_1131700	conservedPlasmodiumprotein,unknownfunction	32.2192	42.4032	0.759829	0.929371	0.0706291		pv|pk|pb|pc|py	pv|pk|pb|pc|py
Pf3D7_09_v3	126916	127916	PF3D7_0902900	conservedPlasmodiumprotein,unknownfunction	24.8246	32.7977	0.756901	0.929371	0.0706291		pv|pk
Pf3D7_08_v3	1387382	1388382	PF3D7_0832100	rifin,pseudogene(RIF)	33.5396	44.4437	0.754654	0.950515	0.0494849	rif
Pf3D7_13_v3	2321560	2322560	PF3D7_1358600	zincfingerprotein,putative	33.5396	44.5432	0.752968	0.950515	0.0494849		pv|pk|pb|pc|py	pv|pk|pb|pc|py
Pf3D7_05_v3	295403	296403	PF3D7_0507100	60SribosomalproteinL4(RPL4)	29.8424	39.7654	0.750461	0.950515	0.0494849		pv|pk|pb|pc|py	pv|pk|pb|pc|py
Pf3D7_07_v3	322407	323407	PF3D7_0706700	DNAmismatchrepairproteinMSH2,putative(MSH2-2)	35.1242	46.8326	0.749995	0.950515	0.0494849		pv|pk|pb|pc|py	pv|pk|pb|pc|py
Pf3D7_14_v3	614667	615667	PF3D7_1415300	RNA-bindingproteinNova-1,putative	34.8601	46.534	0.749132	0.950515	0.0494849		pv|pk|pb|pc|py	pv|pk|pb|pc|py
Pf3D7_10_v3	1394339	1395339	PF3D7_1035200	S-antigen	30.3705	40.5617	0.748748	0.950515	0.0494849
Pf3D7_13_v3	2625598	2626598	PF3D7_1365700	SNAREassociatedGolgiprotein,putative	30.3705	40.6115	0.74783	0.950515	0.0494849		pv|pk|pb|pc|py	pv|pk|pb|pc|py
Pf3D7_04_v3	747588	748588	PF3D7_0417200	bifunctionaldihydrofolatereductase-thymidylatesynthase(DHFR-TS)	29.5783	39.5663	0.747563	0.950515	0.0494849		pv|pk|pb|pc|py	pv|pk|pb|pc|py
Pf3D7_14_v3	276615	277615	PF3D7_1407600	conservedPlasmodiumprotein,unknownfunction	37.501	50.2169	0.74678	0.950515	0.0494849		pv|pk|pb|pc|py	pv|pk|pb|pc|py
Pf3D7_12_v3	63836	64836	PF3D7_1200700	acyl-CoAsynthetase(ACS7)	32.7474	43.8962	0.746019	0.950515	0.0494849	acs	pv|pk|pb|pc|py
Pf3D7_14_v3	3260245	3261245	PF3D7_1479200	Plasmodiumexportedprotein(PHISTa),unknownfunction	22.1837	29.9111	0.741654	0.965115	0.0348848	phista
Pf3D7_14_v3	688092	689092	PF3D7_1417000	innermembranecomplexprotein1l,putative(IMC1l)	32.7474	44.2944	0.739312	0.965115	0.0348848		pv|pk|pb|pc|py	pv|pk|pb|pc|py
Pf3D7_13_v3	2601301	2602301	PF3D7_1364700	conservedPlasmodiumprotein,unknownfunction,pseudogene	33.5396	45.3893	0.738932	0.965115	0.0348848		pv|pk	pv|pk
Pf3D7_13_v3	411601	412601	PF3D7_1308900	mRNA-decappingenzyme2,putative(DCP2)	30.3705	41.1589	0.737884	0.965115	0.0348848		pv|pk|pb|pc|py	pv|pk|pb|pc|py
Pf3D7_12_v3	792949	793949	PF3D7_1219700	rafkinaseinhibitor(RKIP)	38.2933	52.0086	0.736288	0.965115	0.0348848		pv|pk|pb|pc|py	pv|pk|pb|pc|py
Pf3D7_01_v3	506374	507374	PF3D7_0113300	Plasmodiumexportedprotein(hyp1),unknownfunction	40.406	54.8952	0.736057	0.965115	0.0348848	hypxx
Pf3D7_14_v3	2763650	2764650	PF3D7_1467600	conservedPlasmodiumprotein,unknownfunction	31.691	43.1497	0.734443	0.975196	0.0248037
Pf3D7_11_v3	1607506	1608506	PF3D7_1140400	conservedPlasmodiumprotein,unknownfunction	35.9165	48.9727	0.733398	0.975196	0.0248037		pv|pk|pb|pc|py	pv|pk|pb|pc|py
Pf3D7_14_v3	2117690	2118690	PF3D7_1451600	LCCLdomain-containingprotein(LAP5)	27.4655	37.476	0.732882	0.975196	0.0248037		pv|pk|pb|pc|py	pv|pk|pb|pc|py
Pf3D7_04_v3	1055165	1056165	PF3D7_0423400	asparagine-richprotein(AARP)	33.2756	45.4391	0.732312	0.975196	0.0248037		pv|pk|pb|pc|py	pv|pk|pb|pc|py
Pf3D7_08_v3	284022	285022	PF3D7_0805000	alpha/betahydrolase,putative	39.3497	53.85	0.730728	0.975196	0.0248037		pv|pk|pb|pc|py	pv|pk|pb|pc|py
Pf3D7_11_v3	1975907	1976907	PF3D7_1149200	ring-infectederythrocytesurfaceantigen	32.4833	44.6428	0.727627	0.975196	0.0248037
Pf3D7_13_v3	121789	122789	PF3D7_1302100	gameteantigen27/25(G27/25)	31.9551	44.0455	0.725502	0.975196	0.0248037
Pf3D7_11_v3	2000568	2001568	PF3D7_1149600	DnaJprotein,putative	31.1628	43.0004	0.72471	0.982184	0.017816		pv|pk|pb|pc|py
Pf3D7_14_v3	2245064	2246064	PF3D7_1454900	conservedPlasmodiumprotein,unknownfunction	33.0115	45.5884	0.724121	0.982184	0.017816		pv|pk|pb|pc|py	pv|pk|pb|pc|py
Pf3D7_02_v3	738360	739360	PF3D7_0218000	replicationfactorCsubunit2,putative(RFC2)	29.0501	40.1635	0.723296	0.982184	0.017816		pv|pk|pb|pc|py	pv|pk|pb|pc|py
Pf3D7_12_v3	1931470	1932470	PF3D7_1246400	myosinAtaildomaininteractingprotein(MTIP)	26.6733	36.9783	0.721323	0.982184	0.017816		pv|pk|pb|pc|py	pv|pk|pb|pc|py
Pf3D7_07_v3	1367661	1368661	PF3D7_0731600	acyl-CoAsynthetase(ACS5)	26.1451	36.3811	0.718645	0.982184	0.017816	acs	pv|pk|pb|pc|py
Pf3D7_14_v3	1976923	1977923	PF3D7_1448300	conservedPlasmodiumprotein,unknownfunction	30.6346	42.652	0.718245	0.982184	0.017816		pv|pk|pb|pc|py	pv|pk|pb|pc|py
Pf3D7_10_v3	1253570	1254570	PF3D7_1031000	25kDaookinetesurfaceantigenprecursor(Pfs25)	33.2756	46.3349	0.718154	0.982184	0.017816		pv|pk|pb|pc|py	pv|pk|pb|pc|py
Pf3D7_08_v3	541471	542471	PF3D7_0810600	RNAhelicase,putative	33.8037	47.0814	0.717984	0.982184	0.017816		pv|pk|pb|pc|py	pv|pk|pb|pc|py
Pf3D7_14_v3	2243373	2244373	PF3D7_1454800	conservedPlasmodiumprotein,unknownfunction	29.8424	41.6068	0.717248	0.982184	0.017816		pv|pk|pb|pc|py	pv|pk|pb|pc|py
Pf3D7_11_v3	1986139	1987139	PF3D7_1149400	Plasmodiumexportedprotein,unknownfunction	31.1628	43.5976	0.714782	0.987059	0.0129414
Pf3D7_14_v3	3208629	3209629	PF3D7_1477900	acyl-CoAsynthetase,pseudogene(ACS1b)	34.0678	47.6787	0.714529	0.987059	0.0129414	acs	pv|pk|pb|pc|py
Pf3D7_13_v3	1885844	1886844	PF3D7_1347100	DNAtopoisomerase3,putative(TOP3)	33.2756	46.6335	0.713556	0.987059	0.0129414		pv|pk|pb|pc|py	pv|pk|pb|pc|py
Pf3D7_12_v3	1452106	1453106	PF3D7_1234800	splicingfactor3Bsubunit3,putative(SF3B3)	33.2756	46.6335	0.713556	0.987059	0.0129414		pv|pk|pb|pc|py	pv|pk|pb|pc|py
Pf3D7_10_v3	1334722	1335722	PF3D7_1033200	earlytranscribedmembraneprotein10.2(ETRAMP10.2)	32.4833	45.5386	0.713314	0.987059	0.0129414	etramp	pv|pk	pv|pk
Pf3D7_05_v3	784491	785491	PF3D7_0518800	secretedookineteprotein,putative(PSOP13)	28.5219	40.0142	0.712794	0.987059	0.0129414		pv|pk|pb|pc|py	pv|pk|pb|pc|py
Pf3D7_14_v3	2925634	2926634	PF3D7_1471600	conservedPlasmodiumprotein,unknownfunction	31.4269	44.0953	0.712704	0.987059	0.0129414		pv|pk|pb|pc|py	pv|pk|pb|pc|py
Pf3D7_14_v3	3071761	3072761	PF3D7_1474900	trailerhitchhomolog,putative(CITH)	33.0115	46.3349	0.712454	0.987059	0.0129414		pv|pk|pb|pc|py	pv|pk|pb|pc|py
Pf3D7_09_v3	490775	491775	PF3D7_0910700	actin-likeprotein,putative(ALP5a)	30.3705	42.652	0.712053	0.987059	0.0129414		pv|pk|pb|pc|py	pv|pk|pb|pc|py
Pf3D7_06_v3	748314	749314	PF3D7_0617800	histoneH2A(H2A)	30.3705	42.7018	0.711223	0.987059	0.0129414		pv|pk|pb|pc|py	pv|pk|pb|pc|py
Pf3D7_08_v3	1254058	1255058	PF3D7_0829200	prohibitin,putative	30.1065	42.4529	0.709174	0.987059	0.0129414		pv|pk|pb|pc|py	pv|pk|pb|pc|py
Pf3D7_14_v3	149500	150500	PF3D7_1404300	secretedookineteadhesiveprotein,putative(SOAP)	32.7474	46.1856	0.709039	0.987059	0.0129414		pv|pk|pb|pc|py	pv|pk|pb|pc|py
Pf3D7_05_v3	204232	205232	PF3D7_0504800	conservedPlasmodiumprotein,unknownfunction	34.596	48.9727	0.706434	0.987059	0.0129414		pv|pk|pb|pc|py	pv|pk|pb|pc|py
Pf3D7_06_v3	148443	149443	PF3D7_0603600	conservedPlasmodiumprotein,unknownfunction	36.1806	51.3118	0.705113	0.987059	0.0129414		pv|pk|pb|pc|py	pv|pk|pb|pc|py
Pf3D7_12_v3	885532	886532	PF3D7_1222300	endoplasmin,putative(GRP94)	29.5783	42.005	0.704161	0.990487	0.00951325		pb|pc	pb|pc
Pf3D7_13_v3	1409445	1410445	PF3D7_1334600	MSP7-likeprotein(MSRP3)	30.8987	44.0953	0.700725	0.990487	0.00951325		pv|pk|pb|pc|py	pv|pk|pb|pc|py
Pf3D7_01_v3	226785	227785	PF3D7_0105400.1	conservedPlasmodiumprotein,unknownfunction	33.5396	47.9275	0.699799	0.990487	0.00951325
Pf3D7_01_v3	226785	227785	PF3D7_0105400.2	conservedPlasmodiumprotein,unknownfunction	33.5396	47.9275	0.699799	0.990487	0.00951325
Pf3D7_12_v3	831552	832552	PF3D7_1220900	heterochromatinprotein1(HP1)	32.4833	46.4344	0.699552	0.990487	0.00951325		pv|pk|pb|pc|py	pv|pk|pb|pc|py
Pf3D7_12_v3	1920284	1921284	PF3D7_1246200	actinI(ACT1)	30.8987	44.1948	0.699148	0.990487	0.00951325		pv|pk|pb|pc|py	pv|pk|pb|pc|py
Pf3D7_03_v3	592047	593047	PF3D7_0314700	zincfingerprotein,putative	31.691	45.3395	0.698971	0.990487	0.00951325		pv|pk|pb|pc|py	pv|pk|pb|pc|py
Pf3D7_14_v3	1448991	1449991	PF3D7_1435700.1	ataxin-2likeprotein,putative	28.5219	40.8603	0.698035	0.990487	0.00951325
Pf3D7_14_v3	1448991	1449991	PF3D7_1435700.2	ataxin-2likeprotein,putative	28.5219	40.8603	0.698035	0.990487	0.00951325
Pf3D7_05_v3	1188446	1189446	PF3D7_0529000	conservedPlasmodiumprotein,unknownfunction	26.9374	38.6207	0.697486	0.990487	0.00951325		pv|pk|pb|pc|py	pv|pk|pb|pc|py
Pf3D7_01_v3	348670	349670	PF3D7_0108500	conservedPlasmodiumprotein,unknownfunction	25.881	37.1276	0.697082	0.990487	0.00951325		pv|pk|pb|pc|py	pv|pk|pb|pc|py
Pf3D7_06_v3	70448	71448	PF3D7_0601700	Plasmodiumexportedprotein(PHISTa),unknownfunction,pseudogene	30.6346	44.0953	0.694736	0.99292	0.00708048	phista
Pf3D7_02_v3	838343	839343	PF3D7_0220800	cytoadherencelinkedasexualprotein2(CLAG2)	35.6524	51.3616	0.694145	0.99292	0.00708048	clag	pv|pk|pb|pc|py	py
Pf3D7_13_v3	1879694	1880694	PF3D7_1346800	6-cysteineprotein(P47)	31.9551	46.2851	0.690397	0.99292	0.00708048		pv|pk|pb|pc|py	pv|pk|pb|pc|py
Pf3D7_09_v3	1159376	1160376	PF3D7_0928900	guanylatekinase(GK)	29.5783	42.8511	0.690258	0.99292	0.00708048		pv|pk|pb|pc|py	pv|pk|pb|pc|py
Pf3D7_12_v3	972893	973893	PF3D7_1223900	50SribosomalproteinL24,putative	34.8601	50.5653	0.689408	0.99292	0.00708048		pv|pk|pb|pc|py	pv|pk|pb|pc|py
Pf3D7_09_v3	423671	424671	PF3D7_0909400	exoribonuclease,putative	31.691	45.9865	0.689137	0.99292	0.00708048		pv|pk|pb|pc|py	pv|pk|pb|pc|py
Pf3D7_01_v3	537525	538525	PF3D7_0113900	Plasmodiumexportedprotein(hyp8),unknownfunction(GEXP10)	32.4833	47.181	0.688483	0.99292	0.00708048	hypxx
Pf3D7_13_v3	2049156	2050156	PF3D7_1351300	conservedPlasmodiummembraneprotein,unknownfunction	32.2192	46.9819	0.685779	0.99292	0.00708048		pv|pk|pb|pc|py	pv|pk|pb|pc|py
Pf3D7_06_v3	281549	282549	PF3D7_0606700	coatomeralphasubunit,putative	31.1628	45.4888	0.685065	0.99292	0.00708048		pv|pk|pb|pc|py	pv|pk|pb|pc|py
Pf3D7_12_v3	461179	462179	PF3D7_1210200	zincfingerprotein,putative	29.0501	42.4529	0.68429	0.994663	0.00533726		pv|pk|pb|pc|py	pv|pk|pb|pc|py
Pf3D7_14_v3	2981100	2982100	PF3D7_1473200	DnaJprotein,putative	26.9374	39.417	0.683395	0.994663	0.00533726		pv|pk|pb|pc|py	pv|pk|pb|pc|py
Pf3D7_13_v3	1778542	1779542	PF3D7_1344300	conservedprotein,unknownfunction	26.1451	38.2723	0.683134	0.994663	0.00533726		pv|pk|pb|pc|py	pv|pk|pb|pc|py
Pf3D7_14_v3	87383	88383	PF3D7_1402300	26SproteasomeregulatorysubunitRPN6(RPN6)	26.9374	39.5166	0.681673	0.994663	0.00533726		pv|pk|pb|pc|py	pv|pk|pb|pc|py
Pf3D7_04_v3	445500	446500	PF3D7_0409400	heatshockprotein40(DnaJ)	37.7651	55.4924	0.680545	0.994663	0.00533726		pv|pk|pb|pc|py	pv|pk|pb|pc|py
Pf3D7_04_v3	1113986	1114986	PF3D7_0424600	Plasmodiumexportedprotein(PHISTb),unknownfunction	23.2401	34.1913	0.679708	0.994663	0.00533726	phistb
Pf3D7_06_v3	331225	332225	PF3D7_0607800	GTP-bindingprotein,putative	33.5396	49.3708	0.679341	0.994663	0.00533726		pv|pk|pb|pc|py	pv|pk|pb|pc|py
Pf3D7_08_v3	280686	281686	PF3D7_0804900	GTPase-activatingprotein,putative	36.7087	54.0989	0.678548	0.994663	0.00533726		pv|pk|pb|pc|py	pv|pk|pb|pc|py
Pf3D7_02_v3	643817	644817	PF3D7_0215600	conservedPlasmodiumprotein,unknownfunction	30.6346	45.1902	0.677904	0.994663	0.00533726		pv|pk|pb|pc|py	pv|pk|pb|pc|py
Pf3D7_12_v3	2124935	2125935	PF3D7_1252200	chitinase(CHT1)	29.8424	44.0455	0.677536	0.994663	0.00533726		pv|pk|pb|pc|py
Pf3D7_14_v3	42593	43593	PF3D7_1401100	DnaJprotein,putative	23.7683	35.0871	0.677409	0.994663	0.00533726
Pf3D7_11_v3	537147	538147	PF3D7_1114000	dyneinlightchaintype2,putative	29.0501	42.9008	0.677146	0.994663	0.00533726		pv|pk|pb|pc|py	pv|pk|pb|pc|py
Pf3D7_08_v3	501069	502069	PF3D7_0809700	RuvB-likehelicase1(RUVB1)	32.4833	47.9773	0.677056	0.994663	0.00533726		pv|pk|pb|pc|py	pv|pk|pb|pc|py
Pf3D7_06_v3	758109	759109	PF3D7_0618000	conservedPlasmodiummembraneprotein,unknownfunction	33.2756	49.1717	0.676723	0.994663	0.00533726		pv|pk|pb|pc|py	pv|pk|pb|pc|py
Pf3D7_07_v3	771449	772449	PF3D7_0717800	conservedPlasmodiumprotein,unknownfunction	33.0115	48.8731	0.675453	0.994663	0.00533726		pv|pk|pb|pc|py	pv|pk|pb|pc|py
Pf3D7_13_v3	2705999	2706999	PF3D7_1367900	conservedPlasmodiumprotein,unknownfunction	32.2192	47.7782	0.674349	0.995924	0.00407556		pv|pk|pb|pc|py	pv|pk|pb|pc|py
Pf3D7_11_v3	878469	879469	PF3D7_1122900	dyneinheavychain,putative	36.4447	54.0989	0.673668	0.995924	0.00407556		pv|pk|pb|pc|py	pv|pk|pb|pc|py
Pf3D7_07_v3	878132	879132	PF3D7_0720100	smallsubunitrRNAprocessingprotein,putative	34.3319	50.9634	0.673658	0.995924	0.00407556		pv|pk|pb|pc|py	pv|pk|pb|pc|py
Pf3D7_05_v3	1086094	1087094	PF3D7_0526300	nucleolarJumonjidomaininteractingprotein,putative	30.3705	45.0907	0.673542	0.995924	0.00407556		pv|pk|pb|pc|py	pv|pk|pb|pc|py
Pf3D7_09_v3	777058	778058	PF3D7_0918900	gamma-glutamylcysteinesynthetase(gammaGCS)	27.2014	40.4622	0.672267	0.995924	0.00407556		pv|pk|pb|pc|py	pv|pk|pb|pc|py
Pf3D7_02_v3	787440	788440	PF3D7_0219800	Plasmodiumexportedprotein(PHISTc),unknownfunction	33.5396	50.0178	0.670553	0.995924	0.00407556	phistc	pv|pk
Pf3D7_05_v3	176910	177910	PF3D7_0504600	2-oxoisovaleratedehydrogenasesubunitbeta,mitochondrial,putative(BCKDHB)	27.4655	40.9599	0.670546	0.995924	0.00407556		pv|pk|pb|pc|py	pv|pk|pb|pc|py
Pf3D7_06_v3	1200495	1201495	PF3D7_0629200	DnaJprotein,putative	31.4269	46.9819	0.668915	0.995924	0.00407556		pv|pk|pb|pc|py	pv|pk|pb|pc|py
Pf3D7_10_v3	1478345	1479345	PF3D7_1037300	ADP/ATPtransporteronadenylatetranslocase(ADT)	29.8424	44.6428	0.668471	0.995924	0.00407556		pv|pk|pb|pc|py	pv|pk|pb|pc|py
Pf3D7_14_v3	1460888	1461888	PF3D7_1436100	conservedPlasmodiummembraneprotein,unknownfunction	26.9374	40.3129	0.668208	0.995924	0.00407556		pv|pk|pb|pc|py	pv|pk|pb|pc|py
Pf3D7_14_v3	1411237	1412237	PF3D7_1434900	conservedPlasmodiumprotein,unknownfunction	32.7474	49.0224	0.668009	0.995924	0.00407556		pv|pk|pb|pc|py	pv|pk|pb|pc|py
Pf3D7_07_v3	613885	614885	PF3D7_0713500	conservedPlasmodiumprotein,unknownfunction	31.1628	46.6833	0.667536	0.995924	0.00407556		pv|pk|pb|pc|py	pv|pk|pb|pc|py
Pf3D7_09_v3	1453922	1454922	PF3D7_0936700	lysophospholipase,putative	28.786	43.1497	0.667119	0.995924	0.00407556		pv
Pf3D7_04_v3	115558	116558	PF3D7_0402000	Plasmodiumexportedprotein(PHISTa),unknownfunction	23.7683	35.6346	0.667001	0.995924	0.00407556	phista
Pf3D7_14_v3	1336801	1337801	PF3D7_1433500	DNAtopoisomerase2(TOP2)	30.3705	45.5884	0.666189	0.995924	0.00407556		pv|pk|pb|pc|py	pv|pk|pb|pc|py
Pf3D7_06_v3	1253485	1254485	PF3D7_0630000	CPW-WPCfamilyprotein	32.4833	48.7736	0.666002	0.995924	0.00407556		pv|pk|pb|pc|py	pv|pk|pb|pc|py
Pf3D7_06_v3	695429	696429	PF3D7_0616800	malate:quinoneoxidoreductase,putative(MQO)	33.2756	49.968	0.665938	0.995924	0.00407556		pv|pk|pb|pc|py	pv|pk|pb|pc|py
Pf3D7_12_v3	580825	581825	PF3D7_1213400	conservedPlasmodiumprotein,unknownfunction	30.3705	45.6381	0.665464	0.995924	0.00407556		pv|pk|pb|pc|py	pv|pk|pb|pc|py
Pf3D7_02_v3	630808	631808	PF3D7_0215300	acyl-CoAsynthetase(ACS8)	31.9551	48.027	0.665357	0.995924	0.00407556	acs	pv|pk|pb|pc|py	pv|pk|pb|pc|py
Pf3D7_12_v3	1602196	1603196	PF3D7_1238600	sphingomyelinphosphodiesterase,putative	32.2192	48.4252	0.66534	0.995924	0.00407556		pv|pk|pb|pc|py	pv|pk|pb|pc|py
Pf3D7_13_v3	673217	674217	PF3D7_1316100	inositolpolyphosphatekinase,putative(IPK2)	33.2756	50.0178	0.665275	0.995924	0.00407556		pv|pk|pb|pc|py	pv|pk|pb|pc|py
Pf3D7_12_v3	2146116	2147116	PF3D7_1252500	Plasmodiumexportedprotein,unknownfunction	29.5783	44.4934	0.664779	0.996847	0.00315306
Pf3D7_14_v3	2600941	2601941	PF3D7_1464300	conservedPlasmodiumprotein,unknownfunction	31.9551	48.0768	0.664668	0.996847	0.00315306		pv|pk|pb|pc|py	pv|pk|pb|pc|py
Pf3D7_05_v3	1161053	1162053	PF3D7_0528100	AP-1complexsubunitbeta,putative	26.4092	39.7654	0.664125	0.996847	0.00315306		pv|pk|pb|pc|py	pv|pk|pb|pc|py
Pf3D7_13_v3	2832452	2833452	PF3D7_1372000	Plasmodiumexportedprotein(PHISTa),unknownfunction	30.8987	46.534	0.664003	0.996847	0.00315306	phista
Pf3D7_12_v3	1911957	1912957	PF3D7_1246000	conservedPlasmodiumprotein,unknownfunction	33.8037	50.9136	0.663942	0.996847	0.00315306		pv|pk|pb|pc|py	pv|pk|pb|pc|py
Pf3D7_06_v3	684242	685242	PF3D7_0616500	TRAP-likeprotein(TLP)	30.8987	46.5837	0.663294	0.996847	0.00315306		pv|pk|pb|pc|py	pv|pk|pb|pc|py
Pf3D7_09_v3	279707	280707	PF3D7_0905600	WDrepeat-containingprotein66,putative(WDR66)	27.4655	41.4078	0.663293	0.996847	0.00315306		pv|pk|pb|pc|py	pv|pk|pb|pc|py
Pf3D7_02_v3	274007	275007	PF3D7_0206800	merozoitesurfaceprotein2(MSP2)	31.1628	47.0814	0.661892	0.996847	0.00315306
Pf3D7_03_v3	222016	223016	PF3D7_0304600	circumsporozoite(CS)protein(CSP)	26.9374	40.711	0.661674	0.996847	0.00315306		pv|pk|pb|py	pv|pk|pb|py
Pf3D7_13_v3	2787472	2788472	PF3D7_1370300	membraneassociatedhistidine-richprotein(MAHRP1)	31.1628	47.1312	0.661193	0.996847	0.00315306		pv|pk
Pf3D7_13_v3	2525860	2526860	PF3D7_1362900	conservedPlasmodiumprotein,unknownfunction	24.5605	37.1774	0.66063	0.996847	0.00315306		pv|pk|pb|pc|py	pv|pk|pb|pc|py
Pf3D7_12_v3	2154118	2155118	PF3D7_1252700	Plasmodiumexportedprotein(PHISTb),unknownfunction	31.9551	48.3754	0.660565	0.996847	0.00315306	phistb
Pf3D7_06_v3	1215505	1216505	PF3D7_0629500	aminoacidtransporter,putative	30.6346	46.3847	0.660446	0.996847	0.00315306		pv	pv
Pf3D7_14_v3	1559657	1560657	PF3D7_1438500	cleavageandpolyadenylationspecificityfactor,putative	29.5783	44.7921	0.660346	0.996847	0.00315306		pv|pk|pb|pc|py	pv|pk|pb|pc|py
Pf3D7_10_v3	1423483	1424483	PF3D7_1035900	probableprotein,unknownfunction(M566)	25.0887	38.0235	0.659821	0.996847	0.00315306
Pf3D7_14_v3	2650255	2651255	PF3D7_1465500	potassiumchannel(K2)	30.3705	46.0861	0.658995	0.996847	0.00315306		pv|pk|pb|pc|py	pv|pk|pb|pc|py
Pf3D7_08_v3	1103268	1104268	PF3D7_0825800	conservedPlasmodiumprotein,unknownfunction	27.9937	42.5027	0.658633	0.996847	0.00315306		pv|pk|pb|pc|py	pv|pk|pb|pc|py
Pf3D7_10_v3	1346397	1347397	PF3D7_1033600	myb2transcriptionfactor,putative(Myb2)	30.8987	46.9321	0.65837	0.996847	0.00315306		pv|pk|pb|pc|py	pv|pk|pb|pc|py
Pf3D7_12_v3	1204491	1205491	PF3D7_1229300	conservedPlasmodiumprotein,unknownfunction	30.3705	46.1856	0.657575	0.996847	0.00315306		pv|pk|pb|pc|py	pv|pk|pb|pc|py
Pf3D7_10_v3	422461	423461	PF3D7_1010700	dolichyl-phosphate-mannoseproteinmannosyltransferase,putative	23.2401	35.3857	0.656765	0.996847	0.00315306		pv|pk|pb|pc|py	pv|pk|pb|pc|py
Pf3D7_09_v3	510997	511997	PF3D7_0911300	cysteinerepeatmodularprotein1(CRMP1)	29.3142	44.6428	0.656639	0.996847	0.00315306		pv|pk|pb|pc|py	pv|pk|pb|pc|py
Pf3D7_04_v3	1099311	1100311	PF3D7_0424400	surface-associatedinterspersedprotein4.2(SURFIN4.2)(SURF4.2)	34.596	52.7053	0.656405	0.996847	0.00315306	surfin	pv
Pf3D7_13_v3	92852	93852	PF3D7_1301600	erythrocytebindingantigen-140(EBA140)	28.2578	43.0501	0.656393	0.996847	0.00315306		pv|pk|pb|pc|py
Pf3D7_14_v3	2808978	2809978	PF3D7_1468400	zincfingerprotein,putative(D13)	27.7296	42.2538	0.656263	0.996847	0.00315306		pv|pk|pb|pc|py	pv|pk|pb|pc|py
Pf3D7_11_v3	1747939	1748939	PF3D7_1143800	conservedPlasmodiumprotein,unknownfunction	31.691	48.3257	0.655779	0.996847	0.00315306		pv|pk|pb|pc|py	pv|pk|pb|pc|py
Pf3D7_08_v3	1051205	1052205	PF3D7_0824000	conservedPlasmodiumprotein,unknownfunction	30.8987	47.1312	0.655589	0.996847	0.00315306		pv|pk|pb|pc|py	pv|pk|pb|pc|py
Pf3D7_06_v3	1197538	1198538	PF3D7_0629100	nicotinatephosphoribosyltransferase,putative(NAPRT)	31.1628	47.5791	0.654968	0.997528	0.00247171		pv|pk|pb|pc|py	pv|pk|pb|pc|py
Pf3D7_09_v3	946533	947533	PF3D7_0923300	perforin-likeprotein3(PLP3)	31.1628	47.5791	0.654968	0.997528	0.00247171		pv|pk|pb|pc|py	pv|pk|pb|pc|py
Pf3D7_10_v3	1049260	1050260	PF3D7_1025000	formin2,putative	20.5992	31.454	0.654899	0.997528	0.00247171		pv|pk|pb|pc|py	pv|pk|pb|pc|py
Pf3D7_02_v3	658136	659136	PF3D7_0216000	DEAD/DEAHboxhelicase,putative	30.3705	46.3847	0.654753	0.997528	0.00247171		pv|pk|pb|pc|py	pv|pk|pb|pc|py
Pf3D7_14_v3	3114198	3115198	PF3D7_1475600	bromodomainprotein,putative	27.7296	42.4032	0.653951	0.997528	0.00247171		pv|pk|pb|pc|py	pv|pk|pb|pc|py
Pf3D7_02_v3	271094	272094	PF3D7_0206700	adenylosuccinatelyase(ASL)	34.596	52.9044	0.653934	0.997528	0.00247171		pv|pk|pb|pc|py	pv|pk|pb|pc|py
Pf3D7_12_v3	345422	346422	PF3D7_1207400	conservedPlasmodiumprotein,unknownfunction	29.5783	45.24	0.653809	0.997528	0.00247171		pv|pk|pb|pc|py	pv|pk|pb|pc|py
Pf3D7_13_v3	2829356	2830356	PF3D7_1371900	Plasmodiumexportedprotein,unknownfunction	28.786	44.0953	0.652813	0.997528	0.00247171
Pf3D7_07_v3	1265410	1266410	PF3D7_0729900	dyneinheavychain,putative	27.2014	41.7064	0.652212	0.997528	0.00247171		pv|pk|pb|pc|py	pv|pk|pb|pc|py
Pf3D7_13_v3	2022759	2023759	PF3D7_1350700	N6-adenine-specificmethylase,putative	25.881	39.7654	0.650842	0.997528	0.00247171		pv|pk|pb|pc|py	pv|pk|pb|pc|py
Pf3D7_13_v3	1425096	1426096	PF3D7_1335200	reticulocytebindingproteinhomologue6,pseudogene(RH6)	31.4269	48.3257	0.650314	0.997528	0.00247171
Pf3D7_10_v3	390665	391665	PF3D7_1009700	tubulin--tyrosineligase,putative	31.4269	48.3257	0.650314	0.997528	0.00247171		pv|pk|pb|pc|py	pv|pk|pb|pc|py
Pf3D7_11_v3	555014	556014	PF3D7_1114700	serine/threonineproteinkinase,putative(CLK3)	29.3142	45.0907	0.650116	0.997528	0.00247171		pv|pk|pb|pc|py	pv|pk|pb|pc|py
Pf3D7_10_v3	1390945	1391945	PF3D7_1035100	probableprotein,unknownfunction	27.2014	41.8557	0.649885	0.997528	0.00247171
Pf3D7_08_v3	877995	878995	PF3D7_0819400	perforin-likeprotein4(PLP4)	28.786	44.2944	0.649879	0.997528	0.00247171		pv|pk|pb|pc|py	pv|pk|pb|pc|py
Pf3D7_11_v3	1578478	1579478	PF3D7_1139500.1	AAAfamilyATPase,putative	30.6346	47.181	0.6493	0.997528	0.00247171
Pf3D7_11_v3	1578478	1579478	PF3D7_1139500.2	AAAfamilyATPase,putative	30.6346	47.181	0.6493	0.997528	0.00247171
Pf3D7_12_v3	1653344	1654344	PF3D7_1239600	hydroxyethylthiazolekinase(ThzK)	33.0115	50.8639	0.649016	0.997528	0.00247171		pv|pk	pv|pk
Pf3D7_12_v3	1314196	1315196	PF3D7_1231800	asparagine-richprotein,putative	35.3883	54.5468	0.648769	0.997528	0.00247171		pv|pk|pb|pc|py	pv|pk|pb|pc|py
Pf3D7_14_v3	2503649	2504649	PF3D7_1461800	conservedPlasmodiumprotein,unknownfunction	29.0501	44.7921	0.648554	0.997528	0.00247171
Pf3D7_01_v3	427075	428075	PF3D7_0111000	kinesin-8,putative	27.4655	42.3534	0.648484	0.997528	0.00247171		pv|pk|pb|pc|py	pv|pk|pb|pc|py
Pf3D7_02_v3	248530	249530	PF3D7_0206200	pantothenatetransporter(PAT)	28.786	44.3939	0.648422	0.997528	0.00247171		pv|pk|pb|pc|py	pv|pk|pb|pc|py
Pf3D7_09_v3	1137683	1138683	PF3D7_0928100	conservedPlasmodiumprotein,unknownfunction	31.4269	48.475	0.648312	0.997528	0.00247171		pv|pk|pb|pc	pv|pk|pb|pc
Pf3D7_05_v3	654836	655836	PF3D7_0515700	glideosome-associatedprotein40,putative(GAP40)	29.8424	46.0363	0.648236	0.997528	0.00247171		pv|pk|pb|pc|py	pv|pk|pb|pc|py
Pf3D7_05_v3	1311971	1312971	PF3D7_0532400	lysine-richmembrane-associatedPHISTbprotein(LyMP)	27.9937	43.1995	0.64801	0.997528	0.00247171
Pf3D7_08_v3	1391668	1392668	PF3D7_0832200.1	Plasmodiumexportedprotein(PHISTa-like),unknownfunction	28.5219	44.0455	0.647555	0.997528	0.00247171	phista
Pf3D7_08_v3	1391668	1392668	PF3D7_0832200.2	Plasmodiumexportedprotein(PHISTa-like),unknownfunction	28.5219	44.0455	0.647555	0.997528	0.00247171	phista
Pf3D7_08_v3	1374799	1375799	PF3D7_0831800	histidine-richproteinII(HRPII)	26.6733	41.2087	0.647274	0.997528	0.00247171
Pf3D7_03_v3	785665	786665	PF3D7_0318600	cleavageandpolyadenylationspecificityfactor,putative	30.8987	47.7782	0.646711	0.997528	0.00247171		pv|pk|pb|pc|py	pv|pk|pb|pc|py
Pf3D7_13_v3	2149568	2150568	PF3D7_1353700	reactiveoxygenspeciesmodulator1,putative(ROMO1)	26.1451	40.4622	0.646161	0.997528	0.00247171		pv|pk|pb|pc|py	pv|pk|pb|pc|py
Pf3D7_04_v3	238999	239999	PF3D7_0404400	6-cysteineprotein(P36)	34.596	53.5514	0.646034	0.997528	0.00247171		pv|pk|pb|pc|py	pv|pk|pb|pc|py
Pf3D7_11_v3	374360	375360	PF3D7_1108700	heatshockproteinDnaJhomologuePfj2	25.0887	38.8696	0.645458	0.997528	0.00247171		pv|pk|pb|pc|py	pv|pk|pb|pc|py
Pf3D7_05_v3	740534	741534	PF3D7_0517600	F-actin-cappingproteinsubunitbeta,putative(CPbeta)	29.3142	45.4391	0.645132	0.997528	0.00247171		pv|pk|pb|pc|py	pv|pk|pb|pc|py
Pf3D7_10_v3	1124783	1125783	PF3D7_1026900	biotin--acetyl-CoA-carboxylase,putative	31.4269	48.7238	0.645001	0.997528	0.00247171		pv|pk|pb|pc|py	pv|pk|pb|pc|py
Pf3D7_14_v3	3141575	3142575	PF3D7_1476400	serine/threonineproteinkinase,FIKKfamily,pseudogene(FIKK14)	30.1065	46.6833	0.644909	0.998037	0.00196342
Pf3D7_14_v3	140920	141920	PF3D7_1403800	nuclearformin-likeprotein(MISFIT)	24.2964	37.6751	0.644893	0.998037	0.00196342		pv|pk|pb|pc|py	pv|pk|pb|pc|py
Pf3D7_11_v3	518689	519689	PF3D7_1113300	UDP-galactosetransporter,putative	32.4833	50.416	0.644305	0.998037	0.00196342		pv|pk|pb|pc|py	pv|pk|pb|pc|py
Pf3D7_06_v3	184392	185392	PF3D7_0604400	conservedPlasmodiumprotein,unknownfunction	28.5219	44.3441	0.643195	0.998037	0.00196342		pv|pk|pb|pc|py	pv|pk|pb|pc|py
Pf3D7_04_v3	1039970	1040970	PF3D7_0422700	eukaryoticinitiationfactor,putative	30.6346	47.6289	0.643194	0.998037	0.00196342		pv|pk|pb|pc|py	pv|pk|pb|pc|py
Pf3D7_12_v3	2162645	2163645	PF3D7_1252900	Plasmodiumexportedprotein,unknownfunction	31.4269	48.8731	0.643031	0.998037	0.00196342
Pf3D7_11_v3	437720	438720	PF3D7_1111100	replicationfactorCsubunit5,putative(RFC5)	26.1451	40.6612	0.642999	0.998037	0.00196342		pv|pk|pb|pc|py	pv|pk|pb|pc|py
Pf3D7_13_v3	695232	696232	PF3D7_1316700	conservedPlasmodiumprotein,unknownfunction	31.1628	48.475	0.642863	0.998037	0.00196342		pv|pk|pb|pc|py	pv|pk|pb|pc|py
Pf3D7_03_v3	372132	373132	PF3D7_0308600	pre-mRNA-processingfactor19,putative(PRPF19)	30.3705	47.2805	0.642347	0.998037	0.00196342		pv|pk|pb|pc|py	pv|pk|pb|pc|py
Pf3D7_08_v3	716613	717613	PF3D7_0815200	importinbeta,putative	32.2192	50.1671	0.642238	0.998037	0.00196342		pv|pk|pb|pc|py	pv|pk|pb|pc|py
Pf3D7_12_v3	1459334	1460334	PF3D7_1235000	PIH1domain-containingprotein,putative(PIH1)	30.8987	48.1266	0.64203	0.998037	0.00196342		pv|pk|pb|pc|py	pv|pk|pb|pc|py
Pf3D7_12_v3	290336	291336	PF3D7_1206400	rhodaneselikeprotein,putative	28.786	44.8418	0.641946	0.998037	0.00196342		pv|pk|pb|pc|py	pv|pk|pb|pc|py
Pf3D7_07_v3	368207	369207	PF3D7_0708000	cytoskeletonassociatedprotein,putative	27.7296	43.1995	0.641896	0.998037	0.00196342		pv|pk|pb|pc|py	pv|pk|pb|pc|py
Pf3D7_05_v3	74009	75009	PF3D7_0501400	interspersedrepeatantigen(FIRA)	29.3142	45.6879	0.641618	0.998037	0.00196342		pc|py
Pf3D7_13_v3	158524	159524	PF3D7_1303100	methyltransferase-likeprotein,putative	29.0501	45.2898	0.641427	0.998037	0.00196342		pv|pk|pb|pc|py	pv|pk|pb|pc|py
Pf3D7_13_v3	1158866	1159866	PF3D7_1327600	nicotinate-nucleotideadenylyltransferase(NMNAT)	30.3705	47.38	0.640998	0.998037	0.00196342		pv|pk|pb|pc|py	pv|pk|pb|pc|py
Pf3D7_06_v3	842863	843863	PF3D7_0620000	conservedPlasmodiumprotein,unknownfunction	26.1451	40.8105	0.640646	0.998037	0.00196342		pv|pk|pb|pc|py	pv|pk|pb|pc|py
Pf3D7_12_v3	1438849	1439849	PF3D7_1234400	aspartylprotease,putative	32.4833	50.7146	0.640512	0.998037	0.00196342		pv|pk|pb|pc|py	pv|pk|pb|pc|py
Pf3D7_10_v3	1189926	1190926	PF3D7_1029100.1	conservedPlasmodiumprotein,unknownfunction	27.7296	43.299	0.640421	0.998037	0.00196342
Pf3D7_10_v3	1189926	1190926	PF3D7_1029100.2	conservedPlasmodiumprotein,unknownfunction	27.7296	43.299	0.640421	0.998037	0.00196342
Pf3D7_09_v3	1029510	1030510	PF3D7_0925700	histonedeacetylase1(HDAC1)	32.2192	50.3164	0.640332	0.998037	0.00196342		pv|pk|pb|pc|py	pv|pk|pb|pc|py
Pf3D7_08_v3	743005	744005	PF3D7_0815900	dihydrolipoyldehydrogenase,apicoplast(aLipDH)	31.4269	49.122	0.639772	0.998037	0.00196342		pv|pk|pb|pc|py	pv|pk|pb|pc|py
Pf3D7_11_v3	348851	349851	PF3D7_1107900	mechanosensitiveionchannelprotein	31.4269	49.122	0.639772	0.998037	0.00196342		pv|pk|pb|pc|py	pv|pk|pb|pc|py
Pf3D7_09_v3	749762	750762	PF3D7_0918200	50SribosomalproteinL3,apicoplast,putative	25.0887	39.2179	0.639726	0.998037	0.00196342		pv|pk|pb|pc|py	pv|pk|pb|pc|py
Pf3D7_14_v3	2716785	2717785	PF3D7_1466400	transcriptionfactorwithAP2domain(s)(ApiAP2)	28.2578	44.1948	0.639392	0.998037	0.00196342		pv|pk|pb|pc|py	pv|pk|pb|pc|py
Pf3D7_10_v3	696091	697091	PF3D7_1017300.2	golgire-assemblystackingprotein2	28.786	45.0409	0.639108	0.998037	0.00196342
Pf3D7_12_v3	1983849	1984849	PF3D7_1248500	baxinhibitor1,putative	24.8246	38.8696	0.638664	0.998037	0.00196342		pv|pk|pb|pc|py	pv|pk|pb|pc|py
Pf3D7_14_v3	3116892	3117892	PF3D7_1475700	tubulinepsilonchain,putative	29.5783	46.3349	0.638359	0.998037	0.00196342		pv|pk|pb|pc|py	pv|pk|pb|pc|py
Pf3D7_14_v3	681523	682523	PF3D7_1416700	conservedPlasmodiumprotein,unknownfunction	26.9374	42.2041	0.638265	0.998037	0.00196342		pv|pk|pb|pc|py	pv|pk|pb|pc|py
Pf3D7_09_v3	648616	649616	PF3D7_0915300	conservedPlasmodiumprotein,unknownfunction	27.7296	43.4483	0.638221	0.998037	0.00196342		pv|pk|pb|pc|py	pv|pk|pb|pc|py
Pf3D7_01_v3	511586	512586	PF3D7_0113600	surface-associatedinterspersedprotein1.2(SURFIN1.2),pseudogene(SURF1.2)	33.2756	52.1579	0.637978	0.998037	0.00196342	surfin	pv
Pf3D7_10_v3	221445	222445	PF3D7_1004800	ADP/ATPcarrierprotein,putative	25.6169	40.1635	0.637815	0.998037	0.00196342		pv|pk|pb|pc|py	pv|pk|pb|pc|py
Pf3D7_10_v3	209142	210142	PF3D7_1004400	RNA-bindingprotein,putative	28.2578	44.3441	0.637239	0.998037	0.00196342		pv|pk|pb|pc|py	pv|pk|pb|pc|py
Pf3D7_09_v3	1349290	1350290	PF3D7_0934400	transcriptionfactorwithAP2domain(s),putative(ApiAP2)	32.2192	50.5653	0.63718	0.998037	0.00196342		pv|pk|pb|pc|py	pv|pk|pb|pc|py
Pf3D7_05_v3	948451	949451	PF3D7_0522900	zincfingerprotein,putative	28.786	45.24	0.636295	0.998037	0.00196342		pv|pk|pb|pc|py	pv|pk|pb|pc|py
Pf3D7_02_v3	405855	406855	PF3D7_0209800	ATP-dependentRNAhelicaseUAP56(UAP56)	26.1451	41.1092	0.635991	0.998037	0.00196342		pv|pk|pb|pc|py	pv|pk|pb|pc|py
Pf3D7_12_v3	662561	663561	PF3D7_1216700	perforin-likeprotein2(PLP2)	30.6346	48.1764	0.635884	0.998037	0.00196342		pv|pk|pb|pc|py	pv|pk|pb|pc|py
Pf3D7_12_v3	856597	857597	PF3D7_1221400	innermembranecomplexprotein1h,putative(IMC1h)	29.8424	46.9321	0.635863	0.998037	0.00196342		pv|pk|pb|pc|py	pv|pk|pb|pc|py
Pf3D7_14_v3	1580250	1581250	PF3D7_1439100	DEAD/DEAHboxhelicase,putative	30.3705	47.7782	0.635656	0.998037	0.00196342		pv|pk|pb|pc|py	pv|pk|pb|pc|py
Pf3D7_13_v3	1968927	1969927	PF3D7_1349000	conservedPlasmodiumprotein,unknownfunction	29.3142	46.1358	0.635389	0.998037	0.00196342		pv|pk|pb|pc|py	pv|pk|pb|pc|py
Pf3D7_14_v3	2082731	2083731	PF3D7_1450900	acetyl-CoAacetyltransferase,putative	23.7683	37.4263	0.635069	0.998037	0.00196342		pv|pk|pb|pc|py	pv|pk|pb|pc|py
Pf3D7_02_v3	320810	321810	PF3D7_0207900	serinerepeatantigen2(SERA2)	30.3705	47.828	0.634994	0.998419	0.00158051		pv|pk|pb|pc|py	pv|pk|pb|pc|py
Pf3D7_02_v3	292203	293203	PF3D7_0207300	serinerepeatantigen8(SERA8)	31.4269	49.5201	0.634629	0.998419	0.00158051		pv|pk|pb|pc|py	pv|pk|pb|pc|py
Pf3D7_04_v3	213354	214354	PF3D7_0403800	alpha/betahydrolase,putative	34.0678	53.7007	0.634401	0.998419	0.00158051		pv|pk|pb|pc|py	pv|pk|pb|pc|py
Pf3D7_06_v3	288776	289776	PF3D7_0606800	probableprotein,unknownfunction	30.3705	47.8777	0.634335	0.998419	0.00158051
Pf3D7_12_v3	1470213	1471213	PF3D7_1235300	CCR4-NOTtranscriptioncomplexsubunit4,putative(NOT4)	30.1065	47.4796	0.634093	0.998419	0.00158051		pv|pk|pb|pc|py	pv|pk|pb|pc|py
Pf3D7_08_v3	859884	860884	PF3D7_0818900	heatshockprotein70(HSP70)	32.2192	50.8141	0.63406	0.998419	0.00158051		pv|pk|pb|pc|py	pv|pk|pb|pc|py
Pf3D7_14_v3	894362	895362	PF3D7_1422100	mitochondrialribosomalproteinL21precursor,putative	34.3319	54.1486	0.634031	0.998419	0.00158051		pv|pk|pb|pc|py	pv|pk|pb|pc|py
Pf3D7_02_v3	769261	770261	PF3D7_0219100	conservedprotein,unknownfunction	30.6346	48.3257	0.633919	0.998419	0.00158051		pv|pk|pb|pc	pv|pk|pb|pc
Pf3D7_14_v3	2741887	2742887	PF3D7_1467000	conservedPlasmodiummembraneprotein,unknownfunction	27.7296	43.7469	0.633864	0.998419	0.00158051
Pf3D7_08_v3	1043313	1044313	PF3D7_0823800	DnaJprotein,putative	28.786	45.4391	0.633507	0.998419	0.00158051		pv|pk|pb|pc|py	pv|pk|pb|pc|py
Pf3D7_06_v3	135961	136961	PF3D7_0603400	trophozoiteexportedprotein1(TEX1)	34.0678	53.8002	0.633228	0.998419	0.00158051		pv|pk|pb|pc|py	pv|pk|pb|pc|py
Pf3D7_07_v3	843995	844995	PF3D7_0719300	actin-relatedprotein,putative(ARP6)	29.8424	47.1312	0.633177	0.998419	0.00158051		pv|pk|pb|pc|py	pv|pk|pb|pc|py
Pf3D7_11_v3	1477143	1478143	PF3D7_1137700	calcium-bindingprotein,putative	27.4655	43.3985	0.632867	0.998419	0.00158051		pv|pk|pb|pc|py	pv|pk|pb|pc|py
Pf3D7_11_v3	1648821	1649821	PF3D7_1141100	conservedPlasmodiumprotein,unknownfunction	27.4655	43.3985	0.632867	0.998419	0.00158051
Pf3D7_12_v3	270714	271714	PF3D7_1206000	shewanella-likeproteinphosphatase2(SHLP2)	28.5219	45.0907	0.632545	0.998419	0.00158051		pv|pk|pb|pc|py	pv|pk|pb|pc|py
Pf3D7_04_v3	993860	994860	PF3D7_0421700	conservedPlasmodiumprotein,unknownfunction	34.3319	54.2979	0.632288	0.998419	0.00158051		pv|pk|pb|pc|py	pv|pk|pb|pc|py
Pf3D7_09_v3	1457892	1458892	PF3D7_0936800	Plasmodiumexportedprotein(PHISTc),unknownfunction	20.8632	32.9968	0.632279	0.998419	0.00158051	phistc
Pf3D7_11_v3	110929	111929	PF3D7_1102300	Plasmodiumexportedprotein,unknownfunction	29.5783	46.7828	0.632247	0.998419	0.00158051
Pf3D7_06_v3	1121190	1122190	PF3D7_0628000	6-pyruvoyltetrahydropterinsynthase(PTPS)	26.1451	41.358	0.632165	0.998419	0.00158051		pv|pk|pb|pc|py	pv|pk|pb|pc|py
Pf3D7_09_v3	572849	573849	PF3D7_0913100	conservedPlasmodiumprotein,unknownfunction	28.786	45.5386	0.632123	0.998419	0.00158051		pv|pk|pb|pc|py	pv|pk|pb|pc|py
Pf3D7_06_v3	138693	139693	PF3D7_0603500	cation/H+antiporter(CAX)	30.1065	47.6289	0.632106	0.998419	0.00158051		pv|pk|pb|pc|py	pv|pk|pb|pc|py
Pf3D7_06_v3	1204690	1205690	PF3D7_0629300	phospholipase,putative(PL)	25.3528	40.1138	0.632022	0.998419	0.00158051		pv|pk|pb|pc|py	pv|pk|pb|pc|py
Pf3D7_01_v3	107848	108848	PF3D7_0102400	lysophospholipase,putative,pseudogene	28.2578	44.7423	0.631568	0.998419	0.00158051
Pf3D7_10_v3	1350697	1351697	PF3D7_1033800	plasmepsinVII	28.5219	45.1902	0.631152	0.998419	0.00158051		pv|pk|pb|pc|py	pv|pk|pb|pc|py
Pf3D7_14_v3	1903663	1904663	PF3D7_1446400	pyruvatedehydrogenaseE1componentsubunitbeta(pdhB)	27.4655	43.5478	0.630698	0.998419	0.00158051		pv|pk|pb|pc|py	pv|pk|pb|pc|py
Pf3D7_14_v3	134573	135573	PF3D7_1403700	translocationassociatedmembraneprotein,putative(TRAM)	29.3142	46.5837	0.62928	0.998419	0.00158051		pv|pk|pb|pc|py	pv|pk|pb|pc|py
Pf3D7_14_v3	3127619	3128619	PF3D7_1476000	conservedPlasmodiumprotein,unknownfunction	23.7683	37.7746	0.629214	0.998419	0.00158051
Pf3D7_09_v3	1377453	1378453	PF3D7_0935400	gametocytedevelopmentprotein1(GDV1)	30.8987	49.122	0.62902	0.998419	0.00158051		pv|pk	pv|pk
Pf3D7_11_v3	1049421	1050421	PF3D7_1126800	RNA-bindingprotein,putative	30.8987	49.122	0.62902	0.998419	0.00158051		pv|pk|pb|pc|py	pv|pk|pb|pc|py
Pf3D7_06_v3	86422	87422	PF3D7_0602000	conservedPlasmodiumprotein,unknownfunction	31.4269	49.968	0.628941	0.998419	0.00158051		pv|pk|pb|pc|py	pv|pk|pb|pc|py
Pf3D7_13_v3	157644	158644	PF3D7_1303000	conservedPlasmodiumprotein,unknownfunction	27.9937	44.5432	0.628462	0.998419	0.00158051		pv|pk|pb|pc|py	pv|pk|pb|pc|py
Pf3D7_02_v3	306527	307527	PF3D7_0207600	serinerepeatantigen5(SERA5)	28.2578	44.9911	0.628075	0.998419	0.00158051		pv|pk|pb|pc|py	pv|pk|pb|pc|py
Pf3D7_14_v3	932559	933559	PF3D7_1423200	peptidyl-prolylcis-transisomerase(CYP52)	30.3705	48.3754	0.627809	0.998419	0.00158051		pv|pk|pb|pc|py	pv|pk|pb|pc|py
Pf3D7_13_v3	2680821	2681821	PF3D7_1367100	U1smallnuclearribonucleoprotein,putative	27.9937	44.593	0.62776	0.998419	0.00158051		pv|pk|pb|pc|py	pv|pk|pb|pc|py
Pf3D7_04_v3	478528	479528	PF3D7_0410600	conservedPlasmodiumprotein,unknownfunction	25.6169	40.8105	0.627704	0.998419	0.00158051		pv|pk|pb|pc|py	pv|pk|pb|pc|py
Pf3D7_11_v3	1086814	1087814	PF3D7_1128000.1	conservedPlasmodiumprotein,unknownfunction	28.5219	45.4888	0.627009	0.998419	0.00158051
Pf3D7_11_v3	1086814	1087814	PF3D7_1128000.2	conservedPlasmodiumprotein,unknownfunction	28.5219	45.4888	0.627009	0.998419	0.00158051
Pf3D7_12_v3	183468	184468	PF3D7_1203500	threonylcarbamoyl-AMPsynthase,putative(SUA5)	27.2014	43.3985	0.626782	0.998419	0.00158051		pv|pk|pb|pc|py	pv|pk|pb|pc|py
Pf3D7_13_v3	1898862	1899862	PF3D7_1347500	DNA/RNA-bindingproteinAlba4(ALBA4)	23.5042	37.5258	0.626348	0.998419	0.00158051		pv|pk|pb|pc|py	pv|pk|pb|pc|py
Pf3D7_08_v3	1003255	1004255	PF3D7_0822700	conservedPlasmodiumprotein,unknownfunction	29.5783	47.2307	0.626252	0.998419	0.00158051		pv|pk|pb|pc|py	pv|pk|pb|pc|py
Pf3D7_03_v3	899270	900270	PF3D7_0321500	peptidase,putative	29.5783	47.2307	0.626252	0.998419	0.00158051		pv|pk|pb|pc|py	pv|pk|pb|pc|py
Pf3D7_10_v3	1212471	1213471	PF3D7_1029800	RAPprotein,putative	29.3142	46.8326	0.625936	0.998419	0.00158051		pv|pk|pb|pc|py	pv|pk|pb|pc|py
Pf3D7_03_v3	148805	149805	PF3D7_0302800	conservedPlasmodiumprotein,unknownfunction	30.3705	48.5247	0.625877	0.998419	0.00158051		pv|pk|pb|pc|py	pv|pk|pb|pc|py
Pf3D7_01_v3	541980	542980	PF3D7_0114000	exportedproteinfamily1(EPF1)	29.0501	46.4344	0.625616	0.998419	0.00158051	epf
Pf3D7_13_v3	1876862	1877862	PF3D7_1346700	6-cysteineprotein(P48/45)	29.5783	47.2805	0.625592	0.998419	0.00158051		pv|pk|pb|pc|py	pv|pk|pb|pc|py
Pf3D7_13_v3	1647218	1648218	PF3D7_1341800	innermembranecomplexprotein1k,putative(IMC1k)	26.9374	43.0999	0.624999	0.998711	0.00128934		pv|pk|pb|pc|py	pv|pk|pb|pc|py
Pf3D7_07_v3	795137	796137	PF3D7_0718000	dyneinheavychain,putative	26.1451	41.8557	0.624648	0.998711	0.00128934		pv|pk|pb|pc|py	pv|pk|pb|pc|py
Pf3D7_06_v3	176740	177740	PF3D7_0604100	transcriptionfactorwithAP2domain(s)(SIP2)	27.9937	44.8418	0.624277	0.998711	0.00128934		pv|pk|pb|pc|py	pv|pk|pb|pc|py
Pf3D7_11_v3	511261	512261	PF3D7_1113100	proteintyrosinephosphatase(PRL)	31.1628	49.968	0.623655	0.998711	0.00128934		pv|pk|pb|pc|py	pv|pk|pb|pc|py
Pf3D7_04_v3	651850	652850	PF3D7_0414400	conservedPlasmodiumprotein,unknownfunction	30.6346	49.122	0.623643	0.998711	0.00128934		pv|pk|pb|pc|py	pv|pk|pb|pc|py
Pf3D7_14_v3	1841460	1842460	PF3D7_1444700	conservedPlasmodiumprotein,unknownfunction	29.5783	47.4298	0.623623	0.998711	0.00128934		pv|pk|pb|pc|py	pv|pk|pb|pc|py
Pf3D7_14_v3	282586	283586	PF3D7_1407800	plasmepsinIV(PM4)	29.0501	46.5837	0.623611	0.998711	0.00128934		pv|pk|pb|pc|py	pv|pk|pb|pc|py
Pf3D7_11_v3	1907208	1908208	PF3D7_1147900	conservedPlasmodiumprotein,unknownfunction	27.9937	44.8916	0.623584	0.998711	0.00128934		pv|pk|pb|pc|py	pv|pk|pb|pc|py
Pf3D7_13_v3	2166916	2167916	PF3D7_1354300	largesubunitrRNAmethyltransferase,putative	28.786	46.1856	0.623268	0.998711	0.00128934		pv|pk|pb|pc|py	pv|pk|pb|pc|py
Pf3D7_13_v3	1949900	1950900	PF3D7_1348500	TBCdomainprotein,putative	26.1451	41.9552	0.623167	0.998711	0.00128934		pv|pk|pb|pc|py	pv|pk|pb|pc|py
Pf3D7_09_v3	1128371	1129371	PF3D7_0927800	cytochromecoxidasesubunit5B,putative(COX5B)	25.6169	41.1092	0.623143	0.998711	0.00128934		pv|pk|pb|pc|py	pv|pk|pb|pc|py
Pf3D7_10_v3	696209	697209	PF3D7_1017300.1	golgire-assemblystackingprotein1	26.9374	43.2492	0.622842	0.998711	0.00128934
Pf3D7_13_v3	1788925	1789925	PF3D7_1344600	lipoylsynthase(LipA)	28.2578	45.3893	0.622565	0.998711	0.00128934		pv|pk|pb|pc|py	pv|pk|pb|pc|py
Pf3D7_13_v3	233947	234947	PF3D7_1304400	conservedPlasmodiumprotein,unknownfunction	26.9374	43.299	0.622125	0.998711	0.00128934		pv|pk|pb|pc|py	pv|pk|pb|pc|py
Pf3D7_04_v3	133968	134968	PF3D7_0402200	surface-associatedinterspersedprotein4.1(SURFIN4.1),pseudogene(SURF4.1)	30.8987	49.6694	0.622087	0.998711	0.00128934	surfin	pv
Pf3D7_06_v3	128121	129121	PF3D7_0603200	mitochondrialchaperoneBCS1,putative	32.7474	52.6556	0.621917	0.998711	0.00128934		pv|pk|pb|pc|py	pv|pk|pb|pc|py
Pf3D7_09_v3	797998	798998	PF3D7_0919500	sugartransporter,putative	29.5783	47.5791	0.621666	0.998711	0.00128934		pv|pk|pb|pc|py	pv|pk|pb|pc|py
Pf3D7_10_v3	1299294	1300294	PF3D7_1032300	conservedPlasmodiumprotein,unknownfunction	25.6169	41.2087	0.621638	0.998711	0.00128934		pv|pk|pb|pc|py	pv|pk|pb|pc|py
Pf3D7_13_v3	1361593	1362593	PF3D7_1333200	ubiquitin-activatingenzyme(UBA1)	27.4655	44.1948	0.621465	0.998711	0.00128934		pv|pk|pb|pc|py	pv|pk|pb|pc|py
Pf3D7_05_v3	1167510	1168510	PF3D7_0528300	conservedPlasmodiumprotein,unknownfunction	30.3705	48.8731	0.621415	0.998711	0.00128934		pv|pk|pb|pc|py	pv|pk|pb|pc|py
Pf3D7_07_v3	934997	935997	PF3D7_0721700	secretedookineteprotein,putative(PSOP1)	29.8424	48.027	0.621367	0.998711	0.00128934		pv|pk|pb|pc|py	pv|pk|pb|pc|py
Pf3D7_06_v3	290585	291585	PF3D7_0606900	glutaredoxin-likeprotein(GLP2)	31.691	51.0132	0.621231	0.998711	0.00128934		pv|pk|pb|pc|py	pv|pk|pb|pc|py
Pf3D7_12_v3	1626273	1627273	PF3D7_1239100	mitochondrialribosomalproteinL23precursor,putative	27.7296	44.6428	0.621144	0.998711	0.00128934		pv|pk|pb|pc|py	pv|pk|pb|pc|py
Pf3D7_08_v3	726002	727002	PF3D7_0815400	conservedPlasmodiumprotein,unknownfunction	26.6733	42.9506	0.621023	0.998711	0.00128934		pv|pk|pb|pc|py	pv|pk|pb|pc|py
Pf3D7_07_v3	674630	675630	PF3D7_0715100	C-Myc-bindingprotein,putative(MYCBP)	28.5219	45.9367	0.620896	0.998711	0.00128934		pv|pk|pb|pc|py	pv|pk|pb|pc|py
Pf3D7_13_v3	2541784	2542784	PF3D7_1363300	50SribosomalproteinL9,mitochondrial,putative	28.5219	45.9865	0.620223	0.998711	0.00128934		pv|pk|pb|pc|py	pv|pk|pb|pc|py
Pf3D7_12_v3	1332634	1333634	PF3D7_1232200	dihydrolipoyldehydrogenase,mitochondrial(LPD1)	34.596	55.791	0.6201	0.998711	0.00128934		pv|pk|pb|pc|py	pv|pk|pb|pc|py
Pf3D7_12_v3	918222	919222	PF3D7_1222700	glideosome-associatedprotein45(GAP45)	29.8424	48.1266	0.620081	0.998711	0.00128934		pv|pk|pb|pc|py	pv|pk|pb|pc|py
Pf3D7_08_v3	820834	821834	PF3D7_0818000	conservedprotein,unknownfunction	22.7119	36.63	0.620035	0.998711	0.00128934		pv|pk|pb|pc|py	pv|pk|pb|pc|py
Pf3D7_12_v3	582589	583589	PF3D7_1213500	integralmembraneproteinGPR180,putative	29.3142	47.2805	0.620006	0.998711	0.00128934		pv|pk|pb|pc|py	pv|pk|pb|pc|py
Pf3D7_13_v3	1379121	1380121	PF3D7_1333700	histoneH3-likecentromericproteinCSE4(CenH3)	31.1628	50.2666	0.61995	0.998711	0.00128934		pv|pk|pb|pc|py	pv|pk|pb|pc|py
Pf3D7_09_v3	819304	820304	PF3D7_0919900	regulatorofchromosomecondensation,putative	28.2578	45.5884	0.619846	0.998711	0.00128934		pv|pk|pb|pc|py	pv|pk|pb|pc|py
Pf3D7_09_v3	617463	618463	PF3D7_0914400	conservedPlasmodiumprotein,unknownfunction	26.6733	43.0501	0.619587	0.998711	0.00128934		pv|pk|pb|pc|py	pv|pk|pb|pc|py
Pf3D7_10_v3	257199	258199	PF3D7_1006000	conservedPlasmodiumprotein,unknownfunction	27.4655	44.3441	0.619372	0.998711	0.00128934		pv|pk|pb|pc|py	pv|pk|pb|pc|py
Pf3D7_06_v3	180436	181436	PF3D7_0604200	mitochondrialribosomalproteinL41,putative	27.4655	44.3441	0.619372	0.998711	0.00128934		pv|pk|pb|pc|py	pv|pk|pb|pc|py
Pf3D7_13_v3	1567160	1568160	PF3D7_1338800	CPW-WPCfamilyprotein	26.9374	43.4981	0.619278	0.998711	0.00128934		pv|pk|pb|pc|py	pv|pk|pb|pc|py
Pf3D7_04_v3	741649	742649	PF3D7_0417000	conservedPlasmodiumprotein,unknownfunction	30.6346	49.5201	0.61863	0.998711	0.00128934		pb|pc|py	pb|pc|py
Pf3D7_14_v3	1092436	1093436	PF3D7_1427900	conservedprotein,unknownfunction	31.9551	51.6602	0.618563	0.998711	0.00128934		pv|pk|pb|pc|py	pv|pk|pb|pc|py
Pf3D7_13_v3	2700728	2701728	PF3D7_1367800	secretedookineteprotein,putative(PSOP2)	28.2578	45.6879	0.618496	0.998711	0.00128934		pv|pk|pb|pc|py	pv|pk|pb|pc|py
Pf3D7_14_v3	1891608	1892608	PF3D7_1446100	conservedPlasmodiumprotein,unknownfunction	29.5783	47.828	0.618431	0.998711	0.00128934		pv|pk|pb|pc|py	pv|pk|pb|pc|py
Pf3D7_10_v3	305419	306419	PF3D7_1007700	transcriptionfactorwithAP2domain(s)(ApiAP2)	24.0323	38.8696	0.61828	0.998711	0.00128934		pv|pk|pb|pc|py	pv|pk|pb|pc|py
Pf3D7_06_v3	993784	994784	PF3D7_0624500	anaphasepromotingcomplexsubunit,putative	28.5219	46.1358	0.618216	0.998711	0.00128934		pv|pk|pb|pc|py	pv|pk|pb|pc|py
Pf3D7_09_v3	1430646	1431646	PF3D7_0936100	earlytranscribedmembraneprotein(ETRAMP9)	27.4655	44.4437	0.617984	0.998711	0.00128934	etramp	pv|pk
Pf3D7_08_v3	104388	105388	PF3D7_0801400	probableprotein,unknownfunction	30.8987	50.0178	0.617754	0.998711	0.00128934
Pf3D7_08_v3	704183	705183	PF3D7_0814600	conservedPlasmodiumprotein,unknownfunction	30.3705	49.1717	0.617642	0.998711	0.00128934		pv|pk|pb|pc|py	pv|pk|pb|pc|py
Pf3D7_12_v3	849340	850340	PF3D7_1221200	conservedPlasmodiumprotein,unknownfunction	27.9937	45.3395	0.617424	0.998711	0.00128934		pv|pk|pb|pc|py	pv|pk|pb|pc|py
Pf3D7_04_v3	1092638	1093638	PF3D7_0424300	erythrocytebindingantigen-165,pseudogene(EBA165)	28.786	46.6335	0.617282	0.998711	0.00128934		pv|pk|pb|pc|py
Pf3D7_12_v3	501729	502729	PF3D7_1211300	DNAhelicaseMCM8,putative(MCM8)	20.3351	32.947	0.617206	0.998711	0.00128934		pv|pk|pb|pc|py	pv|pk|pb|pc|py
Pf3D7_07_v3	1103656	1104656	PF3D7_0726300	DNAmismatchrepairproteinPMS1,putative(PMS1)	29.8424	48.3754	0.616892	0.998711	0.00128934		pv|pk|pb|pc|py	pv|pk|pb|pc|py
Pf3D7_12_v3	310331	311331	PF3D7_1206900	conservedPlasmodiumprotein,unknownfunction	26.6733	43.2492	0.616735	0.998711	0.00128934		pv|pk|pb|pc|py	pv|pk|pb|pc|py
Pf3D7_01_v3	420353	421353	PF3D7_0110900	adenylatekinase-likeprotein1(AKLP1)	29.5783	47.9773	0.616506	0.998711	0.00128934		pv|pk|pb|pc|py	pv|pk|pb|pc|py
Pf3D7_14_v3	2016811	2017811	PF3D7_1449300	transcriptionfactorIIIbsubunit,putative	20.3351	32.9968	0.616275	0.998711	0.00128934		pv|pk|pb|pc|py	pv|pk|pb|pc|py
Pf3D7_13_v3	2115711	2116711	PF3D7_1352900	Plasmodiumexportedprotein,unknownfunction	29.8424	48.4252	0.616258	0.998711	0.00128934		pv|pk	pv|pk
Pf3D7_02_v3	469290	470290	PF3D7_0211700	tyrosinekinase-likeprotein,putative(TKL1)	32.7474	53.1532	0.616095	0.998711	0.00128934		pv|pk|pb|pc|py	pv|pk|pb|pc|py
Pf3D7_10_v3	1231413	1232413	PF3D7_1030200	conservedPlasmodiumprotein,unknownfunction	27.9937	45.4391	0.616071	0.998711	0.00128934		pv|pk|pb|pc|py	pv|pk|pb|pc|py
Pf3D7_12_v3	790173	791173	PF3D7_1219600	aminophospholipid-transportingP-ATPase(ATPase2)	29.5783	48.027	0.615868	0.998711	0.00128934		pv|pk|pb|pc|py	pv|pk|pb|pc|py
Pf3D7_10_v3	1251307	1252307	PF3D7_1030900	28kDaookinetesurfaceprotein(P28)	30.1065	48.9229	0.615387	0.998711	0.00128934		pv|pk|pb|pc|py	pv|pk|pb|pc|py
Pf3D7_09_v3	943626	944626	PF3D7_0923200	flavodoxin-likeprotein(CPR)	33.8037	54.9449	0.615229	0.998711	0.00128934		pv|pk|pb|pc|py	pv|pk|pb|pc|py
Pf3D7_08_v3	996555	997555	PF3D7_0822600	proteintransportproteinSEC23(SEC23)	21.9196	35.6346	0.615121	0.998711	0.00128934		pv|pk|pb|pc|py	pv|pk|pb|pc|py
Pf3D7_08_v3	107742	108742	PF3D7_0801500	nucleolarprotein10,putative(NOL10)	29.0501	47.2307	0.615068	0.998711	0.00128934		pv|pk|pb|pc|py	pv|pk|pb|pc|py
Pf3D7_13_v3	2584532	2585532	PF3D7_1364400	conservedPlasmodiumprotein,unknownfunction	28.5219	46.3847	0.614899	0.998934	0.00106594		pv|pk|pb|pc|py	pv|pk|pb|pc|py
Pf3D7_04_v3	1058497	1059497	PF3D7_0423500	glideosomeassociatedproteinwithmultiplemembranespans2(GAPM2)	27.2014	44.2446	0.614796	0.998934	0.00106594		pv|pk|pb|pc|py	pv|pk|pb|pc|py
Pf3D7_07_v3	686191	687191	PF3D7_0715300	calcium/calmodulin-dependentproteinkinase,putative	31.9551	52.0086	0.61442	0.998934	0.00106594		pv|pk|pb|pc|py	pv|pk|pb|pc|py
Pf3D7_14_v3	3067062	3068062	PF3D7_1474800	proteasomesubunitalphatype-1,putative	21.9196	35.6843	0.614265	0.998934	0.00106594		pv|pk|pb|pc|py	pv|pk|pb|pc|py
Pf3D7_11_v3	1945278	1946278	PF3D7_1148900	Plasmodiumexportedprotein,unknownfunction	29.3142	47.7284	0.614188	0.998934	0.00106594
Pf3D7_11_v3	813630	814630	PF3D7_1121500	conservedPlasmodiumprotein,unknownfunction	34.0678	55.4924	0.613918	0.998934	0.00106594		pv|pk|pb|pc|py	pv|pk|pb|pc|py
Pf3D7_08_v3	989750	990750	PF3D7_0822400	conservedPlasmodiumprotein,unknownfunction	25.6169	41.7562	0.613487	0.998934	0.00106594		pv|pk|pb|pc|py	pv|pk|pb|pc|py
Pf3D7_08_v3	759638	760638	PF3D7_0816500	smallheatshockproteinHSP20,putative(HSP20)	29.0501	47.38	0.61313	0.998934	0.00106594		pv|pk|pb|pc|py	pv|pk|pb|pc|py
Pf3D7_11_v3	1319614	1320614	PF3D7_1134000	heatshockprotein70(HSP70-3)	29.8424	48.674	0.613108	0.998934	0.00106594		pv|pk|pb|pc|py	pv|pk|pb|pc|py
Pf3D7_14_v3	1409639	1410639	PF3D7_1434800	mitochondrialacidicproteinMAM33,putative	30.1065	49.122	0.612892	0.998934	0.00106594		pv|pk|pb|pc|py	pv|pk|pb|pc|py
Pf3D7_14_v3	1430721	1431721	PF3D7_1435300	NAD(P)H-dependentglutamatesynthase,putative	25.6169	41.8059	0.612758	0.998934	0.00106594		pv|pk|pb|pc|py	pv|pk|pb|pc|py
Pf3D7_13_v3	1604712	1605712	PF3D7_1340100	exosomecomplexcomponentRRP42,putative(RRP42)	25.0887	40.9599	0.612519	0.998934	0.00106594		pv|pk|pb|pc|py	pv|pk|pb|pc|py
Pf3D7_11_v3	196267	197267	PF3D7_1104400	conservedprotein,unknownfunction	26.6733	43.5478	0.612506	0.998934	0.00106594		pv|pk|pb|pc|py	pv|pk|pb|pc|py
Pf3D7_08_v3	1184095	1185095	PF3D7_0827400	conservedPlasmodiumprotein,unknownfunction	29.0501	47.4298	0.612486	0.998934	0.00106594		pv|pk|pb|pc|py	pv|pk|pb|pc|py
Pf3D7_11_v3	806581	807581	PF3D7_1121300	tyrosinekinase-likeprotein(TKL2)	32.4833	53.0537	0.612272	0.998934	0.00106594		pv|pk|pb|pc|py	pv|pk|pb|pc|py
Pf3D7_13_v3	2555525	2556525	PF3D7_1363800	nuclearfusionprotein,putative(GEX1)	30.3705	49.6197	0.612065	0.998934	0.00106594		pv|pk|pb|pc|py	pv|pk|pb|pc|py
Pf3D7_05_v3	402842	403842	PF3D7_0509600	asparagine--tRNAligase(AsnRS)	25.0887	41.0096	0.611776	0.998934	0.00106594		pv|pk|pb|pc|py	pv|pk|pb|pc|py
Pf3D7_08_v3	640958	641958	PF3D7_0812900	probableprotein,unknownfunction	31.1628	50.9634	0.611474	0.998934	0.00106594
Pf3D7_14_v3	354641	355641	PF3D7_1409000	WDrepeat-containingprotein,putative	24.0323	39.3175	0.611237	0.998934	0.00106594		pv|pk|pb|pc|py	pv|pk|pb|pc|py
Pf3D7_03_v3	789358	790358	PF3D7_0318800	triosephosphateisomerase,putative	29.8424	48.8233	0.611233	0.998934	0.00106594		pv|pk|pb|pc|py	pv|pk|pb|pc|py
Pf3D7_13_v3	1450989	1451989	PF3D7_1335500	conservedPlasmodiumprotein,unknownfunction	29.0501	47.5294	0.611203	0.998934	0.00106594		pv|pk|pb|pc|py	pv|pk|pb|pc|py
Pf3D7_08_v3	975574	976574	PF3D7_0821800	proteintransportproteinSEC61subunitbeta(Sec61-beta)	21.6555	35.4355	0.611124	0.998934	0.00106594		pv|pk|pb|pc|py	pv|pk|pb|pc|py
Pf3D7_06_v3	943220	944220	PF3D7_0623100	nuclearpolyadenylatedRNA-bindingproteinNAB2,putative(NAB2)	25.881	42.3534	0.611073	0.998934	0.00106594		pv|pk|pb|pc|py	pv|pk|pb|pc|py
Pf3D7_03_v3	301406	302406	PF3D7_0306500	conservedPlasmodiumprotein,unknownfunction	25.0887	41.0594	0.611034	0.998934	0.00106594		pv|pk|pb|pc|py	pv|pk|pb|pc|py
Pf3D7_12_v3	177662	178662	PF3D7_1203400	transporter,putative	25.3528	41.5073	0.610803	0.998934	0.00106594		pv|pb|pc|py	pv|pb|pc|py
Pf3D7_12_v3	1967663	1968663	PF3D7_1247800	dipeptidylaminopeptidase2(DPAP2)	24.5605	40.2133	0.610756	0.998934	0.00106594		pv|pk|pb|pc|py	pv|pk|pb|pc|py
Pf3D7_11_v3	1712581	1713581	PF3D7_1142800	conservedPlasmodiumprotein,unknownfunction	22.976	37.6253	0.610653	0.998934	0.00106594		pv|pk|pb|pc|py	pv|pk|pb|pc|py
Pf3D7_06_v3	956265	957265	PF3D7_0623600	transcriptionorsplicingfactor-likeprotein,putative	24.8246	40.6612	0.610523	0.998934	0.00106594		pv|pk|pb|pc|py	pv|pk|pb|pc|py
Pf3D7_05_v3	355722	356722	PF3D7_0508600	conservedPlasmodiumprotein,unknownfunction	31.691	51.909	0.610511	0.998934	0.00106594		pv|pk|pb|pc|py	pv|pk|pb|pc|py
Pf3D7_08_v3	1244711	1245711	PF3D7_0829000	conservedPlasmodiummembraneprotein,unknownfunction	26.6733	43.6971	0.610414	0.998934	0.00106594		pv|pk|pb|pc|py	pv|pk|pb|pc|py
Pf3D7_07_v3	1157909	1158909	PF3D7_0727200	cysteinedesulfurase,putative(NFS)	33.0115	54.0989	0.610206	0.998934	0.00106594		pv|pk|pb|pc|py	pv|pk|pb|pc|py
Pf3D7_09_v3	683062	684062	PF3D7_0916400	conservedPlasmodiumprotein,unknownfunction	29.5783	48.475	0.610176	0.998934	0.00106594		pv|pk|pb|pc|py	pv|pk|pb|pc|py
Pf3D7_14_v3	1176270	1177270	PF3D7_1429900	ADP-dependentDNAhelicaseRecQ(WRN)	28.786	47.181	0.610118	0.998934	0.00106594		pv|pk|pb|pc|py	pv|pk|pb|pc|py
Pf3D7_12_v3	210393	211393	PF3D7_1204400	conservedPlasmodiummembraneprotein,unknownfunction	27.4655	45.0409	0.60979	0.998934	0.00106594		pv|pk|pb|pc|py	pv|pk|pb|pc|py
Pf3D7_08_v3	1157651	1158651	PF3D7_0826600	SNAREprotein,putative(VAMP7)	29.3142	48.1266	0.609106	0.998934	0.00106594		pv|pk|pb|pc|py	pv|pk|pb|pc|py
Pf3D7_14_v3	1088602	1089602	PF3D7_1427800	exosomecomplexexonucleaseRRP41,putative(RRP41)	31.1628	51.1625	0.609095	0.998934	0.00106594		pv|pk|pb|pc|py	pv|pk|pb|pc|py
Pf3D7_10_v3	266336	267336	PF3D7_1006300	conservedPlasmodiumprotein,unknownfunction	21.6555	35.5848	0.60856	0.998934	0.00106594		pv|pk|pb|pc|py	pv|pk|pb|pc|py
Pf3D7_14_v3	1199419	1200419	PF3D7_1430300	acidphosphatase,putative	27.9937	46.0363	0.608079	0.998934	0.00106594		pv|pk|pb|pc|py	pv|pk|pb|pc|py
Pf3D7_08_v3	417565	418565	PF3D7_0808200	plasmepsinX	34.8601	57.3338	0.60802	0.998934	0.00106594		pv|pk|pb|pc|py	pv|pk|pb|pc|py
Pf3D7_14_v3	2081747	2082747	PF3D7_1450800	conservedPlasmodiumprotein,unknownfunction	25.3528	41.7064	0.607888	0.998934	0.00106594		pv|pk|pb|pc|py	pv|pk|pb|pc|py
Pf3D7_13_v3	214791	215791	PF3D7_1303900	conservedPlasmodiumprotein,unknownfunction	26.4092	43.4483	0.60783	0.998934	0.00106594		pv|pk|pb|pc|py	pv|pk|pb|pc|py
Pf3D7_13_v3	478853	479853	PF3D7_1311100	meiosis-specificnuclearstructuralprotein1,putative	30.3705	49.968	0.607799	0.998934	0.00106594		pv|pk|pb|pc|py	pv|pk|pb|pc|py
Pf3D7_11_v3	193858	194858	PF3D7_1104300	conservedPlasmodiumprotein,unknownfunction	24.5605	40.4622	0.606999	0.998934	0.00106594		pv|pk|pb|pc|py	pv|pk|pb|pc|py
Pf3D7_06_v3	1103515	1104515	PF3D7_0627600	conservedPlasmodiumprotein,unknownfunction	26.6733	43.946	0.606956	0.998934	0.00106594		pv|pk|pb|pc|py	pv|pk|pb|pc|py
Pf3D7_08_v3	1297828	1298828	PF3D7_0830500	tryptophan/threonine-richantigen(TryThrA)	26.1451	43.0999	0.606616	0.998934	0.00106594		pv|pk|pb|pc|py	pv|pk
Pf3D7_12_v3	146785	147785	PF3D7_1202500	trimethylguanosinesynthase,putative	27.4655	45.2898	0.606439	0.998934	0.00106594		pv|pk|pb|pc|py	pv|pk|pb|pc|py
Pf3D7_11_v3	1323814	1324814	PF3D7_1134100	proteindisulfideisomerase(PDI-11)	27.7296	45.7377	0.606274	0.998934	0.00106594		pv|pk|pb|pc|py	pv|pk|pb|pc|py
Pf3D7_05_v3	1090430	1091430	PF3D7_0526500	conservedPlasmodiumprotein,unknownfunction	27.9937	46.1856	0.606113	0.998934	0.00106594		pv|pk|pb|pc|py	pv|pk|pb|pc|py
Pf3D7_10_v3	1321194	1322194	PF3D7_1033000	conservedPlasmodiumprotein,unknownfunction	27.2014	44.8916	0.605935	0.998934	0.00106594		pv|pk|pb|pc|py	pv|pk|pb|pc|py
Pf3D7_03_v3	318304	319304	PF3D7_0307300	EB1homolog,putative	25.6169	42.3036	0.605549	0.998934	0.00106594		pv|pk|pb|pc|py	pv|pk|pb|pc|py
Pf3D7_11_v3	1898681	1899681	PF3D7_1147800.1	merozoiteadhesiveerythrocyticbindingprotein	24.5605	40.5617	0.60551	0.998934	0.00106594
Pf3D7_11_v3	1898681	1899681	PF3D7_1147800.2	merozoiteadhesiveerythrocyticbindingprotein	24.5605	40.5617	0.60551	0.998934	0.00106594
Pf3D7_04_v3	312493	313493	PF3D7_0405700	lysinedecarboxylase,putative	27.9937	46.2354	0.60546	0.998934	0.00106594		pv|pk|pb|pc|py	pv|pk|pb|pc|py
Pf3D7_12_v3	1486584	1487584	PF3D7_1235700	ATPsynthasesubunitbeta,mitochondrial	31.4269	51.909	0.605423	0.998934	0.00106594		pv|pk|pb|pc|py	pv|pk|pb|pc|py
Pf3D7_13_v3	894282	895282	PF3D7_1321500.1	3',5'-cyclicnucleotidephosphodiesterase,putative	29.3142	48.4252	0.60535	0.998934	0.00106594
Pf3D7_13_v3	894282	895282	PF3D7_1321500.2	3',5'-cyclicnucleotidephosphodiesterase,putative	29.3142	48.4252	0.60535	0.998934	0.00106594
Pf3D7_09_v3	822165	823165	PF3D7_0920000	longchainfattyacidelongationenzyme,putative(ELO3)	23.7683	39.2677	0.605289	0.998934	0.00106594		pv|pk|pb|pc|py	pv|pk|pb|pc|py
Pf3D7_13_v3	2491337	2492337	PF3D7_1362200	RuvB-likehelicase3(RUVB3)	25.3528	41.9055	0.604999	0.999107	0.000893105		pv|pk|pb|pc|py	pv|pk|pb|pc|py
Pf3D7_14_v3	53234	54234	PF3D7_1401400	earlytranscribedmembraneprotein14.1(ETRAMP14)	27.7296	45.8372	0.604958	0.999107	0.000893105	etramp
Pf3D7_06_v3	126316	127316	PF3D7_0603100	conservedPlasmodiumprotein,unknownfunction	29.0501	48.027	0.60487	0.999107	0.000893105		pv|pk|pb|pc|py	pv|pk|pb|pc|py
Pf3D7_11_v3	1231450	1232450	PF3D7_1131800	oxysterol-bindingprotein-relatedprotein2	26.1451	43.2492	0.604522	0.999107	0.000893105		pv|pk|pb|pc|py	pv|pk|pb|pc|py
Pf3D7_04_v3	849293	850293	PF3D7_0419000	conservedPlasmodiumprotein,unknownfunction	30.1065	49.8187	0.604321	0.999107	0.000893105		pv|pk|pb|pc|py	pv|pk|pb|pc|py
Pf3D7_08_v3	631729	632729	PF3D7_0812600	ubiquitin-conjugatingenzyme,putative	24.8246	41.1092	0.60387	0.999107	0.000893105		pv|pk|pb|pc|py	pv|pk|pb|pc|py
Pf3D7_04_v3	231233	232233	PF3D7_0404100	transcriptionfactorwithAP2domain(s),putative(ApiAP2)	26.6733	44.1948	0.603539	0.999107	0.000893105		pv|pk|pb|pc|py	pv|pk|pb|pc|py
Pf3D7_12_v3	1981406	1982406	PF3D7_1248400	conservedPlasmodiumprotein,unknownfunction	24.2964	40.2631	0.603441	0.999107	0.000893105		pv|pk|pb|pc|py	pv|pk|pb|pc|py
Pf3D7_12_v3	1516016	1517016	PF3D7_1236200	conservedPlasmodiumprotein,unknownfunction	28.2578	46.8326	0.603379	0.999107	0.000893105		pv|pk|pb|pc|py	pv|pk|pb|pc|py
Pf3D7_09_v3	1127428	1128428	PF3D7_0927700	serine/threonineproteinphosphatase4,putative(PPP4)	28.5219	47.2805	0.603249	0.999107	0.000893105		pv|pk|pb|pc|py	pv|pk|pb|pc|py
Pf3D7_06_v3	716550	717550	PF3D7_0617200	conservedPlasmodiumprotein,unknownfunction	29.8424	49.4703	0.603239	0.999107	0.000893105		pv|pk|pb|pc|py	pv|pk|pb|pc|py
Pf3D7_05_v3	1053413	1054413	PF3D7_0525300	conservedPlasmodiumprotein,unknownfunction	26.4092	43.7967	0.602995	0.999107	0.000893105		pv|pk|pb|pc|py	pv|pk|pb|pc|py
Pf3D7_03_v3	464162	465162	PF3D7_0310800	conservedPlasmodiumprotein,unknownfunction	28.786	47.7782	0.602492	0.999107	0.000893105		pv|pk|pb|pc|py	pv|pk|pb|pc|py
Pf3D7_10_v3	1568209	1569209	PF3D7_1039000	serine/threonineproteinkinase,FIKKfamily(FIKK10.2)	27.4655	45.5884	0.602467	0.999107	0.000893105
Pf3D7_06_v3	690631	691631	PF3D7_0616600	conservedPlasmodiumprotein,unknownfunction	22.7119	37.7249	0.60204	0.999107	0.000893105		pv|pk|pb|pc|py	pv|pk|pb|pc|py
Pf3D7_12_v3	929491	930491	PF3D7_1223100	cAMP-dependentproteinkinaseregulatorysubunit(PKAr)	23.2401	38.6207	0.601752	0.999107	0.000893105		pv|pk|pb|pc|py	pv|pk|pb|pc|py
Pf3D7_14_v3	1263326	1264326	PF3D7_1432200	conservedPlasmodiumprotein,unknownfunction	32.2192	53.5514	0.60165	0.999107	0.000893105		pv|pb|pc|py	pv|pb|pc|py
Pf3D7_11_v3	686735	687735	PF3D7_1118100	AP-1complexsubunitsigma,putative	30.8987	51.3616	0.601591	0.999107	0.000893105		pv|pk|pb|pc|py	pv|pk|pb|pc|py
Pf3D7_10_v3	625395	626395	PF3D7_1015500	conservedPlasmodiumprotein,unknownfunction	30.8987	51.3616	0.601591	0.999107	0.000893105		pv|pk|pb|pc|py	pv|pk|pb|pc|py
Pf3D7_11_v3	1216021	1217021	PF3D7_1131600	conservedPlasmodiumprotein,unknownfunction	26.6733	44.3441	0.601507	0.999107	0.000893105
Pf3D7_14_v3	2023637	2024637	PF3D7_1449400	crossoverjunctionendonucleaseMUS81,putative(MUS81)	26.6733	44.3441	0.601507	0.999107	0.000893105		pv|pk|pb|pc|py	pv|pk|pb|pc|py
Pf3D7_04_v3	745137	746137	PF3D7_0417100	mRNA-bindingproteinPUF2(PUF2)	32.7474	54.4472	0.601452	0.999107	0.000893105		pv|pk|pb|pc|py	pv|pk|pb|pc|py
Pf3D7_05_v3	1100703	1101703	PF3D7_0526600	conservedPlasmodiumprotein,unknownfunction	25.881	43.0501	0.601183	0.999107	0.000893105		pv|pk	pv
Pf3D7_08_v3	1018768	1019768	PF3D7_0823100	RWDdomain-containingprotein,putative	29.3142	48.7736	0.601026	0.999107	0.000893105		pv|pk|pb|pc|py	pv|pk|pb|pc|py
Pf3D7_03_v3	666506	667506	PF3D7_0316500	kinetochoreproteinNUF2,putative(NUF2)	30.8987	51.4113	0.60101	0.999107	0.000893105		pv|pk|pb|pc|py	pv|pk|pb|pc|py
Pf3D7_12_v3	1147611	1148611	PF3D7_1228300	NIMArelatedkinase1(NEK1)	32.4833	54.0491	0.600996	0.999107	0.000893105		pv|pk|pb|pc|py	pv|pk|pb|pc|py
Pf3D7_08_v3	816602	817602	PF3D7_0817900	highmobilitygroupproteinB2(HMGB2)	23.5042	39.1184	0.600848	0.999107	0.000893105		pv|pk|pb|pc|py	pv|pb|pc|py
Pf3D7_12_v3	938139	939139	PF3D7_1223300	DNAgyrasesubunitA(GyrA)	28.2578	47.0317	0.600825	0.999107	0.000893105		pv|pk|pb|pc|py	pv|pk|pb|pc|py
Pf3D7_05_v3	1230151	1231151	PF3D7_0530200	phosphoenolpyruvate/phosphatetranslocator(PPT)	28.5219	47.4796	0.600719	0.999107	0.000893105		pv|pk|pb|pc|py	pv|pk|pb|pc|py
Pf3D7_14_v3	3158987	3159987	PF3D7_1476800	lysophospholipase,putative	25.3528	42.2041	0.600719	0.999107	0.000893105		pv|pc
Pf3D7_11_v3	1711672	1712672	PF3D7_1142700	methyltransferase,putative	24.0323	40.0142	0.600594	0.999107	0.000893105		pv|pk|pb|pc|py	pv|pk|pb|pc|py
Pf3D7_12_v3	1299108	1300108	PF3D7_1231500	mitosisproteindim1,putative	27.4655	45.7377	0.6005	0.999107	0.000893105		pv|pk|pb|pc|py	pv|pk|pb|pc|py
Pf3D7_12_v3	1616352	1617352	PF3D7_1238900	proteinkinase2(PK2)	29.3142	48.8233	0.600414	0.999107	0.000893105		pv|pk|pb|pc|py	pv|pk|pb|pc|py
Pf3D7_10_v3	1368689	1369689	PF3D7_1034400	flavoproteinsubunitofsuccinatedehydrogenase(SDHA)	29.5783	49.2713	0.600315	0.999107	0.000893105		pv|pk|pb|pc|py	pv|pk|pb|pc|py
Pf3D7_14_v3	2972478	2973478	PF3D7_1472900	dihydroorotase,putative	26.4092	43.9958	0.600266	0.999107	0.000893105		pv|pk|pb|pc|py	pv|pk|pb|pc|py
Pf3D7_11_v3	201830	202830	PF3D7_1104600	radialspokeheadprotein,putative	25.6169	42.7018	0.599902	0.999107	0.000893105		pv|pk|pb|pc|py	pv|pk|pb|pc|py
Pf3D7_02_v3	578162	579162	PF3D7_0214300	conservedPlasmodiumprotein,unknownfunction	29.5783	49.321	0.59971	0.999107	0.000893105
Pf3D7_11_v3	400186	401186	PF3D7_1110100	conservedPlasmodiumprotein,unknownfunction	30.6346	51.1127	0.599354	0.999107	0.000893105		pv|pk|pb|pc|py	pv|pk|pb|pc|py
Pf3D7_14_v3	1884943	1885943	PF3D7_1445900	ATP-dependentRNAhelicaseDDX5,putative(DDX5)	27.4655	45.8372	0.599197	0.999107	0.000893105		pv|pk|pb|pc|py	pv|pk|pb|pc|py
Pf3D7_12_v3	968480	969480	PF3D7_1223700	irontransporter,putative	29.3142	48.9229	0.599192	0.999107	0.000893105		pv|pk|pb|pc|py	pv|pk|pb|pc|py
Pf3D7_05_v3	737900	738900	PF3D7_0517500	UTP--glucose-1-phosphateuridylyltransferase,putative	25.881	43.1995	0.599104	0.999107	0.000893105		pv|pk|pb|pc|py	pv|pk|pb|pc|py
Pf3D7_09_v3	843041	844041	PF3D7_0920600	conservedPlasmodiumprotein,unknownfunction	27.9937	46.7331	0.599012	0.999107	0.000893105		pv|pk|pb|pc|py	pv|pk|pb|pc|py
Pf3D7_13_v3	817898	818898	PF3D7_1319700	proteinphosphatasePP2AregulatorysubunitA,putative	26.1451	43.6474	0.599007	0.999107	0.000893105		pv|pk|pb|pc|py	pv|pk|pb|pc|py
Pf3D7_14_v3	1690493	1691493	PF3D7_1441400	FACTcomplexsubunitSSRP1,putative(FACT-S)	26.4092	44.0953	0.598912	0.999107	0.000893105		pv|pk|pb|pc|py	pv|pk|pb|pc|py
Pf3D7_03_v3	998149	999149	PF3D7_0323800	conservedPlasmodiumprotein,unknownfunction	28.786	48.0768	0.59875	0.999107	0.000893105		pv|pk|pb|pc|py	pv|pk|pb|pc|py
Pf3D7_08_v3	1047051	1048051	PF3D7_0823900	dicarboxylate/tricarboxylatecarrier(DTC)	27.2014	45.4391	0.598634	0.999107	0.000893105		pv|pk|pb|pc|py	pv|pk|pb|pc|py
Pf3D7_14_v3	2249250	2250250	PF3D7_1455000	proteinphosphatasePPM3,putative(PPM3)	25.3528	42.3534	0.598601	0.999107	0.000893105		pv|pk|pb|pc|py	pv|pk|pb|pc|py
Pf3D7_05_v3	1121310	1122310	PF3D7_0526800	conservedPlasmodiumprotein,unknownfunction	29.3142	48.9727	0.598582	0.999107	0.000893105		pv|pk|pb|pc|py	pv|pk|pb|pc|py
Pf3D7_07_v3	1051965	1052965	PF3D7_0724900	kinesin-19,putative	29.3142	48.9727	0.598582	0.999107	0.000893105		pv|pk|pb|pc|py	pv|pk|pb|pc|py
Pf3D7_09_v3	1135045	1136045	PF3D7_0928000.1	cytochromecoxidasesubunit6B,putative	24.2964	40.6115	0.598264	0.999107	0.000893105
Pf3D7_09_v3	1135045	1136045	PF3D7_0928000.2	cytochromecoxidasesubunit6B,putative	24.2964	40.6115	0.598264	0.999107	0.000893105
Pf3D7_11_v3	1732400	1733400	PF3D7_1143300	DNA-directedRNApolymeraseI,putative	26.4092	44.1451	0.598236	0.999107	0.000893105		pv|pk|pb|pc|py	pv|pk|pb|pc|py
Pf3D7_05_v3	407397	408397	PF3D7_0509700	conservedPlasmodiumprotein,unknownfunction	29.5783	49.4703	0.5979	0.999107	0.000893105		pv|pk|pb|pc|py	pv|pk|pb|pc|py
Pf3D7_04_v3	846731	847731	PF3D7_0418900	conservedPlasmodiumprotein,unknownfunction	32.2192	53.8998	0.597761	0.999107	0.000893105		pv|pk|pb|pc|py	pv|pk|pb|pc|py
Pf3D7_04_v3	1080459	1081459	PF3D7_0424000	Plasmodiumexportedprotein(PHISTc),unknownfunction	28.5219	47.7284	0.597588	0.999107	0.000893105	phistc	pv|pk
Pf3D7_07_v3	648267	649267	PF3D7_0714100	conservedPlasmodiumprotein,unknownfunction	28.786	48.1764	0.597512	0.999107	0.000893105		pv|pk|pb|pc|py	pv|pk|pb|pc|py
Pf3D7_08_v3	211752	212752	PF3D7_0803400	DNArepairandrecombinationproteinRAD54,putative(RAD54)	26.9374	45.0907	0.597405	0.999107	0.000893105		pv|pk|pb|pc|py	pv|pk|pb|pc|py
Pf3D7_06_v3	945629	946629	PF3D7_0623200	ferredoxin--NADPreductase(FNR)	30.1065	50.416	0.597162	0.999107	0.000893105		pv|pk|pb|pc|py	pv|pk|pb|pc|py
Pf3D7_08_v3	803534	804534	PF3D7_0817600	conservedPlasmodiumprotein,unknownfunction	23.7683	39.8152	0.596965	0.999107	0.000893105		pv|pk|pb|pc|py	pv|pk|pb|pc|py
Pf3D7_13_v3	908003	909003	PF3D7_1321800	proteintransportproteinSFT2,putative	29.0501	48.674	0.59683	0.999107	0.000893105		pv|pk|pb|pc|py	pv|pk|pb|pc|py
Pf3D7_14_v3	2420264	2421264	PF3D7_1459000	ATP-dependentRNAhelicaseDBP5(DBP5)	25.3528	42.5027	0.596499	0.999107	0.000893105		pv|pk|pb|pc|py	pv|pk|pb|pc|py
Pf3D7_06_v3	871702	872702	PF3D7_0621200	pyridoxinebiosynthesisproteinPDX1(PDX1)	26.1451	43.8465	0.596287	0.999107	0.000893105		pv|pk|pb|pc|py	pv|pk|pb|pc|py
Pf3D7_03_v3	633044	634044	PF3D7_0315500	mitochondrialribosomalproteinL29/L47precursor,putative	31.9551	53.6012	0.596164	0.999107	0.000893105		pv|pk|pb|pc|py	pv|pk|pb|pc|py
Pf3D7_02_v3	398245	399245	PF3D7_0209600	transporter,putative	29.3142	49.1717	0.59616	0.999107	0.000893105		pv|pk|pb|pc|py	pv|pk|pb|pc|py
Pf3D7_13_v3	1570669	1571669	PF3D7_1338900	serine/threonineproteinkinase,putative	24.2964	40.7608	0.596073	0.999107	0.000893105		pv|pk|pb|pc|py	pv|pk|pb|pc|py
Pf3D7_11_v3	986130	987130	PF3D7_1125100	vacuolarmembraneprotein-related,putative	30.8987	51.8593	0.595818	0.999107	0.000893105		pv|pk|pb|pc|py	pv|pk|pb|pc|py
Pf3D7_14_v3	2727142	2728142	PF3D7_1466600	conservedPlasmodiumprotein,unknownfunction	27.4655	46.1358	0.595319	0.999107	0.000893105		pv|pk|pb|pc|py	pv|pk|pb|pc|py
Pf3D7_06_v3	216740	217740	PF3D7_0605100	RNA-bindingprotein,putative	27.9937	47.0317	0.595209	0.999107	0.000893105		pv|pk|pb|pc|py	pv|pk|pb|pc|py
Pf3D7_11_v3	1187104	1188104	PF3D7_1130800	armadillorepeatproteinPF16,putative	28.5219	47.9275	0.595105	0.999107	0.000893105		pv|pk|pb|pc|py	pv|pk|pb|pc|py
Pf3D7_02_v3	392289	393289	PF3D7_0209500	conservedPlasmodiumprotein,unknownfunction	33.2756	55.9403	0.594841	0.999242	0.000758367		pv|pk|pb|pc|py	pv|pk|pb|pc|py
Pf3D7_12_v3	521187	522187	PF3D7_1211700	DNAreplicationlicensingfactorMCM5,putative(MCM5)	26.9374	45.2898	0.594779	0.999242	0.000758367		pv|pk|pb|pc|py	pv|pk|pb|pc|py
Pf3D7_06_v3	188512	189512	PF3D7_0604500	conservedPlasmodiumprotein,unknownfunction	23.7683	39.9645	0.594735	0.999242	0.000758367		pv|pk|pb|pc|py	pv|pk|pb|pc|py
Pf3D7_14_v3	3133451	3134451	PF3D7_1476200	Plasmodiumexportedprotein(PHISTb),unknownfunction	25.6169	43.0999	0.594361	0.999242	0.000758367	phistb	pv
Pf3D7_14_v3	2396331	2397331	PF3D7_1458300	conservedPlasmodiumprotein,unknownfunction	25.881	43.5478	0.594312	0.999242	0.000758367		pv|pk|pb|pc|py	pv|pk|pb|pc|py
Pf3D7_10_v3	116742	117742	PF3D7_1002300	conservedPlasmodiumprotein,unknownfunction	29.8424	50.2169	0.59427	0.999242	0.000758367		pv|pk|pb|pc|py	pk|pb|pc|py
Pf3D7_03_v3	204042	205042	PF3D7_0304100	innermembranecomplexprotein1e,putative(IMC1e)	29.5783	49.8187	0.593719	0.999242	0.000758367		pv|pk|pb|pc|py	pv|pk|pb|pc|py
Pf3D7_14_v3	2042509	2043509	PF3D7_1449800	conservedPlasmodiumprotein,unknownfunction	25.6169	43.1497	0.593675	0.999242	0.000758367		pv|pk|pb|pc|py	pv|pk|pb|pc|py
Pf3D7_08_v3	1100573	1101573	PF3D7_0825600	cytochromecoxidaseassemblyprotein,putative	26.9374	45.3893	0.593475	0.999242	0.000758367		pv|pk|pb|pc|py	pv|pk|pb|pc|py
Pf3D7_13_v3	1959157	1960157	PF3D7_1348800	E1-E2ATPase,putative	27.4655	46.2851	0.593398	0.999242	0.000758367		pv|pk|pb|pc|py	pv|pk|pb|pc|py
Pf3D7_10_v3	1021274	1022274	PF3D7_1024200	RNA-bindingprotein,putative	33.0115	55.6417	0.593287	0.999242	0.000758367		pv|pk|pb|pc|py	pv|pk|pb|pc|py
Pf3D7_05_v3	1300724	1301724	PF3D7_0532100	earlytranscribedmembraneprotein5(ETRAMP5)	25.6169	43.1995	0.592991	0.999242	0.000758367	etramp	pv|pk
Pf3D7_08_v3	748153	749153	PF3D7_0816100	phosphopantothenoylcysteinedecarboxylase,putative	26.1451	44.0953	0.592923	0.999242	0.000758367		pv|pk|pb|pc|py	pv|pk|pb|pc|py
Pf3D7_12_v3	2179919	2180919	PF3D7_1253400	acyl-CoAsynthetase(ACS3)	5.28183	8.90864	0.592888	0.999242	0.000758367	acs	pv|pk|pb|pc|py
Pf3D7_06_v3	244021	245021	PF3D7_0605800	DNArepairproteinRAD50,putative(RAD50)	28.2578	47.6787	0.592671	0.999242	0.000758367		pv|pk|pb|pc|py	pv|pk|pb|pc|py
Pf3D7_14_v3	287797	288797	PF3D7_1407900	plasmepsinI(PMI)	28.2578	47.6787	0.592671	0.999242	0.000758367		pv|pk|pb|pc|py	pv|pk|pb|pc|py
Pf3D7_10_v3	1189089	1190089	PF3D7_1029000	conservedPlasmodiumprotein,unknownfunction,pseudogene	24.8246	41.9055	0.592395	0.999242	0.000758367		pv|pk	pv|pk
Pf3D7_07_v3	194390	195390	PF3D7_0704200	tRNAm5C-methyltransferase,putative	26.1451	44.1451	0.592254	0.999242	0.000758367		pv|pk|pb|pc|py	pv|pk|pb|pc|py
Pf3D7_10_v3	824093	825093	PF3D7_1020400	S-adenosyl-L-methionine-dependentmethyltransferase,putative	26.9374	45.4888	0.592177	0.999242	0.000758367		pv|pk|pb|pc|py	pv|pk|pb|pc|py
Pf3D7_14_v3	2983562	2984562	PF3D7_1473300	conservedPlasmodiumprotein,unknownfunction	28.5219	48.1764	0.592031	0.999242	0.000758367		pv|pk|pb|pc|py	pv|pk|pb|pc|py
Pf3D7_07_v3	820135	821135	PF3D7_0718300	cysteinerepeatmodularprotein2(CRMP2)	28.786	48.6243	0.592009	0.999242	0.000758367		pv|pk|pb|pc|py	pv|pk|pb|pc|py
Pf3D7_09_v3	1413340	1414340	PF3D7_0935800	cytoadherencelinkedasexualprotein9(CLAG9)	28.786	48.6243	0.592009	0.999242	0.000758367	clag	pv|pk|pb|pc|py	pv|pk|pb|pc|py
Pf3D7_14_v3	389092	390092	PF3D7_1409900	cytidinediphosphate-diacylglycerolsynthase(CDS)	25.3528	42.8511	0.591649	0.999242	0.000758367		pv|pk|pb|pc|py	pv|pk|pb|pc|py
Pf3D7_03_v3	713582	714582	PF3D7_0317400	conservedPlasmodiumprotein,unknownfunction	26.9374	45.5386	0.591529	0.999242	0.000758367		pv|pk|pb|pc|py	pv|pk|pb|pc|py
Pf3D7_08_v3	705576	706576	PF3D7_0814700	conservedPlasmodiumprotein,unknownfunction	31.9551	54.0491	0.591224	0.999242	0.000758367		pv|pk|pb|pc|py	pv|pk|pb|pc|py
Pf3D7_12_v3	561680	562680	PF3D7_1212700	eukaryotictranslationinitiationfactor3subunitA,putative(EIF3A)	26.1451	44.2446	0.590922	0.999242	0.000758367		pv|pk|pb|pc|py	pv|pk|pb|pc|py
Pf3D7_10_v3	1147366	1148366	PF3D7_1027500	conservedPlasmodiumprotein,unknownfunction	25.0887	42.5027	0.590285	0.999242	0.000758367		pv|pk|pb|pc|py	pv|pk|pb|pc|py
Pf3D7_03_v3	369425	370425	PF3D7_0308500	activatorofHsp90ATPase,putative	26.9374	45.6381	0.590239	0.999242	0.000758367		pv|pk|pb|pc|py	pv|pk|pb|pc|py
Pf3D7_07_v3	391688	392688	PF3D7_0708700	Cg8protein	28.786	48.7736	0.590196	0.999242	0.000758367		pv|pk|pb|pc|py	pv|pk|pb|pc|py
Pf3D7_03_v3	612922	613922	PF3D7_0315100	eukaryotictranslationinitiationfactor4E(eIF4E)	31.9551	54.1486	0.590137	0.999242	0.000758367		pv|pk|pb|pc|py	pv|pk|pb|pc|py
Pf3D7_13_v3	453561	454561	PF3D7_1310200	conservedPlasmodiumprotein,unknownfunction	25.881	43.8962	0.589595	0.999242	0.000758367		pv|pk|pb|pc|py	pv|pk|pb|pc|py
Pf3D7_14_v3	537339	538339	PF3D7_1413500	FeSassemblyATPaseSufC(SufC)	29.0501	49.2713	0.589595	0.999242	0.000758367		pv|pk|pb|pc|py	pv|pk|pb|pc|py
Pf3D7_13_v3	711444	712444	PF3D7_1317100	DNAreplicationlicensingfactorMCM4(MCM4)	28.2578	47.9275	0.589595	0.999242	0.000758367		pv|pk|pb|pc|py	pv|pk|pb|pc|py
Pf3D7_12_v3	1894442	1895442	PF3D7_1245400	mitochondrialribosomalproteinL3precursor,putative	27.4655	46.5837	0.589595	0.999242	0.000758367		pv|pk|pb|pc|py	pv|pk|pb|pc|py
Pf3D7_14_v3	2746820	2747820	PF3D7_1467100	DNA-3-methyladenineglycosylase,putative	27.9937	47.4796	0.589594	0.999242	0.000758367		pv|pk|pb|pc|py	pv|pk|pb|pc|py
Pf3D7_07_v3	244516	245516	PF3D7_0704900	peptidechainreleasefactor,putative	27.7296	47.0317	0.589594	0.999242	0.000758367		pv|pk|pb|pc|py	pv|pk|pb|pc|py
Pf3D7_14_v3	1147578	1148578	PF3D7_1429200	transcriptionfactorwithAP2domain(s),putative(ApiAP2)	32.4833	55.144	0.589063	0.999242	0.000758367		pv|pk|pb|pc|py	pv|pk|pb|pc|py
Pf3D7_12_v3	923027	924027	PF3D7_1222900	conservedPlasmodiumprotein,unknownfunction	30.1065	51.1127	0.589022	0.999242	0.000758367		pv|pk|pb|pc|py	pv|pk|pb|pc|py
Pf3D7_11_v3	671015	672015	PF3D7_1117700	GTP-bindingnuclearproteinRAN/TC4(RAN)	29.0501	49.321	0.589001	0.999242	0.000758367		pv|pk|pb|pc|py	pv|pk|pb|pc|py
Pf3D7_01_v3	223460	224460	PF3D7_0105200	RAPprotein,putative	29.0501	49.321	0.589001	0.999242	0.000758367		pv|pk|pb|pc|py	pv|pk|pb|pc|py
Pf3D7_14_v3	1243518	1244518	PF3D7_1431600	ATP-specificsuccinyl-CoAsynthetasebetasubunit,putative	28.5219	48.4252	0.588989	0.999242	0.000758367		pv|pk|pb|pc|py	pv|pk|pb|pc|py
Pf3D7_05_v3	135430	136430	PF3D7_0503300	serine/arginine-richsplicingfactor12(SRSF12)	25.6169	43.4981	0.58892	0.999242	0.000758367		pv|pk|pb|pc|py	pv|pk|pb|pc|py
Pf3D7_05_v3	354539	355539	PF3D7_0508500	guanidinenucleotideexchangefactor(RCC1)	22.976	39.0189	0.588843	0.999242	0.000758367		pv|pk|pb|pc|py	pv|pk|pb|pc|py
Pf3D7_14_v3	2793823	2794823	PF3D7_1468100	conservedPlasmodiumprotein,unknownfunction	18.2223	30.9563	0.588646	0.999242	0.000758367		pv|pk|pb|pc|py	pv|pk|pb|pc|py
Pf3D7_13_v3	102342	103342	PF3D7_1301800	surface-associatedinterspersedprotein13.1(SURFIN13.1),pseudogene(SURF13.1)	29.8424	50.7146	0.588438	0.999242	0.000758367	surfin	pv
Pf3D7_03_v3	637783	638783	PF3D7_0315700	conservedPlasmodiummembraneprotein,unknownfunction	29.5783	50.2666	0.588428	0.999242	0.000758367		pv|pk|pb|pc|py	pv|pk|pb|pc|py
Pf3D7_05_v3	84737	85737	PF3D7_0501600	rhoptry-associatedprotein2(RAP2)	27.7296	47.1312	0.588349	0.999242	0.000758367		pv|pk|pb|pc|py	pk
Pf3D7_08_v3	1215771	1216771	PF3D7_0828200	leucine--tRNAligase,putative	26.6733	45.3395	0.588302	0.999242	0.000758367		pv|pk|pb|pc|py	pv|pk|pb|pc|py
Pf3D7_09_v3	661826	662826	PF3D7_0915700	conservedPlasmodiumprotein,unknownfunction	26.4092	44.8916	0.588288	0.999242	0.000758367		pv|pk|pb|pc|py	pv|pk|pb|pc|py
Pf3D7_10_v3	68253	69253	PF3D7_1001100.2	acyl-CoAbindingprotein,isoform1,ACBP1	23.7683	40.4124	0.588144	0.999242	0.000758367
Pf3D7_02_v3	196416	197416	PF3D7_0204300	conservedPlasmodiumprotein,unknownfunction	31.4269	53.4519	0.587947	0.999242	0.000758367		pv|pk|pb|pc|py	pv|pk|pb|pc|py
Pf3D7_03_v3	528537	529537	PF3D7_0312500	transporter,putative	29.8424	50.7643	0.587862	0.999242	0.000758367		pv|pk|pb|pc|py	pv|pk|pb|pc|py
Pf3D7_14_v3	1218499	1219499	PF3D7_1431000	mitochondrialribosomalproteinL17-2precursor,putative	29.3142	49.8685	0.58783	0.999242	0.000758367		pv|pk|pb|pc|py	pv|pk|pb|pc|py
Pf3D7_09_v3	1314052	1315052	PF3D7_0933100	conservedPlasmodiumprotein,unknownfunction	27.4655	46.7331	0.58771	0.999242	0.000758367		pv|pk|pb|pc|py	pv|pk|pb|pc|py
Pf3D7_11_v3	549366	550366	PF3D7_1114500	conservedPlasmodiumprotein,unknownfunction	27.2014	46.2851	0.587692	0.999242	0.000758367		pv|pk|pb|pc|py	pv|pk|pb|pc|py
Pf3D7_10_v3	73417	74417	PF3D7_1001300	Plasmodiumexportedprotein(PHISTa),unknownfunction	25.0887	42.7018	0.587533	0.999242	0.000758367	phista
Pf3D7_11_v3	1657478	1658478	PF3D7_1141200	conservedPlasmodiumprotein,unknownfunction	24.0323	40.9101	0.587442	0.999242	0.000758367		pv|pk|pb|pc|py	pv|pk|pb|pc|py
Pf3D7_11_v3	1517964	1518964	PF3D7_1138500	proteinphosphatase2C(PPM2)	22.4478	38.2226	0.587291	0.999242	0.000758367		pv|pk|pb|pc|py	pv|pk|pb|pc|py
Pf3D7_14_v3	3084996	3085996	PF3D7_1475300	cytochromecoxidaseassemblyproteinCOX11,putative(COX11)	26.1451	44.5432	0.586961	0.999242	0.000758367		pv|pk|pb|pc|py	pv|pk|pb|pc|py
Pf3D7_07_v3	969235	970235	PF3D7_0723000	tRNAHisguanylyltransferase,putative	26.1451	44.5432	0.586961	0.999242	0.000758367		pv|pk|pb|pc|py	pv|pk|pb|pc|py
Pf3D7_14_v3	2901634	2902634	PF3D7_1471000	RNA3'-terminalphosphatecyclase-likeprotein,putative	25.881	44.0953	0.586933	0.999242	0.000758367		pv|pk|pb|pc|py	pv|pk|pb|pc|py
Pf3D7_09_v3	140477	141477	PF3D7_0903300	conservedPlasmodiummembraneprotein,unknownfunction	25.6169	43.6474	0.586906	0.999242	0.000758367		pv|pk|pb|pc|py	pv|pk|pb|pc|py
Pf3D7_14_v3	1022357	1023357	PF3D7_1426200	proteinarginineN-methyltransferase1(PRMT1)	31.1628	53.1035	0.586831	0.999242	0.000758367		pv|pk|pb|pc|py	pv|pk|pb|pc|py
Pf3D7_03_v3	468787	469787	PF3D7_0311000	conservedPlasmodiumprotein,unknownfunction	29.8424	50.8639	0.586711	0.999242	0.000758367		pv|pk|pb|pc|py	pv|pk|pb|pc|py
Pf3D7_02_v3	156481	157481	PF3D7_0203100	proteinkinase,putative	29.0501	49.5201	0.586632	0.999242	0.000758367		pv	pv
Pf3D7_06_v3	604073	605073	PF3D7_0614400	conservedprotein,unknownfunction	27.7296	47.2805	0.586491	0.999242	0.000758367		pv|pk|pb|pc|py	pv|pk|pb|pc|py
Pf3D7_08_v3	145589	146589	PF3D7_0802000	glutamatedehydrogenase,putative(GDH3)	26.6733	45.4888	0.586371	0.999242	0.000758367		pv|pk|pb|pc|py	pv|pk|pb|pc|py
Pf3D7_13_v3	1466119	1467119	PF3D7_1335900	thrombospondin-relatedanonymousprotein(TRAP)	31.1628	53.1532	0.586283	0.999242	0.000758367		pv|pk|pb|pc|py	pv|pk|pb|pc|py
Pf3D7_09_v3	1081183	1082183	PF3D7_0926500	conservedPlasmodiumprotein,unknownfunction	30.1065	51.3616	0.586167	0.999242	0.000758367		pv|pk|pb|pc|py	pv|pk|pb|pc|py
Pf3D7_08_v3	750211	751211	PF3D7_0816200	vacuolarproteinsorting-associatedprotein2,putative(VPS2)	24.8246	42.3534	0.58613	0.999242	0.000758367		pv|pk|pb|pc|py	pv|pk|pb|pc|py
Pf3D7_06_v3	364787	365787	PF3D7_0608900	conservedPlasmodiumprotein,unknownfunction	29.3142	50.0178	0.586075	0.999242	0.000758367		pv|pk|pb|pc|py	pv|pk|pb|pc|py
Pf3D7_13_v3	162417	163417	PF3D7_1303300	conservedPlasmodiumprotein,unknownfunction	28.5219	48.674	0.585978	0.999242	0.000758367		pv|pk|pb|pc|py	pv|pk|pb|pc|py
Pf3D7_12_v3	1089523	1090523	PF3D7_1226900	conservedPlasmodiumprotein,unknownfunction	28.2578	48.2759	0.58534	0.999242	0.000758367		pv|pk|pb|pc|py	pv|pk|pb|pc|py
Pf3D7_04_v3	816900	817900	PF3D7_0418200	eukaryotictranslationinitiationfactor3subunitM,putative(EIF3M)	28.2578	48.2759	0.58534	0.999242	0.000758367		pv|pk|pb|pc|py	pv|pk|pb|pc|py
Pf3D7_03_v3	272786	273786	PF3D7_0305500	conservedPlasmodiumprotein,unknownfunction	29.8424	51.0132	0.584994	0.999347	0.000652633		pv|pk|pb|pc|py	pv|pk|pb|pc|py
Pf3D7_05_v3	309056	310056	PF3D7_0507500	subtilisin-likeprotease1(SUB1)	29.5783	50.5653	0.584953	0.999347	0.000652633		pv|pk|pb|pc|py	pv|pk|pb|pc|py
Pf3D7_03_v3	622946	623946	PF3D7_0315300	conservedPlasmodiumprotein,unknownfunction	31.4269	53.7505	0.584681	0.999347	0.000652633		pv|pk|pb|pc|py	pv|pk|pb|pc|py
Pf3D7_12_v3	1385207	1386207	PF3D7_1233600	asparagineandaspartaterichprotein1(AARP1)	24.0323	41.1092	0.584597	0.999347	0.000652633		pv|pk|pb|pc|py	pv|pk|pb|pc|py
Pf3D7_01_v3	387872	388872	PF3D7_0110000	conservedPlasmodiumprotein,unknownfunction	24.0323	41.1092	0.584597	0.999347	0.000652633		pv|pk|pb|pc|py	pv|pk|pb|pc|py
Pf3D7_07_v3	1349532	1350532	PF3D7_0731300	Plasmodiumexportedprotein(PHISTb),unknownfunction(PfG174)	23.7683	40.6612	0.584545	0.999347	0.000652633	phistb
Pf3D7_08_v3	921708	922708	PF3D7_0820400	conservedPlasmodiumprotein,unknownfunction	26.9374	46.0861	0.584502	0.999347	0.000652633		pv|pk|pb|pc|py	pv|pk|pb|pc|py
Pf3D7_14_v3	1299394	1300394	PF3D7_1433100	conservedPlasmodiummembraneprotein,unknownfunction	26.6733	45.6381	0.584452	0.999347	0.000652633		pv|pk|pb|pc|py	pv|pk|pb|pc|py
Pf3D7_06_v3	331843	332843	PF3D7_0607900	conservedPlasmodiumprotein,unknownfunction	26.6733	45.6381	0.584452	0.999347	0.000652633		pv|pk|pb|pc|py	pv|pk|pb|pc|py
Pf3D7_07_v3	1154855	1155855	PF3D7_0727100	conservedPlasmodiumprotein,unknownfunction	26.4092	45.1902	0.584401	0.999347	0.000652633		pv|pk|pb|pc|py	pv|pk|pb|pc|py
Pf3D7_07_v3	972158	973158	PF3D7_0723200	conservedPlasmodiumprotein,unknownfunction	29.5783	50.615	0.584378	0.999347	0.000652633		pv|pk|pb|pc|py	pv|pk|pb|pc|py
Pf3D7_11_v3	186723	187723	PF3D7_1104200	chromatinremodelingprotein(SNF2L)	26.1451	44.7423	0.584349	0.999347	0.000652633		pv|pk|pb|pc|py	pv|pk|pb|pc|py
Pf3D7_12_v3	1095271	1096271	PF3D7_1227100	DNAhelicase60(DH60)	32.2192	55.144	0.584274	0.999347	0.000652633		pv|pk|pb|pc|py	pv|pk|pb|pc|py
Pf3D7_14_v3	2240933	2241933	PF3D7_1454700	6-phosphogluconatedehydrogenase,decarboxylating,putative	25.6169	43.8465	0.58424	0.999347	0.000652633		pv|pk|pb|pc|py	pv|pk|pb|pc|py
Pf3D7_09_v3	949908	950908	PF3D7_0923400	conservedPlasmodiumprotein,unknownfunction	25.6169	43.8465	0.58424	0.999347	0.000652633		pv|pk|pb|pc|py	pv|pk|pb|pc|py
Pf3D7_11_v3	596703	597703	PF3D7_1115800	conservedPlasmodiumprotein,unknownfunction	28.2578	48.3754	0.584136	0.999347	0.000652633
Pf3D7_11_v3	1006854	1007854	PF3D7_1125700	kelchprotein,putative	27.7296	47.4796	0.584032	0.999347	0.000652633		pv|pk|pb|pc|py	pv|pk|pb|pc|py
Pf3D7_13_v3	1603054	1604054	PF3D7_1340000	secretedookineteprotein,putative(PSOP7)	27.4655	47.0317	0.583978	0.999347	0.000652633		pv|pk|pb|pc|py	pv|pk|pb|pc|py
Pf3D7_14_v3	2496900	2497900	PF3D7_1461500	meioticnucleardivisionprotein1,putative(MND1)	24.2964	41.6068	0.583953	0.999347	0.000652633		pv|pk|pb|pc|py	pv|pk|pb|pc|py
Pf3D7_07_v3	305063	306063	PF3D7_0706300	conservedPlasmodiumprotein,unknownfunction	24.0323	41.1589	0.583891	0.999347	0.000652633		pb|pc|py	pb|pc|py
Pf3D7_14_v3	1138691	1139691	PF3D7_1428900	conservedPlasmodiumprotein,unknownfunction	29.8424	51.1127	0.583855	0.999347	0.000652633		pv|pk|pb|pc|py	pv|pk|pb|pc|py
Pf3D7_13_v3	438010	439010	PF3D7_1309600	ribosomalRNAmethyltransferase,putative	23.5042	40.2631	0.583765	0.999347	0.000652633		pv|pk|pb|pc|py	pv|pk|pb|pc|py
Pf3D7_10_v3	1020015	1021015	PF3D7_1024100	conservedPlasmodiumprotein,unknownfunction	28.2578	48.4252	0.583535	0.999347	0.000652633		pv|pk|pb|pc|py	pv|pk|pb|pc|py
Pf3D7_13_v3	553751	554751	PF3D7_1313000	ubiquitin-likeproteinnedd8homologue,putative(Nedd8)	25.3528	43.4483	0.583517	0.999347	0.000652633		pv|pk|pb|pc|py	pv|pk|pb|pc|py
Pf3D7_14_v3	2451970	2452970	PF3D7_1460000	biotinproteinligase,putative	24.8246	42.5525	0.583388	0.999347	0.000652633		pv|pk|pb|pc|py	pb|pc|py
Pf3D7_07_v3	1173656	1174656	PF3D7_0727700	conservedPlasmodiumprotein,unknownfunction	27.4655	47.0814	0.583362	0.999347	0.000652633		pv|pk|pb|pc|py	pv|pk|pb|pc|py
Pf3D7_09_v3	985517	986517	PF3D7_0924300	thiaminepyrophosphokinase(TPK)	29.8424	51.1625	0.583287	0.999347	0.000652633		pv|pk|pb|pc|py	pv|pk|pb|pc|py
Pf3D7_09_v3	609575	610575	PF3D7_0914200	phospholipidorglycerolacyltransferase,putative	24.2964	41.6566	0.583255	0.999347	0.000652633		pv|pk|pb|pc|py	pv|pk|pb|pc|py
Pf3D7_12_v3	1402639	1403639	PF3D7_1233700	homocysteineS-methyltransferase,putative	29.5783	50.7146	0.58323	0.999347	0.000652633		pv|pk|pb|pc|py	pv|pk|pb|pc|py
Pf3D7_07_v3	672951	673951	PF3D7_0715000	4-nitrophenylphosphatase(PNPase)	29.0501	49.8187	0.583116	0.999347	0.000652633		pv|pk|pb|pc|py	pv|pk|pb|pc|py
Pf3D7_08_v3	589321	590321	PF3D7_0811700	conservedPlasmodiumprotein,unknownfunction	26.4092	45.2898	0.583116	0.999347	0.000652633		pv|pk|pb|pc|py	pv|pk|pb|pc|py
Pf3D7_14_v3	351547	352547	PF3D7_1408900	tRNA-dihydrouridinesynthase,putative	25.6169	43.946	0.582918	0.999347	0.000652633		pv|pk|pb|pc|py	pv|pk|pb|pc|py
Pf3D7_07_v3	721217	722217	PF3D7_0716500	conservedPlasmodiumprotein,unknownfunction	30.3705	52.1081	0.582836	0.999347	0.000652633		pv|pk|pb|pc|py	pv|pk|pb|pc|py
Pf3D7_10_v3	1111105	1112105	PF3D7_1026400	celldivisioncycleprotein20homolog,putative(CDC20)	24.8246	42.6022	0.582707	0.999347	0.000652633		pv|pk|pb|pc|py	pv|pk|pb|pc|py
Pf3D7_14_v3	1575484	1576484	PF3D7_1438900	thioredoxinperoxidase1(Trx-Px1)	24.8246	42.6022	0.582707	0.999347	0.000652633		pk|pb|pv|py	pv|pk|pb|pc|py
Pf3D7_10_v3	81239	82239	PF3D7_1001500	earlytranscribedmembraneprotein10.1(ETRAMP10)	29.5783	50.7643	0.582659	0.999347	0.000652633	etramp
Pf3D7_10_v3	437946	438946	PF3D7_1011300	conservedPlasmodiummembraneprotein,unknownfunction	26.9374	46.2354	0.582614	0.999347	0.000652633		pv|pk|pb|pc|py	pv|pk|pb|pc|py
Pf3D7_11_v3	1419571	1420571	PF3D7_1136200	conservedPlasmodiumprotein,unknownfunction	29.3142	50.3164	0.582597	0.999347	0.000652633		pv|pk|pb|pc|py	pv|pk|pb|pc|py
Pf3D7_14_v3	2518257	2519257	PF3D7_1462000	thioredoxin-likeprotein(TLP1)	24.2964	41.7064	0.582558	0.999347	0.000652633		pb|pc|py	pb|pc|py
Pf3D7_13_v3	1141061	1142061	PF3D7_1327100	conservedPlasmodiumprotein,unknownfunction	33.5396	57.5827	0.58246	0.999347	0.000652633		pv|pk|pb|pc|py	pv|pk|pb|pc|py
Pf3D7_13_v3	809687	810687	PF3D7_1319600	conservedPlasmodiumprotein,unknownfunction	25.881	44.4437	0.582332	0.999347	0.000652633		pv|pk|pb|pc|py	pv|pk|pb|pc|py
Pf3D7_12_v3	1829160	1830160	PF3D7_1243700	ubiquitin-conjugatingenzymeE2,putative	25.881	44.4437	0.582332	0.999347	0.000652633		pv|pk|pb|pc|py	pv|pk|pb|pc|py
Pf3D7_04_v3	1021987	1022987	PF3D7_0422300	alphatubulin2	25.6169	43.9958	0.582258	0.999347	0.000652633		pv|pk|pb|pc|py	pv|pk|pb|pc|py
Pf3D7_07_v3	149304	150304	PF3D7_0703800	conservedPlasmodiumprotein,unknownfunction	27.7296	47.6289	0.582201	0.999347	0.000652633		pv|pk|pb|pc|py	pv|pk|pb|pc|py
Pf3D7_14_v3	2479235	2480235	PF3D7_1460800	snRNA-activatingproteincomplexsubunit3,putative	25.0887	43.0999	0.582106	0.999347	0.000652633		pv|pk|pb|pc|py	pv|pk|pb|pc|py
Pf3D7_09_v3	1366650	1367650	PF3D7_0935000	U2smallnuclearribonucleoproteinB'',putative	29.0501	49.9183	0.581953	0.999347	0.000652633		pv|pk|pb|pc|py	pv|pk|pb|pc|py
Pf3D7_14_v3	1407246	1408246	PF3D7_1434700	mitochondrialimportinnermembranetranslocasesubunitTIM17,putative(TIM17)	24.2964	41.7562	0.581863	0.999347	0.000652633		pv|pk|pb|pc|py	pv|pk|pb|pc|py
Pf3D7_01_v3	365110	366110	PF3D7_0109100	LCCLdomain-containingprotein(CCp5)	30.6346	52.6556	0.581792	0.999347	0.000652633		pv|pk|pb|pc|py	pv|pk|pb|pc|py
Pf3D7_14_v3	479931	480931	PF3D7_1411900	p1/s1nuclease,putative	28.2578	48.5745	0.581741	0.999347	0.000652633		pv|pk|pb|pc|py	pv|pk|pb|pc|py
Pf3D7_10_v3	112429	113429	PF3D7_1002200	tryptophan-richantigen3(PArt)	28.2578	48.5745	0.581741	0.999347	0.000652633
Pf3D7_08_v3	824064	825064	PF3D7_0818100	zincfingerprotein,putative	23.7683	40.8603	0.581697	0.999347	0.000652633		pv|pk|pb|pc|py	pv|pk|pb|pc|py
Pf3D7_11_v3	1060283	1061283	PF3D7_1127100	deoxyuridine5'-triphosphatenucleotidohydrolase(dUTPase)	32.2192	55.3928	0.58165	0.999347	0.000652633		pv|pk|pb|pc|py	pv|pk|pb|pc|py
Pf3D7_09_v3	1335240	1336240	PF3D7_0933800	deltatubulin,putative	27.7296	47.6787	0.581593	0.999347	0.000652633		pv|pk|pb|pc|py	pv|pk|pb|pc|py
Pf3D7_14_v3	883172	884172	PF3D7_1421400	DNA-directedRNApolymeraseIIIsubunitC,putative	25.0887	43.1497	0.581434	0.999347	0.000652633		pv|pk|pb|pc|py	pv|pk|pb|pc|py
Pf3D7_13_v3	446924	447924	PF3D7_1309900	conservedPlasmodiumprotein,unknownfunction	26.9374	46.3349	0.581363	0.999347	0.000652633		pv|pk|pb|pc|py	pv|pk|pb|pc|py
Pf3D7_14_v3	70868	71868	PF3D7_1401800	cholinekinase(CK)	24.8246	42.7018	0.581348	0.999347	0.000652633		pv|pk|pb|pc|py	pv|pk|pb|pc|py
Pf3D7_03_v3	259832	260832	PF3D7_0305400	conservedPlasmodiumprotein,unknownfunction	24.0323	41.358	0.58108	0.999347	0.000652633		pv|pk|pb|pc|py	pv|pk|pb|pc|py
Pf3D7_11_v3	246951	247951	PF3D7_1105700	tRNA-splicingligaseRtcB,putative(RTCB)	26.6733	45.9367	0.580653	0.999347	0.000652633		pv|pk|pb|pc|py	pv|pk|pb|pc|py
Pf3D7_07_v3	1228214	1229214	PF3D7_0728700	alpha/betahydrolase,putative	24.5605	42.3036	0.580577	0.999347	0.000652633		pv|pk|pb|pc|py	pv|pk|pb|pc|py
Pf3D7_14_v3	1856200	1857200	PF3D7_1445200	RNAhelicase,putative	24.2964	41.8557	0.58048	0.999347	0.000652633		pv|pk|pb|pc|py	pv|pk|pb|pc|py
Pf3D7_13_v3	1368216	1369216	PF3D7_1333300	transmembraneproteinTmp21homologue,putative	29.3142	50.5155	0.580301	0.999347	0.000652633		pv|pk|pb|pc|py	pv|pk|pb|pc|py
Pf3D7_01_v3	220702	221702	PF3D7_0105100	conservedPlasmodiumprotein,unknownfunction	28.786	49.6197	0.580132	0.999347	0.000652633		pv|pk|pb|pc|py	pv|pk|pb|pc|py
Pf3D7_14_v3	1792504	1793504	PF3D7_1443700	dephospho-CoAkinase,putative(DPCK)	29.0501	50.1173	0.579642	0.999347	0.000652633		pv|pk|pb|pc|py	pv|pk|pb|pc|py
Pf3D7_12_v3	1483806	1484806	PF3D7_1235600	serinehydroxymethyltransferase(SHMT)	27.2014	46.9321	0.579591	0.999347	0.000652633		pv|pk|pb|pc|py	pv|pk|pb|pc|py
Pf3D7_03_v3	375306	376306	PF3D7_0308700	conservedPlasmodiumprotein,unknownfunction	31.9551	55.144	0.579485	0.999347	0.000652633		pv|pk|pb|pc|py	pv|pk|pb|pc|py
Pf3D7_13_v3	2850391	2851391	PF3D7_1372400	acyl-CoAsynthetase(ACS4)	5.01774	8.6598	0.579429	0.999347	0.000652633	acs	pv|pk|pb|pc|py
Pf3D7_14_v3	1206898	1207898	PF3D7_1430600	exodeoxyribonucleaseIII,putative	26.6733	46.0363	0.579397	0.999347	0.000652633		pv|pk|pb|pc	pv|pk|pb|pc
Pf3D7_04_v3	265670	266670	PF3D7_0404800	conservedPlasmodiumprotein,unknownfunction	28.2578	48.7736	0.579367	0.999347	0.000652633		pv|pk|pb|pc|py	pv|pk|pb|pc|py
Pf3D7_09_v3	1144864	1145864	PF3D7_0928400	conservedPlasmodiummembraneprotein,unknownfunction	24.8246	42.8511	0.579322	0.999347	0.000652633		pv|pk|pb|pc|py	pv|pk|pb|pc|py
Pf3D7_04_v3	318678	319678	PF3D7_0405900	apicalsushiprotein(ASP)	22.976	39.6659	0.579238	0.999347	0.000652633		pv|pk|pb|pc|py	pv|pk|pb|pc|py
Pf3D7_10_v3	1327936	1328936	PF3D7_1033100	S-adenosylmethioninedecarboxylase/ornithinedecarboxylase(AdoMetDC/ODC)	29.3142	50.615	0.57916	0.999347	0.000652633		pv|pk|pb|pc|py	pv|pk|pb|pc|py
Pf3D7_13_v3	2738850	2739850	PF3D7_1368900	conservedPlasmodiumprotein,unknownfunction	20.5992	35.5848	0.578876	0.999347	0.000652633		pv|pk|pb|pc|py	pv|pk|pb|pc|py
Pf3D7_05_v3	1140127	1141127	PF3D7_0527400	conservedPlasmodiumprotein,unknownfunction	26.9374	46.534	0.578876	0.999347	0.000652633		pv|pk|pb|pc|py	pv|pk|pb|pc|py
Pf3D7_13_v3	978465	979465	PF3D7_1323600	conservedPlasmodiumprotein,unknownfunction	26.9374	46.534	0.578876	0.999347	0.000652633		pv|pk|pb|pc|py	pv|pk|pb|pc|py
Pf3D7_07_v3	343412	344412	PF3D7_0707400	AAAfamilyATPase,putative	26.4092	45.6381	0.578666	0.999347	0.000652633		pv|pk|pb|pc|py	pv|pk|pb|pc|py
Pf3D7_03_v3	565156	566156	PF3D7_0313900	conservedPlasmodiumprotein,unknownfunction	29.0501	50.2169	0.578492	0.999347	0.000652633		pv|pk|pb|pc|py	pv|pk|pb|pc|py
Pf3D7_08_v3	1324644	1325644	PF3D7_0831100	surface-associatedinterspersedprotein8.1(SURFIN8.1)(SURF8.1)	29.0501	50.2169	0.578492	0.999347	0.000652633	surfin	pv
Pf3D7_13_v3	82218	83218	PF3D7_1301400	Plasmodiumexportedprotein(hyp12),unknownfunction(HYP12)	24.2964	42.005	0.578417	0.999347	0.000652633	hypxx
Pf3D7_13_v3	2446764	2447764	PF3D7_1361000	proteinarginineN-methyltransferase5,putative(PRMT5)	24.2964	42.005	0.578417	0.999347	0.000652633		pv|pk|pb|pc|py	pv|pk|pb|pc|py
Pf3D7_10_v3	1490914	1491914	PF3D7_1037600	DNArepairhelicaseRAD25,putative	25.6169	44.2944	0.578333	0.999347	0.000652633		pv|pk|pb|pc|py	pv|pk|pb|pc|py
Pf3D7_06_v3	1117037	1118037	PF3D7_0627800	acetyl-CoAsynthetase,putative(ACS)	26.9374	46.5837	0.578258	0.999347	0.000652633		pv|pk|pb|pc|py	pv|pk|pb|pc|py
Pf3D7_11_v3	1261259	1262259	PF3D7_1132500	aminoacidtransporter,putative	27.9937	48.4252	0.578081	0.999347	0.000652633		pv|pk|pb|pc|py	pv|pk|pb|pc|py
Pf3D7_14_v3	3022728	3023728	PF3D7_1474100	mitochondrialribosomalproteinL20precursor,putative	27.7296	47.9773	0.577973	0.999347	0.000652633		pv|pk|pb|pc|py	pv|pk|pb|pc|py
Pf3D7_14_v3	2540900	2541900	PF3D7_1462400	conservedPlasmodiumprotein,unknownfunction	22.976	39.7654	0.577789	0.999347	0.000652633		pv|pk	pv|pk
Pf3D7_13_v3	529476	530476	PF3D7_1312600	2-oxoisovaleratedehydrogenasesubunitalpha,mitochondrial,putative(BCKDHA)	28.5219	49.3708	0.577708	0.999347	0.000652633		pv|pk|pb|pc|py	pv|pk|pb|pc|py
Pf3D7_09_v3	334097	335097	PF3D7_0906800	probableprotein,unknownfunction	26.9374	46.6335	0.577641	0.999347	0.000652633
Pf3D7_11_v3	1125452	1126452	PF3D7_1129100	parasitophorousvacuolarprotein1(PV1)	30.6346	53.0537	0.577426	0.999347	0.000652633		pv|pk|pb|pc|py	pv|pk|pb|pc|py
Pf3D7_13_v3	394436	395436	PF3D7_1308500	conservedPlasmodiumprotein,unknownfunction	26.4092	45.7377	0.577406	0.999347	0.000652633		pv|pk|pb|pc|py	pv|pk|pb|pc|py
Pf3D7_03_v3	234834	235834	PF3D7_0305000	elongationfactorTs(EF-Ts)	26.1451	45.2898	0.577285	0.999347	0.000652633		pv|pk|pb|pc|py	pv|pk|pb|pc|py
Pf3D7_12_v3	1866161	1867161	PF3D7_1244500	conservedPlasmodiumprotein,unknownfunction	27.4655	47.5791	0.57726	0.999347	0.000652633		pv|pk|pb|pc|py	pv|pk|pb|pc|py
Pf3D7_14_v3	120634	121634	PF3D7_1403200	conservedPlasmodiumprotein,unknownfunction	22.976	39.8152	0.577066	0.999347	0.000652633		pb|pc|py	pb|pc|py
Pf3D7_11_v3	1668581	1669581	PF3D7_1141600	dolichol-phosphatemannosyltransferase(DPM1)	24.0323	41.6566	0.576915	0.999347	0.000652633		pv|pk|pb|pc|py	pv|pk|pb|pc|py
Pf3D7_09_v3	1433608	1434608	PF3D7_0936200	Plasmodiumexportedprotein(hyp11),unknownfunction	25.3528	43.946	0.576908	0.999347	0.000652633	hypxx	pv|pk
Pf3D7_12_v3	742647	743647	PF3D7_1218900	conservedPlasmodiumprotein,unknownfunction	23.7683	41.2087	0.576779	0.999347	0.000652633		pv|pk|pb|pc|py	pv|pk|pb|pc|py
Pf3D7_02_v3	731812	732812	PF3D7_0217700	E2F-associatedphosphoprotein,putative	28.786	49.9183	0.576662	0.999347	0.000652633		pv|pk|pb|pc|py	pv|pk|pb|pc|py
Pf3D7_09_v3	963058	964058	PF3D7_0923800.2	thioredoxinreductase	28.786	49.9183	0.576662	0.999347	0.000652633
Pf3D7_12_v3	1609863	1610863	PF3D7_1238800	acyl-CoAsynthetase(ACS11)	25.6169	44.4437	0.57639	0.999347	0.000652633	acs	pv|pk|pb|pc|py	pv|pk|pb|pc|py
Pf3D7_13_v3	2153662	2154662	PF3D7_1353900	proteasomesubunitalphatype-7,putative	25.6169	44.4437	0.57639	0.999347	0.000652633		pv|pk|pb|pc|py	pv|pk|pb|pc|py
Pf3D7_10_v3	330746	331746	PF3D7_1008100	conservedPlasmodiumprotein,unknownfunction	24.8246	43.0999	0.575978	0.999347	0.000652633		pv|pk|pb|pc|py	pv|pk|pb|pc|py
Pf3D7_09_v3	940087	941087	PF3D7_0923000	DNA-directedRNApolymeraseIIsubunitRPB3,putative(RPB3)	28.5219	49.5201	0.575966	0.999347	0.000652633		pv|pk|pb|pc|py	pv|pk|pb|pc|py
Pf3D7_01_v3	414600	415600	PF3D7_0110700	chromatinassemblyfactor1proteinWD40domain,putative	31.9551	55.4924	0.575846	0.999347	0.000652633		pv|pk|pb|pc|py	pv|pk|pb|pc|py
Pf3D7_10_v3	1412700	1413700	PF3D7_1035700	duffybinding-likemerozoitesurfaceprotein(DBLMSP)	28.2578	49.0722	0.575841	0.999347	0.000652633
Pf3D7_13_v3	154492	155492	PF3D7_1302900	conservedPlasmodiumprotein,unknownfunction	25.6169	44.4934	0.575746	0.999347	0.000652633		pv|pk|pb|pc|py	pv|pk|pb|pc|py
Pf3D7_13_v3	1825911	1826911	PF3D7_1345600	innermembranecomplexprotein	27.9937	48.6243	0.575714	0.999347	0.000652633		pv|pk|pb|pc|py	pv|pk|pb|pc|py
Pf3D7_08_v3	772068	773068	PF3D7_0817000	NEDD8-activatingenzymeE1catalyticsubunit,putative	26.6733	46.3349	0.575663	0.999347	0.000652633		pv|pk|pb|pc|py	pv|pk|pb|pc|py
Pf3D7_13_v3	650011	651011	PF3D7_1315400	zincfinger(CCCHtype)protein,putative	29.0501	50.4657	0.57564	0.999347	0.000652633		pv|pk|pb|pc|py	pv|pk|pb|pc|py
Pf3D7_02_v3	814154	815154	PF3D7_0220300	Plasmodiumexportedprotein,unknownfunction	24.0323	41.7562	0.575538	0.999347	0.000652633
Pf3D7_14_v3	1800331	1801331	PF3D7_1444000	conservedPlasmodiumprotein,unknownfunction	22.7119	39.4668	0.575468	0.999347	0.000652633		pv|pk|pb|pc|py	pv|pk|pb|pc|py
Pf3D7_14_v3	159095	160095	PF3D7_1404600.3	adenylylcyclasealpha	25.0887	43.5976	0.575461	0.999347	0.000652633
Pf3D7_06_v3	1088690	1089690	PF3D7_0627100	ankyrin-repeatprotein,putative	25.0887	43.5976	0.575461	0.999347	0.000652633
Pf3D7_04_v3	1109560	1110560	PF3D7_0424500	serine/threonineproteinkinase,FIKKfamily(FIKK4.1)	25.0887	43.5976	0.575461	0.999347	0.000652633
Pf3D7_14_v3	864320	865320	PF3D7_1420800	dynein-associatedprotein,putative	27.2014	47.2805	0.57532	0.999347	0.000652633		pv|pk|pb|pc|py	pv|pk|pb|pc|py
Pf3D7_08_v3	633490	634490	PF3D7_0812700	RNA-bindingprotein(U1snRNP-like),putative	27.9937	48.674	0.575126	0.999347	0.000652633		pv|pk|pb|pc|py	pv|pk|pb|pc|py
Pf3D7_14_v3	551362	552362	PF3D7_1413900	DnaJprotein,putative	29.0501	50.5155	0.575073	0.999347	0.000652633		pv|pk|pb|pc|py	pv|pk|pb|pc|py
Pf3D7_14_v3	2108374	2109374	PF3D7_1451400	transcriptionalregulatoryproteinsir2b(Sir2B)	26.6733	46.3847	0.575045	0.999347	0.000652633		pv|pk|pb|pc|py	pv|pk|pb|pc|py
Pf3D7_05_v3	81836	82836	PF3D7_0501500	rhoptry-associatedprotein3(RAP3)	27.7296	48.2261	0.574992	0.999431	0.000569212		pv|pk|pb|pc|py
Pf3D7_14_v3	2258965	2259965	PF3D7_1455300	conservedPlasmodiumprotein,unknownfunction	25.0887	43.6474	0.574804	0.999431	0.000569212		pv|pk|pb|pc|py	pv|pk|pb|pc|py
Pf3D7_10_v3	356845	357845	PF3D7_1008600	zincfingerC-x8-C-x5-C-x3-Htype,putative	29.5783	51.4611	0.57477	0.999431	0.000569212		pv|pk|pb|pc|py	pv|pk|pb|pc|py
Pf3D7_12_v3	2007694	2008694	PF3D7_1249100	conservedPlasmodiumprotein,unknownfunction	27.2014	47.3303	0.574714	0.999431	0.000569212		pv|pk|pb|pc|py	pv|pk|pb|pc|py
Pf3D7_07_v3	433258	434258	PF3D7_0709600	ribonucleasesP/MRPproteinsubunitPOP1,putative(POP1)	27.2014	47.3303	0.574714	0.999431	0.000569212		pv|pk|pb|pc|py	pv|pk|pb|pc|py
Pf3D7_12_v3	1211288	1212288	PF3D7_1229500	T-complexprotein1subunitgamma(CCT3)	25.881	45.0409	0.574611	0.999431	0.000569212		pv|pk|pb|pc|py	pv|pk|pb|pc|py
Pf3D7_04_v3	412903	413903	PF3D7_0408600	sporozoiteinvasion-associatedprotein1(SIAP1)	30.6346	53.3523	0.574195	0.999431	0.000569212		pv|pk|pb|pc|py	pv|pk|pb|pc|py
Pf3D7_13_v3	2661073	2662073	PF3D7_1366500	nucleosidediphosphatekinase(NDK)	26.1451	45.5386	0.574131	0.999431	0.000569212		pv|pk|pb|pc|py	pv|pk|pb|pc|py
Pf3D7_12_v3	1936022	1937022	PF3D7_1246600	pre-mRNA-splicingfactor,putative	26.9374	46.9321	0.573965	0.999431	0.000569212		pv|pk|pb|pc|py	pv|pk|pb|pc|py
Pf3D7_12_v3	1971938	1972938	PF3D7_1247900	nucleolarrRNAprocessingprotein,putative	27.9937	48.7736	0.573952	0.999431	0.000569212		pv|pk|pb|pc|py	pv|pk|pb|pc|py
Pf3D7_09_v3	357183	358183	PF3D7_0907500	conservedPlasmodiumprotein,unknownfunction	23.5042	40.9599	0.573834	0.999431	0.000569212		pv|pk	pv|pk
Pf3D7_14_v3	1184410	1185410	PF3D7_1430100	serine/threonineproteinphosphatase2Aactivator(PTPA)	27.4655	47.8777	0.57366	0.999431	0.000569212		pv|pk|pb|pc|py	pv|pk|pb|pc|py
Pf3D7_06_v3	588135	589135	PF3D7_0614000	thiamin-phosphatepyrophosphorylase,putative	31.4269	54.7956	0.57353	0.999431	0.000569212		pv|pk	pv|pk
Pf3D7_04_v3	124964	125964	PF3D7_0402100	Plasmodiumexportedprotein(PHISTb),unknownfunction	22.976	40.064	0.573482	0.999431	0.000569212	phistb
Pf3D7_14_v3	2052623	2053623	PF3D7_1450100	signalrecognitionparticlesubunitSRP54(SRP54)	22.976	40.064	0.573482	0.999431	0.000569212		pv|pk|pb|pc|py	pv|pk|pb|pc|py
Pf3D7_04_v3	38455	39455	PF3D7_0400200	erythrocytemembraneprotein1(PfEMP1),exon2,pseudogene	17.4301	30.4088	0.573193	0.999431	0.000569212	var
Pf3D7_04_v3	208894	209894	PF3D7_0403700	CGI-201protein,shortform	23.5042	41.0096	0.573139	0.999431	0.000569212		pv|pk|pb|pc|py	pv|pk|pb|pc|py
Pf3D7_14_v3	2642504	2643504	PF3D7_1465300	tRNA3'-trailersequenceRNase,putative	22.4478	39.1682	0.573113	0.999431	0.000569212		pv|pk|pb|pc|py	pv|pk|pb|pc|py
Pf3D7_10_v3	1210414	1211414	PF3D7_1029700	conservedPlasmodiumprotein,unknownfunction	26.4092	46.0861	0.57304	0.999431	0.000569212		pv|pk|pb|pc|py	pv|pk|pb|pc|py
Pf3D7_08_v3	1251849	1252849	PF3D7_0829100	conservedprotein,unknownfunction	24.2964	42.4032	0.572985	0.999431	0.000569212		pv|pk|pb|pc|py	pv|pk|pb|pc|py
Pf3D7_03_v3	976370	977370	PF3D7_0323200	conservedPlasmodiumprotein,unknownfunction	24.8246	43.3488	0.572671	0.999431	0.000569212		pv|pk|pb|pc|py	pv|pk|pb|pc|py
Pf3D7_13_v3	466052	467052	PF3D7_1310600	ras-relatedproteinRab-5B(RAB5b)	24.8246	43.3488	0.572671	0.999431	0.000569212		pv|pk|pb|pc|py	pv|pk|pb|pc|py
Pf3D7_09_v3	633700	634700	PF3D7_0914800	GINScomplexsubunitPsf3,putative	26.4092	46.1358	0.572423	0.999431	0.000569212		pv|pk|pb|pc|py	pv|pk|pb|pc|py
Pf3D7_06_v3	213058	214058	PF3D7_0605000	50SribosomalproteinL24,putative	29.3142	51.2123	0.572405	0.999431	0.000569212		pv|pk|pb|pc|py	pv|pk|pb|pc|py
Pf3D7_11_v3	1949710	1950710	PF3D7_1149000	antigen332,DBL-likeprotein(Pf332)	27.9937	48.9229	0.5722	0.999431	0.000569212		pv|pk|pb|pc|py
Pf3D7_05_v3	265095	266095	PF3D7_0506500	conservedPlasmodiumprotein,unknownfunction	27.7296	48.475	0.572039	0.999431	0.000569212		pb|pc|py	pb|pc|py
Pf3D7_11_v3	474174	475174	PF3D7_1112300	conservedPlasmodiumprotein,unknownfunction	25.6169	44.7921	0.571907	0.999431	0.000569212		pv|pk|pb|pc|py	pv|pk|pb|pc|py
Pf3D7_08_v3	697022	698022	PF3D7_0814400	phospholipaseDDHD1,putative	22.7119	39.7156	0.571863	0.999431	0.000569212		pv|pk|pb|pc|py	pv|pk|pb|pc|py
Pf3D7_01_v3	115299	116299	PF3D7_0102500	erythrocytebindingantigen-181(EBA181)	29.0501	50.8141	0.571694	0.999431	0.000569212		pv|pk|pb|pc|py
Pf3D7_12_v3	1527534	1528534	PF3D7_1236600	p25-alphafamilyprotein,putative	26.9374	47.1312	0.571541	0.999431	0.000569212		pv|pk|pb|pc|py	pv|pk|pb|pc|py
Pf3D7_04_v3	714989	715989	PF3D7_0416300	DNAhelicaseMCM9,putative(MCM9)	29.5783	51.7597	0.571454	0.999431	0.000569212		pv|pk|pb|pc|py	pv|pk|pb|pc|py
Pf3D7_11_v3	1661859	1662859	PF3D7_1141300	conservedPlasmodiumprotein,unknownfunction	27.4655	48.0768	0.571284	0.999431	0.000569212		pv|pk|pb|pc|py	pv|pk|pb|pc|py
Pf3D7_02_v3	203548	204548	PF3D7_0204600	conservedPlasmodiumprotein,unknownfunction	25.6169	44.8418	0.571273	0.999431	0.000569212		pv|pk|pb|pc|py	pv|pk|pb|pc|py
Pf3D7_12_v3	890081	891081	PF3D7_1222400	transcriptionfactorwithAP2domain(s)(ApiAP2)	30.6346	53.6509	0.570999	0.999431	0.000569212		pv|pk|pb|pc|py	pv|pk|pb|pc|py
Pf3D7_13_v3	2412824	2413824	PF3D7_1360500	guanylylcyclasebeta(GCbeta)	26.9374	47.181	0.570937	0.999431	0.000569212		pv|pk|pb|pc|py	pv|pk|pb|pc|py
Pf3D7_11_v3	1450950	1451950	PF3D7_1136800	DnaJprotein,putative	25.0887	43.946	0.570898	0.999431	0.000569212		pv|pk|pb|pc|py	pv|pk|pb|pc|py
Pf3D7_04_v3	917490	918490	PF3D7_0420300	transcriptionfactorwithAP2domain(s)(ApiAP2)	28.2578	49.5201	0.570633	0.999431	0.000569212		pv|pk|pb|pc|py	pv|pk|pb|pc|py
Pf3D7_13_v3	2054716	2055716	PF3D7_1351600	glycerolkinase(GK)	25.3528	44.4437	0.570448	0.999431	0.000569212		pv|pk|pb|pc|py	pv|pk|pb|pc|py
Pf3D7_06_v3	453171	454171	PF3D7_0610800	transketolase(TK)	28.786	50.4657	0.570407	0.999431	0.000569212		pv|pk|pb|pc|py	pv|pk|pb|pc|py
Pf3D7_12_v3	1788331	1789331	PF3D7_1242000	conservedPlasmodiumprotein,unknownfunction	22.4478	39.3672	0.570216	0.999431	0.000569212		pv|pk|pb|pc|py	pv|pk|pb|pc|py
Pf3D7_03_v3	83015	84015	PF3D7_0301300	alpha/betahydrolase,putative	26.6733	46.7828	0.570152	0.999431	0.000569212
Pf3D7_03_v3	281416	282416	PF3D7_0305800	P-loopcontainingnucleosidetriphosphatehydrolase,putative	28.2578	49.5699	0.57006	0.999431	0.000569212		pv|pk|pb|pc|py	pv|pk|pb|pc|py
Pf3D7_13_v3	2004634	2005634	PF3D7_1350000	conservedPlasmodiumprotein,unknownfunction	22.1837	38.9193	0.569992	0.999431	0.000569212		pv|pk|pb|pc|py	pv|pk|pb|pc|py
Pf3D7_13_v3	2845267	2846267	PF3D7_1372300	Plasmodiumexportedprotein(PHIST),unknownfunction	11.8841	20.8532	0.569893	0.999431	0.000569212	phist
Pf3D7_14_v3	1570539	1571539	PF3D7_1438800	conservedPlasmodiumprotein,unknownfunction	31.1628	54.6961	0.569744	0.999431	0.000569212		pv|pk|pb|pc|py	pv|pk|pb|pc|py
Pf3D7_05_v3	329215	330215	PF3D7_0508000	6-cysteineprotein(P38)	25.881	45.4391	0.569576	0.999431	0.000569212		pv|pk|pb|pc|py	pv|pk|pb|pc|py
Pf3D7_04_v3	474042	475042	PF3D7_0410400	exosomecomplexcomponentRRP4,putative(RRP4)	29.0501	51.0132	0.569462	0.999431	0.000569212		pv|pk|pb|pc|py	pv|pk|pb|pc|py
Pf3D7_12_v3	843401	844401	PF3D7_1221000	histone-lysineN-methyltransferase,H3lysine-4specific(SET10)	29.5783	51.9588	0.569264	0.999431	0.000569212		pv|pk|pb|pc|py	pv|pk|pb|pc|py
Pf3D7_12_v3	321408	322408	PF3D7_1207000	conservedPlasmodiumprotein,unknownfunction	26.9374	47.3303	0.569136	0.999431	0.000569212		pv|pk|pb|pc|py	pv|pk|pb|pc|py
Pf3D7_10_v3	1552672	1553672	PF3D7_1038600	Plasmodiumexportedprotein,unknownfunction	26.4092	46.4344	0.568742	0.999431	0.000569212
Pf3D7_12_v3	1502336	1503336	PF3D7_1236000	vesicletransportv-SNAREproteinVTI1,putative	26.4092	46.4344	0.568742	0.999431	0.000569212		pv|pk|pb|pc|py	pv|pk|pb|pc|py
Pf3D7_02_v3	199070	200070	PF3D7_0204500	aspartatetransaminase(AspAT)	23.7683	41.8059	0.568539	0.999431	0.000569212		pv|pk|pb|pc|py	pv|pk|pb|pc|py
Pf3D7_14_v3	2347597	2348597	PF3D7_1457300	conservedPlasmodiumprotein,unknownfunction	26.1451	45.9865	0.568539	0.999431	0.000569212		pv|pk|pb|pc|py	pv|pk|pb|pc|py
Pf3D7_14_v3	2266701	2267701	PF3D7_1455500	AP-1complexsubunitgamma,putative	25.3528	44.593	0.568538	0.999431	0.000569212		pv|pk|pb|pc|py	pv|pk|pb|pc|py
Pf3D7_01_v3	273815	274815	PF3D7_0106500	conservedPlasmodiumprotein,unknownfunction	28.2578	49.7192	0.568348	0.999431	0.000569212		pb|pc|py	pb|pc|py
Pf3D7_09_v3	493663	494663	PF3D7_0910800	cytosolicFe-SclusterassemblyfactorNBP35,putative(NBP35)	25.881	45.5386	0.568331	0.999431	0.000569212		pv|pk|pb|pc|py	pv|pk|pb|pc|py
Pf3D7_14_v3	2197980	2198980	PF3D7_1453500	pyridinenucleotidetranshydrogenase,putative	25.6169	45.0907	0.568119	0.999431	0.000569212		pv|pk|pb|pc|py	pv|pk|pb|pc|py
Pf3D7_08_v3	721428	722428	PF3D7_0815300	FAD-dependentmonooxygenase,putative	26.9374	47.4298	0.567943	0.999431	0.000569212		pv|pk|pb|pc|py	pv|pk|pb|pc|py
Pf3D7_14_v3	1618319	1619319	PF3D7_1439800	vesicle-associatedmembraneprotein,putative	25.3528	44.6428	0.567903	0.999431	0.000569212		pv|pk|pb|pc|py	pv|pk|pb|pc|py
Pf3D7_06_v3	623821	624821	PF3D7_0615100	enoyl-acylcarrierreductase(ENR)	32.2192	56.7366	0.567873	0.999431	0.000569212		pv|pk|pb|pc|py	pv|pk|pb|pc|py
Pf3D7_14_v3	3017399	3018399	PF3D7_1474000	probableprotein,unknownfunction	23.7683	41.8557	0.567863	0.999431	0.000569212		pv|pk|pb|pc|py
Pf3D7_04_v3	659038	660038	PF3D7_0414600	conservedprotein,unknownfunction	21.3914	37.6751	0.567786	0.999431	0.000569212		pv|pk|pb|pc|py	pv|pk|pb|pc|py
Pf3D7_14_v3	1697513	1698513	PF3D7_1441600	acidclusterprotein33homologue,putative	25.881	45.5884	0.56771	0.999431	0.000569212		pv|pk|pb|pc|py	pv|pk|pb|pc|py
Pf3D7_13_v3	1206700	1207700	PF3D7_1328500	alpha/beta-hydrolase,putative	29.5783	52.1081	0.567633	0.999431	0.000569212		pv|pk	pv|pk
Pf3D7_04_v3	996740	997740	PF3D7_0421900	conservedPlasmodiumprotein,unknownfunction	22.7119	40.0142	0.567596	0.999431	0.000569212		pv|pk|pb|pc|py	pv|pk|pb|pc|py
Pf3D7_08_v3	128349	129349	PF3D7_0801900	conservedPlasmodiumprotein,unknownfunction	27.9937	49.321	0.567582	0.999431	0.000569212		pv|pk|pb|pc|py	pv|pk|pb|pc|py
Pf3D7_12_v3	118902	119902	PF3D7_1202300	dyneinheavychain,putative	21.9196	38.6207	0.567561	0.999431	0.000569212		pv|pk|pb|pc|py	pv|pk|pb|pc|py
Pf3D7_08_v3	1310137	1311137	PF3D7_0830800	surface-associatedinterspersedprotein8.2(SURFIN8.2)(SURF8.2)	29.3142	51.6602	0.567443	0.999431	0.000569212	surfin	pv
Pf3D7_07_v3	967282	968282	PF3D7_0722900	conservedPlasmodiumprotein,unknownfunction	27.7296	48.8731	0.56738	0.999431	0.000569212		pv|pk|pb|pc|py	pv|pk|pb|pc|py
Pf3D7_01_v3	170773	171773	PF3D7_0103800	actin-relatedprotein(ARP1)	21.6555	38.1728	0.567302	0.999431	0.000569212		pv|pk|pb|pc|py	pv|pk|pb|pc|py
Pf3D7_14_v3	1214435	1215435	PF3D7_1430800	conservedPlasmodiumprotein,unknownfunction	28.2578	49.8187	0.567213	0.999431	0.000569212		pv|pk|pb|pc|py	pv|pk|pb|pc|py
Pf3D7_13_v3	1723185	1724185	PF3D7_1343600	UDP-N-acetylglucosaminepyrophosphorylase,putative	27.4655	48.4252	0.567174	0.999431	0.000569212		pv|pk|pb|pc|py	pv|pk|pb|pc|py
Pf3D7_14_v3	227910	228910	PF3D7_1406300	glycerophosphodiesterphosphodiesterase(GDPD)	25.881	45.6381	0.567092	0.999431	0.000569212		pv|pk|pb|pc|py	pv|pk|pb|pc|py
Pf3D7_13_v3	920471	921471	PF3D7_1322100	variant-silencingSETprotein(SETvs)	25.0887	44.2446	0.567045	0.999431	0.000569212		pv|pk	pv|pk
Pf3D7_09_v3	1446429	1447429	PF3D7_0936600	Plasmodiumexportedprotein(PHISTc),unknownfunction(GEXP05)	27.2014	47.9773	0.566964	0.999431	0.000569212	phistc	pv|pk
Pf3D7_07_v3	1378118	1379118	PF3D7_0731800	alpha/betahydrolase,putative(GEXP08)	26.4092	46.5837	0.566919	0.999431	0.000569212
Pf3D7_10_v3	1006961	1007961	PF3D7_1023900	chromodomain-helicase-DNA-bindingprotein1homolog,putative(CHD1)	31.4269	55.4426	0.566837	0.999431	0.000569212		pv|pk|pb|pc|py	pv|pk|pb|pc|py
Pf3D7_03_v3	79893	80893	PF3D7_0301200	serine/threonineproteinkinase,FIKKfamily(FIKK3)	23.2401	41.0096	0.566699	0.999431	0.000569212
Pf3D7_12_v3	2058608	2059608	PF3D7_1250200	conservedPlasmodiummembraneprotein,unknownfunction	25.3528	44.7423	0.566641	0.999431	0.000569212		pv|pk|pb|pc|py	pv|pk|pb|pc|py
Pf3D7_14_v3	1201248	1202248	PF3D7_1430400	autophagyprotein5,putative(ATG5)	27.4655	48.475	0.566591	0.999431	0.000569212		pv|pk|pb|pc|py	pv|pk|pb|pc|py
Pf3D7_14_v3	3207127	3208127	PF3D7_1477800	acyl-CoAbindingprotein(ACBP)	24.5605	43.3488	0.566579	0.999431	0.000569212		pk|pb|pv|py
Pf3D7_01_v3	362818	363818	PF3D7_0109000	photosensitizedINA-labeledproteinPHIL1,putative(PHIL1)	26.6733	47.0814	0.566536	0.999431	0.000569212		pv|pk|pb|pc|py	pv|pk|pb|pc|py
Pf3D7_09_v3	1260527	1261527	PF3D7_0931300	asparagine-richantigen,putative	28.786	50.8141	0.566496	0.999431	0.000569212
Pf3D7_11_v3	925228	926228	PF3D7_1123400	translationelongationfactorEF-1,subunitalpha,putative	28.786	50.8141	0.566496	0.999431	0.000569212		pv|pk|pb|pc|py	pv|pk|pb|pc|py
Pf3D7_06_v3	500640	501640	PF3D7_0611800	conservedPlasmodiumprotein,unknownfunction	31.4269	55.5422	0.56582	0.999431	0.000569212		pv|pk|pb|pc|py	pb|pc
Pf3D7_04_v3	437481	438481	PF3D7_0409100	U4/U6smallnuclearribonucleoproteinPRP31,putative(PRPF31)	27.2014	48.0768	0.565791	0.999431	0.000569212		pv|pk|pb|pc|py	pv|pk|pb|pc|py
Pf3D7_02_v3	174412	175412	PF3D7_0203800	conservedPlasmodiumprotein,unknownfunction	26.4092	46.6833	0.56571	0.999431	0.000569212		pv|pk|pb|pc|py	pv|pk|pb|pc|py
Pf3D7_05_v3	722141	723141	PF3D7_0517200	conservedPlasmodiumprotein,unknownfunction	24.2964	42.9506	0.565682	0.999431	0.000569212		pv|pk|pb|pc|py	pv|pk|pb|pc|py
Pf3D7_09_v3	694764	695764	PF3D7_0916600	methyltransferase,putative	27.7296	49.0224	0.565652	0.999431	0.000569212		pv|pk|pb|pc|py	pv|pk|pb|pc|py
Pf3D7_02_v3	719937	720937	PF3D7_0217500	calcium-dependentproteinkinase1(CDPK1)	32.4833	57.4334	0.565582	0.999431	0.000569212		pv|pk|pb|pc|py	pv|pk|pb|pc|py
Pf3D7_06_v3	1039155	1040155	PF3D7_0625600	poly(A)polymerasePAP,putative	28.786	50.9136	0.565389	0.999431	0.000569212		pv|pk|pb|pc|py	pv|pk|pb|pc|py
Pf3D7_13_v3	1656942	1657942	PF3D7_1342100	aconitatehydratase(IRP)	25.3528	44.8418	0.565383	0.999431	0.000569212		pv|pk|pb|pc|py	pv|pk|pb|pc|py
Pf3D7_03_v3	579965	580965	PF3D7_0314400	serine/threonineproteinphosphatase6,putative(PPP6)	29.3142	51.8593	0.565264	0.999431	0.000569212		pv|pk|pb|pc|py	pv|pk|pb|pc|py
Pf3D7_10_v3	653067	654067	PF3D7_1016300	glycophorinbindingprotein(GBP)	22.4478	39.7156	0.565214	0.999431	0.000569212
Pf3D7_05_v3	1014050	1015050	PF3D7_0524400	cytosolicpreribosomalGTP-bindingprotein,putative	28.5219	50.4657	0.565174	0.999431	0.000569212		pv|pk|pb|pc|py	pv|pk|pb|pc|py
Pf3D7_14_v3	2440845	2441845	PF3D7_1459600	conservedPlasmodiumprotein,unknownfunction	20.3351	35.983	0.565131	0.999431	0.000569212		pv|pk|pb|pc|py	pv|pk|pb|pc|py
Pf3D7_07_v3	943523	944523	PF3D7_0722100	PelOtaproteinhomologue,putative	29.0501	51.4113	0.565053	0.999431	0.000569212		pv|pk|pb|pc|py	pv|pk|pb|pc|py
Pf3D7_11_v3	1064051	1065051	PF3D7_1127300	methyltransferase,putative	29.5783	52.3569	0.564936	0.999497	0.000503149		pv|pk|pb|pc|py	pv|pk|pb|pc|py
Pf3D7_10_v3	1378259	1379259	PF3D7_1034700	ADP-ribosylationfactor,putative	27.4655	48.6243	0.564851	0.999497	0.000503149		pv|pk|pb|pc|py	pv|pk|pb|pc|py
Pf3D7_07_v3	882436	883436	PF3D7_0720400	ferrodoxinreductase-likeprotein	31.4269	55.6417	0.564808	0.999497	0.000503149		pv|pk|pb|pc|py	pv|pk|pb|pc|py
Pf3D7_12_v3	1029362	1030362	PF3D7_1225300	conservedPlasmodiumprotein,unknownfunction	32.7474	57.9808	0.564797	0.999497	0.000503149		pv|pk|pb|pc|py	pv|pk|pb|pc|py
Pf3D7_12_v3	2174829	2175829	PF3D7_1253300	Plasmodiumexportedprotein(PHISTa),unknownfunction,pseudogene	11.3559	20.1067	0.564782	0.999497	0.000503149	phista
Pf3D7_11_v3	1513191	1514191	PF3D7_1138400	guanylylcyclase(GCalpha)	27.9937	49.5699	0.564732	0.999497	0.000503149		pv|pk|pb|pc|py	pv|pk|pb|pc|py
Pf3D7_13_v3	748471	749471	PF3D7_1318100	ferredoxin,putative	28.5219	50.5155	0.564617	0.999497	0.000503149		pv|pk|pb|pc|py	pv|pk|pb|pc|py
Pf3D7_09_v3	430078	431078	PF3D7_0909500	subpellicularmicrotubuleprotein1,putative(SPM1)	25.0887	44.4437	0.564505	0.999497	0.000503149		pv|pk|pb|pc|py	pv|pk|pb|pc|py
Pf3D7_13_v3	446158	447158	PF3D7_1309800	conservedPlasmodiumprotein,unknownfunction	24.2964	43.0501	0.564375	0.999497	0.000503149		pv|pk|pb|pc|py	pv|pk|pb|pc|py
Pf3D7_11_v3	1023996	1024996	PF3D7_1126200	40SribosomalproteinS18,putative	27.9937	49.6197	0.564165	0.999497	0.000503149		pv|pk|pb|pc|py	pv|pk|pb|pc|py
Pf3D7_10_v3	1403695	1404695	PF3D7_1035400	merozoitesurfaceprotein3(MSP3)	26.6733	47.2805	0.56415	0.999497	0.000503149
Pf3D7_12_v3	1813735	1814735	PF3D7_1243100	zincfingerprotein,putative	26.6733	47.2805	0.56415	0.999497	0.000503149		pv|pk|pb|pc|py	pv|pk|pb|pc|py
Pf3D7_12_v3	799111	800111	PF3D7_1220000	conservedPlasmodiumprotein,unknownfunction	27.2014	48.2261	0.564039	0.999497	0.000503149		pv|pk|pb|pc|py	pv|pk|pb|pc|py
Pf3D7_02_v3	78308	79308	PF3D7_0201600	PHISTbdomain-containingRESA-likeprotein1(RLP1)	24.5605	43.5478	0.563989	0.999497	0.000503149
Pf3D7_10_v3	1292999	1293999	PF3D7_1032100	mRNA-decappingenzymesubunit1,putative(DCP1)	27.7296	49.1717	0.563934	0.999497	0.000503149		pv|pk|pb|pc|py	pv|pk|pb|pc|py
Pf3D7_10_v3	727831	728831	PF3D7_1018200	serine/threonineproteinphosphatase8,putative(PPP8)	23.7683	42.1543	0.56384	0.999497	0.000503149		pv|pk|pb|pc|py	pv|pk|pb|pc|py
Pf3D7_14_v3	898544	899544	PF3D7_1422300	DnaJprotein,putative	26.9374	47.7782	0.563801	0.999497	0.000503149		pv|pk|pb|pc|py	pv|pk|pb|pc|py
Pf3D7_14_v3	922431	923431	PF3D7_1422900	14-3-3protein,putative	30.1065	53.4021	0.56377	0.999497	0.000503149		pv|pk|pb|pc|py	pv|pk|pb|pc|py
Pf3D7_09_v3	547601	548601	PF3D7_0912100	zincfingerprotein,putative	24.2964	43.0999	0.563723	0.999497	0.000503149		pv|pk|pb|pc|py	pv|pk|pb|pc|py
Pf3D7_14_v3	727879	728879	PF3D7_1417500	H/ACAribonucleoproteincomplexsubunit4,putative(CBF5)	24.8246	44.0455	0.563613	0.999497	0.000503149		pv|pk|pb|pc|py	pv|pk|pb|pc|py
Pf3D7_10_v3	1518521	1519521	PF3D7_1038400	gametocyte-specificprotein(Pf11-1)	25.881	45.9367	0.563406	0.999497	0.000503149		pv|pk|pb|pc|py
Pf3D7_04_v3	821840	822840	PF3D7_0418300	conservedPlasmodiumprotein,unknownfunction	32.7474	58.1301	0.563347	0.999497	0.000503149		pv|pk|pb|pc|py	pv|pk|pb|pc|py
Pf3D7_13_v3	587309	588309	PF3D7_1313700	septumformationproteinMAFhomologue,putative	28.2578	50.1671	0.563274	0.999497	0.000503149		pv|pk|pb|pc|py	pv|pk|pb|pc|py
Pf3D7_07_v3	1081843	1082843	PF3D7_0725500	unspecifiedproduct	28.2578	50.1671	0.563274	0.999497	0.000503149
Pf3D7_14_v3	3156476	3157476	PF3D7_1476700	lysophospholipase,putative	25.0887	44.5432	0.563244	0.999497	0.000503149		pv|pc
Pf3D7_07_v3	395211	396211	PF3D7_0708800	heatshockprotein110(HSP110c)	27.4655	48.7736	0.563122	0.999497	0.000503149		pv|pk|pb|pc|py	pv|pk|pb|pc|py
Pf3D7_14_v3	1936388	1937388	PF3D7_1447300	mitochondrialribosomalproteinS14precursor,putative	24.8246	44.0953	0.562976	0.999497	0.000503149		pv|pk|pb|pc|py	pv|pk|pb|pc|py
Pf3D7_11_v3	938450	939450	PF3D7_1123700	mitochondrialribosomalproteinL37,putative	27.2014	48.3257	0.562876	0.999497	0.000503149		pv|pk|pb|pc|py	pv|pk|pb|pc|py
Pf3D7_05_v3	766403	767403	PF3D7_0518500	ATP-dependentRNAhelicaseDDX23,putative(DDX23)	25.881	45.9865	0.562796	0.999497	0.000503149		pv|pk|pb|pc|py	pv|pk|pb|pc|py
Pf3D7_12_v3	1078276	1079276	PF3D7_1226600	proliferatingcellnuclearantigen2(PCNA2)	25.881	45.9865	0.562796	0.999497	0.000503149		pv|pk|pb|pc|py	pv|pk|pb|pc|py
Pf3D7_13_v3	1145219	1146219	PF3D7_1327300	conservedPlasmodiumprotein,unknownfunction	24.0323	42.7018	0.562794	0.999497	0.000503149		pv|pk|pb|pc|py	pv|pk|pb|pc|py
Pf3D7_09_v3	1371537	1372537	PF3D7_0935200	vacuolarproteinsorting-associatedprotein33,putative(VPS33)	26.4092	46.9321	0.562711	0.999497	0.000503149		pv|pk|pb|pc|py	pv|pk|pb|pc|py
Pf3D7_03_v3	894261	895261	PF3D7_0321400	proteinkinase,putative	26.9374	47.8777	0.562629	0.999497	0.000503149		pv|pk|pb|pc|py	pv|pk|pb|pc|py
Pf3D7_12_v3	638895	639895	PF3D7_1215800	conservedPlasmodiumprotein,unknownfunction	23.7683	42.2538	0.562513	0.999497	0.000503149		pv|pk|pb|pc|py	pv|pk|pb|pc|py
Pf3D7_09_v3	120249	121249	PF3D7_0902700	Plasmodiumexportedprotein(PHISTb),unknownfunction,pseudogene	20.071	35.6843	0.56246	0.999497	0.000503149	phistb
Pf3D7_06_v3	1258380	1259380	PF3D7_0630200	secretedookineteprotein,putative(PSOP6)	26.1451	46.4842	0.562451	0.999497	0.000503149		pv|pk|pb|pc|py	pv|pk|pb|pc|py
Pf3D7_02_v3	781632	782632	PF3D7_0219600	replicationfactorCsubunit1,putative(RFC1)	28.5219	50.7146	0.5624	0.999497	0.000503149		pv|pk|pb|pc|py	pv|pk|pb|pc|py
Pf3D7_05_v3	1221492	1222492	PF3D7_0529900	RINGzincfingerprotein,putative	23.5042	41.8059	0.562222	0.999497	0.000503149		pv|pk|pb|pc|py	pv|pk|pb|pc|py
Pf3D7_11_v3	1481026	1482026	PF3D7_1137800	conservedPlasmodiumprotein,unknownfunction	25.881	46.0363	0.562187	0.999497	0.000503149		pv|pk|pb|pc|py	pv|pk|pb|pc|py
Pf3D7_06_v3	774029	775029	PF3D7_0618500	malatedehydrogenase(MDH)	25.881	46.0363	0.562187	0.999497	0.000503149		pv|pk|pb|pc|py	pv|pk|pb|pc|py
Pf3D7_13_v3	1626811	1627811	PF3D7_1340900	sodium-dependentphosphatetransporter(PiT)	26.4092	46.9819	0.562114	0.999497	0.000503149		pv|pk|pb|pc|py	pv|pk|pb|pc|py
Pf3D7_03_v3	615972	616972	PF3D7_0315200	circumsporozoite-andTRAP-relatedprotein(CTRP)	31.691	56.3882	0.562015	0.999497	0.000503149		pv|pk|pb|pc|py	pv|pk|pb|pc|py
Pf3D7_01_v3	520307	521307	PF3D7_0113700	heatshockprotein40,typeII(HSP40)	26.1451	46.534	0.561849	0.999497	0.000503149
Pf3D7_12_v3	1243099	1244099	PF3D7_1230100	thioredoxin-likeassociatedprotein1,putative(TLAP1)	29.5783	52.6556	0.561731	0.999497	0.000503149		pv|pk|pb|pc|py	pv|pk|pb|pc|py
Pf3D7_08_v3	1102304	1103304	PF3D7_0825700	conservedPlasmodiumprotein,unknownfunction	25.3528	45.1404	0.561643	0.999497	0.000503149		pv|pk|pb|pc|py	pv|pk|pb|pc|py
Pf3D7_04_v3	476085	477085	PF3D7_0410500	conservedPlasmodiumprotein,unknownfunction	27.9937	49.8685	0.56135	0.999497	0.000503149		pv|pk|pb|pc|py	pv|pk|pb|pc|py
Pf3D7_14_v3	2994779	2995779	PF3D7_1473500	conservedPlasmodiumprotein,unknownfunction	25.6169	45.6381	0.561305	0.999497	0.000503149		pv|pk|pb|pc|py	pv|pk|pb|pc|py
Pf3D7_08_v3	164916	165916	PF3D7_0802200	1-cysperoxiredoxin(1-CysPxn)	29.5783	52.7053	0.561202	0.999497	0.000503149		pv|pk|pb|pc|py	pv|pk|pb|pc|py
Pf3D7_14_v3	1514461	1515461	PF3D7_1437300	conservedPlasmodiumprotein,unknownfunction	26.6733	47.5294	0.561196	0.999497	0.000503149		pv|pk|pb|pc|py	pv|pk|pb|pc|py
Pf3D7_14_v3	1483666	1484666	PF3D7_1436400	conservedPlasmodiumprotein,unknownfunction	26.6733	47.5294	0.561196	0.999497	0.000503149		pv|pk|pb|pc|py	pv|pk|pb|pc|py
Pf3D7_13_v3	2124770	2125770	PF3D7_1353100	Plasmodiumexportedprotein,unknownfunction	25.3528	45.1902	0.561024	0.999497	0.000503149		pv|pk
Pf3D7_05_v3	666986	667986	PF3D7_0516100	cation-transportingATPase1(ATPase1)	22.976	40.9599	0.560939	0.999497	0.000503149		pv|pk|pb|py	pv|pk
Pf3D7_11_v3	1806859	1807859	PF3D7_1145500	ABCtransporterBfamilymember3,putative(ABCB3)	23.5042	41.9055	0.560886	0.999497	0.000503149		pv|pk|pb|pc|py	pv|pk|pb|pc|py
Pf3D7_12_v3	1343763	1344763	PF3D7_1232600	conservedPlasmodiumprotein,unknownfunction	28.5219	50.8639	0.560749	0.999497	0.000503149		pv|pk|pb|pc|py	pv|pk|pb|pc|py
Pf3D7_08_v3	1367006	1368006	PF3D7_0831700	heatshockprotein70(HSP70-x)	23.2401	41.4575	0.560576	0.999497	0.000503149		pv|pk|pb|pc|py
Pf3D7_09_v3	743184	744184	PF3D7_0918000	glideosome-associatedprotein50(GAP50)	24.2964	43.3488	0.560486	0.999497	0.000503149		pv|pk|pb|pc|py	pv|pk|pb|pc|py
Pf3D7_07_v3	306633	307633	PF3D7_0706400	60SribosomalproteinL37(RPL37)	24.8246	44.2944	0.560446	0.999497	0.000503149		pv|pk|pb|pc|py	pv|pk|pb|pc|py
Pf3D7_06_v3	1107697	1108697	PF3D7_0627700	transportin	24.8246	44.2944	0.560446	0.999497	0.000503149		pv|pk|pb|pc|py	pv|pk|pb|pc|py
Pf3D7_11_v3	1111615	1112615	PF3D7_1128600	CCR4-NOTtranscriptioncomplexsubunit2,putative(NOT2)	25.3528	45.24	0.560407	0.999497	0.000503149		pv|pk|pb|pc|py	pv|pk|pb|pc|py
Pf3D7_13_v3	2186935	2187935	PF3D7_1355100	DNAreplicationlicensingfactorMCM6(MCM6)	25.3528	45.24	0.560407	0.999497	0.000503149		pv|pk|pb|pc|py	pv|pk|pb|pc|py
Pf3D7_14_v3	1236625	1237625	PF3D7_1431400	conservedPlasmodiumprotein,unknownfunction	28.5219	50.9136	0.560202	0.999497	0.000503149		pv|pk|pb|pc|py	pv|pk|pb|pc|py
Pf3D7_10_v3	1025620	1026620	PF3D7_1024500	conservedPlasmodiumprotein,unknownfunction	28.5219	50.9136	0.560202	0.999497	0.000503149		pv|pk|pb|pc|py	pv|pk|pb|pc|py
Pf3D7_10_v3	480039	481039	PF3D7_1012500	phosphoglucomutase,putative	28.5219	50.9136	0.560202	0.999497	0.000503149		pv|pk|pb|pc|py	pv|pk|pb|pc|py
Pf3D7_14_v3	2485364	2486364	PF3D7_1461100	conservedPlasmodiumprotein,unknownfunction	20.071	35.8336	0.560117	0.999497	0.000503149		pv|pk|pb|pc|py	pv|pk|pb|pc|py
Pf3D7_11_v3	1752769	1753769	PF3D7_1143900	carbohydratekinase,putative	21.6555	38.6705	0.560001	0.999497	0.000503149		pv|pk|pb|pc|py	pv|pk|pb|pc|py
Pf3D7_09_v3	350462	351462	PF3D7_0907300	conservedPlasmodiumprotein,unknownfunction	27.2014	48.5745	0.559993	0.999497	0.000503149		pv|pk|pb|pc|py	pv|pk|pb|pc|py
Pf3D7_08_v3	1185675	1186675	PF3D7_0827500	apicoplastribosomalproteinL21precursor,putative	24.8246	44.3441	0.559817	0.999497	0.000503149		pv|pk|pb|pc|py	pv|pk|pb|pc|py
Pf3D7_08_v3	547700	548700	PF3D7_0810800	hydroxymethyldihydropterinpyrophosphokinase-dihydropteroatesynthase(PPPK-DHPS)	25.3528	45.2898	0.559791	0.999497	0.000503149		pv|pk|pb|pc|py	pv|pk|pb|pc|py
Pf3D7_06_v3	983446	984446	PF3D7_0624100	conservedPlasmodiumprotein,unknownfunction	26.9374	48.1266	0.55972	0.999497	0.000503149		pv|pk|pb|pc|py	pv|pk|pb|pc|py
Pf3D7_04_v3	669217	670217	PF3D7_0415000	arsenicalpump-drivingATPase,putative	30.8987	55.2435	0.559318	0.999497	0.000503149		pv|pk|pb|pc|py	pv|pk|pb|pc|py
Pf3D7_14_v3	151265	152265	PF3D7_1404400	mitochondrialribosomalproteinL16precursor,putative	21.6555	38.7202	0.559282	0.999497	0.000503149		pv|pk|pb|pc|py	pv|pk|pb|pc|py
Pf3D7_09_v3	421182	422182	PF3D7_0909300	apoptosis-relatedprotein(ARP)	24.2964	43.4483	0.559203	0.999497	0.000503149		pv|pk|pb|pc|py	pv|pk|pb|pc|py
Pf3D7_10_v3	1562309	1563309	PF3D7_1038900	lysophospholipase,putative	24.8246	44.3939	0.559189	0.999497	0.000503149		pv|pc
Pf3D7_04_v3	93309	94309	PF3D7_0401600.2	PIRprotein	24.8246	44.3939	0.559189	0.999497	0.000503149
Pf3D7_10_v3	441455	442455	PF3D7_1011400	proteasomesubunitbetatype-5	24.8246	44.3939	0.559189	0.999497	0.000503149		pv|pk|pb|pc|py	pv|pk|pb|pc|py
Pf3D7_04_v3	93309	94309	PF3D7_0401600.1	rifin	24.8246	44.3939	0.559189	0.999497	0.000503149	rif
Pf3D7_06_v3	528675	529675	PF3D7_0612800	6-cysteineprotein(P12p)	25.881	46.2851	0.559165	0.999497	0.000503149		pv|pk|pb|pc|py	pv|pk|pb|pc|py
Pf3D7_09_v3	972048	973048	PF3D7_0924000	patatin-likephospholipase,putative	26.9374	48.1764	0.559141	0.999497	0.000503149		pv|pk|pb|pc|py	pv|pk|pb|pc|py
Pf3D7_02_v3	275994	276994	PF3D7_0206900.1	merozoitesurfaceprotein5	29.0501	51.9588	0.559099	0.999497	0.000503149
Pf3D7_11_v3	846429	847429	PF3D7_1122300	conservedPlasmodiumprotein,unknownfunction	30.1065	53.85	0.559081	0.999497	0.000503149		pv|pk|pb|pc|py	pv|pk|pb|pc|py
Pf3D7_06_v3	980566	981566	PF3D7_0624000	hexokinase(HK)	26.1451	46.7828	0.558861	0.999497	0.000503149		pv|pk|pb|pc|py	pv|pk|pb|pc|py
Pf3D7_13_v3	555785	556785	PF3D7_1313100	conservedPlasmodiumprotein,unknownfunction	26.6733	47.7284	0.558856	0.999497	0.000503149		pv|pk|pb|pc|py	pv|pk|pb|pc|py
Pf3D7_10_v3	779987	780987	PF3D7_1019300	zincfingerprotein,putative	23.2401	41.6068	0.558565	0.999497	0.000503149		pb|pc|py	pb|pc|py
Pf3D7_08_v3	1357814	1358814	PF3D7_0831600	cytoadherencelinkedasexualprotein8(CLAG8)	22.1837	39.7156	0.558564	0.999497	0.000503149	clag	pv|pk|pb|pc|py
Pf3D7_10_v3	808492	809492	PF3D7_1019900	autophagy-relatedprotein8(ATG8)	25.881	46.3349	0.558564	0.999497	0.000503149		pv|pk|pb|pc|py	pv|pk|pb|pc|py
Pf3D7_07_v3	435695	436695	PF3D7_0709700	lysophospholipase,putative	27.9937	50.1173	0.558564	0.999497	0.000503149		pv|pk|pb|pc|py	pv|pk|pb|pc|py
Pf3D7_12_v3	1907649	1908649	PF3D7_1245800	epsin,putative	17.9582	32.1507	0.558563	0.999497	0.000503149		pv|pk|pb|pc|py	pv|pk|pb|pc|py
Pf3D7_12_v3	1814811	1815811	PF3D7_1243200	conservedPlasmodiumprotein,unknownfunction	27.4655	49.1717	0.558563	0.999497	0.000503149		pv|pk|pb|pc|py	pv|pk|pb|pc|py
Pf3D7_14_v3	891122	892122	PF3D7_1421900	coppertransporter,putative	27.4655	49.1717	0.558563	0.999497	0.000503149		pv|pk|pb|pc|py	pv|pk|pb|pc|py
Pf3D7_13_v3	458461	459461	PF3D7_1310400	conservedPlasmodiumprotein,unknownfunction	24.2964	43.4981	0.558562	0.999497	0.000503149		pv|pk|pb|pc|py	pv|pk|pb|pc|py
Pf3D7_14_v3	1087127	1088127	PF3D7_1427700	conservedPlasmodiumprotein,unknownfunction	30.8987	55.3431	0.558312	0.999497	0.000503149		pv|pk|pb|pc|py	pv|pk|pb|pc|py
Pf3D7_13_v3	1829189	1830189	PF3D7_1345700	isocitratedehydrogenase[NADP],mitochondrial(IDH)	27.7296	49.6694	0.558283	0.999497	0.000503149		pv|pk|pb|pc|py	pv|pk|pb|pc|py
Pf3D7_09_v3	889557	890557	PF3D7_0922000	dyneinintermediatechain,putative	27.2014	48.7238	0.558277	0.999497	0.000503149		pv|pk|pb|pc|py	pv|pk|pb|pc|py
Pf3D7_06_v3	1256440	1257440	PF3D7_0630100	conservedPlasmodiumprotein,unknownfunction	26.1451	46.8326	0.558267	0.999497	0.000503149		pv|pk|pb|pc|py	pv|pk|pb|pc|py
Pf3D7_10_v3	497073	498073	PF3D7_1012900	autophagy-relatedprotein18,putative(ATG18)	24.5605	43.9958	0.558246	0.999497	0.000503149		pv|pk|pb|pc|py	pv|pk|pb|pc|py
Pf3D7_11_v3	1794870	1795870	PF3D7_1145200	serine/threonineproteinkinase,putative	24.0323	43.0501	0.55824	0.999497	0.000503149		pv|pk|pb|pc|py	pv|pk|pb|pc|py
Pf3D7_07_v3	290720	291720	PF3D7_0705900	ATPsynthasesubunitC,putative	23.5042	42.1045	0.558235	0.999497	0.000503149		pv|pk|pb|pc|py	pv|pk|pb|pc|py
Pf3D7_07_v3	361505	362505	PF3D7_0707800	RAPprotein,putative	28.5219	51.1127	0.55802	0.999497	0.000503149		pv|pk|pb|pc|py	pv|pk|pb|pc|py
Pf3D7_01_v3	268673	269673	PF3D7_0106300	calcium-transportingATPase(ATP6)	26.4092	47.3303	0.557977	0.999497	0.000503149		pv|pk|pb|pc|py	pv|pk|pb|pc|py
Pf3D7_14_v3	2528494	2529494	PF3D7_1462300	conservedPlasmodiumprotein,unknownfunction	24.2964	43.5478	0.557925	0.999497	0.000503149		pv|pk|pb|pc|py	pv|pk|pb|pc|py
Pf3D7_09_v3	1422307	1423307	PF3D7_0935900	ring-exportedprotein1(REX1)	22.1837	39.7654	0.557864	0.999497	0.000503149
Pf3D7_04_v3	995498	996498	PF3D7_0421800	conservedPlasmodiumprotein,unknownfunction	21.6555	38.8198	0.557847	0.999497	0.000503149		pv|pk|pb|pc|py	pv|pk|pb|pc|py
Pf3D7_07_v3	832422	833422	PF3D7_0718700	conservedPlasmodiummembraneprotein,unknownfunction	28.5219	51.1625	0.557477	0.999497	0.000503149		pv|pk|pb|pc|py	pv|pk|pb|pc|py
Pf3D7_05_v3	725251	726251	PF3D7_0517300	serine/arginine-richsplicingfactor1(SR1)	27.9937	50.2169	0.557456	0.999497	0.000503149		pv|pk|pb|pc|py	pv|pk|pb|pc|py
Pf3D7_10_v3	148842	149842	PF3D7_1003200	conservedPlasmodiumprotein,unknownfunction	20.8632	37.4263	0.557448	0.999497	0.000503149		pv|pk|pb|pc|py	pv|pk|pb|pc|py
Pf3D7_03_v3	928659	929659	PF3D7_0322000	peptidyl-prolylcis-transisomerase(CYP19A)	27.4655	49.2713	0.557434	0.999497	0.000503149		pv|pk|pb|pc|py	pv|pk|pb|pc|py
Pf3D7_12_v3	1811290	1812290	PF3D7_1243000	syntaxin,Qa-SNAREfamily(SYN16)	27.4655	49.2713	0.557434	0.999497	0.000503149		pv|pk|pb|pc|py	pv|pk|pb|pc|py
Pf3D7_09_v3	732451	733451	PF3D7_0917700	XPAbindingprotein1,putative	27.4655	49.2713	0.557434	0.999497	0.000503149		pv|pk|pb|pc|py	pv|pk|pb|pc|py
Pf3D7_09_v3	1119275	1120275	PF3D7_0927400	conservedPlasmodiumprotein,unknownfunction	26.4092	47.38	0.557391	0.999497	0.000503149		pv|pk|pb|pc|py	pv|pk|pb|pc|py
Pf3D7_05_v3	742679	743679	PF3D7_0517700	eukaryotictranslationinitiationfactor3subunitB,putative(EIF3B)	26.4092	47.38	0.557391	0.999497	0.000503149		pv|pk|pb|pc|py	pv|pk|pb|pc|py
Pf3D7_05_v3	587252	588252	PF3D7_0513900	conservedPlasmodiumprotein,unknownfunction	24.2964	43.5976	0.557288	0.999497	0.000503149		pv|pk|pb|pc|py	pv|pk|pb|pc|py
Pf3D7_07_v3	1353258	1354258	PF3D7_0731400	serine/threonineproteinkinase,FIKKfamily,pseudogene(FIKK7.2)	27.2014	48.8233	0.55714	0.999497	0.000503149
Pf3D7_11_v3	154019	155019	PF3D7_1103500	CPW-WPCfamilyprotein	23.5042	42.2041	0.556917	0.999497	0.000503149		pv|pk|pb|pc|py	pv|pk|pb|pc|py
Pf3D7_12_v3	1973084	1974084	PF3D7_1248000	conservedPlasmodiumprotein,unknownfunction	25.881	46.4842	0.55677	0.999497	0.000503149		pv|pk|pb|pc|py	pv|pk|pb|pc|py
Pf3D7_05_v3	812148	813148	PF3D7_0519600	zincfingerprotein,putative	26.1451	46.9819	0.556493	0.999497	0.000503149		pv|pk|pb|pc|py	pv|pk|pb|pc|py
Pf3D7_10_v3	470479	471479	PF3D7_1012200	conservedPlasmodiumprotein,unknownfunction	25.0887	45.0907	0.556405	0.999497	0.000503149		pv|pk|pb|pc|py	pv|pk|pb|pc|py
Pf3D7_12_v3	226570	227570	PF3D7_1205200	HADdomainookineteprotein,putative(HADO)	22.976	41.3082	0.556209	0.999497	0.000503149		pv|pk|pb|pc|py	pv|pk|pb|pc|py
Pf3D7_10_v3	398707	399707	PF3D7_1009900	conservedPlasmodiumprotein,unknownfunction	25.3528	45.5884	0.556124	0.999497	0.000503149		pv|pk|pb|pc|py	pv|pk|pb|pc|py
Pf3D7_13_v3	1154522	1155522	PF3D7_1327500	conservedPlasmodiumprotein,unknownfunction	27.2014	48.9229	0.556005	0.999497	0.000503149		pv|pk|pb|pc|py	pv|pk|pb|pc|py
Pf3D7_02_v3	575554	576554	PF3D7_0214200	mitochondrialribosomalproteinL13precursor,putative	23.2401	41.8059	0.555905	0.999497	0.000503149		pv|pk|pb|pc|py	pv|pk|pb|pc|py
Pf3D7_13_v3	1242672	1243672	PF3D7_1329400	AMPdeaminase,putative	25.6169	46.0861	0.555849	0.999497	0.000503149		pv|pk|pb|pc|py	pv|pk|pb|pc|py
Pf3D7_03_v3	419173	420173	PF3D7_0309900	conservedPlasmodiumprotein,unknownfunction	25.6169	46.0861	0.555849	0.999497	0.000503149		pv|pk|pb|pc|py	pv|pk|pb|pc|py
Pf3D7_01_v3	251510	252510	PF3D7_0105800	conservedPlasmodiumprotein,unknownfunction	25.6169	46.0861	0.555849	0.999497	0.000503149		pv|pk|pb|pc|py	pv|pk|pb|pc|py
Pf3D7_07_v3	1296959	1297959	PF3D7_0730300	transcriptionfactorwithAP2domain(s)(AP2-L)	22.7119	40.8603	0.555843	0.999497	0.000503149		pv|pk|pb|pc|py	pv|pk|pb|pc|py
Pf3D7_14_v3	2375079	2376079	PF3D7_1457900	conservedPlasmodiumprotein,unknownfunction	24.5605	44.1948	0.555733	0.999497	0.000503149		pv|pk|pb|pc|py	pv|pk|pb|pc|py
Pf3D7_13_v3	1529708	1530708	PF3D7_1337800	calcium-dependentproteinkinase5(CDPK5)	21.6555	38.9691	0.55571	0.999497	0.000503149		pv|pk|pb|pc|py	pv|pk|pb|pc|py
Pf3D7_09_v3	130437	131437	PF3D7_0903100	proteinRER1,putative(RER1)	26.4092	47.5294	0.555639	0.999497	0.000503149		pv|pk|pb|pc|py	pv|pk|pb|pc|py
Pf3D7_14_v3	1290959	1291959	PF3D7_1432700	protein-L-isoaspartate(D-aspartate)O-methyltransferase,putative	22.976	41.358	0.555539	0.999497	0.000503149		pv|pk|pb|pc|py	pv|pk|pb|pc|py
Pf3D7_11_v3	1270704	1271704	PF3D7_1132800	aquaglyceroporin(AQP)	27.7296	49.9183	0.5555	0.999497	0.000503149		pv|pk|pb|pc|py	pv|pk|pb|pc|py
Pf3D7_11_v3	991363	992363	PF3D7_1125300	DNA-directedRNApolymerase(mtRNAP)	27.2014	48.9727	0.55544	0.999497	0.000503149		pv|pk|pb|pc|py	pv|pk|pb|pc|py
Pf3D7_13_v3	219529	220529	PF3D7_1304000	chromosomecondensationprotein,putative	23.7683	42.8013	0.555317	0.999497	0.000503149		pv|pk|pb|pc|py	pv|pk|pb|pc|py
Pf3D7_11_v3	977436	978436	PF3D7_1124800	nuclearpreribosomalassemblyprotein,putative	23.7683	42.8013	0.555317	0.999497	0.000503149		pv|pk|pb|pc|py	pv|pk|pb|pc|py
Pf3D7_12_v3	1057702	1058702	PF3D7_1226100	haloaciddehalogenase-likehydrolase,putative(HAD3)	30.3705	54.6961	0.555259	0.999497	0.000503149	hydrolase	pv|pk|pb|pc|py	pv|pk|pb|pc|py
Pf3D7_11_v3	1235891	1236891	PF3D7_1131900	conservedPlasmodiumprotein,unknownfunction	25.6169	46.1358	0.55525	0.999497	0.000503149		pv|pk|pb|pc|py	pv|pk|pb|pc|py
Pf3D7_14_v3	2844703	2845703	PF3D7_1469400	nucleosidetransporter3,putative(NT3)	23.2401	41.8557	0.555243	0.999497	0.000503149		pv|pk	pv|pk
Pf3D7_13_v3	2130031	2131031	PF3D7_1353200	membraneassociatedhistidine-richprotein(MAHRP2)	22.7119	40.9101	0.555166	0.999497	0.000503149
Pf3D7_10_v3	150374	151374	PF3D7_1003300	N-acetyltransferase,putative	23.7683	42.8511	0.554672	0.999549	0.000450752		pv|pk|pb|pc|py	pv|pk|pb|pc|py
Pf3D7_11_v3	1499071	1500071	PF3D7_1138300	conservedPlasmodiummembraneprotein,unknownfunction	25.0887	45.24	0.554569	0.999549	0.000450752		pv|pk|pb|pc|py	pv|pk|pb|pc|py
Pf3D7_12_v3	224491	225491	PF3D7_1205100	O-phosphoseryl-tRNA(Sec)seleniumtransferase,putative(SEPSECS)	24.5605	44.2944	0.554483	0.999549	0.000450752		pv|pk|pb|pc|py	pv|pk|pb|pc|py
Pf3D7_02_v3	420637	421637	PF3D7_0210200	conservedPlasmodiumprotein,unknownfunction	26.4092	47.6289	0.554478	0.999549	0.000450752		pv|pk|pb|pc|py	pv|pk|pb|pc|py
Pf3D7_14_v3	49915	50915	PF3D7_1401300	aminopeptidase,putative	22.1837	40.0142	0.554396	0.999549	0.000450752		pv|pk|pb|pc|py
Pf3D7_06_v3	440045	441045	PF3D7_0610200	conservedPlasmodiumprotein,unknownfunction	25.881	46.6833	0.554395	0.999549	0.000450752		pv|pk|pb|pc|py	pv|pk|pb|pc|py
Pf3D7_13_v3	2714936	2715936	PF3D7_1368200	ABCtransporterEfamilymember1,putative(ABCE1)	25.3528	45.7377	0.554309	0.999549	0.000450752		pv|pk|pb|pc|py	pv|pk|pb|pc|py
Pf3D7_12_v3	1525716	1526716	PF3D7_1236500	conservedPlasmodiumprotein,unknownfunction	32.2192	58.1301	0.55426	0.999549	0.000450752		pv|pk|pb|pc|py	pv|pk|pb|pc|py
Pf3D7_09_v3	697529	698529	PF3D7_0916700	RNA-bindingproteinmusashi,putative(HoMu)	22.976	41.4575	0.554206	0.999549	0.000450752		pv|pk|pb|pc|py	pv|pk|pb|pc|py
Pf3D7_12_v3	2107793	2108793	PF3D7_1251700	tryptophan--tRNAligase,putative(aTrpRS)	19.2787	34.7885	0.554169	0.999549	0.000450752		pv|pk|pb|pc|py	pv|pk|pb|pc|py
Pf3D7_14_v3	1114970	1115970	PF3D7_1428400	WDandtetratricopeptiderepeatsprotein1,putative(WDTC1)	29.3142	52.9044	0.554098	0.999549	0.000450752
Pf3D7_13_v3	2482796	2483796	PF3D7_1361900	proliferatingcellnuclearantigen1(PCNA1)	23.7683	42.9008	0.554029	0.999549	0.000450752		pv|pk|pb|pc|py	pv|pk|pb|pc|py
Pf3D7_14_v3	772907	773907	PF3D7_1418100	liverspecificprotein1,putative(LISP1)	28.786	51.9588	0.554016	0.999549	0.000450752		pv|pk|pb|pc|py	pv|pk|pb|pc|py
Pf3D7_09_v3	1043042	1044042	PF3D7_0926000	proteinkinase,putative	21.9196	39.5663	0.553997	0.999549	0.000450752		pv|pk|pb|pc|py	pv|pk|pb|pc|py
Pf3D7_13_v3	1038031	1039031	PF3D7_1324800	dihydrofolatesynthase/folylpolyglutamatesynthase(DHFS-FPGS)	29.5783	53.4021	0.553879	0.999549	0.000450752		pv|pk|pb|pc|py	pv|pk|pb|pc|py
Pf3D7_11_v3	1803050	1804050	PF3D7_1145400	dynamin-likeprotein(DYN1)	25.881	46.7331	0.553804	0.999549	0.000450752		pv|pk|pb|pc|py	pv|pk|pb|pc|py
Pf3D7_07_v3	498836	499836	PF3D7_0711300	conservedPlasmodiumprotein,unknownfunction	24.0323	43.3985	0.553759	0.999549	0.000450752		pv|pk|pb|pc|py	pv|pk|pb|pc|py
Pf3D7_09_v3	663418	664418	PF3D7_0915800	glycolipidtransferprotein,putative(GLTP)	24.0323	43.3985	0.553759	0.999549	0.000450752		pv|pk|pb|pc|py	pv|pk|pb|pc|py
Pf3D7_12_v3	697957	698957	PF3D7_1217700	conservedPlasmodiumprotein,unknownfunction	25.3528	45.7874	0.553707	0.999549	0.000450752		pv|pk|pb|pc|py	pv|pk|pb|pc|py
Pf3D7_13_v3	2363926	2364926	PF3D7_1359500	conservedPlasmodiumprotein,unknownfunction	23.5042	42.4529	0.553654	0.999549	0.000450752		pv|pk|pb|pc|py	pv|pk|pb|pc|py
Pf3D7_14_v3	193765	194765	PF3D7_1405600	ribonucleotidereductasesmallsubunit(RNR)	23.5042	42.4529	0.553654	0.999549	0.000450752		pv|pk|pb|pc|py	pv|pk|pb|pc|py
Pf3D7_09_v3	630157	631157	PF3D7_0914700	transporter,putative	25.6169	46.2851	0.553459	0.999549	0.000450752		pv|pk|pb|pc|py	pv|pk|pb|pc|py
Pf3D7_06_v3	1188144	1189144	PF3D7_0628800	glutamyl-tRNA(Gln)amidotransferasesubunitB,putative(GATB)	26.9374	48.674	0.553425	0.999549	0.000450752		pv|pk|pb|pc|py	pv|pk|pb|pc|py
Pf3D7_04_v3	328716	329716	PF3D7_0406200	sexualstage-specificproteinprecursor(Pfs16)	26.9374	48.674	0.553425	0.999549	0.000450752		pv|pk	pv|pk
Pf3D7_13_v3	1623554	1624554	PF3D7_1340800	mitochondrialpyruvatecarrierprotein1,putative(MPC1)	23.7683	42.9506	0.553387	0.999549	0.000450752		pv|pk|pb|pc|py	pv|pk|pb|pc|py
Pf3D7_09_v3	1400300	1401300	PF3D7_0935500	Plasmodiumexportedprotein,unknownfunction(GEXP22)	23.2401	42.005	0.55327	0.999549	0.000450752		pv|pk	pv|pk
Pf3D7_11_v3	1290001	1291001	PF3D7_1133300	LEM3/CDC50familyprotein,putative	29.0501	52.5063	0.553269	0.999549	0.000450752		pv|pk|pb|pc|py	pv|pk|pb|pc|py
Pf3D7_11_v3	230514	231514	PF3D7_1105200	WDrepeat-containingproteinWRAP73,putative(WDR8)	24.5605	44.3939	0.55324	0.999549	0.000450752		pv|pk|pb|pc|py	pv|pk|pb|pc|py
Pf3D7_05_v3	1073146	1074146	PF3D7_0525900	NIMArelatedkinase2(NEK2)	25.3528	45.8372	0.553105	0.999549	0.000450752		pv|pk|pb|pc|py	pv|pk|pb|pc|py
Pf3D7_04_v3	856549	857549	PF3D7_0419300	conservedPlasmodiumprotein,unknownfunction	30.1065	54.4472	0.552949	0.999549	0.000450752		pv|pk|pb|pc|py	pv|pk|pb|pc|py
Pf3D7_06_v3	505880	506880	PF3D7_0611900	lsm12,putative	29.0501	52.556	0.552746	0.999549	0.000450752		pv|pk|pb|pc|py	pv|pk|pb|pc|py
Pf3D7_14_v3	1357879	1358879	PF3D7_1433800	conservedPlasmodiumprotein,unknownfunction	25.0887	45.3893	0.552745	0.999549	0.000450752		pv|pk|pb|pc|py	pv|pk|pb|pc|py
Pf3D7_10_v3	690320	691320	PF3D7_1017100	rhoptryneckprotein12(RON12)	27.2014	49.2215	0.552632	0.999549	0.000450752		pv|pk|pb|pc|py	pv|pk|pb|pc|py
Pf3D7_04_v3	466839	467839	PF3D7_0410000	erythrocytevesicleprotein1(EVP1)	23.5042	42.5525	0.552358	0.999549	0.000450752		pv|pk|pb|pc|py	pv|pk|pb|pc|py
Pf3D7_06_v3	483407	484407	PF3D7_0611500	conservedPlasmodiumprotein,unknownfunction	27.7296	50.2169	0.552197	0.999549	0.000450752		pv|pk|pb|pc|py	pv|pk|pb|pc|py
Pf3D7_14_v3	694085	695085	PF3D7_1417200	NOTfamilyprotein,putative	21.6555	39.2179	0.552184	0.999549	0.000450752		pv|pk|pb|pc|py	pv|pk|pb|pc|py
Pf3D7_09_v3	558644	559644	PF3D7_0912600	conservedPlasmodiumprotein,unknownfunction	25.0887	45.4391	0.552139	0.999549	0.000450752		pv|pk|pb|pc|py	pv|pk|pb|pc|py
Pf3D7_05_v3	259264	260264	PF3D7_0506200	TATA-box-bindingprotein(TBP)	27.2014	49.2713	0.552074	0.999549	0.000450752		pv|pk|pb|pc|py	pv|pk|pb|pc|py
Pf3D7_12_v3	1774401	1775401	PF3D7_1241600	mitochondrialcarrierprotein,putative	26.6733	48.3257	0.551949	0.999549	0.000450752		pv|pk|pb|pc|py	pv|pk|pb|pc|py
Pf3D7_02_v3	604545	605545	PF3D7_0214800	conservedPlasmodiummembraneprotein,unknownfunction	21.9196	39.7156	0.551914	0.999549	0.000450752		pv|pk|pb|pc|py	pv|pk|pb|pc|py
Pf3D7_07_v3	1246898	1247898	PF3D7_0729200	1-cysperoxiredoxin(AOP)	24.8246	44.9911	0.551767	0.999549	0.000450752		pv|pk|pb|pc|py	pv|pk|pb|pc|py
Pf3D7_02_v3	288165	289165	PF3D7_0207200	iron-sulfurassemblyprotein,putative(IscA1)	28.5219	51.7099	0.551575	0.999549	0.000450752		pv|pk|pb|pc|py	pv|pk|pb|pc|py
Pf3D7_03_v3	806777	807777	PF3D7_0319300	ubiquitin-conjugatingenzyme,putative	27.2014	49.321	0.551518	0.999549	0.000450752		pv|pk|pb|pc|py	pv|pk|pb|pc|py
Pf3D7_05_v3	380577	381577	PF3D7_0509100	chromosomecondensationprotein,putative	27.9937	50.7643	0.551445	0.999549	0.000450752		pv|pk|pb|pc|py	pv|pk|pb|pc|py
Pf3D7_10_v3	472886	473886	PF3D7_1012300	ubiquinol-cytochromecreductasecomplexsubunit,putative	22.4478	40.711	0.551394	0.999549	0.000450752		pv|pk|pb|pc|py	pv|pk|pb|pc|py
Pf3D7_14_v3	181455	182455	PF3D7_1405300	conservedPlasmodiumprotein,unknownfunction	25.6169	46.4842	0.551088	0.999549	0.000450752		pv|pk|pb|pc|py	pv|pk|pb|pc|py
Pf3D7_01_v3	494744	495744	PF3D7_0113100	surface-associatedinterspersedprotein1.1(SURFIN1.1)(SURF1.1)	25.6169	46.4842	0.551088	0.999549	0.000450752	surfin	pv
Pf3D7_10_v3	1362974	1363974	PF3D7_1034200	apicoplastribosomalproteinL27precursor,putative	24.2964	44.0953	0.550997	0.999549	0.000450752		pv|pk|pb|pc|py	pv|pk|pb|pc|py
Pf3D7_13_v3	1700130	1701130	PF3D7_1343100	conservedPlasmodiumprotein,unknownfunction	25.0887	45.5386	0.550933	0.999549	0.000450752		pv|pk|pb|pc|py	pv|pk|pb|pc|py
Pf3D7_13_v3	456035	457035	PF3D7_1310300	zincfingerprotein,putative	25.881	46.9819	0.550872	0.999549	0.000450752		pv|pk|pb|pc|py	pv|pk|pb|pc|py
Pf3D7_11_v3	715787	716787	PF3D7_1118800	actin-relatedprotein2/3complexsubunit1,putative(ARC40)	26.6733	48.4252	0.550814	0.999549	0.000450752		pv|pk|pb|pc|py	pv|pk|pb|pc|py
Pf3D7_05_v3	942267	943267	PF3D7_0522700	iron-sulfurassemblyprotein,putative(SufA)	28.2578	51.3118	0.550708	0.999549	0.000450752		pv|pk|pb|pc|py	pb|py
Pf3D7_06_v3	304138	305138	PF3D7_0607300	uroporphyrinogenIIIdecarboxylase(UROD)	29.0501	52.7551	0.55066	0.999549	0.000450752		pv|pk|pb|pc|py	pv|pk|pb|pc|py
Pf3D7_13_v3	1027992	1028992	PF3D7_1324600	conservedPlasmodiumprotein,unknownfunction	26.9374	48.9229	0.550609	0.999549	0.000450752		pv|pk|pb|pc|py	pv|pk|pb|pc|py
Pf3D7_10_v3	1028867	1029867	PF3D7_1024600	RAPprotein,putative	24.8246	45.0907	0.550548	0.999549	0.000450752		pv|pk|pb|pc|py	pv|pk|pb|pc|py
Pf3D7_11_v3	964860	965860	PF3D7_1124400	U6snRNA-associatedSm-likeproteinLSm1,putative(LSM1)	21.9196	39.8152	0.550533	0.999549	0.000450752		pv|pk|pb|pc|py	pv|pk|pb|pc|py
Pf3D7_03_v3	983466	984466	PF3D7_0323400	Rh5interactingprotein(RIPR)	23.5042	42.7018	0.550426	0.999549	0.000450752		pv|pb|pc|py	pv|pb|pc|py
Pf3D7_08_v3	1052271	1053271	PF3D7_0824100	exonuclease,putative	25.0887	45.5884	0.550331	0.999549	0.000450752		pv|pk|pb|pc|py	pv|pk|pb|pc|py
Pf3D7_09_v3	998963	999963	PF3D7_0924600	conservedPlasmodiumprotein,unknownfunction	26.6733	48.475	0.550249	0.999549	0.000450752		pv|pk|pb|pc|py	pv|pk|pb|pc|py
Pf3D7_04_v3	450133	451133	PF3D7_0409500	conservedPlasmodiumprotein,unknownfunction	22.976	41.7562	0.550242	0.999549	0.000450752		pv|pk|pb|pc|py	pv|pk|pb|pc|py
Pf3D7_08_v3	769292	770292	PF3D7_0816800	meioticrecombinationproteinDMC1,putative(DMC1)	22.976	41.7562	0.550242	0.999549	0.000450752		pv|pk|pb|pc|py	pv|pk|pb|pc|py
Pf3D7_01_v3	486000	487000	PF3D7_0112900	Plasmodiumexportedprotein,unknownfunction	31.1628	56.6371	0.550219	0.999549	0.000450752
Pf3D7_11_v3	131487	132487	PF3D7_1102800	earlytranscribedmembraneprotein11.2(ETRAMP11.2)	24.5605	44.6428	0.550156	0.999549	0.000450752	etramp	pv|pk
Pf3D7_10_v3	1446995	1447995	PF3D7_1036700	phosducin-likeprotein,putative(PhLP2)	25.3528	46.0861	0.550118	0.999549	0.000450752		pv|pk|pb|pc|py	pv|pk|pb|pc|py
Pf3D7_07_v3	748490	749490	PF3D7_0717300	transcriptioninitiationfactorIIE,alphasubunit,putative	27.7296	50.416	0.550016	0.999549	0.000450752		pv|pk|pb|pc|py	pv|pk|pb|pc|py
Pf3D7_13_v3	1693469	1694469	PF3D7_1342900	transcriptionfactorwithAP2domain(s)(ApiAP2)	24.0323	43.6971	0.549975	0.999549	0.000450752		pv|pk|pb|pc|py	pv|pk|pb|pc|py
Pf3D7_08_v3	342754	343754	PF3D7_0806300	ferlin,putative	29.3142	53.3026	0.549958	0.999549	0.000450752		pv|pk|pb|pc|py	pv|pk|pb|pc|py
Pf3D7_12_v3	1892198	1893198	PF3D7_1245200	conservedPlasmodiummembraneprotein,unknownfunction	24.2964	44.1948	0.549757	0.999549	0.000450752		pv|pk|pb|pc|py	pv|pk|pb|pc|py
Pf3D7_12_v3	641052	642052	PF3D7_1215900	serpentinereceptor,putative(SR10)	24.5605	44.6925	0.549544	0.999549	0.000450752		pv|pk|pb|pc|py	pv|pk|pb|pc|py
Pf3D7_03_v3	302326	303326	PF3D7_0306600	conservedPlasmodiumprotein,unknownfunction	26.9374	49.0224	0.549492	0.999549	0.000450752		pv|pk|pb|pc|py	pv|pk|pb|pc|py
Pf3D7_04_v3	459210	460210	PF3D7_0409800	zincfingerprotein,putative	26.9374	49.0224	0.549492	0.999549	0.000450752		pv|pk|pb|pc|py	pv|pk|pb|pc|py
Pf3D7_14_v3	2802008	2803008	PF3D7_1468200	conservedprotein,unknownfunction	23.2401	42.3036	0.549365	0.999549	0.000450752		pv|pk|pb|pc|py	pv|pk|pb|pc|py
Pf3D7_05_v3	842155	843155	PF3D7_0520500	phosphomethylpyrimidinekinase,putative	24.8246	45.1902	0.549336	0.999549	0.000450752		pv|pk	pv|pk
Pf3D7_13_v3	2033338	2034338	PF3D7_1351000	phosphatidylinositoltransferprotein,putative	25.6169	46.6335	0.549324	0.999549	0.000450752		pv|pk	pv|pk
Pf3D7_12_v3	692567	693567	PF3D7_1217500	conservedPlasmodiumprotein,unknownfunction	26.4092	48.0768	0.549313	0.999549	0.000450752		pv|pk|pb|pc|py	pv|pk|pb|pc|py
Pf3D7_03_v3	177920	178920	PF3D7_0303400	palmitoyltransferase(DHHC1)	27.2014	49.5201	0.5493	0.999549	0.000450752		pv|pk|pb|pc|py	pv|pk|pb|pc|py
Pf3D7_03_v3	694315	695315	PF3D7_0317200	cdc2-relatedproteinkinase4(CRK4)	30.6346	55.791	0.549096	0.999549	0.000450752		pv|pk|pb|pc|py	pv|pk|pb|pc|py
Pf3D7_01_v3	445526	446526	PF3D7_0111800	conservedPlasmodiumprotein,unknownfunction	30.1065	54.8454	0.548934	0.999549	0.000450752		pv|pk|pb|pc|py	pv|pk|pb|pc|py
Pf3D7_03_v3	741691	742691	PF3D7_0318000	conservedPlasmodiumprotein,unknownfunction	28.5219	51.9588	0.548933	0.999549	0.000450752		pv|pk|pb|pc|py	pv|pk|pb|pc|py
Pf3D7_06_v3	846994	847994	PF3D7_0620200	conservedPlasmodiumprotein,unknownfunction	27.7296	50.5155	0.548933	0.999549	0.000450752		pv|pk|pb|pc|py	pv|pk|pb|pc|py
Pf3D7_14_v3	963250	964250	PF3D7_1423700	conservedPlasmodiumprotein,unknownfunction	27.9937	51.0132	0.548754	0.999549	0.000450752		pv|pk|pb|pc|py	pv|pk|pb|pc|py
Pf3D7_10_v3	446625	447625	PF3D7_1011600	conservedPlasmodiumprotein,unknownfunction	27.2014	49.5699	0.548748	0.999549	0.000450752		pv|pk|pb|pc|py	pv|pk|pb|pc|py
Pf3D7_07_v3	698739	699739	PF3D7_0715900	zinctransporter,putative	26.4092	48.1266	0.548744	0.999549	0.000450752		pv|pk|pb|pc|py	pv|pk|pb|pc|py
Pf3D7_11_v3	961656	962656	PF3D7_1124300	conservedPlasmodiumprotein,unknownfunction	29.0501	52.9542	0.548589	0.999549	0.000450752		pv|pk|pb|pc|py	pv|pk|pb|pc|py
Pf3D7_10_v3	928520	929520	PF3D7_1022200	conservedPlasmodiummembraneprotein,unknownfunction	28.2578	51.5109	0.548579	0.999549	0.000450752		pv|pk|pb|pc|py	pv|pk|pb|pc|py
Pf3D7_06_v3	930574	931574	PF3D7_0622900	transcriptionfactorwithAP2domain(s),putative(ApiAP2)	26.6733	48.6243	0.548559	0.999549	0.000450752		pv|pk|pb|pc|py	pv|pk|pb|pc|py
Pf3D7_07_v3	984958	985958	PF3D7_0723500	dynactinsubunit5,putative	30.1065	54.8952	0.548436	0.999549	0.000450752		pv|pk|pb|pc|py	pv|pk|pb|pc|py
Pf3D7_12_v3	1330871	1331871	PF3D7_1232100	60kDachaperonin(CPN60)	28.5219	52.0086	0.548407	0.999549	0.000450752		pv|pk|pb|pc|py	pv|pk|pb|pc|py
Pf3D7_06_v3	277262	278262	PF3D7_0606600	conservedPlasmodiumprotein,unknownfunction	28.5219	52.0086	0.548407	0.999549	0.000450752		pv|pk|pb|pc|py	pv|pk|pb|pc|py
Pf3D7_13_v3	520550	521550	PF3D7_1312400	translationinitiationfactorIF-2,putative(IF2a)	25.3528	46.2354	0.548342	0.999549	0.000450752		pv|pk|pb|pc|py	pv|pk|pb|pc|py
Pf3D7_01_v3	454347	455347	PF3D7_0112100	conservedPlasmodiumprotein,unknownfunction	27.9937	51.063	0.548219	0.999549	0.000450752		pv|pk|pb|pc|py	pv|pk|pb|pc|py
Pf3D7_14_v3	1442377	1443377	PF3D7_1435600	conservedPlasmodiumprotein,unknownfunction	25.6169	46.7331	0.548153	0.999549	0.000450752		pv|pk|pb|pc|py	pv|pk|pb|pc|py
Pf3D7_13_v3	806719	807719	PF3D7_1319500	conservedPlasmodiumprotein,unknownfunction	25.6169	46.7331	0.548153	0.999549	0.000450752		pv|pk|pb|pc|py	pv|pk|pb|pc|py
Pf3D7_11_v3	335101	336101	PF3D7_1107800	transcriptionfactorwithAP2domain(s)(ApiAP2)	22.4478	40.9599	0.548043	0.999549	0.000450752		pv|pk|pb|pc|py	pv|pk|pb|pc|py
Pf3D7_12_v3	739755	740755	PF3D7_1218800	secretedookineteprotein,putative(PSOP17)	25.0887	45.7874	0.547939	0.999549	0.000450752		pv|pk|pb|pc|py	pv|pk|pb|pc|py
Pf3D7_12_v3	1412604	1413604	PF3D7_1234000	conservedPlasmodiumprotein,unknownfunction	26.9374	49.1717	0.547823	0.999549	0.000450752		pv|pk|pb|pc|py	pv|pk|pb|pc|py
Pf3D7_07_v3	1074254	1075254	PF3D7_0725300	conservedPlasmodiumprotein,unknownfunction	26.1451	47.7284	0.547789	0.999549	0.000450752		pv|pk|pb|pc|py	pv|pk|pb|pc|py
Pf3D7_11_v3	1629774	1630774	PF3D7_1140700	conservedPlasmodiumprotein,unknownfunction	26.1451	47.7284	0.547789	0.999549	0.000450752		pv|pk|pb|pc|py	pv|pk|pb|pc|py
Pf3D7_03_v3	685782	686782	PF3D7_0317100	6-cysteineprotein(B9)	28.786	52.556	0.547721	0.999549	0.000450752		pv|pk|pb|pc|py	pv|pk|pb|pc|py
Pf3D7_14_v3	749830	750830	PF3D7_1417700	conservedPlasmodiumprotein,unknownfunction	24.5605	44.8418	0.547714	0.999549	0.000450752		pv|pk|pb|pc|py	pv|pk|pb|pc|py
Pf3D7_06_v3	1217807	1218807	PF3D7_0629600	conservedPlasmodiumprotein,unknownfunction	27.2014	49.6694	0.547649	0.999549	0.000450752		pv|pk|pb|pc|py	pv|pk|pb|pc|py
Pf3D7_13_v3	1401776	1402776	PF3D7_1334300	MSP7-likeprotein(MSRP5)	26.4092	48.2261	0.547612	0.999549	0.000450752		pv|pk	pv|pk
Pf3D7_06_v3	261445	262445	PF3D7_0606200	ubiquitin-conjugatingenzymeE2,putative	25.881	47.2805	0.547393	0.999549	0.000450752		pv|pk|pb|pc|py	pv|pk|pb|pc|py
Pf3D7_11_v3	1677269	1678269	PF3D7_1141900	innermembranecomplexprotein1b,putative(IMC1b)	24.2964	44.3939	0.547291	0.999549	0.000450752		pv|pk|pb|pc|py	pv|pk|pb|pc|py
Pf3D7_04_v3	384424	385424	PF3D7_0407800	conservedPlasmodiumprotein,unknownfunction	26.9374	49.2215	0.547269	0.999549	0.000450752		pv|pk|pb|pc|py	pv|pk|pb|pc|py
Pf3D7_05_v3	1185139	1186139	PF3D7_0528900	conservedPlasmodiumprotein,unknownfunction	22.7119	41.5073	0.547178	0.999549	0.000450752		pv|pk|pb|pc|py	pv|pk|pb|pc|py
Pf3D7_07_v3	975266	976266	PF3D7_0723300	conservedPlasmodiumprotein,unknownfunction	25.3528	46.3349	0.547164	0.999549	0.000450752		pv|pk|pb|pc|py	pv|pk|pb|pc|py
Pf3D7_08_v3	1344987	1345987	PF3D7_0831400	Plasmodiumexportedprotein,unknownfunction	26.4092	48.2759	0.547047	0.999549	0.000450752
Pf3D7_03_v3	543442	544442	PF3D7_0313200	conservedPlasmodiumprotein,unknownfunction	29.3142	53.6012	0.546894	0.999549	0.000450752		pv|pk|pb|pc|py	pv|pk|pb|pc|py
Pf3D7_03_v3	474288	475288	PF3D7_0311200	valine--tRNAligase,putative	27.7296	50.7146	0.546777	0.999549	0.000450752		pv|pk|pb|pc|py	pv|pk|pb|pc|py
Pf3D7_13_v3	994778	995778	PF3D7_1324000	conservedPlasmodiumprotein,unknownfunction	25.0887	45.887	0.54675	0.999549	0.000450752		pv|pk|pb|pc|py	pv|pk|pb|pc|py
Pf3D7_10_v3	1471727	1472727	PF3D7_1037100	pyruvatekinase2(PyKII)	25.0887	45.887	0.54675	0.999549	0.000450752		pv|pk|pb|pc|py	pv|pk|pb|pc|py
Pf3D7_08_v3	1302823	1303823	PF3D7_0830600	Plasmodiumexportedprotein(PHISTc),unknownfunction	22.4478	41.0594	0.546715	0.999549	0.000450752	phistc	pv|pk	pv
Pf3D7_14_v3	1655934	1656934	PF3D7_1440600	conservedPlasmodiumprotein,unknownfunction	24.2964	44.4437	0.546678	0.999549	0.000450752		pv|pk|pb|pc|py	pv|pk|pb|pc|py
Pf3D7_13_v3	1416958	1417958	PF3D7_1335000	MSP7-likeprotein(MSRP1)	24.5605	44.9414	0.546501	0.999549	0.000450752		pv|pk|pb|pc|py	pv|pk|pb|pc|py
Pf3D7_09_v3	509434	510434	PF3D7_0911200	conservedPlasmodiumprotein,unknownfunction	26.4092	48.3257	0.546484	0.999549	0.000450752		pv|pk|pb|pc|py	pv|pk|pb|pc|py
Pf3D7_14_v3	1942463	1943463	PF3D7_1447600	conservedPlasmodiumprotein,unknownfunction	26.4092	48.3257	0.546484	0.999549	0.000450752		pv|pk|pb|pc|py	pv|pk|pb|pc|py
Pf3D7_14_v3	1906697	1907697	PF3D7_1446500	conservedPlasmodiumprotein,unknownfunction	25.6169	46.8824	0.546408	0.999549	0.000450752		pv|pk|pb|pc|py	pv|pk|pb|pc|py
Pf3D7_13_v3	1310271	1311271	PF3D7_1331400	CPW-WPCfamilyprotein	28.5219	52.2076	0.546317	0.999549	0.000450752		pv|pk|pb|pc|py	pv|pk|pb|pc|py
Pf3D7_09_v3	188122	189122	PF3D7_0904000	GTPase-activatingprotein,putative	22.1837	40.6115	0.546242	0.999549	0.000450752		pv|pk|pb|pc|py	pv|pk|pb|pc|py
Pf3D7_08_v3	1339159	1340159	PF3D7_0831300	Plasmodiumexportedprotein,unknownfunction(GEXP13)	25.0887	45.9367	0.546158	0.999549	0.000450752
Pf3D7_12_v3	757149	758149	PF3D7_1219100	clathrinheavychain,putative	23.2401	42.5525	0.546151	0.999549	0.000450752		pv|pk|pb|pc|py	pv|pk|pb|pc|py
Pf3D7_02_v3	556548	557548	PF3D7_0213700	conservedprotein,unknownfunction	23.2401	42.5525	0.546151	0.999549	0.000450752		pv|pk|pb|pc|py	pv|pk|pb|pc|py
Pf3D7_14_v3	2641502	2642502	PF3D7_1465200	conservedPlasmodiumprotein,unknownfunction	24.2964	44.4934	0.546068	0.999549	0.000450752		pv|pk|pb|pc|py	pv|pk|pb|pc|py
Pf3D7_05_v3	357761	358761	PF3D7_0508700	pre-mRNA-processingATP-dependentRNAhelicasePRP5,putative(PRP5)	24.2964	44.4934	0.546068	0.999549	0.000450752		pv|pk|pb|pc|py	pv|pk|pb|pc|py
Pf3D7_09_v3	1361435	1362435	PF3D7_0934800	cAMP-dependentproteinkinasecatalyticsubunit(PKAc)	22.4478	41.1092	0.546053	0.999549	0.000450752		pv|pk|pb|pc|py	pv|pk|pb|pc|py
Pf3D7_14_v3	362592	363592	PF3D7_1409300	DNAdamage-inducibleprotein1,putative(DDI1)	21.6555	39.6659	0.545948	0.999549	0.000450752		pv|pk|pb|pc|py	pv|pk|pb|pc|py
Pf3D7_05_v3	171650	172650	PF3D7_0504400	ATP-dependenthelicase,putative	28.5219	52.2574	0.545796	0.999549	0.000450752		pv|pk|pb|pc|py	pv|pk|pb|pc|py
Pf3D7_06_v3	782796	783796	PF3D7_0618800	conservedPlasmodiumprotein,unknownfunction	28.5219	52.2574	0.545796	0.999549	0.000450752		pv|pk|pb|pc|py	pv|pk|pb|pc|py
Pf3D7_14_v3	758055	759055	PF3D7_1417900	conservedPlasmodiumprotein,unknownfunction	24.8246	45.4888	0.54573	0.999549	0.000450752		pv|pk|pb|pc|py	pv|pk|pb|pc|py
Pf3D7_08_v3	111799	112799	PF3D7_0801700	sentrin-specificprotease2,putative(SENP2)	27.7296	50.8141	0.545707	0.999549	0.000450752		pv|pk|pb|pc|py	pv|pk|pb|pc|py
Pf3D7_13_v3	974903	975903	PF3D7_1323500	plasmepsinV(PMV)	28.786	52.7551	0.545653	0.999549	0.000450752		pv|pk|pb|pc|py	pv|pk|pb|pc|py
Pf3D7_12_v3	2150054	2151054	PF3D7_1252600	lysophospholipase,putative	23.2401	42.6022	0.545514	0.999549	0.000450752		pv
Pf3D7_05_v3	230195	231195	PF3D7_0505200	actin-likeprotein,putative(ALP2b)	26.1451	47.9275	0.545514	0.999549	0.000450752		pv|pk|pb|pc|py	pv|pk|pb|pc|py
Pf3D7_05_v3	663051	664051	PF3D7_0516000	RAPprotein,putative	26.1451	47.9275	0.545514	0.999549	0.000450752		pv|pk|pb|pc|py	pv|pk|pb|pc|py
Pf3D7_07_v3	696404	697404	PF3D7_0715800	drug/metaboliteexporter,drug/metabolitetransporter	27.2014	49.8685	0.545463	0.999549	0.000450752		pv|pk|pb|pc|py	pv|pk|pb|pc|py
Pf3D7_11_v3	1487094	1488094	PF3D7_1138000	conservedPlasmodiumprotein,unknownfunction	24.2964	44.5432	0.545457	0.999549	0.000450752		pv|pk|pb|pc|py	pv|pk|pb|pc|py
Pf3D7_12_v3	1162460	1163460	PF3D7_1228600	merozoitesurfaceprotein9(MSP9)	25.3528	46.4842	0.545407	0.999549	0.000450752		pv|pk|pb|pc|py	pv|pk|pb|pc|py
Pf3D7_12_v3	302326	303326	PF3D7_1206700	eukaryotictranslationinitiationfactor5,putative	26.4092	48.4252	0.545361	0.999549	0.000450752		pv|pk|pb|pc|py	pv|pk|pb|pc|py
Pf3D7_05_v3	443760	444760	PF3D7_0510400	conservedPlasmodiumprotein,unknownfunction	28.5219	52.3072	0.545277	0.999549	0.000450752		pv|pk|pb|pc|py	pv|pk|pb|pc|py
Pf3D7_07_v3	724796	725796	PF3D7_0716600	cysteinedesulfurase(SufS)	21.6555	39.7156	0.545264	0.999549	0.000450752		pv|pk|pb|pc|py	pv|pk|pb|pc|py
Pf3D7_04_v3	492875	493875	PF3D7_0410900	conservedPlasmodiumprotein,unknownfunction	26.6733	48.9229	0.545211	0.999549	0.000450752		pv|pk|pb|pc|py	pv|pk|pb|pc|py
Pf3D7_09_v3	997175	998175	PF3D7_0924500	conservedPlasmodiummembraneprotein,unknownfunction	26.1451	47.9773	0.544947	0.999591	0.00040926		pv|pk|pb|pc|py	pv|pk|pb|pc|py
Pf3D7_03_v3	664652	665652	PF3D7_0316400	conservedPlasmodiumprotein,unknownfunction	27.2014	49.9183	0.544918	0.999591	0.00040926		pv|pk|pb|pc|py	pv|pk|pb|pc|py
Pf3D7_05_v3	1211602	1212602	PF3D7_0529700	conservedPlasmodiumprotein,unknownfunction	25.3528	46.534	0.544823	0.999591	0.00040926		pv|pk|pb|pc|py	pv|pk|pb|pc|py
Pf3D7_14_v3	889453	890453	PF3D7_1421800	conservedPlasmodiumprotein,unknownfunction	26.4092	48.475	0.5448	0.999591	0.00040926		pv|pk	pv|pk
Pf3D7_03_v3	870317	871317	PF3D7_0320800	ATP-dependentRNAhelicaseDDX6(DOZI)	24.5605	45.0907	0.544691	0.999591	0.00040926		pv|pk|pb|pc|py	pv|pk|pb|pc|py
Pf3D7_13_v3	1321345	1322345	PF3D7_1331700	glutamine--tRNAligase,putative	27.7296	50.9136	0.54464	0.999591	0.00040926		pv|pk|pb|pc|py	pv|pk|pb|pc|py
Pf3D7_10_v3	1131458	1132458	PF3D7_1027000	conservedPlasmodiumprotein,unknownfunction	24.8246	45.5884	0.544538	0.999591	0.00040926		pb|pc|py	pb|pc|py
Pf3D7_14_v3	1029448	1030448	PF3D7_1426500	ABCtransporterGfamilymember2(ABCG2)	25.3528	46.5837	0.544242	0.999591	0.00040926		pv|pk|pb|pc	pv|pk|pb|pc
Pf3D7_09_v3	1163070	1164070	PF3D7_0929100	conservedPlasmodiumprotein,unknownfunction	25.6169	47.0814	0.544098	0.999591	0.00040926		pv|pk|pb|pc|py	pv|pk|pb|pc|py
Pf3D7_13_v3	1831342	1832342	PF3D7_1345800	conservedPlasmodiumprotein,unknownfunction	24.5605	45.1404	0.544091	0.999591	0.00040926		pv|pk|pb|pc|py	pv|pk|pb|pc|py
Pf3D7_02_v3	243296	244296	PF3D7_0206000	DNArepairproteinRAD2,putative(RAD2)	27.9937	51.4611	0.543978	0.999591	0.00040926		pv|pk|pb|pc|py	pv|pk|pb|pc|py
Pf3D7_10_v3	124382	125382	PF3D7_1002500	conservedPlasmodiumprotein,unknownfunction	26.9374	49.5201	0.543969	0.999591	0.00040926		pv|pk|pb|pc|py	pv|pk|pb|pc|py
Pf3D7_06_v3	390248	391248	PF3D7_0609100	Zn2+orFe2+permease	24.8246	45.6381	0.543945	0.999591	0.00040926		pv|pk|pb|pc|py	pv|pk|pb|pc|py
Pf3D7_08_v3	797306	798306	PF3D7_0817400	phosphatase,putative	27.4655	50.5155	0.543704	0.999591	0.00040926		pv|pk|pb|pc|py	pv|pk|pb|pc|py
Pf3D7_13_v3	1908460	1909460	PF3D7_1347700	ethanolamine-phosphatecytidylyltransferase(ECT)	24.5605	45.1902	0.543492	0.999591	0.00040926		pv|pk|pb|pc|py	pv|pk|pb|pc|py
Pf3D7_06_v3	1010218	1011218	PF3D7_0624700	N-acetylglucosaminylphosphatidylinositoldeacetylase,putative	24.5605	45.1902	0.543492	0.999591	0.00040926		pv|pb|pc|py	pv|pb|pc|py
Pf3D7_13_v3	1369583	1370583	PF3D7_1333400	conservedprotein,unknownfunction	29.0501	53.4519	0.543481	0.999591	0.00040926		pv|pk|pb|pc|py	pv|pk|pb|pc|py
Pf3D7_04_v3	1077988	1078988	PF3D7_0423900	probableprotein,unknownfunction	17.9582	33.0466	0.543421	0.999591	0.00040926
Pf3D7_10_v3	443901	444901	PF3D7_1011500	conservedPlasmodiummembraneprotein,unknownfunction	24.8246	45.6879	0.543352	0.999591	0.00040926		pv|pk|pb|pc|py	pv|pk|pb|pc|py
Pf3D7_11_v3	1852872	1853872	PF3D7_1146800	conservedPlasmodiumprotein,unknownfunction	24.8246	45.6879	0.543352	0.999591	0.00040926		pv|pk|pb|pc|py	pv|pk|pb|pc|py
Pf3D7_14_v3	1963462	1964462	PF3D7_1448000	U3smallnucleolarRNA-associatedprotein12,putative(UTP12)	22.976	42.3036	0.543122	0.999591	0.00040926		pv|pk|pb|pc|py	pv|pk|pb|pc|py
Pf3D7_03_v3	298017	299017	PF3D7_0306400	FAD-dependentglycerol-3-phosphatedehydrogenase,putative	24.2964	44.7423	0.54303	0.999591	0.00040926		pv|pk|pb|pc|py	pv|pk|pb|pc|py
Pf3D7_08_v3	710100	711100	PF3D7_0815000	selenoprotein(Sel3)	26.6733	49.122	0.543001	0.999591	0.00040926		pv|pk|pb|pc|py	pv|pk|pb|pc|py
Pf3D7_11_v3	1389564	1390564	PF3D7_1135600	conservedPlasmodiumprotein,unknownfunction	27.2014	50.1173	0.542755	0.999591	0.00040926		pv|pk|pb|pc|py	pv|pk|pb|pc|py
Pf3D7_07_v3	611958	612958	PF3D7_0713400	serpentinereceptor,putative(SR25)	26.1451	48.1764	0.542695	0.999591	0.00040926		pv|pk|pb|pc|py	pv|pk|pb|pc|py
Pf3D7_14_v3	395510	396510	PF3D7_1410100	alpha/betahydrolase,putative	25.0887	46.2354	0.54263	0.999591	0.00040926		pv|pk|pb|pc|py	pv|pk|pb|pc|py
Pf3D7_12_v3	1584095	1585095	PF3D7_1238100	calcyclinbindingprotein,putative	25.0887	46.2354	0.54263	0.999591	0.00040926		pv|pk|pb|pc|py	pv|pk|pb|pc|py
Pf3D7_03_v3	166603	167603	PF3D7_0303100	conservedPlasmodiumprotein,unknownfunction	25.3528	46.7331	0.542502	0.999591	0.00040926		pv|pk|pb|pc|py	pv|pk|pb|pc|py
Pf3D7_12_v3	2025681	2026681	PF3D7_1249700	conservedPlasmodiumprotein,unknownfunction	26.6733	49.1717	0.542452	0.999591	0.00040926
Pf3D7_11_v3	1075905	1076905	PF3D7_1127700	conservedPlasmodiumprotein,unknownfunction	24.2964	44.7921	0.542426	0.999591	0.00040926		pv|pk|pb|pc|py	pv|pk|pb|pc|py
Pf3D7_12_v3	601928	602928	PF3D7_1214100	GPIethanolaminephosphatetransferase3,putative(PIGO)	24.5605	45.2898	0.542296	0.999591	0.00040926		pv|pk|pb|pc|py	pv|pk|pb|pc|py
Pf3D7_12_v3	1654987	1655987	PF3D7_1239700	ATP-dependentzincmetalloproteaseFTSH1(FTSH1)	25.881	47.7284	0.542256	0.999591	0.00040926		pv|pk|pb|pc|py	pv|pk|pb|pc|py
Pf3D7_13_v3	487011	488011	PF3D7_1311400	AP-1complexsubunitmu-1(AP1M1)	27.2014	50.1671	0.542216	0.999591	0.00040926		pv|pk|pb|pc|py	pv|pk|pb|pc|py
Pf3D7_01_v3	98319	99319	PF3D7_0102200	ring-infectederythrocytesurfaceantigen(RESA)	22.4478	41.4078	0.542115	0.999591	0.00040926
Pf3D7_04_v3	525118	526118	PF3D7_0411800	conservedPlasmodiumprotein,unknownfunction	27.4655	50.6648	0.542102	0.999591	0.00040926		pv|pk|pb|pc|py	pv|pk|pb|pc|py
Pf3D7_12_v3	197009	198009	PF3D7_1204000	conservedPlasmodiumprotein,unknownfunction	23.7683	43.8465	0.54208	0.999591	0.00040926		pv|pk|pb|pc|py	pv|pk|pb|pc|py
Pf3D7_06_v3	293364	294364	PF3D7_0607000	translationinitiationfactorIF-2,putative	23.7683	43.8465	0.54208	0.999591	0.00040926		pv|pk|pb|pc|py	pv|pk|pb|pc|py
Pf3D7_14_v3	1522786	1523786	PF3D7_1437600	conservedPlasmodiumprotein,unknownfunction	25.0887	46.2851	0.542047	0.999591	0.00040926		pv|pk|pb|pc|py	pv|pk|pb|pc|py
Pf3D7_08_v3	1091498	1092498	PF3D7_0825100	conservedPlasmodiumprotein,unknownfunction	22.976	42.4032	0.541846	0.999591	0.00040926		pv|pk|pb|pc|py	pv|pk|pb|pc|py
Pf3D7_10_v3	1228592	1229592	PF3D7_1030100	pre-mRNA-splicingfactorATP-dependentRNAhelicasePRP22,putative(PRP22)	22.976	42.4032	0.541846	0.999591	0.00040926		pv|pk|pb|pc|py	pv|pk|pb|pc|py
Pf3D7_08_v3	1070488	1071488	PF3D7_0824700	lipasematurationfactor,putative(LMF1)	24.2964	44.8418	0.541825	0.999591	0.00040926		pv|pk|pb|pc|py	pv|pk|pb|pc|py
Pf3D7_14_v3	2292191	2293191	PF3D7_1455900	polyprenolreductase,putative	20.5992	38.0235	0.541749	0.999591	0.00040926		pv|pk|pb|pc|py	pv|pk|pb|pc|py
Pf3D7_12_v3	1405468	1406468	PF3D7_1233800	conservedPlasmodiumprotein,unknownfunction	21.9196	40.4622	0.54173	0.999591	0.00040926		pv|pk|pb|pc	pv|pk|pb|pc
Pf3D7_11_v3	966480	967480	PF3D7_1124500	pyruvatedehydrogenaseE1componentsubunitalpha(pdhA)	24.5605	45.3395	0.541702	0.999591	0.00040926		pv|pk|pb|pc|py	pv|pk|pb|pc|py
Pf3D7_11_v3	1194536	1195536	PF3D7_1131000	RNA-bindingproteins1,putative	25.881	47.7782	0.541691	0.999591	0.00040926
Pf3D7_06_v3	530626	531626	PF3D7_0612900	nucleolarGTP-bindingprotein1,putative	27.4655	50.7146	0.54157	0.999591	0.00040926		pv|pk|pb|pc|py	pv|pk|pb|pc|py
Pf3D7_11_v3	528993	529993	PF3D7_1113700	glyoxalaseI(GloI)	26.6733	49.2713	0.541356	0.999591	0.00040926		pv|pk|pb|pc|py	pv|pk|pb|pc|py
Pf3D7_13_v3	840465	841465	PF3D7_1320300	conservedPlasmodiumprotein,unknownfunction	28.2578	52.2076	0.541258	0.999591	0.00040926		pv|pk|pb|pc|py	pv|pk|pb|pc|py
Pf3D7_10_v3	560038	561038	PF3D7_1014200	malegametefusionfactorHAP2,putative(HAP2)	26.9374	49.769	0.541249	0.999591	0.00040926		pv|pk|pb|pc|py	pv|pk|pb|pc|py
Pf3D7_03_v3	407480	408480	PF3D7_0309600	60SacidicribosomalproteinP2(PfP2)	27.2014	50.2666	0.541143	0.999591	0.00040926		pv|pk|pb|pc|py	pv|pk|pb|pc|py
Pf3D7_13_v3	598698	599698	PF3D7_1313800	conservedPlasmodiummembraneprotein,unknownfunction	27.4655	50.7643	0.54104	0.999591	0.00040926		pv|pk|pb|pc|py	pv|pk|pb|pc|py
Pf3D7_09_v3	1016935	1017935	PF3D7_0925200	ribosomalRNA-processingprotein8,putative(RRP8)	22.4478	41.5073	0.540816	0.999591	0.00040926		pv|pk|pb|pc|py	pv|pk|pb|pc|py
Pf3D7_01_v3	434542	435542	PF3D7_0111300	replicationfactorcprotein,putative	26.6733	49.321	0.54081	0.999591	0.00040926		pv|pk|pb|pc|py	pv|pk|pb|pc|py
Pf3D7_05_v3	622856	623856	PF3D7_0515000	pre-mRNA-splicingfactorCWC2,putative(CWC2)	24.0323	44.4437	0.540736	0.999591	0.00040926		pv|pk|pb|pc|py	pv|pk|pb|pc|py
Pf3D7_13_v3	1052251	1053251	PF3D7_1325400	conservedPlasmodiumprotein,unknownfunction	25.6169	47.38	0.540669	0.999591	0.00040926		pb|pc|py	pb|pc|py
Pf3D7_14_v3	2753520	2754520	PF3D7_1467400	50SribosomalproteinL22,apicoplast,putative(L22)	24.2964	44.9414	0.540624	0.999591	0.00040926		pv|pk|pb|pc|py	pv|pk|pb|pc|py
Pf3D7_14_v3	1946746	1947746	PF3D7_1447800	calponinhomologydomain-containingprotein,putative	24.2964	44.9414	0.540624	0.999591	0.00040926		pv|pb|pc|py	pv|pb|pc|py
Pf3D7_04_v3	262918	263918	PF3D7_0404700	dipeptidylaminopeptidase3(DPAP3)	24.2964	44.9414	0.540624	0.999591	0.00040926		pv|pk|pb|pc|py	pv|pk|pb|pc|py
Pf3D7_14_v3	510676	511676	PF3D7_1412600	deoxyhypusinesynthase(DHS)	22.976	42.5027	0.540577	0.999591	0.00040926		pv|pk|pb|pc|py	pv|pk|pb|pc|py
Pf3D7_13_v3	1573223	1574223	PF3D7_1339000	probableprotein,unknownfunction	27.7296	51.3118	0.540414	0.999591	0.00040926
Pf3D7_13_v3	2169916	2170916	PF3D7_1354400	V-typeprotonATPase21kDaproteolipidsubunit,putative	24.8246	45.9367	0.540409	0.999591	0.00040926		pv|pk|pb|pc|py	pv|pk|pb|pc|py
Pf3D7_09_v3	715825	716825	PF3D7_0917200	conservedPlasmodiummembraneprotein,unknownfunction	26.4092	48.8731	0.540363	0.999591	0.00040926		pv|pk|pb|pc|py	pv|pk|pb|pc|py
Pf3D7_13_v3	2505648	2506648	PF3D7_1362600	conservedPlasmodiumprotein,unknownfunction	23.5042	43.4981	0.54035	0.999591	0.00040926		pv|pk|pb|pc|py	pv|pk|pb|pc|py
Pf3D7_10_v3	233973	234973	PF3D7_1005300	conservedPlasmodiumprotein,unknownfunction	27.9937	51.8095	0.54032	0.999591	0.00040926		pv|pk|pb|pc|py	pv|pk|pb|pc|py
Pf3D7_14_v3	2390618	2391618	PF3D7_1458200	conservedPlasmodiumprotein,unknownfunction	22.4478	41.5571	0.540168	0.999591	0.00040926		pv|pk|pb|pc|py	pv|pk|pb|pc|py
Pf3D7_05_v3	1127646	1128646	PF3D7_0527000	DNAreplicationlicensingfactorMCM3,putative(MCM3)	25.6169	47.4298	0.540101	0.999591	0.00040926		pv|pk|pb|pc|py	pv|pk|pb|pc|py
Pf3D7_07_v3	1213976	1214976	PF3D7_0728300	conservedPlasmodiumprotein,unknownfunction	27.7296	51.3616	0.53989	0.999591	0.00040926		pv|pk|pb|pc|py	pv|pk|pb|pc|py
Pf3D7_14_v3	2888159	2889159	PF3D7_1470600	RAPprotein,putative	17.166	31.8024	0.539771	0.999591	0.00040926		pv|pk|pb|pc|py	pv|pk|pb|pc|py
Pf3D7_10_v3	685078	686078	PF3D7_1017000	DNApolymerasedeltacatalyticsubunit	28.2578	52.3569	0.539715	0.999591	0.00040926		pv|pk|pb|pc|py	pv|pk|pb|pc|py
Pf3D7_10_v3	734222	735222	PF3D7_1018400	conservedPlasmodiumprotein,unknownfunction	23.7683	44.0455	0.539631	0.999591	0.00040926
Pf3D7_11_v3	267047	268047	PF3D7_1106400	conservedPlasmodiumprotein,unknownfunction	26.4092	48.9727	0.539264	0.999591	0.00040926		pv|pk|pb|pc|py	pv|pk|pb|pc|py
Pf3D7_09_v3	1254315	1255315	PF3D7_0931100	nucleolarproteinNop52,putative	28.2578	52.4067	0.539202	0.999591	0.00040926		pv|pk|pb|pc|py	pv|pk|pb|pc|py
Pf3D7_05_v3	517385	518385	PF3D7_0511600	apicalrhoptryneckprotein(ARNP)	30.1065	55.8408	0.539149	0.999591	0.00040926		pv|pk|pb|pc|py	pv|pk|pb|pc|py
Pf3D7_08_v3	353972	354972	PF3D7_0806700	conservedPlasmodiummembraneprotein,unknownfunction	25.3528	47.0317	0.539058	0.999591	0.00040926		pv|pk|pb|pc|py	pv|pk|pb|pc|py
Pf3D7_05_v3	998253	999253	PF3D7_0524000	karyopherinbeta(KASbeta)	25.3528	47.0317	0.539058	0.999591	0.00040926		pv|pk|pb|pc|py	pv|pk|pb|pc|py
Pf3D7_13_v3	254630	255630	PF3D7_1305200	transcriptionfactorwithAP2domain(s)(ApiAP2)	25.3528	47.0317	0.539058	0.999591	0.00040926		pv|pk|pb|pc|py	pv|pk|pb|pc|py
Pf3D7_12_v3	1370137	1371137	PF3D7_1233200.1	conservedPlasmodiumprotein,unknownfunction	28.786	53.4021	0.539042	0.999591	0.00040926
Pf3D7_12_v3	1370137	1371137	PF3D7_1233200.2	conservedPlasmodiumprotein,unknownfunction	28.786	53.4021	0.539042	0.999591	0.00040926
Pf3D7_14_v3	2754725	2755725	PF3D7_1467500	DNA/RNA-bindingproteinKIN17,putative	23.7683	44.0953	0.539021	0.999591	0.00040926		pv|pk|pb|pc|py	pv|pk|pb|pc|py
Pf3D7_06_v3	150555	151555	PF3D7_0603700	phenylalanine--tRNAligase(mFRS)	27.2014	50.4657	0.539008	0.999591	0.00040926		pv|pk|pb|pc|py	pv|pk|pb|pc|py
Pf3D7_10_v3	607309	608309	PF3D7_1014900	conservedPlasmodiumprotein,unknownfunction	29.0501	53.8998	0.538965	0.999591	0.00040926		pv|pk|pb|pc|py	pv|pk|pb|pc|py
Pf3D7_10_v3	548403	549403	PF3D7_1013900	initiationfactor2subunitfamily,putative	29.0501	53.8998	0.538965	0.999591	0.00040926		pv|pk|pb|pc|py	pv|pk|pb|pc|py
Pf3D7_07_v3	251782	252782	PF3D7_0705100	conservedPlasmodiumprotein,unknownfunction	25.881	48.027	0.538884	0.999591	0.00040926		pv|pk|pb|pc|py	pv|pk|pb|pc|py
Pf3D7_14_v3	3057320	3058320	PF3D7_1474500	splicingfactor3Asubunit1,putative(SF3A1)	25.881	48.027	0.538884	0.999591	0.00040926		pv|pk|pb|pc|py	pv|pk|pb|pc|py
Pf3D7_02_v3	276077	277077	PF3D7_0206900.2	merozoitesurfaceprotein5	27.7296	51.4611	0.538846	0.999591	0.00040926
Pf3D7_09_v3	905498	906498	PF3D7_0922300	conservedPlasmodiumprotein,unknownfunction	24.2964	45.0907	0.538834	0.999591	0.00040926		pv|pk|pb|pc|py	pv|pk|pb|pc|py
Pf3D7_04_v3	443742	444742	PF3D7_0409300	conservedPlasmodiumprotein,unknownfunction	29.5783	54.8952	0.538814	0.999591	0.00040926		pv|pk|pb|pc|py	pv|pk|pb|pc|py
Pf3D7_14_v3	2703549	2704549	PF3D7_1466200	conservedPlasmodiumprotein,unknownfunction	24.8246	46.0861	0.538657	0.999591	0.00040926
Pf3D7_09_v3	1026594	1027594	PF3D7_0925600	zincbindingprotein(Yippee),putative	23.2401	43.1497	0.538592	0.999591	0.00040926		pv|pk|pb|pc|py	pv|pk|pb|pc|py
Pf3D7_05_v3	1277984	1278984	PF3D7_0531100	conservedPlasmodiumprotein,unknownfunction	23.5042	43.6474	0.538502	0.999591	0.00040926		pv|pk|pb|pc|py	pv|pk|pb|pc|py
Pf3D7_08_v3	913749	914749	PF3D7_0820200	phosphatidylglycerophosphatesynthase(PGPS)	25.3528	47.0814	0.538489	0.999591	0.00040926		pv|pk|pb|pc|py	pv|pk|pb|pc|py
Pf3D7_05_v3	957390	958390	PF3D7_0523000	multidrugresistanceprotein1(MDR1)	25.881	48.0768	0.538326	0.999591	0.00040926		pv|pk|pb|pc|py	pv|pk|pb|pc|py
Pf3D7_09_v3	1006273	1007273	PF3D7_0924700	splicingfactor3Asubunit3,putative(SF3A3)	24.8246	46.1358	0.538077	0.999591	0.00040926		pv|pk|pb|pc|py	pv|pk|pb|pc|py
Pf3D7_11_v3	1001062	1002062	PF3D7_1125500	smallnuclearribonucleoproteinSmD1,putative(SNRPD1)	25.0887	46.6335	0.537997	0.999591	0.00040926		pv|pk|pb|pc|py	pv|pk|pb|pc|py
Pf3D7_06_v3	1046486	1047486	PF3D7_0625900	conservedPlasmodiumprotein,unknownfunction	27.2014	50.5653	0.537946	0.999591	0.00040926		pv|pk|pb|pc|py	pv|pk|pb|pc|py
Pf3D7_04_v3	875021	876021	PF3D7_0419800	60SribosomalproteinL7ae/L30e,putative	25.3528	47.1312	0.53792	0.999591	0.00040926		pv|pk|pb|pc|py	pv|pk|pb|pc|py
Pf3D7_04_v3	782746	783746	PF3D7_0417600	conservedPlasmodiumprotein,unknownfunction	23.5042	43.6971	0.537889	0.999591	0.00040926		pv|pk|pb|pc|py	pv|pk|pb|pc|py
Pf3D7_06_v3	1015368	1016368	PF3D7_0624900	conservedPlasmodiumprotein,unknownfunction	21.6555	40.2631	0.53785	0.999591	0.00040926		pv|pk|pb|pc|py	pv|pk|pb|pc|py
Pf3D7_13_v3	1726497	1727497	PF3D7_1343700	kelchproteinK13(K13)	21.6555	40.2631	0.53785	0.999591	0.00040926		pv|pk|pb|pc|py	pv|pk|pb|pc|py
Pf3D7_02_v3	733772	734772	PF3D7_0217800	40SribosomalproteinS26(RPS26)	22.4478	41.7562	0.537592	0.999591	0.00040926		pv|pk|pb|pc|py	pv|pk|pb|pc|py
Pf3D7_13_v3	2080264	2081264	PF3D7_1352200	U3smallnucleolarRNA-associatedprotein15,putative(UTP15)	24.5605	45.6879	0.537571	0.999591	0.00040926		pv|pk|pb|pc|py	pv|pk|pb|pc|py
Pf3D7_07_v3	1062476	1063476	PF3D7_0725000	exonucleaseI,putative	26.6733	49.6197	0.537555	0.999591	0.00040926		pv|pk|pb|pc|py	pv|pk|pb|pc|py
Pf3D7_09_v3	1356911	1357911	PF3D7_0934700	UBXdomain,putative	23.2401	43.2492	0.537353	0.999591	0.00040926		pv|pk|pb|pc|py	pv|pk|pb|pc|py
Pf3D7_10_v3	1389130	1390130	PF3D7_1035000	U2snRNA/tRNApseudouridinesynthase,putative	27.4655	51.1127	0.537352	0.999591	0.00040926		pv|pk|pb|pc|py	pv|pk|pb|pc|py
Pf3D7_10_v3	1185446	1186446	PF3D7_1028900	innermembranecomplexprotein1m,putative(IMC1m)	29.0501	54.0989	0.536981	0.999591	0.00040926		pv|pk|pb|pc|py	pv|pk|pb|pc|py
Pf3D7_14_v3	1081273	1082273	PF3D7_1427500	DNAmismatchrepairproteinMSH2,putative(MSH2-1)	29.3142	54.5965	0.536925	0.999591	0.00040926		pv|pk|pb|pc|py	pv|pk|pb|pc|py
Pf3D7_12_v3	402850	403850	PF3D7_1208700	conservedprotein,unknownfunction	22.976	42.8013	0.536806	0.999591	0.00040926		pv|pk|pb|pc|py	pv|pk|pb|pc|py
Pf3D7_11_v3	1817204	1818204	PF3D7_1145800	conservedPlasmodiumprotein,unknownfunction	23.2401	43.299	0.536735	0.999591	0.00040926		pv|pk|pb|pc|py	pv|pk|pb|pc|py
Pf3D7_05_v3	885214	886214	PF3D7_0521800	nucleotidebindingprotein,putative	25.6169	47.7284	0.536722	0.999591	0.00040926		pv|pk|pb|pc|py	pv|pk|pb|pc|py
Pf3D7_10_v3	666154	667154	PF3D7_1016600	Plasmodiumexportedprotein(PHISTc),unknownfunction	25.6169	47.7284	0.536722	0.999591	0.00040926	phistc	pv|pk	pv|pk
Pf3D7_06_v3	986370	987370	PF3D7_0624200	conservedPlasmodiumprotein,unknownfunction	21.1273	39.3672	0.536673	0.999591	0.00040926		pv|pk|pb|pc|py	pv|pk|pb|pc|py
Pf3D7_08_v3	655578	656578	PF3D7_0813300	conservedPlasmodiumprotein,unknownfunction	23.5042	43.7967	0.536666	0.999591	0.00040926		pv|pk|pb|pc|py	pv|pk|pb|pc|py
Pf3D7_12_v3	970768	971768	PF3D7_1223800	mitochondrialcarrierprotein,putative	23.5042	43.7967	0.536666	0.999591	0.00040926		pv|pk|pb|pc|py	pv|pk|pb|pc|py
Pf3D7_14_v3	2815600	2816600	PF3D7_1468600	aminophospholipidtransporter,putative	25.881	48.2261	0.53666	0.999591	0.00040926		pv|pk	pv|pk
Pf3D7_14_v3	1348494	1349494	PF3D7_1433700	conservedPlasmodiumprotein,unknownfunction	25.881	48.2261	0.53666	0.999591	0.00040926		pv|pk|pb|pc|py	pv|pk|pb|pc|py
Pf3D7_12_v3	425511	426511	PF3D7_1209100	conservedPlasmodiumprotein,unknownfunction	23.7683	44.2944	0.536598	0.999591	0.00040926
Pf3D7_13_v3	1298773	1299773	PF3D7_1331000	proteinkinase,putative	26.6733	49.7192	0.536479	0.999591	0.00040926		pv|pk|pb|pc|py	pv|pk|pb|pc|py
Pf3D7_12_v3	1594326	1595326	PF3D7_1238500	conservedPlasmodiumprotein,unknownfunction	24.5605	45.7874	0.536403	0.999591	0.00040926		pv|pk|pb|pc|py	pv|pk|pb|pc|py
Pf3D7_09_v3	1155747	1156747	PF3D7_0928800	serine/threonineproteinkinase,putative	29.5783	55.144	0.536383	0.999591	0.00040926		pv|pk|pb|pc|py	pv|pk|pb|pc|py
Pf3D7_14_v3	2281662	2282662	PF3D7_1455700	conservedPlasmodiumprotein,unknownfunction	22.1837	41.358	0.536382	0.999591	0.00040926		pv|pk|pb|pc|py	pv|pk|pb|pc|py
Pf3D7_05_v3	280386	281386	PF3D7_0506700	GTPase-activatingprotein,putative	24.8246	46.2851	0.536341	0.999591	0.00040926		pv|pk|pb|pc|py	pv|pk|pb|pc|py
Pf3D7_04_v3	1001113	1002113	PF3D7_0422100	transmembraneemp24domain-containingprotein,putative	24.8246	46.2851	0.536341	0.999591	0.00040926		pv|pk|pb|pc|py	pv|pk|pb|pc|py
Pf3D7_11_v3	355583	356583	PF3D7_1108100	conservedPlasmodiumprotein,unknownfunction	20.071	37.4263	0.536281	0.999591	0.00040926		pv|pk|pb|pc|py	pv|pk|pb|pc|py
Pf3D7_14_v3	2133798	2134798	PF3D7_1452000	rhoptryneckprotein2(RON2)	23.2401	43.3488	0.536119	0.999591	0.00040926		pv|pk|pb|pc|py	pv|pk|pb|pc|py
Pf3D7_04_v3	540698	541698	PF3D7_0412100	mitochondrialribosomalproteinS12precursor,putative	25.881	48.2759	0.536106	0.999591	0.00040926		pv|pk|pb|pc|py	pv|pk|pb|pc|py
Pf3D7_05_v3	719355	720355	PF3D7_0517100	conservedPlasmodiumprotein,unknownfunction	23.5042	43.8465	0.536056	0.999591	0.00040926		pv|pk|pb|pc|py	pv|pk|pb|pc|py
Pf3D7_07_v3	1150558	1151558	PF3D7_0727000	vacuolarproteinsorting-associatedprotein53,putative(VPS53)	26.9374	50.2666	0.535891	0.999591	0.00040926		pv|pk|pb|pc|py	pv|pk|pb|pc|py
Pf3D7_14_v3	292971	293971	PF3D7_1408000	plasmepsinII	24.5605	45.8372	0.53582	0.999591	0.00040926		pv|pk|pb|pc|py	pv|pk|pb|pc|py
Pf3D7_01_v3	210370	211370	PF3D7_0104700	transporter,putative	24.8246	46.3349	0.535765	0.999591	0.00040926		pv|pk|pb|pc|py	pv|pk|pb|pc|py
Pf3D7_08_v3	207951	208951	PF3D7_0803300	mitogen-activatedproteinkinaseorganizer1,putative(MORG1)	27.7296	51.7597	0.535737	0.999591	0.00040926		pv|pk|pb|pc|py	pv|pk|pb|pc|py
Pf3D7_08_v3	666595	667595	PF3D7_0813500	conservedPlasmodiumprotein,unknownfunction	25.3528	47.3303	0.535657	0.999591	0.00040926		pv|pk|pb|pc|py	pv|pk|pb|pc|py
Pf3D7_10_v3	1364599	1365599	PF3D7_1034300	thioredoxin-likeassociatedprotein2,putative(TLAP2)	25.881	48.3257	0.535554	0.999591	0.00040926		pv|pk|pb|pc|py	pv|pk|pb|pc|py
Pf3D7_12_v3	483565	484565	PF3D7_1211000	kinesin-7,putative	23.2401	43.3985	0.535505	0.999591	0.00040926		pv|pk|pb|pc	pv|pk|pb|pc
Pf3D7_06_v3	448791	449791	PF3D7_0610600	calcium-dependentproteinkinase2(CDPK2)	26.6733	49.8187	0.535407	0.999591	0.00040926		pv|pk|pb|pc|py
Pf3D7_10_v3	521752	522752	PF3D7_1013400	conservedPlasmodiumprotein,unknownfunction	23.7683	44.3939	0.535396	0.999591	0.00040926		pv|pk|pb|pc|py	pv|pk|pb|pc|py
Pf3D7_13_v3	325871	326871	PF3D7_1307000	exosomecomplexcomponentRRP40,putative(RRP40)	29.8424	55.7412	0.535374	0.999591	0.00040926		pv|pk|pb|pc|py	pv|pk|pb|pc|py
Pf3D7_10_v3	1487459	1488459	PF3D7_1037500	dynamin-likeprotein(DYN2)	24.0323	44.8916	0.535341	0.999591	0.00040926		pv|pk|pb|pc|py	pv|pk|pb|pc|py
Pf3D7_02_v3	178455	179455	PF3D7_0204000	conservedPlasmodiumprotein,unknownfunction	24.2964	45.3893	0.535289	0.999591	0.00040926		pv|pk|pb|pc|py	pv|pk|pb|pc|py
Pf3D7_01_v3	278615	279615	PF3D7_0106600	conservedPlasmodiumprotein,unknownfunction	27.7296	51.8095	0.535222	0.999591	0.00040926		pv|pk|pb|pc|py	pv|pk|pb|pc|py
Pf3D7_14_v3	2836819	2837819	PF3D7_1469100	conservedPlasmodiumprotein,unknownfunction	21.9196	40.9599	0.535148	0.999591	0.00040926		pv|pk|pb|pc|py	pv|pk|pb|pc|py
Pf3D7_13_v3	1328991	1329991	PF3D7_1332100	conservedPlasmodiummembraneprotein,unknownfunction	25.0887	46.8824	0.535141	0.999591	0.00040926		pv|pk|pb|pc|py	pv|pk|pb|pc|py
Pf3D7_13_v3	1641619	1642619	PF3D7_1341600	GPImannosyltransferase3(GPI10)	22.1837	41.4575	0.535095	0.999591	0.00040926		pv|pk|pb|pc|py	pv|pk|pb|pc|py
Pf3D7_07_v3	688348	689348	PF3D7_0715400	secretedookineteprotein,putative(PSOP20)	25.3528	47.38	0.535095	0.999591	0.00040926		pv|pk|pb|pc|py	pv|pk|pb|pc|py
Pf3D7_11_v3	1246118	1247118	PF3D7_1132100	conservedPlasmodiumprotein,unknownfunction	22.4478	41.9552	0.535042	0.999591	0.00040926		pv|pk|pb|pc|py	pv|pk|pb|pc|py
Pf3D7_09_v3	409165	410165	PF3D7_0908900	conservedPlasmodiumprotein,unknownfunction	22.7119	42.4529	0.534991	0.999623	0.000376602		pv|pk|pb|pc|py	pv|pk|pb|pc|py
Pf3D7_12_v3	578417	579417	PF3D7_1213300	conservedPlasmodiumprotein,unknownfunction	22.7119	42.4529	0.534991	0.999623	0.000376602		pv|pk|pb|pc|py	pv|pk|pb|pc|py
Pf3D7_06_v3	1074518	1075518	PF3D7_0626700	conservedprotein,unknownfunction	26.1451	48.8731	0.534959	0.999623	0.000376602		pv|pk|pb|pc|py	pv|pk|pb|pc|py
Pf3D7_04_v3	717702	718702	PF3D7_0416400	histoneacetyltransferase,putative(HAT1)	26.1451	48.8731	0.534959	0.999623	0.000376602		pv|pk|pb|pc|py	pv|pk|pb|pc|py
Pf3D7_13_v3	336763	337763	PF3D7_1307400	conservedPlasmodiumprotein,unknownfunction	29.5783	55.2933	0.534935	0.999623	0.000376602		pv|pk|pb|pc|py	pv|pk|pb|pc|py
Pf3D7_03_v3	85631	86631	PF3D7_0301400	Plasmodiumexportedprotein,unknownfunction	23.7683	44.4437	0.534796	0.999623	0.000376602
Pf3D7_10_v3	682008	683008	PF3D7_1016900	earlytranscribedmembraneprotein10.3(ETRAMP10.3)	24.0323	44.9414	0.534747	0.999623	0.000376602	etramp
Pf3D7_10_v3	620805	621805	PF3D7_1015400	conservedPlasmodiumprotein,unknownfunction	24.2964	45.4391	0.534702	0.999623	0.000376602		pv|pk|pb|pc|py	pv|pk|pb|pc|py
Pf3D7_01_v3	293142	294142	PF3D7_0107000	centrin-1(CEN1)	21.1273	39.5166	0.534644	0.999623	0.000376602		pv|pk|pb|pc|py	pv|pk|pb|pc|py
Pf3D7_13_v3	276639	277639	PF3D7_1305700	conservedPlasmodiumprotein,unknownfunction	21.9196	41.0096	0.534499	0.999623	0.000376602		pv|pk|pb|pc|py	pv|pk|pb|pc|py
Pf3D7_13_v3	765640	766640	PF3D7_1318500	conservedPlasmodiumprotein,unknownfunction	25.6169	47.9275	0.534493	0.999623	0.000376602		pv|pk|pb|pc|py	pv|pk|pb|pc|py
Pf3D7_07_v3	642972	643972	PF3D7_0714000	histoneH2Bvariant(H2B.Z)	29.3142	54.8454	0.534488	0.999623	0.000376602		pv|pk|pb|pc|py	pv|pk|pb|pc|py
Pf3D7_05_v3	730907	731907	PF3D7_0517400	FACTcomplexsubunitSPT16,putative(FACT-L)	22.1837	41.5073	0.534453	0.999623	0.000376602		pv|pk|pb|pc|py	pv|pk|pb|pc|py
Pf3D7_13_v3	958675	959675	PF3D7_1322700	conservedPlasmodiumprotein,unknownfunction	22.4478	42.005	0.534408	0.999623	0.000376602		pv|pk|pb|pc|py	pv|pk|pb|pc|py
Pf3D7_14_v3	109614	110614	PF3D7_1403000	conservedPlasmodiumprotein,unknownfunction	18.7505	35.0871	0.534399	0.999623	0.000376602		pv|pk|pb|pc|py	pv|pk|pb|pc|py
Pf3D7_12_v3	1457733	1458733	PF3D7_1234900	conservedPlasmodiumprotein,unknownfunction	22.7119	42.5027	0.534364	0.999623	0.000376602		pv|pk|pb|pc|py	pv|pk|pb|pc|py
Pf3D7_12_v3	70342	71342	PF3D7_1200800	serine/threonineproteinkinase,FIKKfamily(FIKK12)	22.7119	42.5027	0.534364	0.999623	0.000376602
Pf3D7_13_v3	2276021	2277021	PF3D7_1357400	conservedPlasmodiumprotein,unknownfunction	26.6733	49.9183	0.534339	0.999623	0.000376602		pv|pk|pb|pc|py	pv|pk|pb|pc|py
Pf3D7_11_v3	1693637	1694637	PF3D7_1142200	conservedPlasmodiumprotein,unknownfunction	19.2787	36.0825	0.534295	0.999623	0.000376602		pv|pk|pb|pc|py	pv|pk|pb|pc|py
Pf3D7_06_v3	704668	705668	PF3D7_0617000	mitochondrialimportreceptorsubunitTOM40,putative(TOM40)	23.2401	43.4981	0.534279	0.999623	0.000376602		pv|pk|pb|pc|py	pv|pk|pb|pc|py
Pf3D7_09_v3	614992	615992	PF3D7_0914300	met-10+likeprotein,putative	23.5042	43.9958	0.534237	0.999623	0.000376602		pv|pk|pb|pc|py	pv|pk|pb|pc|py
Pf3D7_13_v3	707846	708846	PF3D7_1317000	U4/U6.U5tri-snRNP-associatedprotein2,putative(USP39)	24.2964	45.4888	0.534118	0.999623	0.000376602		pv|pk|pb|pc|py	pv|pk|pb|pc|py
Pf3D7_06_v3	817747	818747	PF3D7_0619400	celldivisioncycleprotein48homologue,putative	24.5605	45.9865	0.534081	0.999623	0.000376602		pv|pk|pb|pc|py	pv|pk|pb|pc|py
Pf3D7_13_v3	1480454	1481454	PF3D7_1336600	conservedPlasmodiumprotein,unknownfunction	24.8246	46.4842	0.534044	0.999623	0.000376602		pv|pk|pb|pc|py	pv|pk|pb|pc|py
Pf3D7_12_v3	1250157	1251157	PF3D7_1230300	subpellicularmicrotubuleprotein2,putative(SPM2)	30.6346	57.3836	0.533856	0.999623	0.000376602		pv|pk|pb|pc|py	pv|pk|pb|pc|py
Pf3D7_02_v3	535146	536146	PF3D7_0213000	conservedPlasmodiumprotein,unknownfunction	21.9196	41.0594	0.533851	0.999623	0.000376602		pv|pk|pb|pc|py	pv|pk|pb|pc|py
Pf3D7_02_v3	700745	701745	PF3D7_0216900	conservedPlasmodiumprotein,unknownfunction	26.9374	50.4657	0.533776	0.999623	0.000376602		pv|pk|pb|pc|py	pv|pk|pb|pc|py
Pf3D7_13_v3	2620761	2621761	PF3D7_1365600	DNAtopoisomeraseVI,bsubunit,putative	22.4478	42.0548	0.533775	0.999623	0.000376602		pv|pk|pb|pc|py	pv|pk|pb|pc|py
Pf3D7_12_v3	1806856	1807856	PF3D7_1242800	rabspecificGDPdissociationinhibitor(rabGDI)	22.976	43.0501	0.533704	0.999623	0.000376602		pv|pk|pb|pc|py	pv|pk|pb|pc|py
Pf3D7_11_v3	800958	801958	PF3D7_1121200	conservedPlasmodiumprotein,unknownfunction	27.9937	52.4565	0.533656	0.999623	0.000376602		pv|pk|pb|pc|py	pv|pk|pb|pc|py
Pf3D7_02_v3	645429	646429	PF3D7_0215700	DNA-directedRNApolymeraseIIsubunitRPB2,putative(RPB2)	23.7683	44.5432	0.533601	0.999623	0.000376602		pv|pk|pb|pc|py	pv|pk|pb|pc|py
Pf3D7_13_v3	1180332	1181332	PF3D7_1328000	conservedPlasmodiumprotein,unknownfunction	28.5219	53.4519	0.533599	0.999623	0.000376602		pv|pk|pb|pc|py	pv|pk|pb|pc|py
Pf3D7_06_v3	264330	265330	PF3D7_0606400	conservedPlasmodiumprotein,unknownfunction	25.3528	47.5294	0.533413	0.999623	0.000376602		pv|pk|pb|pc|py	pv|pk|pb|pc|py
Pf3D7_04_v3	909687	910687	PF3D7_0420200	holo-[acyl-carrier-protein]synthase,putative(ACPS)	27.4655	51.5109	0.533198	0.999623	0.000376602		pv|pk|pb|pc|py	pv|pk|pb|pc|py
Pf3D7_02_v3	830689	831689	PF3D7_0220600	Plasmodiumexportedprotein(hyp9),unknownfunction	22.7119	42.6022	0.533116	0.999623	0.000376602	hypxx
Pf3D7_14_v3	90537	91537	PF3D7_1402400	U1smallnuclearribonucleoproteinC,putative	22.976	43.0999	0.533087	0.999623	0.000376602		pv|pk|pb|pc|py	pv|pk|pb|pc|py
Pf3D7_14_v3	2340284	2341284	PF3D7_1457100	conservedPlasmodiumprotein,unknownfunction	23.2401	43.5976	0.533059	0.999623	0.000376602		pv|pk|pb|pc|py	pv|pk|pb|pc|py
Pf3D7_07_v3	1136077	1137077	PF3D7_0726500	ubiquitincarboxyl-terminalhydrolase,putative	24.5605	46.0861	0.532926	0.999623	0.000376602		pv|pk|pb|pc|py	pv|pk|pb|pc|py
Pf3D7_08_v3	1085548	1086548	PF3D7_0825000	conservedPlasmodiumprotein,unknownfunction	25.3528	47.5791	0.532856	0.999623	0.000376602		pv|pk|pb|pc|py	pv|pk|pb|pc|py
Pf3D7_04_v3	833894	834894	PF3D7_0418600	regulatorofchromosomecondensation,putative	26.1451	49.0722	0.532788	0.999623	0.000376602		pv|pk|pb|pc|py	pv|pk|pb|pc|py
Pf3D7_14_v3	1838098	1839098	PF3D7_1444500	eukaryoticinitiationfactor2alphakinase1(IK1)	21.9196	41.1589	0.53256	0.999623	0.000376602		pv|pk|pb|pc|py	pv|pk|pb|pc|py
Pf3D7_10_v3	132495	133495	PF3D7_1002800	DnaJprotein,putative	22.1837	41.6566	0.532537	0.999623	0.000376602		pv|pk|pb|pc|py	pv|pk|pb|pc|py
Pf3D7_13_v3	1277873	1278873	PF3D7_1330300	DnaJprotein,putative	22.976	43.1497	0.532472	0.999623	0.000376602		pv|pk	pv|pk
Pf3D7_13_v3	2407885	2408885	PF3D7_1360200	ERmembraneproteincomplexsubunit3,putative(EMC3)	22.976	43.1497	0.532472	0.999623	0.000376602		pv|pk|pb|pc|py	pv|pk|pb|pc|py
Pf3D7_13_v3	982111	983111	PF3D7_1323700	glideosomeassociatedproteinwithmultiplemembranespans1(GAPM1)	22.976	43.1497	0.532472	0.999623	0.000376602		pv|pk|pb|pc|py	pv|pk|pb|pc|py
Pf3D7_07_v3	921785	922785	PF3D7_0721300	DEAD/DEAHboxATP-dependentRNAhelicase,putative	30.8987	58.0306	0.532455	0.999623	0.000376602		pv|pk|pb|pc|py	pv|pk|pb|pc|py
Pf3D7_02_v3	754918	755918	PF3D7_0218600	conservedPlasmodiumprotein,unknownfunction	23.5042	44.1451	0.532431	0.999623	0.000376602		pv|pk|pb|pc|py	pv|pk|pb|pc|py
Pf3D7_14_v3	416562	417562	PF3D7_1410300	WDrepeat-containingprotein,putative	24.8246	46.6335	0.532334	0.999623	0.000376602		pv|pk|pb|pc|py	pv|pk|pb|pc|py
Pf3D7_13_v3	1284488	1285488	PF3D7_1330500	conservedPlasmodiumprotein,unknownfunction	26.4092	49.6197	0.532232	0.999623	0.000376602		pv|pk|pb|pc|py	pv|pk|pb|pc|py
Pf3D7_07_v3	1252347	1253347	PF3D7_0729400	ribosomebiogenesisproteinBRX1homolog,putative	26.4092	49.6197	0.532232	0.999623	0.000376602		pv|pk|pb|pc|py	pv|pk|pb|pc|py
Pf3D7_05_v3	552840	553840	PF3D7_0512800	conservedPlasmodiumprotein,unknownfunction	27.2014	51.1127	0.532185	0.999623	0.000376602		pv|pk|pb|pc|py	pv|pk|pb|pc|py
Pf3D7_14_v3	2747892	2748892	PF3D7_1467200	WDrepeat-containingprotein79,putative(WDR79)	27.2014	51.1127	0.532185	0.999623	0.000376602		pv|pk|pb|pc|py	pv|pk|pb|pc|py
Pf3D7_13_v3	2607550	2608550	PF3D7_1364900	ferrochelatase(FC)	20.3351	38.2226	0.532018	0.999623	0.000376602		pv|pk|pb|pc|py	pv|pk|pb|pc|py
Pf3D7_05_v3	1244251	1245251	PF3D7_0530500	conservedPlasmodiummembraneprotein,unknownfunction	22.4478	42.2041	0.531887	0.999623	0.000376602		pv|pk|pb|pc|py	pv|pk|pb|pc|py
Pf3D7_09_v3	314487	315487	PF3D7_0906400	dyneinlightintermediatechain2,cytosolic	22.7119	42.7018	0.531872	0.999623	0.000376602		pv|pk|pb|pc|py	pv|pk|pb|pc|py
Pf3D7_02_v3	458085	459085	PF3D7_0211300	ubiquinol-cytochrome-creductasecomplexassemblyfactor1,putative	22.7119	42.7018	0.531872	0.999623	0.000376602		pv|pk|pb|pc|py	pv|pk|pb|pc|py
Pf3D7_12_v3	508471	509471	PF3D7_1211500	mitochondrialribosomalproteinS18precursor,putative	23.2401	43.6971	0.531845	0.999623	0.000376602		pv|pk|pb|pc|py	pv|pk|pb|pc|py
Pf3D7_12_v3	553353	554353	PF3D7_1212500	glycerol-3-phosphate1-O-acyltransferase(GAT)	24.0323	45.1902	0.531803	0.999623	0.000376602		pv|pk|pb|pc|py	pv|pk|pb|pc|py
Pf3D7_03_v3	201084	202084	PF3D7_0304000	innermembranecomplexprotein1a,putative(IMC1a)	24.0323	45.1902	0.531803	0.999623	0.000376602		pv|pk|pb|pc|py	pv|pk|pb|pc|py
Pf3D7_12_v3	2086459	2087459	PF3D7_1251000	conservedPlasmodiumprotein,unknownfunction	24.5605	46.1856	0.531778	0.999623	0.000376602		pv|pk|pb|pc|py	pv|pk|pb|pc|py
Pf3D7_02_v3	214008	215008	PF3D7_0205000	conservedPlasmodiumprotein,unknownfunction	25.0887	47.181	0.531754	0.999623	0.000376602
Pf3D7_04_v3	542309	543309	PF3D7_0412200	conservedPlasmodiumprotein,unknownfunction	25.6169	48.1764	0.531731	0.999623	0.000376602		pv|pk|pb|pc|py	pv|pk|pb|pc|py
Pf3D7_10_v3	701246	702246	PF3D7_1017500	conservedPlasmodiumprotein,unknownfunction	25.881	48.674	0.531721	0.999623	0.000376602		pv|pk|pb|pc|py	pv|pk|pb|pc|py
Pf3D7_03_v3	447000	448000	PF3D7_0310400	parasite-infectederythrocytesurfaceprotein(PIESP1)	25.881	48.674	0.531721	0.999623	0.000376602		pv|pk|pb|pc|py	pv|pk|pb|pc|py
Pf3D7_11_v3	1039191	1040191	PF3D7_1126600	sterylesterhydrolase,putative	25.881	48.674	0.531721	0.999623	0.000376602		pv|pk|pb|pc|py	pv|pk|pb|pc|py
Pf3D7_11_v3	1833901	1834901	PF3D7_1146600	CCAAT-boxDNAbindingproteinsubunitB(NFYB)	27.2014	51.1625	0.531667	0.999623	0.000376602		pv|pk|pb|pc|py	pv|pk|pb|pc|py
Pf3D7_10_v3	952079	953079	PF3D7_1022700	phospholipidscramblase,putative	27.9937	52.6556	0.531638	0.999623	0.000376602		pv|pk|pb|pc|py	pv|pk|pb|pc|py
Pf3D7_01_v3	263723	264723	PF3D7_0106200	conservedPlasmodiumprotein,unknownfunction	28.2578	53.1532	0.531629	0.999623	0.000376602		pv|pk|pb|pc|py	pv|pk|pb|pc|py
Pf3D7_14_v3	2233643	2234643	PF3D7_1454400	aminopeptidaseP(APP)	21.3914	40.2631	0.53129	0.999623	0.000376602		pv|pk|pb|pc|py	pv|pk|pb|pc|py
Pf3D7_14_v3	2220851	2221851	PF3D7_1454100	tRNAintronendonuclease,putative	22.1837	41.7562	0.531267	0.999623	0.000376602		pv|pk|pb|pc|py	pv|pk|pb|pc|py
Pf3D7_13_v3	2685831	2686831	PF3D7_1367300	conservedPlasmodiumprotein,unknownfunction	22.7119	42.7515	0.531254	0.999623	0.000376602		pv|pk|pb|pc|py	pv|pk|pb|pc|py
Pf3D7_12_v3	1747493	1748493	PF3D7_1241100	polyadenylationfactorsubunit2,putative(PFS2)	22.976	43.2492	0.531247	0.999623	0.000376602		pv|pk|pb|pc|py	pv|pk|pb|pc|py
Pf3D7_02_v3	537289	538289	PF3D7_0213100	proteinSIS1(SIS1)	23.7683	44.7423	0.531227	0.999623	0.000376602		pv|pk|pb|pc|py	pv|pk|pb|pc|py
Pf3D7_11_v3	1786063	1787063	PF3D7_1145100	coatomersubunitgamma,putative(SEC21)	24.2964	45.7377	0.531212	0.999623	0.000376602		pv|pk|pb|pc|py	pv|pk|pb|pc|py
Pf3D7_14_v3	1166644	1167644	PF3D7_1429600	conservedPlasmodiumprotein,unknownfunction(GEXP03)	24.2964	45.7377	0.531212	0.999623	0.000376602		pv|pk|pb|pc|py	pv|pk|pb|pc|py
Pf3D7_07_v3	656371	657371	PF3D7_0714300	palmitoyltransferase,putative(DHHC4)	24.5605	46.2354	0.531206	0.999623	0.000376602		pv|pk|pb|pc|py	pv|pk|pb|pc|py
Pf3D7_11_v3	1293356	1294356	PF3D7_1133400	apicalmembraneantigen1(AMA1)	24.8246	46.7331	0.5312	0.999623	0.000376602		pv|pk|pb|pc|py	pv|pk|pb|pc|py
Pf3D7_11_v3	1441003	1442003	PF3D7_1136600	conservedPlasmodiumprotein,unknownfunction	24.8246	46.7331	0.5312	0.999623	0.000376602		pv|pk|pb|pc|py	pv|pk|pb|pc|py
Pf3D7_14_v3	596646	597646	PF3D7_1414700	ubiquitincarboxyl-terminalhydrolase,putative	24.8246	46.7331	0.5312	0.999623	0.000376602		pv|pk|pb|pc|py	pv|pk|pb|pc|py
Pf3D7_14_v3	1221275	1222275	PF3D7_1431100	conservedPlasmodiumprotein,unknownfunction	25.3528	47.7284	0.531189	0.999623	0.000376602		pv|pk|pb|pc|py	pv|pk|pb|pc|py
Pf3D7_08_v3	475073	476073	PF3D7_0809400	conservedPlasmodiumprotein,unknownfunction	25.6169	48.2261	0.531183	0.999623	0.000376602		pv|pk|pb|pc|py	pv|pk|pb|pc|py
Pf3D7_05_v3	305922	306922	PF3D7_0507400	conservedPlasmodiumprotein,unknownfunction	25.6169	48.2261	0.531183	0.999623	0.000376602		pv|pk|pb|pc|py	pv|pk|pb|pc|py
Pf3D7_12_v3	1798143	1799143	PF3D7_1242500	conservedprotein,unknownfunction	26.1451	49.2215	0.531172	0.999623	0.000376602		pv|pk|pb|pc|py	pv|pk|pb|pc|py
Pf3D7_11_v3	917728	918728	PF3D7_1123200	leucine-richrepeatprotein(LRR11)	27.4655	51.7099	0.531146	0.999623	0.000376602		pv|pk|pb|pc|py	pv|pk|pb|pc|py
Pf3D7_04_v3	241847	242847	PF3D7_0404500	6-cysteineprotein(P52)	28.2578	53.203	0.531132	0.999623	0.000376602		pv|pk|pb|pc|py	pv|pk|pb|pc|py
Pf3D7_06_v3	309461	310461	PF3D7_0607400	G-proteinassociatedsignaltransductionprotein,putative	26.9374	50.7643	0.530637	0.999623	0.000376602		pv|pk|pb|pc|py	pv|pk|pb|pc|py
Pf3D7_14_v3	2765608	2766608	PF3D7_1467700	conservedPlasmodiumprotein,unknownfunction	20.5992	38.8198	0.530636	0.999623	0.000376602		pv|pk|pb|pc|py	pv|pk|pb|pc|py
Pf3D7_08_v3	617321	618321	PF3D7_0812200	trypsin-likeserineprotease,putative	23.7683	44.7921	0.530636	0.999623	0.000376602		pv|pk|pb|pc|py	pv|pk|pb|pc|py
Pf3D7_12_v3	1684911	1685911	PF3D7_1240100	earlytranscribedmembraneprotein12(ETRAMP12)	23.5042	44.2944	0.530636	0.999623	0.000376602	etramp
Pf3D7_08_v3	968240	969240	PF3D7_0821500	ribosomalRNAsmallsubunitmethyltransferaseNEP1,putative(NEP1)	25.3528	47.7782	0.530635	0.999623	0.000376602		pv|pk|pb|pc|py	pv|pk|pb|pc|py
Pf3D7_07_v3	241552	242552	PF3D7_0704800	conservedPlasmodiumprotein,unknownfunction	26.6733	50.3164	0.530111	0.999623	0.000376602		pv|pk|pb|pc|py	pv|pk|pb|pc|py
Pf3D7_10_v3	492050	493050	PF3D7_1012800	conservedPlasmodiumprotein,unknownfunction	25.881	48.8233	0.530095	0.999623	0.000376602		pv|pk|pb|pc|py	pv|pk|pb|pc|py
Pf3D7_14_v3	1210512	1211512	PF3D7_1430700	NADP-specificglutamatedehydrogenase(GDH2)	25.0887	47.3303	0.530077	0.999623	0.000376602		pv|pk|pb|pc|py	pv|pk|pb|pc|py
Pf3D7_04_v3	410197	411197	PF3D7_0408500	flapendonuclease1(FEN1)	24.8246	46.8326	0.530071	0.999623	0.000376602		pv|pk|pb|pc|py	pv|pk|pb|pc|py
Pf3D7_07_v3	804239	805239	PF3D7_0718100	exportedserine/threonineproteinkinase(EST)	24.5605	46.3349	0.530065	0.999623	0.000376602		pv|pk|pb|pc|py	pv|pk|pb|pc|py
Pf3D7_11_v3	1197809	1198809	PF3D7_1131100	serpentinereceptor,putative(SR1)	23.5042	44.3441	0.530041	0.999623	0.000376602		pv|pk|pb|pc|py	pv|pk|pb|pc|py
Pf3D7_13_v3	123915	124915	PF3D7_1302200	earlytranscribedmembraneprotein13(ETRAMP13)	22.4478	42.3534	0.530012	0.999623	0.000376602	etramp	pv|pk|pb|pc|py	pv|pk
Pf3D7_02_v3	637007	638007	PF3D7_0215400	conservedPlasmodiumprotein,unknownfunction	22.1837	41.8557	0.530004	0.999623	0.000376602		pv|pk|pb|pc|py	pv|pk|pb|pc|py
Pf3D7_09_v3	503912	504912	PF3D7_0911100	conservedPlasmodiumprotein,unknownfunction	20.5992	38.8696	0.529957	0.999623	0.000376602		pv|pk|pb|pc|py	pv|pk|pb|pc|py
Pf3D7_12_v3	1254981	1255981	PF3D7_1230500	WDrepeat-containingprotein,putative	29.5783	55.8408	0.52969	0.999623	0.000376602		pv|pk|pb|pc|py	pv|pk|pb|pc|py
Pf3D7_12_v3	997853	998853	PF3D7_1224500	histonechaperoneASF1,putative(ASF1)	29.0501	54.8454	0.529672	0.999623	0.000376602		pv|pk|pb|pc|py	pv|pk|pb|pc|py
Pf3D7_13_v3	501290	502290	PF3D7_1311800	M1-familyalanylaminopeptidase(M1AAP)	25.3528	47.8777	0.529533	0.999623	0.000376602		pv|pk|pb|pc|py	pv|pk|pb|pc|py
Pf3D7_04_v3	778924	779924	PF3D7_0417500	memo-likeprotein	24.0323	45.3893	0.529471	0.999623	0.000376602		pv|pk|pb|pc|py	pv|pk|pb|pc|py
Pf3D7_03_v3	225293	226293	PF3D7_0304700	conservedPlasmodiumprotein,unknownfunction	21.9196	41.4078	0.529359	0.999623	0.000376602
Pf3D7_10_v3	599913	600913	PF3D7_1014800	conservedPlasmodiumprotein,unknownfunction	21.9196	41.4078	0.529359	0.999623	0.000376602		pv|pk|pb|pc|py	pv|pk|pb|pc|py
Pf3D7_07_v3	690568	691568	PF3D7_0715600	GTP-bindingtranslationelongationfactortufamilyprotein,putative	26.6733	50.416	0.529064	0.999623	0.000376602		pv|pk|pb|pc|py	pv|pk|pb|pc|py
Pf3D7_06_v3	1292472	1293472	PF3D7_0630900	ATP-dependentRNAhelicaseHAS1(HAS1)	26.1451	49.4206	0.529032	0.999623	0.000376602		pv|pk|pb|pc|py	pv|pk|pb|pc|py
Pf3D7_11_v3	1267955	1268955	PF3D7_1132700	mitochondrialribosomalproteinL2precursor	25.0887	47.4298	0.528965	0.999623	0.000376602		pv|pk|pb|pc|py	pv|pk|pb|pc|py
Pf3D7_10_v3	1034185	1035185	PF3D7_1024800	conservedPlasmodiumprotein,unknownfunction	24.8246	46.9321	0.528947	0.999623	0.000376602		pv|pk|pb|pc|py	pv|pk|pb|pc|py
Pf3D7_11_v3	159615	160615	PF3D7_1103700	caseinkinaseIIbetachain(CK2beta1)	24.0323	45.4391	0.52889	0.999623	0.000376602		pv|pk|pb|pc|py	pv|pk|pb|pc|py
Pf3D7_14_v3	855463	856463	PF3D7_1420600	pantothenatekinase,putative(PANK)	23.7683	44.9414	0.528873	0.999623	0.000376602		pv|pk|pb|pc|py	pv|pk|pb|pc|py
Pf3D7_13_v3	964190	965190	PF3D7_1323000	beta-hydroxyacyl-ACPdehydratase(FabZ)	29.8424	56.438	0.528764	0.999623	0.000376602		pv|pk|pb|pc|py	pv|pk|pb|pc|py
Pf3D7_13_v3	2194949	2195949	PF3D7_1355300	histone-lysineN-methyltransferase,putative(SET6)	22.1837	41.9552	0.528747	0.999623	0.000376602		pv|pk|pb|pc|py	pv|pk|pb|pc|py
Pf3D7_06_v3	235897	236897	PF3D7_0605700	conservedPlasmodiumprotein,unknownfunction	28.2578	53.4519	0.528658	0.999623	0.000376602		pv|pk|pb|pc|py	pv|pk|pb|pc|py
Pf3D7_13_v3	1040657	1041657	PF3D7_1324900	L-lactatedehydrogenase(LDH)	27.9937	52.9542	0.52864	0.999623	0.000376602		pv|pk|pb|pc|py	pv|pk|pb|pc|py
Pf3D7_11_v3	1422244	1423244	PF3D7_1136300	tudorstaphylococcalnuclease(TSN)	20.3351	38.4714	0.528577	0.999623	0.000376602		pv|pk|pb|pc|py	pv|pk|pb|pc|py
Pf3D7_11_v3	225565	226565	PF3D7_1105100	histoneH2B(H2B)	20.071	37.9737	0.52855	0.999623	0.000376602		pv|pk|pb|pc|py	pv|pk|pb|pc|py
Pf3D7_13_v3	1403951	1404951	PF3D7_1334400	MSP7-likeprotein(MSRP4)	26.4092	49.968	0.528522	0.999623	0.000376602		pv|pk|pb|pc|py	pv|pk|pb|pc|py
Pf3D7_14_v3	2284613	2285613	PF3D7_1455800	LCCLdomain-containingprotein(CCp2)	25.881	48.9727	0.528478	0.999623	0.000376602		pv|pk|pb|pc|py	pv|pk|pb|pc|py
Pf3D7_10_v3	709007	710007	PF3D7_1017700	conservedPlasmodiumprotein,unknownfunction	25.3528	47.9773	0.528433	0.999623	0.000376602
Pf3D7_11_v3	156114	157114	PF3D7_1103600	actin-likeprotein,putative(ALP2a)	24.0323	45.4888	0.528312	0.999623	0.000376602		pv|pk|pb|pc|py	pv|pk|pb|pc|py
Pf3D7_14_v3	2494262	2495262	PF3D7_1461400	conservedPlasmodiumprotein,unknownfunction	24.0323	45.4888	0.528312	0.999623	0.000376602		pv|pk|pb|pc|py	pv|pk|pb|pc|py
Pf3D7_06_v3	600017	601017	PF3D7_0614300	organicaniontransporter	24.0323	45.4888	0.528312	0.999623	0.000376602		pv|pk|pb|pc|py	pv|pk|pb|pc|py
Pf3D7_02_v3	716049	717049	PF3D7_0217300	AP-2complexsubunitsigma,putative	23.7683	44.9911	0.528289	0.999623	0.000376602		pv|pk|pb|pc|py	pv|pk|pb|pc|py
Pf3D7_06_v3	1073395	1074395	PF3D7_0626600	conservedPlasmodiumprotein,unknownfunction	23.7683	44.9911	0.528289	0.999623	0.000376602		pv|pk|pb|pc|py	pv|pk|pb|pc|py
Pf3D7_13_v3	624285	625285	PF3D7_1314600	lipoate-proteinligase1(LipL1)	28.786	54.497	0.528213	0.999623	0.000376602		pv|pk|pb|pc|py	pv|pk|pb|pc|py
Pf3D7_13_v3	644214	645214	PF3D7_1315300	conservedPlasmodiumprotein,unknownfunction	22.7119	43.0004	0.528179	0.999623	0.000376602		pv|pk|pb|pc|py	pv|pk|pb|pc|py
Pf3D7_07_v3	915934	916934	PF3D7_0721100	conservedPlasmodiumprotein,unknownfunction	27.2014	51.5109	0.528071	0.999623	0.000376602		pv|pk|pb|pc|py	pv|pk|pb|pc|py
Pf3D7_09_v3	704857	705857	PF3D7_0916900	conservedPlasmodiumprotein,unknownfunction	26.9374	51.0132	0.528048	0.999623	0.000376602		pv|pk|pb|pc|py	pv|pk|pb|pc|py
Pf3D7_05_v3	888157	889157	PF3D7_0521900	conservedPlasmodiumprotein,unknownfunction	26.1451	49.5201	0.527969	0.999623	0.000376602		pv|pk|pb|pc|py	pv|pk|pb|pc|py
Pf3D7_06_v3	1221441	1222441	PF3D7_0629700	SETdomainprotein,putative(SET1)	26.1451	49.5201	0.527969	0.999623	0.000376602		pv|pk|pb|pc|py	pv|pk|pb|pc|py
Pf3D7_02_v3	232976	233976	PF3D7_0205800	conservedPlasmodiumprotein,unknownfunction	25.3528	48.027	0.527886	0.999623	0.000376602		pv|pk|pb|pc|py	pv|pk|pb|pc|py
Pf3D7_01_v3	130340	131340	PF3D7_0102900	aspartate--tRNAligase	25.0887	47.5294	0.527856	0.999623	0.000376602		pv|pk|pb|pc|py	pv|pk|pb|pc|py
Pf3D7_09_v3	960890	961890	PF3D7_0923700	conservedprotein,unknownfunction	24.8246	47.0317	0.527827	0.999623	0.000376602		pv|pk|pb|pc|py	pv|pk|pb|pc|py
Pf3D7_14_v3	1095186	1096186	PF3D7_1428000	conservedPlasmodiummembraneprotein,unknownfunction	28.2578	53.5514	0.527676	0.999623	0.000376602		pv|pk|pb|pc|py	pv|pk|pb|pc|py
Pf3D7_09_v3	269209	270209	PF3D7_0905300	dyneinheavychain,putative	22.976	43.5478	0.527604	0.999623	0.000376602		pv|pk|pb|pc|py	pv|pk|pb|pc|py
Pf3D7_12_v3	932417	933417	PF3D7_1223200	nucleusexportproteinBRR6,putative	26.9374	51.063	0.527533	0.999623	0.000376602		pv|pk|pb|pc|py	pv|pk|pb|pc|py
Pf3D7_14_v3	2731486	2732486	PF3D7_1466800	conservedPlasmodiumprotein,unknownfunction	21.9196	41.5571	0.527457	0.999623	0.000376602		pv|pk|pb|pc|py	pv|pk|pb|pc|py
Pf3D7_14_v3	419942	420942	PF3D7_1410400	rhoptry-associatedprotein1(RAP1)	24.8246	47.0814	0.52727	0.999623	0.000376602		pv|pk|pb|pc|py	pv|pk|pb|pc|py
Pf3D7_13_v3	235935	236935	PF3D7_1304500	smallheatshockprotein,putative	24.8246	47.0814	0.52727	0.999623	0.000376602		pv|pk|pc	pv|pk|pc
Pf3D7_04_v3	420324	421324	PF3D7_0408700	sporozoitemicronemalproteinessentialforcelltraversal(PLP1)	24.8246	47.0814	0.52727	0.999623	0.000376602		pv|pk|pb|pc|py	pv|pk|pb|pc|py
Pf3D7_12_v3	2128286	2129286	PF3D7_1252300	conservedPlasmodiumprotein,unknownfunction	24.5605	46.5837	0.527234	0.999623	0.000376602		pv|pk
Pf3D7_12_v3	863310	864310	PF3D7_1221600	proteinTSSC1,putative	24.2964	46.0861	0.527196	0.999623	0.000376602		pv|pk|pb|pc|py	pv|pk|pb|pc|py
Pf3D7_13_v3	1664354	1665354	PF3D7_1342300	tetratricopeptiderepeatfamilyprotein,putative	27.2014	51.6104	0.527053	0.999623	0.000376602		pv|pk|pb|pc|py	pv|pk|pb|pc|py
Pf3D7_13_v3	1852398	1853398	PF3D7_1346400	conservedPlasmodiumprotein,unknownfunction	22.976	43.5976	0.527001	0.999623	0.000376602		pv|pk|pb|pc|py	pv|pk|pb|pc|py
Pf3D7_11_v3	1742089	1743089	PF3D7_1143700	conservedPlasmodiumprotein,unknownfunction	24.2964	46.1358	0.526628	0.999623	0.000376602		pv|pk|pb|pc|py	pv|pk|pb|pc|py
Pf3D7_12_v3	102124	103124	PF3D7_1201600	NIMArelatedkinase3(NEK3)	24.0323	45.6381	0.526584	0.999623	0.000376602		pv|pk|pb|pc|py	pv|pk|pb|pc|py
Pf3D7_05_v3	1198665	1199665	PF3D7_0529400.1	conservedPlasmodiumprotein,unknownfunction	23.5042	44.6428	0.526495	0.999623	0.000376602
Pf3D7_05_v3	1198665	1199665	PF3D7_0529400.2	conservedPlasmodiumprotein,unknownfunction	23.5042	44.6428	0.526495	0.999623	0.000376602
Pf3D7_12_v3	2009928	2010928	PF3D7_1249200	conservedPlasmodiumprotein,unknownfunction	20.071	38.123	0.52648	0.999623	0.000376602		pv|pk|pb|pc|py	pv|pk|pb|pc|py
Pf3D7_11_v3	859634	860634	PF3D7_1122600	conservedPlasmodiumprotein,unknownfunction	26.6733	50.6648	0.526466	0.999623	0.000376602		pv|pk|pb|pc|py	pv|pk|pb|pc|py
Pf3D7_13_v3	2492643	2493643	PF3D7_1362300	conservedprotein,unknownfunction	22.976	43.6474	0.5264	0.999623	0.000376602		pv|pk|pb|pc|py	pv|pk|pb|pc|py
Pf3D7_13_v3	685451	686451	PF3D7_1316500	pre-mRNA-processingfactor40,putative(PRP40)	26.1451	49.6694	0.526382	0.999623	0.000376602		pv|pk|pb|pc|py	pv|pk|pb|pc|py
Pf3D7_08_v3	680457	681457	PF3D7_0814000	60SribosomalproteinL13-2,putative	22.7119	43.1497	0.526351	0.999623	0.000376602		pv|pk|pb|pc|py	pv|pk|pb|pc|py
Pf3D7_04_v3	621594	622594	PF3D7_0413800	50SribosomalproteinL10,putative	28.2578	53.7007	0.526209	0.999623	0.000376602		pv|pk|pb|pc|py	pv|pk|pb|pc|py
Pf3D7_04_v3	632626	633626	PF3D7_0414000	chromosomeassociatedprotein,putative	27.9937	53.203	0.526168	0.999623	0.000376602		pv|pk|pb|pc|py	pv|pk|pb|pc|py
Pf3D7_12_v3	868760	869760	PF3D7_1221800	conservedPlasmodiumprotein,unknownfunction	24.8246	47.181	0.526157	0.999623	0.000376602		pv|pk|pb|pc|py	pv|pk|pb|pc|py
Pf3D7_03_v3	336679	337679	PF3D7_0307800	conservedPlasmodiumprotein,unknownfunction	27.7296	52.7053	0.526125	0.999623	0.000376602		pv|pk|pb|pc|py	pv|pk|pb|pc|py
Pf3D7_04_v3	1066128	1067128	PF3D7_0423600	conservedPlasmodiumprotein,unknownfunction	24.5605	46.6833	0.526109	0.999623	0.000376602		pv|pk|pb|pc|py	pv|pk|pb|pc|py
Pf3D7_13_v3	653338	654338	PF3D7_1315500	conservedPlasmodiumprotein,unknownfunction	20.8632	39.6659	0.525973	0.999623	0.000376602		pv|pk|pb|pc|py	pv|pk|pb|pc|py
Pf3D7_01_v3	172364	173364	PF3D7_0103900	parasite-infectederythrocytesurfaceprotein(PIEPS15)	20.8632	39.6659	0.525973	0.999623	0.000376602		pv|pk|pb|pc|py	pv|pk|pb|pc|py
Pf3D7_04_v3	620302	621302	PF3D7_0413700	lysinedecarboxylase-likeprotein,putative	29.5783	56.2389	0.52594	0.999623	0.000376602		pv|pk|pb|pc|py	pv|pk|pb|pc|py
Pf3D7_09_v3	874457	875457	PF3D7_0921400	NifU-likescaffoldprotein,putative(NifU)	25.881	49.2215	0.525807	0.999623	0.000376602		pv|pk|pb|pc|py	pv|pk|pb|pc|py
Pf3D7_08_v3	318226	319226	PF3D7_0805700	serine/threonineproteinkinase,FIKKfamily(FIKK8)	25.881	49.2215	0.525807	0.999623	0.000376602		pv|pk|pb|pc|py	pv|pk|pb|pc|py
Pf3D7_12_v3	359495	360495	PF3D7_1208000	apicoplastribosomalproteinL29precursor,putative	22.976	43.6971	0.525801	0.999623	0.000376602		pv|pk|pb|pc|py	pv|pk|pb|pc|py
Pf3D7_08_v3	478326	479326	PF3D7_0809500	histoneacetyltransferasesubunitNuA4,putative	22.976	43.6971	0.525801	0.999623	0.000376602		pv|pk|pb|pc|py	pv|pk|pb|pc|py
Pf3D7_10_v3	1443941	1444941	PF3D7_1036600.1	conservedPlasmodiumprotein,unknownfunction	19.8069	37.6751	0.525729	0.999623	0.000376602
Pf3D7_10_v3	1443941	1444941	PF3D7_1036600.2	conservedPlasmodiumprotein,unknownfunction	19.8069	37.6751	0.525729	0.999623	0.000376602
Pf3D7_07_v3	502094	503094	PF3D7_0711400	histonedeacetylasecomplexsubunitSAP18,putative(SAP18)	25.3528	48.2261	0.525707	0.999623	0.000376602		pv|pk|pb|pc|py	pv|pk|pb|pc|py
Pf3D7_14_v3	836184	837184	PF3D7_1420100	conservedPlasmodiumprotein,unknownfunction	25.0887	47.7284	0.525656	0.999623	0.000376602		pv|pk|pb|pc|py	pv|pk|pb|pc|py
Pf3D7_13_v3	1438352	1439352	PF3D7_1335300	reticulocytebindingprotein2homologueb(RH2b)	5.54593	10.551	0.525631	0.999623	0.000376602		pv|pk|pb|pc|py
Pf3D7_12_v3	1152852	1153852	PF3D7_1228400	conservedPlasmodiumprotein,unknownfunction	27.4655	52.2574	0.525581	0.999623	0.000376602		pv|pk|pb|pc|py	pv|pk|pb|pc|py
Pf3D7_10_v3	510584	511584	PF3D7_1013200	conservedPlasmodiumprotein,unknownfunction	27.2014	51.7597	0.525532	0.999623	0.000376602		pv|pk|pb|pc|py	pv|pk|pb|pc|py
Pf3D7_13_v3	130586	131586	PF3D7_1302400	conservedPlasmodiummembraneprotein,unknownfunction	21.6555	41.2087	0.525508	0.999623	0.000376602		pv|pk|pb|pc|py	pv|pk|pb|pc|py
Pf3D7_05_v3	580727	581727	PF3D7_0513700	secretedookineteprotein,putative(PSOP12)	24.2964	46.2354	0.525493	0.999623	0.000376602		pv|pk|pb|pc|py	pv|pk|pb|pc|py
Pf3D7_09_v3	128724	129724	PF3D7_0903000	conservedprotein,unknownfunction	21.3914	40.711	0.525445	0.999623	0.000376602		pv|pk|pb|pc|py	pv|pk|pb|pc|py
Pf3D7_03_v3	787953	788953	PF3D7_0318700	trophozoitestageantigen	21.3914	40.711	0.525445	0.999623	0.000376602
Pf3D7_04_v3	1016747	1017747	PF3D7_0422200	erythrocytemembrane-associatedantigen	26.4092	50.2666	0.525383	0.999623	0.000376602		pv|pk|pb|pc|py	pv|pk|pb|pc|py
Pf3D7_01_v3	330238	331238	PF3D7_0108100	conservedPlasmodiumprotein,unknownfunction	23.7683	45.24	0.525382	0.999623	0.000376602		pv|pk|pb|pc|py	pv|pk|pb|pc|py
Pf3D7_08_v3	276913	277913	PF3D7_0804700	conservedPlasmodiumprotein,unknownfunction	25.881	49.2713	0.525275	0.999623	0.000376602		pb|pc|py	pb|pc|py
Pf3D7_07_v3	962870	963870	PF3D7_0722800	conservedPlasmodiumprotein,unknownfunction	28.2578	53.8002	0.525236	0.999623	0.000376602		pv|pk|pb|pc|py	pv|pk|pb|pc|py
Pf3D7_11_v3	650843	651843	PF3D7_1117000	conservedPlasmodiummembraneprotein,unknownfunction	25.6169	48.7736	0.525221	0.999623	0.000376602		pv|pk|pb|pc|py	pv|pk|pb|pc|py
Pf3D7_03_v3	208419	209419	PF3D7_0304200	EH(Eps15homology)protein(PAST1)	22.976	43.7469	0.525203	0.999623	0.000376602		pv|pk|pb|pc|py	pv|pk|pb|pc|py
Pf3D7_14_v3	1957175	1958175	PF3D7_1447900	multidrugresistanceprotein2(MDR2)	22.976	43.7469	0.525203	0.999623	0.000376602		pv|pk|pb|pc|py	pv|pk|pb|pc|py
Pf3D7_14_v3	399918	400918	PF3D7_1410200	cytidinetriphosphatesynthetase	22.7119	43.2492	0.52514	0.999623	0.000376602		pv|pk|pb|pc|py	pv|pk|pb|pc|py
Pf3D7_13_v3	1998315	1999315	PF3D7_1349700	peptidase,putative	22.4478	42.7515	0.525076	0.999623	0.000376602		pv|pk|pb|pc|py	pv|pk|pb|pc|py
Pf3D7_12_v3	1940865	1941865	PF3D7_1246800	signalrecognitionparticlereceptor,betasubunit(SRPR-beta)	22.4478	42.7515	0.525076	0.999623	0.000376602		pv|pk|pb|pc|py	pv|pk|pb|pc|py
Pf3D7_11_v3	1210956	1211956	PF3D7_1131500	conservedPlasmodiumprotein,unknownfunction	27.2014	51.8095	0.525027	0.999623	0.000376602		pv|pk|pb|pc|py	pv|pk|pb|pc|py
Pf3D7_14_v3	2974992	2975992	PF3D7_1473000	conservedPlasmodiumprotein,unknownfunction	24.5605	46.7828	0.52499	0.999649	0.000351226		pv|pk|pb|pc|py	pv|pk|pb|pc|py
Pf3D7_03_v3	193930	194930	PF3D7_0303800	IBRdomainprotein,putative	26.9374	51.3118	0.524975	0.999649	0.000351226		pv|pk|pb|pc|py	pv|pk|pb|pc|py
Pf3D7_12_v3	1198714	1199714	PF3D7_1229100	multidrugresistance-associatedprotein2(MRP2)	19.2787	36.7295	0.524883	0.999649	0.000351226		pv|pk|pb|py	pv|pk|pb|py
Pf3D7_04_v3	498668	499668	PF3D7_0411000	conservedPlasmodiumprotein,unknownfunction	23.7683	45.2898	0.524805	0.999649	0.000351226		pv|pk|pb|pc|py	pv|pk|pb|pc|py
Pf3D7_10_v3	1024369	1025369	PF3D7_1024400	conservedPlasmodiumprotein,unknownfunction	28.5219	54.3477	0.524804	0.999649	0.000351226		pv|pk|pb|pc|py	pv|pk|pb|pc|py
Pf3D7_11_v3	667222	668222	PF3D7_1117500	tyrosine--tRNAligase	28.2578	53.85	0.52475	0.999649	0.000351226		pv|pk|pb|pc|py	pv|pk|pb|pc|py
Pf3D7_09_v3	875102	876102	PF3D7_0921500	conservedPlasmodiumprotein,unknownfunction	27.9937	53.3523	0.524695	0.999649	0.000351226		pv|pk|pb|pc|py	pv|pk|pb|pc|py
Pf3D7_07_v3	931664	932664	PF3D7_0721600	40SribosomalproteinS5,putative	23.2401	44.2944	0.524674	0.999649	0.000351226		pv|pk|pb|pc|py	pv|pk|pb|pc|py
Pf3D7_06_v3	1273032	1274032	PF3D7_0630400	conservedPlasmodiumprotein,unknownfunction	25.3528	48.3257	0.524624	0.999649	0.000351226		pv|pk|pb|pc|py	pv|pk|pb|pc|py
Pf3D7_01_v3	215276	216276	PF3D7_0104800	novelputativetransporter1(NPT1)	25.3528	48.3257	0.524624	0.999649	0.000351226		pv|pk|pb|pc|py	pv|pk|pb|pc|py
Pf3D7_02_v3	784328	785328	PF3D7_0219700	Plasmodiumexportedprotein(PHISTc),unknownfunction(GEXP20)	25.3528	48.3257	0.524624	0.999649	0.000351226	phistc	pv|pk	pv
Pf3D7_03_v3	295594	296594	PF3D7_0306300	glutaredoxin1(GRX1)	22.4478	42.8013	0.524465	0.999649	0.000351226		pv|pk|pb|pc|py	pv|pk|pb|pc|py
Pf3D7_13_v3	161160	162160	PF3D7_1303200.1	SNAREprotein,putative	24.5605	46.8326	0.524432	0.999649	0.000351226
Pf3D7_13_v3	161160	162160	PF3D7_1303200.2	SNAREprotein,putative	24.5605	46.8326	0.524432	0.999649	0.000351226
Pf3D7_04_v3	614856	615856	PF3D7_0413500	phosphoglucomutase-2(PGM2)	26.6733	50.8639	0.524405	0.999649	0.000351226		pv|pk|pb|pc|py	pv|pk|pb|pc|py
Pf3D7_10_v3	62652	63652	PF3D7_1001000	Plasmodiumexportedprotein(hyp12),unknownfunction(PfJ13)	22.1837	42.3036	0.524393	0.999649	0.000351226	hypxx
Pf3D7_05_v3	646159	647159	PF3D7_0515600	conservedPlasmodiumprotein,unknownfunction	26.4092	50.3662	0.524344	0.999649	0.000351226		pv|pk|pb|pc|py	pv|pk|pb|pc|py
Pf3D7_07_v3	126635	127635	PF3D7_0703200	conservedPlasmodiumprotein,unknownfunction	24.0323	45.8372	0.524297	0.999649	0.000351226		pv|pk|pb|pc|py	pv|pk|pb|pc|py
Pf3D7_14_v3	2387286	2388286	PF3D7_1458000	cysteineproteinasefalcipain1(FP1)	24.0323	45.8372	0.524297	0.999649	0.000351226		pv|pk|pb|pc|py	pv|pk|pb|pc|py
Pf3D7_14_v3	636033	637033	PF3D7_1415700	serineC-palmitoyltransferase,putative	26.1451	49.8685	0.524281	0.999649	0.000351226		pv|pk|pb|pc|py	pv|pk|pb|pc|py
Pf3D7_04_v3	407409	408409	PF3D7_0408400	conservedPlasmodiumprotein,unknownfunction	25.881	49.3708	0.524217	0.999649	0.000351226		pv|pk|pb|pc|py	pv|pk|pb|pc|py
Pf3D7_14_v3	1230536	1231536	PF3D7_1431300	largeribosomalsubunitassociatedGTPase,putative	27.9937	53.4021	0.524206	0.999649	0.000351226		pv|pk|pb|pc|py	pv|pk|pb|pc|py
Pf3D7_04_v3	709583	710583	PF3D7_0416200	conservedprotein,unknownfunction	26.9374	51.4113	0.523959	0.999649	0.000351226		pv|pk|pb|pc|py	pv|pk|pb|pc|py
Pf3D7_14_v3	1509589	1510589	PF3D7_1437200	ribonucleoside-diphosphatereductase,largesubunit,putative	24.8246	47.38	0.523947	0.999649	0.000351226		pv|pk|pb|pc|py	pv|pk|pb|pc|py
Pf3D7_12_v3	988128	989128	PF3D7_1224300	polyadenylate-bindingprotein,putative(PABP)	28.786	54.9449	0.523907	0.999649	0.000351226		pv|pk|pb|pc|py	pv|pk|pb|pc|py
Pf3D7_09_v3	1247440	1248440	PF3D7_0930900	NifU-likeprotein,putative(IscU2)	26.6733	50.9136	0.523893	0.999649	0.000351226		pv|pk|pb|pc|py	pv|pk|pb|pc|py
Pf3D7_01_v3	280655	281655	PF3D7_0106700	smallribosomalsubunitassemblingAARP2protein(AARP2)	24.5605	46.8824	0.523875	0.999649	0.000351226		pv|pk|pb|pc|py	pv|pk|pb|pc|py
Pf3D7_13_v3	681649	682649	PF3D7_1316300	conservedPlasmodiumprotein,unknownfunction	26.1451	49.9183	0.523758	0.999649	0.000351226		pv|pk|pb|pc|py	pv|pk|pb|pc|py
Pf3D7_14_v3	1530330	1531330	PF3D7_1437800	traffickingproteinparticlecomplexsubunit5,putative(TRAPPC5)	25.881	49.4206	0.523689	0.999649	0.000351226		pv|pk|pb|pc|py	pv|pk|pb|pc|py
Pf3D7_13_v3	1639117	1640117	PF3D7_1341500	innermembranecomplexsuturecomponent,putative(ISC1)	25.6169	48.9229	0.523618	0.999649	0.000351226		pv|pk|pb|pc|py	pv|pk|pb|pc|py
Pf3D7_14_v3	1830509	1831509	PF3D7_1444400	conservedPlasmodiumprotein,unknownfunction	23.5042	44.8916	0.523577	0.999649	0.000351226		pv|pk|pb|pc|py	pv|pk|pb|pc|py
Pf3D7_10_v3	462993	463993	PF3D7_1012000	E3ubiquitin-proteinligase,putative	23.5042	44.8916	0.523577	0.999649	0.000351226		pv|pk|pb|pc|py	pv|pk|pb|pc|py
Pf3D7_13_v3	585115	586115	PF3D7_1313600	conservedPlasmodiumprotein,unknownfunction	24.8246	47.4298	0.523397	0.999649	0.000351226		pv|pk|pb|pc|py	pv|pk|pb|pc|py
Pf3D7_02_v3	540469	541469	PF3D7_0213200	conservedPlasmodiumprotein,unknownfunction	28.5219	54.497	0.523366	0.999649	0.000351226		pv|pk|pb|pc|py	pv|pk|pb|pc|py
Pf3D7_09_v3	588763	589763	PF3D7_0913700	conservedPlasmodiumprotein,unknownfunction	24.5605	46.9321	0.52332	0.999649	0.000351226		pv|pk|pb|pc|py	pv|pk|pb|pc|py
Pf3D7_13_v3	1679193	1680193	PF3D7_1342800	phosphoenolpyruvatecarboxykinase(PEPCK)	25.881	49.4703	0.523162	0.999649	0.000351226		pv|pk|pb|pc|py	pv|pk|pb|pc|py
Pf3D7_11_v3	258279	259279	PF3D7_1106100	apicoplastribosomalproteinS15precursor,putative	20.3351	38.8696	0.523162	0.999649	0.000351226		pv|pk|pb|pc|py	pv|pk|pb|pc|py
Pf3D7_10_v3	397493	398493	PF3D7_1009800	conservedPlasmodiummembraneprotein,unknownfunction	21.9196	41.9055	0.523072	0.999649	0.000351226		pv|pk|pb|pc|py	pv|pk|pb|pc|py
Pf3D7_13_v3	1755712	1756712	PF3D7_1343900	U4/U6smallnuclearribonucleoproteinPRP4,putative(PRPF4)	21.9196	41.9055	0.523072	0.999649	0.000351226		pv|pk|pb|pc|py	pv|pk|pb|pc|py
Pf3D7_09_v3	335482	336482	PF3D7_0906910	tubulin-specificchaperone,putative	22.976	43.946	0.522823	0.999649	0.000351226		pv|pk|pb|pc|py	pv|pk|pb|pc|py
Pf3D7_14_v3	2565783	2566783	PF3D7_1463000	conservedPlasmodiumprotein,unknownfunction	24.5605	46.9819	0.522765	0.999649	0.000351226		pv|pk|pb|pc|py	pv|pk|pb|pc|py
Pf3D7_05_v3	881876	882876	PF3D7_0521700	DEAD/DEAHboxATP-dependentRNAhelicase,putative	26.1451	50.0178	0.522716	0.999649	0.000351226		pv|pk|pb|pc|py	pv|pk|pb|pc|py
Pf3D7_14_v3	239247	240247	PF3D7_1406600	ATP-dependentClpprotease,putative(ClpC)	25.881	49.5201	0.522636	0.999649	0.000351226		pv|pk|pb|pc|py	pv|pk|pb|pc|py
Pf3D7_14_v3	2276743	2277743	PF3D7_1455600	ferlin,putative	25.881	49.5201	0.522636	0.999649	0.000351226		pv|pk|pb|pc|py	pv|pk|pb|pc|py
Pf3D7_13_v3	1268811	1269811	PF3D7_1329900	conservedPlasmodiumprotein,unknownfunction	22.1837	42.4529	0.522549	0.999649	0.000351226		pv|pk|pb|pc|py	pv|pk|pb|pc|py
Pf3D7_02_v3	474742	475742	PF3D7_0211800	asparagine--tRNAligase(AsnRS)	27.2014	52.0583	0.522518	0.999649	0.000351226		pv|pk|pb|pc|py	pv|pk|pb|pc|py
Pf3D7_12_v3	408650	409650	PF3D7_1208800	zincfingerprotein,putative	25.3528	48.5247	0.522472	0.999649	0.000351226		pv|pk|pb|pc|py	pv|pk|pb|pc|py
Pf3D7_13_v3	1970252	1971252	PF3D7_1349100	nucleosidediphosphatehydrolase,putative	21.9196	41.9552	0.522453	0.999649	0.000351226		pv|pk|pb|pc|py	pv|pk|pb|pc|py
Pf3D7_11_v3	426364	427364	PF3D7_1110600	mitochondrialribosomalproteinL11precursor,putative	23.5042	44.9911	0.522419	0.999649	0.000351226		pv|pk|pb|pc|py	pv|pk|pb|pc|py
Pf3D7_11_v3	455169	456169	PF3D7_1111800	peptidyl-prolylcis-transisomerase,putative	23.5042	44.9911	0.522419	0.999649	0.000351226		pv|pk|pb|pc|py	pv|pk|pb|pc|py
Pf3D7_14_v3	1008510	1009510	PF3D7_1425800	conservedPlasmodiumprotein,unknownfunction	23.2401	44.4934	0.522327	0.999649	0.000351226
Pf3D7_12_v3	2121987	2122987	PF3D7_1252100	rhoptryneckprotein3(RON3)	23.2401	44.4934	0.522327	0.999649	0.000351226		pv|pk|pb|pc|py	pv|pk|pb|pc|py
Pf3D7_08_v3	1149330	1150330	PF3D7_0826400	dehydrodolichyldiphosphatesynthetase,putative	21.3914	40.9599	0.522252	0.999649	0.000351226		pv|pk|pb|pc|py	pv|pk|pb|pc|py
Pf3D7_14_v3	1635755	1636755	PF3D7_1440100	conservedPlasmodiumprotein,unknownfunction	24.5605	47.0317	0.522212	0.999649	0.000351226		pv|pk|pb|pc|py	pv|pk|pb|pc|py
Pf3D7_14_v3	587029	588029	PF3D7_1414500	atypicalproteinkinase,ABC-1family,putative(ABCk2)	22.7119	43.4981	0.522135	0.999649	0.000351226		pv|pk|pb|pc|py	pv|pk|pb|pc|py
Pf3D7_11_v3	1471377	1472377	PF3D7_1137400	UVB-resistanceproteinUVR8homologue	22.7119	43.4981	0.522135	0.999649	0.000351226		pv|pk|pb|pc|py	pv|pk|pb|pc|py
Pf3D7_13_v3	915860	916860	PF3D7_1322000	adenosine-diphosphatase,putative	24.2964	46.534	0.522121	0.999649	0.000351226		pv|pk|pb|pc|py	pv|pk|pb|pc|py
Pf3D7_11_v3	970876	971876	PF3D7_1124600	ethanolaminekinase(EK)	24.2964	46.534	0.522121	0.999649	0.000351226		pv|pk|pb|pc|py	pv|pk|pb|pc|py
Pf3D7_04_v3	1075847	1076847	PF3D7_0423800	cysteine-richprotectiveantigen(CyRPA)	23.7683	45.5386	0.521937	0.999649	0.000351226		pv|pk
Pf3D7_07_v3	880363	881363	PF3D7_0720300	conservedPlasmodiumprotein,unknownfunction	28.2578	54.1486	0.521857	0.999649	0.000351226		pv|pk|pb|pc|py	pv|pk|pb|pc|py
Pf3D7_08_v3	393759	394759	PF3D7_0807600	conservedPlasmodiumprotein,unknownfunction	26.6733	51.1127	0.521853	0.999649	0.000351226		pv|pk|pb|pc|py	pv|pk|pb|pc|py
Pf3D7_04_v3	698268	699268	PF3D7_0415900	60SribosomalproteinL15,putative	25.0887	48.0768	0.521846	0.999649	0.000351226		pv|pk|pb|pc|py	pv|pk|pb|pc|py
Pf3D7_14_v3	2606792	2607792	PF3D7_1464500	conservedPlasmodiummembraneprotein,unknownfunction	23.5042	45.0409	0.521841	0.999649	0.000351226		pv|pk|pb|pc|py	pv|pk|pb|pc|py
Pf3D7_06_v3	1033274	1034274	PF3D7_0625400	conservedPlasmodiumprotein,unknownfunction	23.2401	44.5432	0.521743	0.999649	0.000351226		pv|pk|pb|pc|py	pv|pk|pb|pc|py
Pf3D7_12_v3	1790656	1791656	PF3D7_1242200	queuinetRNA-ribosyltransferase,putative(TGT)	23.2401	44.5432	0.521743	0.999649	0.000351226		pv|pk|pb|pc|py	pv|pk|pb|pc|py
Pf3D7_14_v3	1871278	1872278	PF3D7_1445600	RNA-bindingprotein,putative	23.2401	44.5432	0.521743	0.999649	0.000351226		pv|pk|pb|pc|py	pv|pk|pb|pc|py
Pf3D7_12_v3	1892569	1893569	PF3D7_1245300	NEDD8-conjugatingenzymeUBC12,putative(UBC12)	21.6555	41.5073	0.521728	0.999649	0.000351226		pv|pk|pb|pc|py	pv|pk|pb|pc|py
Pf3D7_10_v3	955383	956383	PF3D7_1022800	4-hydroxy-3-methylbut-2-en-1-yldiphosphatesynthase(GcpE)	30.3705	58.2297	0.521564	0.999649	0.000351226		pv|pk|pb|pc|py	pv|pk|pb|pc|py
Pf3D7_10_v3	269331	270331	PF3D7_1006400	conservedPlasmodiumprotein,unknownfunction	22.7119	43.5478	0.52154	0.999649	0.000351226		pv|pk|pb|pc|py	pv|pk|pb|pc|py
Pf3D7_13_v3	968298	969298	PF3D7_1323200	V-typeprotonATPasesubunitG,putative	22.7119	43.5478	0.52154	0.999649	0.000351226		pv|pk|pb|pc|py	pv|pk|pb|pc|py
Pf3D7_02_v3	160014	161014	PF3D7_0203300	ERCC1nucleotideexcisionrepairprotein,putative(ERCC1)	25.6169	49.122	0.521495	0.999649	0.000351226		pv|pk|pb|pc|py	pv|pk|pb|pc|py
Pf3D7_03_v3	286819	287819	PF3D7_0306000	conservedPlasmodiumprotein,unknownfunction	24.0323	46.0861	0.521465	0.999649	0.000351226		pv|pk|pb|pc|py	pv|pk|pb|pc|py
Pf3D7_14_v3	1452104	1453104	PF3D7_1435800	GTPaseEra,putative(ERA)	25.3528	48.6243	0.521402	0.999649	0.000351226		pv|pk|pb|pc|py	pv|pk|pb|pc|py
Pf3D7_09_v3	564679	565679	PF3D7_0912800	tRNA(adenine(58)-N(1))-methyltransferasenon-catalyticsubunitTRM6,putative(GCD10)	23.7683	45.5884	0.521367	0.999649	0.000351226		pv|pk|pb|pc|py	pv|pk|pb|pc|py
Pf3D7_09_v3	592607	593607	PF3D7_0913800	conservedPlasmodiumprotein,unknownfunction	22.1837	42.5525	0.521325	0.999649	0.000351226		pv|pk|pb|pc|py	pv|pk|pb|pc|py
Pf3D7_11_v3	1717046	1718046	PF3D7_1143000	alpha/betahydrolase,putative	21.9196	42.0548	0.521215	0.999649	0.000351226		pv|pk|pb|pc|py	pv|pk|pb|pc|py
Pf3D7_09_v3	1346795	1347795	PF3D7_0934200	conservedPlasmodiumprotein,unknownfunction	24.8246	47.6289	0.521209	0.999649	0.000351226		pv|pk|pb|pc|py	pv|pk|pb|pc|py
Pf3D7_03_v3	635086	636086	PF3D7_0315600	conservedPlasmodiumprotein,unknownfunction	27.7296	53.203	0.521204	0.999649	0.000351226		pb|pc|py	pb|pc|py
Pf3D7_12_v3	1832449	1833449	PF3D7_1243800	WDrepeat-containingprotein82,putative(WDR82)	25.6169	49.1717	0.520968	0.999649	0.000351226		pv|pk|pb|pc|py	pv|pk|pb|pc|py
Pf3D7_14_v3	369646	370646	PF3D7_1409500	conservedPlasmodiumprotein,unknownfunction	22.1837	42.6022	0.520717	0.999649	0.000351226
Pf3D7_02_v3	639900	640900	PF3D7_0215500	conservedPlasmodiumprotein,unknownfunction	26.1451	50.2169	0.520643	0.999649	0.000351226		pv|pk|pb|pc|py	pv|pk|pb|pc|py
Pf3D7_07_v3	928014	929014	PF3D7_0721500	conservedPlasmodiummembraneprotein,unknownfunction	21.9196	42.1045	0.5206	0.999649	0.000351226		pv|pk|pb|pc|py	pv|pk|pb|pc|py
Pf3D7_14_v3	2214410	2215410	PF3D7_1453900	conservedPlasmodiumprotein,unknownfunction	24.5605	47.181	0.520559	0.999649	0.000351226		pv|pk|pb|pc|py	pv|pk|pb|pc|py
Pf3D7_05_v3	174489	175489	PF3D7_0504500	conservedPlasmodiumprotein,unknownfunction	17.6941	33.9922	0.520534	0.999649	0.000351226		pv|pk|pb|pc|py	pv|pk|pb|pc|py
Pf3D7_13_v3	1493808	1494808	PF3D7_1337000	endopeptidase,putative	27.2014	52.2574	0.520527	0.999649	0.000351226		pv|pk|pb|pc|py	pv|pk|pb|pc|py
Pf3D7_14_v3	2924057	2925057	PF3D7_1471500	conservedPlasmodiummembraneprotein,unknownfunction	20.3351	39.0686	0.520497	0.999649	0.000351226		pv|pk|pb|pc|py	pv|pk|pb|pc|py
Pf3D7_05_v3	1079279	1080279	PF3D7_0526100	conservedPlasmodiummembraneprotein,unknownfunction	24.2964	46.6833	0.520452	0.999649	0.000351226		pv|pk|pb|pc|py	pv|pk|pb|pc|py
Pf3D7_12_v3	255867	256867	PF3D7_1205800	highmobilitygroupproteinB3,putative(HMGB3)	24.2964	46.6833	0.520452	0.999649	0.000351226		pv|pk|pb|pc|py	pv|pk|pb|pc|py
Pf3D7_12_v3	2098345	2099345	PF3D7_1251400	conservedPlasmodiumprotein,unknownfunction	25.6169	49.2215	0.520441	0.999649	0.000351226		pv|pk|pb|pc|py	pv|pk|pb|pc|py
Pf3D7_07_v3	858992	859992	PF3D7_0719600	60SribosomalproteinL11a,putative	26.9374	51.7597	0.520432	0.999649	0.000351226		pv|pk|pb|pc|py	pv|pk|pb|pc|py
Pf3D7_08_v3	365921	366921	PF3D7_0806800	vacuolarprotontranslocatingATPasesubunitA,putative	26.9374	51.7597	0.520432	0.999649	0.000351226		pv|pk|pb|pc|py	pv|pk|pb|pc|py
Pf3D7_13_v3	2636232	2637232	PF3D7_1366100	conservedPlasmodiumprotein,unknownfunction	24.0323	46.1856	0.520342	0.999649	0.000351226		pv|pk|pb|pc|py	pv|pk|pb|pc|py
Pf3D7_02_v3	442434	443434	PF3D7_0210900	conservedPlasmodiumprotein,unknownfunction	26.6733	51.262	0.520333	0.999649	0.000351226		pv|pk|pb|pc|py	pv|pk|pb|pc|py
Pf3D7_05_v3	535773	536773	PF3D7_0512400	conservedPlasmodiumprotein,unknownfunction	27.9937	53.8002	0.520327	0.999649	0.000351226		pv|pk|pb|pc|py	pv|pk|pb|pc|py
Pf3D7_14_v3	2479940	2480940	PF3D7_1460900.1	apicoplastribosomalproteinS10,putative	21.1273	40.6115	0.520229	0.999649	0.000351226
Pf3D7_14_v3	2479940	2480940	PF3D7_1460900.2	apicoplastribosomalproteinS10,putative	21.1273	40.6115	0.520229	0.999649	0.000351226
Pf3D7_14_v3	1085103	1086103	PF3D7_1427600	CorA-likeMg2+transporterprotein,putative	28.786	55.3431	0.520137	0.999649	0.000351226		pv|pk|pb|pc|py	pv|pk|pb|pc|py
Pf3D7_08_v3	109057	110057	PF3D7_0801600	conservedPlasmodiumprotein,unknownfunction	27.4655	52.8049	0.520132	0.999649	0.000351226		pv|pk|pb|pc|py	pv|pk|pb|pc|py
Pf3D7_11_v3	445299	446299	PF3D7_1111400	conservedPlasmodiumprotein,unknownfunction	24.8246	47.7284	0.520122	0.999649	0.000351226		pv|pk|pb|pc|py	pv|pk|pb|pc|py
Pf3D7_14_v3	1940556	1941556	PF3D7_1447500	innermembranecomplexprotein,putative(IMC20)	24.2964	46.7331	0.519897	0.999649	0.000351226		pv|pk|pb|pc|py	pv|pk|pb|pc|py
Pf3D7_11_v3	1971900	1972900	PF3D7_1149100.1	Plasmodiumexportedprotein,unknownfunction	24.0323	46.2354	0.519781	0.999649	0.000351226
Pf3D7_11_v3	1971900	1972900	PF3D7_1149100.2	Plasmodiumexportedprotein,unknownfunction	24.0323	46.2354	0.519781	0.999649	0.000351226
Pf3D7_14_v3	752889	753889	PF3D7_1417800	DNAreplicationlicensingfactorMCM2(MCM2)	25.881	49.8187	0.519504	0.999649	0.000351226		pv|pk|pb|pc|py	pv|pk|pb|pc|py
Pf3D7_13_v3	2430683	2431683	PF3D7_1360700	E3SUMO-proteinligasePIAS,putative(PIAS)	25.881	49.8187	0.519504	0.999649	0.000351226		pv|pk|pb|pc|py	pv|pk|pb|pc|py
Pf3D7_14_v3	244408	245408	PF3D7_1406700	vacuolarproteinsorting-associatedprotein29,putative(VPS29)	24.5605	47.2805	0.519464	0.999649	0.000351226		pv|pk|pb|pc|py	pv|pk|pb|pc|py
Pf3D7_09_v3	627254	628254	PF3D7_0914600	zincbindingprotein,putative	19.5428	37.6253	0.519406	0.999649	0.000351226		pv|pk|pb|pc|py	pv|pk|pb|pc|py
Pf3D7_13_v3	629944	630944	PF3D7_1314800	ubiquitin-likeprotein,putative	24.2964	46.7828	0.519345	0.999649	0.000351226		pv|pk|pb|pc|py	pv|pk|pb|pc|py
Pf3D7_11_v3	491591	492591	PF3D7_1113000	conservedPlasmodiumprotein,unknownfunction	26.6733	51.3616	0.519324	0.999649	0.000351226		pv|pk|pb|pc|py	pv|pk|pb|pc|py
Pf3D7_08_v3	1268635	1269635	PF3D7_0829600	earlytranscribedmembraneprotein8(ETRAMP8)	20.5992	39.6659	0.519318	0.999649	0.000351226	etramp	pv|pk	pv|pk
Pf3D7_10_v3	1137502	1138502	PF3D7_1027200	mitochondrialribosomalproteinS22precursor,putative	25.3528	48.8233	0.519277	0.999649	0.000351226		pv|pk|pb|pc|py	pv|pk|pb|pc|py
Pf3D7_12_v3	105839	106839	PF3D7_1201800	cytochromecoxidaseassemblyproteinCOX19,putative(COX19)	24.0323	46.2851	0.519223	0.999649	0.000351226		pv|pk|pb|pc|py	pv|pk|pb|pc|py
Pf3D7_14_v3	2350485	2351485	PF3D7_1457400	conservedPlasmodiumprotein,unknownfunction	22.7119	43.7469	0.519166	0.999649	0.000351226		pv|pk|pb|pc|py	pv|pk|pb|pc|py
Pf3D7_05_v3	409768	410768	PF3D7_0509800	phosphatidylinositol4-kinase(PI4K)	22.7119	43.7469	0.519166	0.999649	0.000351226		pv|pk|pb|pc|py	pv|pk|pb|pc|py
Pf3D7_14_v3	1922459	1923459	PF3D7_1446800	hemedetoxificationprotein(HDP)	22.976	44.2944	0.518711	0.999649	0.000351226		pv|pk|pb|pc|py	pv|pk|pb|pc|py
Pf3D7_01_v3	120749	121749	PF3D7_0102600	serine/threonineproteinkinase,FIKKfamily(FIKK1)	22.976	44.2944	0.518711	0.999649	0.000351226
Pf3D7_12_v3	1178686	1179686	PF3D7_1228800	WDrepeat-containingprotein,putative	24.0323	46.3349	0.518665	0.999649	0.000351226		pv|pk|pb|pc|py	pv|pk|pb|pc|py
Pf3D7_13_v3	1142657	1143657	PF3D7_1327200	ribonucleasePproteinsubunitRPR2,putative(RPR2)	28.5219	54.9947	0.51863	0.999649	0.000351226		pv|pk|pb|pc|py	pv|pk|pb|pc|py
Pf3D7_11_v3	720492	721492	PF3D7_1119100	tRNAm(1)Gmethyltransferase,putative	25.0887	48.3754	0.518625	0.999649	0.000351226		pv|pk|pb|pc|py	pv|pk|pb|pc|py
Pf3D7_13_v3	2617402	2618402	PF3D7_1365400	ubiquitin-activatingenzyme(Uba2)	24.8246	47.8777	0.5185	0.999649	0.000351226		pv|pk|pb|pc|py	pv|pk|pb|pc|py
Pf3D7_06_v3	69193	70193	PF3D7_0601600	tetratricopeptiderepeatprotein,putative	12.4123	23.9389	0.518499	0.999649	0.000351226		pv|pk|pb|pc|py
Pf3D7_13_v3	1317306	1318306	PF3D7_1331600	proteintyrosinephosphatase-likeprotein,putative(PTPLA)	22.4478	43.299	0.518437	0.999649	0.000351226		pv|pk|pb|pc|py	pv|pk|pb|pc|py
Pf3D7_13_v3	1923499	1924499	PF3D7_1348000	conservedPlasmodiumprotein,unknownfunction	22.1837	42.8013	0.518295	0.999649	0.000351226		pv|pk|pb|pc|py	pv|pk|pb|pc|py
Pf3D7_09_v3	764348	765348	PF3D7_0918600	ATP-dependentDNAhelicaseQ1(RECQ1)	26.4092	50.9634	0.518199	0.999649	0.000351226		pv|pk|pb|pc|py	pk|pb|pc|py
Pf3D7_05_v3	400937	401937	PF3D7_0509500	conservedPlasmodiumprotein,unknownfunction	26.4092	50.9634	0.518199	0.999649	0.000351226		pv|pk|pb|pc|py	pv|pk|pb|pc|py
Pf3D7_11_v3	935584	936584	PF3D7_1123600	RAPprotein,putative	27.4655	53.0039	0.518179	0.999649	0.000351226		pv|pk|pb|pc|py	pv|pk|pb|pc|py
Pf3D7_13_v3	2711218	2712218	PF3D7_1368100	26SproteasomeregulatorysubunitRPN11,putative(RPN11)	20.8632	40.2631	0.518172	0.999649	0.000351226		pv|pk|pb|pc|py	pv|pk|pb|pc|py
Pf3D7_13_v3	772395	773395	PF3D7_1318700	conservedPlasmodiumprotein,unknownfunction	28.5219	55.0445	0.518161	0.999649	0.000351226		pv|pk|pb|pc|py	pv|pk|pb|pc|py
Pf3D7_06_v3	77690	78690	PF3D7_0601900	conservedPlasmodiumprotein,unknownfunction	21.9196	42.3036	0.51815	0.999649	0.000351226		pv|pk
Pf3D7_11_v3	457436	458436	PF3D7_1111900	conservedPlasmodiumprotein,unknownfunction	27.2014	52.5063	0.51806	0.999649	0.000351226		pv|pk|pb|pc|py	pv|pk|pb|pc|py
Pf3D7_14_v3	570302	571302	PF3D7_1414300	60SribosomalproteinL10,putative	23.5042	45.3893	0.517836	0.999649	0.000351226		pv|pk|pb|pc|py	pv|pk|pb|pc|py
Pf3D7_13_v3	241157	242157	PF3D7_1304700	cyclin(CYC4)	23.5042	45.3893	0.517836	0.999649	0.000351226		pv|pk|pb|pc|py	pv|pk|pb|pc|py
Pf3D7_14_v3	46333	47333	PF3D7_1401200	Plasmodiumexportedprotein,unknownfunction	24.5605	47.4298	0.517828	0.999649	0.000351226
Pf3D7_04_v3	359378	360378	PF3D7_0406900	conservedPlasmodiumprotein,unknownfunction	26.6733	51.5109	0.517819	0.999649	0.000351226		pv|pk|pb|pc|py	pv|pk|pb|pc|py
Pf3D7_13_v3	1890621	1891621	PF3D7_1347200	nucleosidetransporter1(NT1)	23.2401	44.8916	0.517694	0.999649	0.000351226		pv|pk|pb|pc|py	pv|pk|pb|pc|py
Pf3D7_11_v3	1434670	1435670	PF3D7_1136500.1	caseinkinase1	21.1273	40.8105	0.517693	0.999649	0.000351226
Pf3D7_11_v3	1434670	1435670	PF3D7_1136500.2	caseinkinase1	21.1273	40.8105	0.517693	0.999649	0.000351226
Pf3D7_07_v3	283933	284933	PF3D7_0705600	RNAhelicase,putative	24.0323	46.4344	0.517554	0.999649	0.000351226		pv|pk|pb|pc|py	pv|pk|pb|pc|py
Pf3D7_13_v3	2568056	2569056	PF3D7_1364100	6-cysteineprotein(P92)	21.9196	42.3534	0.517541	0.999649	0.000351226		pv|pk	pv|pk
Pf3D7_13_v3	2722190	2723190	PF3D7_1368500	conservedPlasmodiumprotein,unknownfunction	20.8632	40.3129	0.517532	0.999649	0.000351226		pv|pk|pb|pc|py	pv|pk|pb|pc|py
Pf3D7_13_v3	356209	357209	PF3D7_1308000	conservedPlasmodiummembraneprotein,unknownfunction	35.9165	69.4277	0.517322	0.999649	0.000351226		pv|pk|pb|pc|py	pv|pk|pb|pc|py
Pf3D7_13_v3	2725447	2726447	PF3D7_1368600	mitochondrialimportinnermembranetranslocasesubunitTIM9,putative(TIM9)	24.5605	47.4796	0.517285	0.999649	0.000351226		pv|pk|pb|pc|py	pv|pk|pb|pc|py
Pf3D7_05_v3	936731	937731	PF3D7_0522500	50SribosomalproteinL17,apicoplast,putative(RPL17)	22.1837	42.9008	0.517093	0.999649	0.000351226		pv|pk|pb|pc|py	pv|pk|pb|pc|py
Pf3D7_14_v3	237244	238244	PF3D7_1406500	WDrepeat-containingprotein65,putative(WDR65)	22.1837	42.9008	0.517093	0.999649	0.000351226		pv|pk|pb|pc|py	pv|pk|pb|pc|py
Pf3D7_13_v3	297859	298859	PF3D7_1306400	26Sproteaseregulatorysubunit10B,putative(RPT4)	25.0887	48.5247	0.517029	0.999649	0.000351226		pv|pk|pb|pc|py	pv|pk|pb|pc|py
Pf3D7_09_v3	1189146	1190146	PF3D7_0930000	procollagenlysine5-dioxygenase,putative	29.0501	56.1892	0.517005	0.999649	0.000351226		pv|pk|pb|pc|py	pv|pk|pb|pc|py
Pf3D7_06_v3	469549	470549	PF3D7_0611300	conservedPlasmodiumprotein,unknownfunction	24.0323	46.4842	0.516999	0.999649	0.000351226		pv|pk|pb|pc|py	pv|pk|pb|pc|py
Pf3D7_05_v3	480923	481923	PF3D7_0511400	conservedPlasmodiumprotein,unknownfunction	29.8424	57.732	0.516913	0.999649	0.000351226		pv|pk|pb|pc|py	pv|pk|pb|pc|py
Pf3D7_14_v3	988720	989720	PF3D7_1425400	DEAD/DEAHboxhelicase,putative	23.7683	45.9865	0.516854	0.999649	0.000351226		pv|pk|pb|pc|py	pv|pk|pb|pc|py
Pf3D7_11_v3	1455651	1456651	PF3D7_1136900	subtilisin-likeprotease2(SUB2)	25.6169	49.5699	0.516783	0.999649	0.000351226		pv|pk|pb|pc|py	pv|pk|pb|pc|py
Pf3D7_06_v3	919185	920185	PF3D7_0622800	leucine--tRNAligase,putative	24.5605	47.5294	0.516743	0.999649	0.000351226		pv|pk|pb|pc|py	pv|pk|pb|pc|py
Pf3D7_09_v3	455243	456243	PF3D7_0910000	SETdomainprotein,putative(SET4)	24.5605	47.5294	0.516743	0.999649	0.000351226		pv|pk|pb|pc|py	pv|pk|pb|pc|py
Pf3D7_01_v3	374587	375587	PF3D7_0109400	tubulin-specificchaperonea,putative	24.5605	47.5294	0.516743	0.999649	0.000351226		pv|pk|pb|pc|py	pv|pk|pb|pc|py
Pf3D7_07_v3	228572	229572	PF3D7_0704600	E3ubiquitin-proteinligase(UT)	21.3914	41.4078	0.516603	0.999649	0.000351226		pv|pk|pb|pc|py	pv|pk|pb|pc|py
Pf3D7_09_v3	1148002	1149002	PF3D7_0928600	conservedPlasmodiumprotein,unknownfunction	24.2964	47.0317	0.516596	0.999649	0.000351226		pv|pb|pc|py	pv|pb|pc|py
Pf3D7_12_v3	1500911	1501911	PF3D7_1235900	pre-mRNA-splicingfactorSYF1,putative(XAB2)	24.2964	47.0317	0.516596	0.999649	0.000351226		pv|pk|pb|pc|py	pv|pk|pb|pc|py
Pf3D7_11_v3	275226	276226	PF3D7_1106600	DEAD/DEAHboxhelicase,putative	26.1451	50.615	0.516548	0.999649	0.000351226		pv|pk|pb|pc|py	pv|pk|pb|pc|py
Pf3D7_11_v3	200537	201537	PF3D7_1104500	WDrepeat-containingprotein,putative	22.1837	42.9506	0.516493	0.999649	0.000351226		pv|pk|pb|pc|py	pv|pk|pb|pc|py
Pf3D7_06_v3	221313	222313	PF3D7_0605200	conservedPlasmodiumprotein,unknownfunction	24.5605	47.5791	0.516204	0.999649	0.000351226		pv|pk|pb|pc|py	pv|pk|pb|pc|py
Pf3D7_11_v3	121006	122006	PF3D7_1102500	Plasmodiumexportedprotein(PHISTb),unknownfunction(GEXP02)	23.5042	45.5386	0.516138	0.999649	0.000351226	phistb
Pf3D7_07_v3	462605	463605	PF3D7_0710200	conservedPlasmodiumprotein,unknownfunction	25.3528	49.122	0.516119	0.999649	0.000351226		pv|pk|pb|pc|py	pv|pk|pb|pc|py
Pf3D7_06_v3	99281	100281	PF3D7_0602300	livermerozoiteformationprotein,putative(PALM)	24.2964	47.0814	0.516051	0.999649	0.000351226		pv|pk|pb|pc|py	pv|pk|pb|pc|py
Pf3D7_12_v3	212711	213711	PF3D7_1204600	cytidinedeaminase,putative	25.0887	48.6243	0.51597	0.999649	0.000351226		pv|pk|pb|pc|py	pv|pk|pb|pc|py
Pf3D7_14_v3	682278	683278	PF3D7_1416800	lysine--tRNAligase,putative	25.881	50.1671	0.515896	0.999649	0.000351226		pv|pk|pb|pc|py	pv|pk|pb|pc|py
Pf3D7_08_v3	546865	547865	PF3D7_0810700	conservedPlasmodiumprotein,unknownfunction	22.1837	43.0004	0.515895	0.999649	0.000351226		pv|pk|pb|pc|py	pv|pk|pb|pc|py
Pf3D7_08_v3	1317841	1318841	PF3D7_0830900	Plasmodiumexportedprotein,unknownfunction	24.0323	46.5837	0.515895	0.999649	0.000351226
Pf3D7_09_v3	1131635	1132635	PF3D7_0927900	phosphatidylserinedecarboxylase(PSD)	24.8246	48.1266	0.515819	0.999649	0.000351226		pv|pk|pb|pc|py	pv|pk|pb|pc|py
Pf3D7_10_v3	1362569	1363569	PF3D7_1034100	conservedPlasmodiumprotein,unknownfunction	22.976	44.5432	0.515814	0.999649	0.000351226		pv|pk|pb|pc|py	pv|pk|pb|pc|py
Pf3D7_13_v3	2551426	2552426	PF3D7_1363600	conservedPlasmodiumprotein,unknownfunction	22.976	44.5432	0.515814	0.999649	0.000351226		pv|pk|pb|pc|py	pv|pk|pb|pc|py
Pf3D7_07_v3	1023151	1024151	PF3D7_0724400	mitochondrialimportinnermembranetranslocasesubunitTIM14,putative(PAM18)	27.4655	53.2528	0.515757	0.999649	0.000351226		pv|pk|pb|pc|py	pv|pk|pb|pc|py
Pf3D7_13_v3	849162	850162	PF3D7_1320700	conservedPlasmodiumprotein,unknownfunction	24.5605	47.6289	0.515664	0.999649	0.000351226		pv|pk|pb|pc	pv|pk|pb|pc
Pf3D7_11_v3	1081050	1082050	PF3D7_1127800	conservedPlasmodiumprotein,unknownfunction	24.5605	47.6289	0.515664	0.999649	0.000351226		pv|pk|pb|pc|py	pv|pk|pb|pc|py
Pf3D7_06_v3	673618	674618	PF3D7_0616200	kinetochoreproteinNDC80,putative(NDC80)	24.5605	47.6289	0.515664	0.999649	0.000351226		pv|pk|pb|pc|py	pv|pk|pb|pc|py
Pf3D7_07_v3	1078515	1079515	PF3D7_0725400	conservedPlasmodiumprotein,unknownfunction	19.0146	36.8788	0.515597	0.999649	0.000351226		pv|pk|pb|pc|py	pv|pk
Pf3D7_14_v3	2457302	2458302	PF3D7_1460200	conservedPlasmodiumprotein,unknownfunction	21.6555	42.005	0.515546	0.999649	0.000351226		pv|pk|pb|pc|py	pv|pk|pb|pc|py
Pf3D7_05_v3	205950	206950	PF3D7_0504900	conservedprotein,unknownfunction	21.6555	42.005	0.515546	0.999649	0.000351226		pv|pk|pb|pc|py	pv|pk|pb|pc|py
Pf3D7_09_v3	1024993	1025993	PF3D7_0925500	thioredoxin-likeprotein2(TLP2)	23.2401	45.0907	0.515408	0.999649	0.000351226		pv|pk	pv|pk
Pf3D7_10_v3	125439	126439	PF3D7_1002600	conservedPlasmodiumprotein,unknownfunction	25.881	50.2169	0.515384	0.999649	0.000351226		pv|pk|pb|pc|py	pv|pk|pb|pc|py
Pf3D7_03_v3	978470	979470	PF3D7_0323300	conservedprotein,unknownfunction	25.881	50.2169	0.515384	0.999649	0.000351226		pv|pk|pb|pc|py	pv|pk|pb|pc|py
Pf3D7_06_v3	1284558	1285558	PF3D7_0630700	bifunctionalmethylenetetrahydrofolatedehydrogenase/cyclohydrolase,putative	24.0323	46.6335	0.515344	0.999649	0.000351226		pv|pk|pb|pc|py	pv|pk|pb|pc|py
Pf3D7_14_v3	2036130	2037130	PF3D7_1449600	conservedPlasmodiumprotein,unknownfunction	24.0323	46.6335	0.515344	0.999649	0.000351226		pv|pk|pb|pc|py	pv|pk|pb|pc|py
Pf3D7_09_v3	860892	861892	PF3D7_0921100	conservedPlasmodiumprotein,unknownfunction	23.7683	46.1358	0.515181	0.999649	0.000351226		pv|pk|pb|pc|py	pv|pk|pb|pc|py
Pf3D7_13_v3	1806659	1807659	PF3D7_1345000	conservedPlasmodiumprotein,unknownfunction	21.1273	41.0096	0.515179	0.999649	0.000351226		pv|pk|pb|pc|py	pv|pk|pb|pc|py
Pf3D7_07_v3	477052	478052	PF3D7_0710500	conservedPlasmodiumprotein,unknownfunction	22.7119	44.0953	0.515064	0.999649	0.000351226		pv|pk|pb|pc|py	pv|pk|pb|pc|py
Pf3D7_03_v3	411589	412589	PF3D7_0309800	YTHdomain-containingprotein,putative	26.1451	50.7643	0.515029	0.999649	0.000351226		pv|pk|pb|pc|py	pv|pk|pb|pc|py
Pf3D7_13_v3	679539	680539	PF3D7_1316200	ADP-ribosylationfactor,putative	23.5042	45.6381	0.515013	0.999649	0.000351226		pv|pk|pb|pc|py	pv|pk|pb|pc|py
Pf3D7_10_v3	1236502	1237502	PF3D7_1030300	conservedPlasmodiumprotein,unknownfunction	23.5042	45.6381	0.515013	0.999649	0.000351226		pv|pk|pb|pc|py	pv|pk|pb|pc|py
Pf3D7_14_v3	2343718	2344718	PF3D7_1457200	thioredoxin1(TRX1)	23.5042	45.6381	0.515013	0.999649	0.000351226		pv|pk|pb|pc|py	pv|pk|pb|pc|py
Pf3D7_05_v3	989505	990505	PF3D7_0523800	transporter,putative	23.5042	45.6381	0.515013	0.999649	0.000351226		pv|pk|pb|pc|py	pv|pk|pb|pc|py
Pf3D7_08_v3	1005336	1006336	PF3D7_0822800	U5snrnp-specificprotein,putative	20.8632	40.5119	0.514989	0.999668	0.000331982		pv|pk|pb|pc|py	pv|pk|pb|pc|py
Pf3D7_07_v3	302559	303559	PF3D7_0706100	conservedPlasmodiumprotein,unknownfunction	24.2964	47.181	0.514962	0.999668	0.000331982		pv|pk|pb|pc|py	pv|pk|pb|pc|py
Pf3D7_05_v3	113649	114649	PF3D7_0502500	conservedPlasmodiumprotein,unknownfunction	26.6733	51.8095	0.514834	0.999668	0.000331982		pv|pk	pv|pk
Pf3D7_10_v3	757295	758295	PF3D7_1019000	eukaryotictranslationinitiationfactorsubuniteIF2A,putative	26.6733	51.8095	0.514834	0.999668	0.000331982		pv|pk|pb|pc|py	pv|pk|pb|pc|py
Pf3D7_11_v3	1818094	1819094	PF3D7_1145900	conservedPlasmodiumprotein,unknownfunction	17.166	33.3452	0.514797	0.999668	0.000331982		pv|pk	pv|pk
Pf3D7_13_v3	1070646	1071646	PF3D7_1325800	conservedPlasmodiumprotein,unknownfunction	24.0323	46.6833	0.514794	0.999668	0.000331982		pv|pk|pb|pc|py	pv|pk|pb|pc|py
Pf3D7_06_v3	342712	343712	PF3D7_0608300	conservedPlasmodiumprotein,unknownfunction	24.0323	46.6833	0.514794	0.999668	0.000331982		pv|pk|pb|pc|py	pv|pk|pb|pc|py
Pf3D7_07_v3	1145148	1146148	PF3D7_0726900	mitochondrialimportinnermembranetranslocasesubunitTIM50,putative(TIM50)	24.8246	48.2261	0.514754	0.999668	0.000331982		pv|pk|pb|pc|py	pv|pk|pb|pc|py
Pf3D7_13_v3	1382131	1383131	PF3D7_1333800	conservedPlasmodiumprotein,unknownfunction	26.4092	51.3118	0.514681	0.999668	0.000331982		pv|pk|pb|pc|py	pv|pk|pb|pc|py
Pf3D7_08_v3	277881	278881	PF3D7_0804800	peptidyl-prolylcis-transisomerase(CYP24)	26.4092	51.3118	0.514681	0.999668	0.000331982		pv|pk|pb|pc|py	pv|pk|pb|pc|py
Pf3D7_03_v3	219372	220372	PF3D7_0304500	1-cys-glutaredoxin-likeprotein-1(GLP1)	27.2014	52.8546	0.514646	0.999668	0.000331982		pv|pk|pb|pc|py	pv|pk|pb|pc|py
Pf3D7_11_v3	1397006	1398006	PF3D7_1135800	conservedPlasmodiumprotein,unknownfunction	27.2014	52.8546	0.514646	0.999668	0.000331982		pv|pk|pb|pc|py	pv|pk|pb|pc|py
Pf3D7_13_v3	406203	407203	PF3D7_1308800	tyrosinerecombinase(INT)	24.5605	47.7284	0.514589	0.999668	0.000331982		pv|pk|pb|pc|py	pv|pk|pb|pc|py
Pf3D7_14_v3	2690004	2691004	PF3D7_1466100	proteinphosphatasecontainingkelch-likedomains(PPKL)	25.3528	49.2713	0.514555	0.999668	0.000331982		pv|pk|pb|pc|py	pv|pk|pb|pc|py
Pf3D7_11_v3	239187	240187	PF3D7_1105500	centrin-4(CEN4)	21.9196	42.6022	0.514518	0.999668	0.000331982		pv|pk|pb|pc|py	pv|pk|pb|pc|py
Pf3D7_12_v3	1963758	1964758	PF3D7_1247600	conservedPlasmodiumprotein,unknownfunction	22.7119	44.1451	0.514483	0.999668	0.000331982		pv|pk|pb|pc|py	pv|pk|pb|pc|py
Pf3D7_08_v3	683072	684072	PF3D7_0814100	conservedPlasmodiumprotein,unknownfunction	23.5042	45.6879	0.514451	0.999668	0.000331982		pv|pk|pb|pc|py	pv|pk|pb|pc|py
Pf3D7_08_v3	188066	189066	PF3D7_0802700	conservedPlasmodiumprotein,unknownfunction	25.881	50.3164	0.514365	0.999668	0.000331982		pv|pk|pb|pc|py	pv|pk|pb|pc|py
Pf3D7_09_v3	167993	168993	PF3D7_0903600.1	conservedPlasmodiumprotein,unknownfunction	21.6555	42.1045	0.514327	0.999668	0.000331982
Pf3D7_09_v3	167993	168993	PF3D7_0903600.2	conservedPlasmodiumprotein,unknownfunction	21.6555	42.1045	0.514327	0.999668	0.000331982
Pf3D7_05_v3	644185	645185	PF3D7_0515500	aminoacidtransporter,putative	27.4655	53.4021	0.514315	0.999668	0.000331982		pv|pk|pb|pc|py	pv|pk|pb|pc|py
Pf3D7_11_v3	441180	442180	PF3D7_1111200	conservedPlasmodiumprotein,unknownfunction	24.8246	48.2759	0.514223	0.999668	0.000331982		pv|pk|pb|pc|py	pv|pk|pb|pc|py
Pf3D7_12_v3	796000	797000	PF3D7_1219900	D-ribulose-5-phosphate3-epimerase,putative	24.8246	48.2759	0.514223	0.999668	0.000331982		pv|pk|pb|pc|py	pv|pk|pb|pc|py
Pf3D7_09_v3	1113458	1114458	PF3D7_0927300	fumaratehydratase,putative(FH)	24.8246	48.2759	0.514223	0.999668	0.000331982		pv|pk|pb|pc|py	pv|pk|pb|pc|py
Pf3D7_03_v3	231805	232805	PF3D7_0304900	conservedPlasmodiumprotein,unknownfunction	25.6169	49.8187	0.514202	0.999668	0.000331982		pv|pk|pb|pc|py	pv|pk|pb|pc|py
Pf3D7_09_v3	277869	278869	PF3D7_0905500	conservedPlasmodiumprotein,unknownfunction	25.6169	49.8187	0.514202	0.999668	0.000331982		pv|pk|pb|pc|py	pv|pk|pb|pc|py
Pf3D7_06_v3	538804	539804	PF3D7_0613200	conservedPlasmodiumprotein,unknownfunction	25.6169	49.8187	0.514202	0.999668	0.000331982		pv|pk|pb|pc|py	pv|pk|pb|pc|py
Pf3D7_07_v3	1211157	1212157	PF3D7_0728200	actin-likeprotein,putative(ALP3)	21.3914	41.6068	0.514132	0.999668	0.000331982		pv|pk|pb|pc|py	pv|pk|pb|pc|py
Pf3D7_13_v3	1045365	1046365	PF3D7_1325100	phosphoribosylpyrophosphatesynthetase	22.976	44.6925	0.514091	0.999668	0.000331982		pv|pk|pb|pc|py	pv|pk|pb|pc|py
Pf3D7_11_v3	1010353	1011353	PF3D7_1125800	kelchprotein,putative	24.5605	47.7782	0.514052	0.999668	0.000331982		pv|pk|pb|pc|py	pv|pk|pb|pc|py
Pf3D7_13_v3	1587904	1588904	PF3D7_1339600	conservedPlasmodiumprotein,unknownfunction	25.3528	49.321	0.514037	0.999668	0.000331982		pv|pk|pb|pc|py	pv|pk|pb|pc|py
Pf3D7_03_v3	922474	923474	PF3D7_0321900	cyclicamineresistancelocusprotein(CARL)	21.9196	42.652	0.513917	0.999668	0.000331982		pv|pk|pb|pc|py	pv|pk|pb|pc|py
Pf3D7_06_v3	507786	508786	PF3D7_0612000	conservedPlasmodiumprotein,unknownfunction	22.7119	44.1948	0.513904	0.999668	0.000331982		pv|pk|pb|pc|py	pv|pk|pb|pc|py
[truncated: 3,510 more rows]

## Sheet: P. vivax
chr	start	end	geneID	description	HP1-ChIP_RPKM	Input_RPKM	HP1-ChIP/Input	probability of belonging to euchromatic compartment	probability of belonging to heterochromatic compartment	gene family	ortholog	syntenic ortholog	HP1-enriched in >= one other species	HP1-enriched in Pv only
Transfer.PvP01_00_7.final	18524	19524	PVP01_0003080.1	PIRprotein	54.7218	5.31472	10.2963	0	1	vir
Transfer.PvP01_00_4.final	115729	116729	PVP01_0002300.1	PIRprotein	65.5899	6.39936	10.2494	0	1	vir
Transfer.PvP01_00_2.final	309636	310636	PVP01_0001540.1	Plasmodiumexportedprotein,unknownfunction	90.1861	8.83979	10.2023	0	1	unknown exported	pf
Transfer.PvP01_00_9.final	108614	109614	PVP01_0003870.1	Plasmodiumexportedprotein,unknownfunction	82.75	8.18901	10.105	0	1	unknown exported	pf
Transfer.PvP01_00_70.final	6408	7408	PVP01_0009930.1	Plasmodiumexportedprotein,unknownfunction	95.5248	9.49057	10.0652	0	1	unknown exported	pf
Transfer.PvP01_00_13.final	39299	40299	PVP01_0004780.1	Plasmodiumexportedprotein,unknownfunction	53.0058	5.31472	9.97339	0	1	unknown exported	pf
PvP01_03_v1	94724	95724	PVP01_0301800.1	Plasmodiumexportedprotein,unknownfunction	391.251	39.6435	9.86923	0	1	unknown exported	pf
Transfer.PvP01_00_12.final	17544	18544	PVP01_0004450.1	PIRprotein	52.6245	5.47742	9.60753	0	1	vir
Transfer.PvP01_00_28.final	40699	41699	PVP01_0007590.1	PIRprotein	48.2391	5.04356	9.56449	0	1	vir
Transfer.PvP01_00_27.final	27822	28822	PVP01_0007420.1	PIRprotein	72.0726	7.53823	9.56094	0	1	vir
PvP01_01_v1	951556	952556	PVP01_0120800.1	PIRprotein	60.0605	6.29089	9.54722	0	1	vir
PvP01_08_v1	1738623	1739623	PVP01_0840600.1	PIRprotein	52.4338	5.53165	9.47887	0	1	vir
Transfer.PvP01_00_16.final	78125	79125	PVP01_0005660.1	PIRprotein,pseudogene	64.2552	6.83321	9.40337	0	1	vir
Transfer.PvP01_00_3.final	72247	73247	PVP01_0001730.1	Plasmodiumexportedprotein,unknownfunction	53.7685	5.74858	9.35335	0	1	unknown exported	pf
PvP01_13_v1	5669	6669	PVP01_1300100.1	PIRprotein,pseudogene	79.318	8.56863	9.25679	0	1	vir
PvP01_14_v1	1661207	1662207	PVP01_1439100.1	conservedPlasmodiumprotein,unknownfunction	443.685	48.5375	9.14108	0	1	unknown	pf|pk|pb|pc|py	pf|pk|pb|pc|py		1
Transfer.PvP01_00_9.final	119516	120516	PVP01_0003890.1	PIRprotein	78.746	8.62286	9.13224	0	1	vir
PvP01_04_v1	1312	2312	PVP01_0400100.1	PIRprotein	55.8658	6.1282	9.11618	0	1	vir
PvP01_07_v1	1544325	1545325	PVP01_0736800.1	Plasmodiumexportedprotein,unknownfunction	93.2368	10.2498	9.09645	0	1	unknown exported	pf
PvP01_13_v1	17583	18583	PVP01_1300400.1	PIRprotein	83.3221	9.21941	9.03768	0	1	vir
PvP01_03_v1	66267	67267	PVP01_0301100.1	PIRprotein	139.569	15.5645	8.96714	0	1	vir
Transfer.PvP01_00_51.final	7113	8113	PVP01_0009360.1	PIRprotein	58.5352	6.56205	8.92026	0	1	vir
PvP01_02_v1	841994	842994	PVP01_0219300.1	Plasmodiumexportedprotein,unknownfunction	146.052	16.4865	8.85888	0	1	unknown exported	pf
Transfer.PvP01_00_20.final	35384	36384	PVP01_0006420.1	PIRprotein	88.8514	10.0329	8.856	0	1	vir
Transfer.PvP01_00_98.final	0	790	PVP01_0010300.1	Plasmodiumexportedprotein,unknownfunction	76.5087	8.64963	8.84532	0	1	unknown exported	pf
Transfer.PvP01_00_9.final	104104	105104	PVP01_0003860.1	PIRprotein	46.5231	5.26049	8.84387	0	1	vir
Transfer.PvP01_00_27.final	48895	49895	PVP01_0007460.1	PIRprotein	49.3831	5.58588	8.8407	0	1	vir
PvP01_02_v1	888348	889348	PVP01_0220500.1	Plasmodiumexportedprotein,unknownfunction	154.632	17.5169	8.82759	0	1	unknown exported	pf
Transfer.PvP01_00_49.final	7981	8981	PVP01_0009240.1	Plasmodiumexportedprotein,unknownfunction	175.034	19.9031	8.79431	0	1	unknown exported	pf
PvP01_13_v1	13375	14375	PVP01_1300300.1	PIRprotein	72.454	8.24324	8.78951	0	1	vir
Transfer.PvP01_00_1.final	375901	376901	PVP01_0000850.1	PIRprotein,pseudogene	76.6487	8.73133	8.77858	0	1	vir
Transfer.PvP01_00_8.final	52094	53094	PVP01_0003450.1	Plasmodiumexportedprotein,unknownfunction	118.405	13.558	8.73322	0	1	unknown exported	pf
Transfer.PvP01_00_4.final	16445	17445	PVP01_0002070.1	Plasmodiumexportedprotein,unknownfunction	108.872	12.5818	8.65313	0	1	unknown exported	pf
Transfer.PvP01_00_15.final	10849	11849	PVP01_0005230.1	PIRprotein	64.6366	7.48399	8.63665	0	1	vir
PvP01_13_v1	21196	22196	PVP01_1300500.1	PIRprotein	59.8698	7.10437	8.42718	0	1	vir
PvP01_01_v1	40831	41831	PVP01_0101000.1	Plasmodiumexportedprotein,unknownfunction	56.4378	6.77898	8.32541	0	1	unknown exported	pf
PvP01_07_v1	1618254	1619254	PVP01_0738600.1	Plasmodiumexportedprotein,unknownfunction	96.4782	11.6598	8.27443	0	1	unknown exported	pf
Transfer.PvP01_00_7.final	10476	11476	PVP01_0003070.1	PIRprotein	74.3606	9.00249	8.26	0	1	vir
PvP01_02_v1	757484	758484	PVP01_0217500.1	PIRprotein	73.7886	8.94825	8.24615	0	1	vir
Transfer.PvP01_00_22.final	59308	60308	PVP01_0006800.1	Plasmodiumexportedprotein,unknownfunction	59.8698	7.26707	8.23851	0	1	unknown exported	pf
PvP01_12_v1	15635	16635	PVP01_1200500.1	PIRprotein	286.002	34.8168	8.21448	0	1	vir
Transfer.PvP01_00_14.final	11763	12763	PVP01_0004980.1	Plasmodiumexportedprotein,unknownfunction	119.168	14.5341	8.1992	0	1	unknown exported	pf
Transfer.PvP01_00_21.final	17936	18936	PVP01_0006540.1	Plasmodiumexportedprotein,unknownfunction	305.641	37.4742	8.15604	0	1	unknown exported	pf
PvP01_09_v1	1064	2064	PVP01_0900100.1	Plasmodiumexportedprotein,unknownfunction	84.8474	10.4667	8.10641	0	1	unknown exported	pf
PvP01_12_v1	3099090	3100090	PVP01_1273000.1	Plasmodiumexportedprotein,unknownfunction	194.291	23.9705	8.10542	0	1	unknown exported	pf
Transfer.PvP01_00_110.final	0	675	PVP01_0010390.1	Plasmodiumexportedprotein,unknownfunction	119.768	14.7832	8.10163	0	1	unknown exported	pf
PvP01_12_v1	3109693	3110693	PVP01_1273200.1	Plasmodiumexportedprotein,unknownfunction	122.028	15.0765	8.09392	0	1	unknown exported	pf
PvP01_01_v1	1011717	1012717	PVP01_0122000.1	Plasmodiumexportedprotein,unknownfunction	168.36	20.8793	8.06349	0	1	unknown exported	pf
Transfer.PvP01_00_1.final	230023	231023	PVP01_0000500.1	PIRprotein	65.9712	8.18901	8.05607	0	1	vir
Transfer.PvP01_00_3.final	84504	85504	PVP01_0001760.1	Plasmodiumexportedprotein,unknownfunction	95.1435	11.8225	8.04766	0	1	unknown exported	pf
PvP01_13_v1	9351	10351	PVP01_1300200.1	PIRprotein	84.2754	10.521	8.01021	0	1	vir
Transfer.PvP01_00_14.final	70478	71478	PVP01_0005130.1	Plasmodiumexportedprotein,unknownfunction	82.178	10.3041	7.97527	0	1	unknown exported	pf
PvP01_02_v1	816559	817559	PVP01_0218800.1	Plasmodiumexportedprotein,unknownfunction	84.0847	10.6294	7.91058	0	1	unknown exported	pf
PvP01_07_v1	1540184	1541184	PVP01_0736700.1	Plasmodiumexportedprotein,unknownfunction	91.9021	11.6598	7.88196	0	1	unknown exported	pf
PvP01_01_v1	943984	944984	PVP01_0120600.1	Plasmodiumexportedprotein,unknownfunction,pseudogene	192.766	24.5128	7.86389	0	1	unknown exported
Transfer.PvP01_00_2.final	302383	303383	PVP01_0001520.1	Plasmodiumexportedprotein,unknownfunction	156.348	20.0658	7.79177	0	1	unknown exported	pf
PvP01_01_v1	93300	94300	PVP01_0102000.1	PIRprotein	189.524	24.567	7.71458	0	1	vir
Transfer.PvP01_00_32.final	37614	38614	PVP01_0008010.1	Plasmodiumexportedprotein,unknownfunction	120.693	15.673	7.7007	0	1	unknown exported	pf
Transfer.PvP01_00_23.final	26034	27034	PVP01_0006870.1	PIRprotein	78.5553	10.2498	7.66408	0	1	vir
Transfer.PvP01_00_20.final	69169	70169	PVP01_0006490.1	Plasmodiumexportedprotein(PHIST),unknownfunction	165.309	21.6385	7.63958	0	1	phist	pf
Transfer.PvP01_00_27.final	3348	4348	PVP01_0007360.1	Plasmodiumexportedprotein,unknownfunction	136.9	17.9507	7.62644	0	1	unknown exported	pf
Transfer.PvP01_00_6.final	121496	122496	PVP01_0003000.1	PIRprotein	60.6325	7.97208	7.60561	0	1	vir
Transfer.PvP01_00_2.final	298896	299896	PVP01_0001510.1	Plasmodiumexportedprotein,unknownfunction,pseudogene	113.829	15.0222	7.57739	0	1	unknown exported	pf
Transfer.PvP01_00_29.final	37484	38484	PVP01_0007680.1	Plasmodiumexportedprotein,unknownfunction	123.553	16.378	7.54384	0	1	unknown exported	pf
Transfer.PvP01_00_10.final	10710	11710	PVP01_0003950.1	PIRprotein	233.187	30.9122	7.54353	0	1	vir
PvP01_12_v1	3087623	3088623	PVP01_1272700.1	Plasmodiumexportedprotein,unknownfunction	175.987	23.4282	7.51176	0	1	unknown exported	pf
Transfer.PvP01_00_8.final	59066	60066	PVP01_0003470.1	Plasmodiumexportedprotein,unknownfunction	111.16	14.8053	7.50812	0	1	unknown exported	pf
PvP01_02_v1	825471	826471	PVP01_0219000.1	Plasmodiumexportedprotein,unknownfunction	71.1193	9.49057	7.49368	0	1	unknown exported	pf
Transfer.PvP01_00_35.final	3330	4330	PVP01_0008200.1	PIRprotein	53.5778	7.1586	7.4844	0	1	vir
PvP01_01_v1	37755	38755	PVP01_0100900.1	Plasmodiumexportedprotein,unknownfunction	336.911	45.0667	7.47583	0	1	unknown exported	pf
Transfer.PvP01_00_56.final	443	1443	PVP01_0009570.1	Plasmodiumexportedprotein,unknownfunction	98.7662	13.2326	7.46385	0	1	unknown exported	pf
Transfer.PvP01_00_30.final	5130	6130	PVP01_0007710.1	Plasmodiumexportedprotein,unknownfunction	43.2817	5.80281	7.45875	0	1	unknown exported	pf
Transfer.PvP01_00_18.final	87367	88367	PVP01_0006110.1	PIRprotein	71.1193	9.5448	7.4511	0	1	vir
Transfer.PvP01_00_7.final	119570	120570	PVP01_0003300.1	Plasmodiumexportedprotein,unknownfunction	55.1031	7.42976	7.41654	0	1	unknown exported	pf
Transfer.PvP01_00_4.final	20575	21575	PVP01_0002080.1	Plasmodiumexportedprotein,unknownfunction	249.585	33.678	7.41092	0	1	unknown exported	pf
PvP01_01_v1	9320	10320	PVP01_0100300.1	VIRprotein	52.6245	7.10437	7.40734	0	1	vir
Transfer.PvP01_00_39.final	13979	14979	PVP01_0008570.1	PIRprotein	68.2593	9.21941	7.40387	0	1	vir
Transfer.PvP01_00_12.final	51485	52485	PVP01_0004540.1	PIRprotein	59.8698	8.13478	7.35973	0	1	vir
PvP01_12_v1	3115086	3116086	PVP01_1273300.1	Plasmodiumexportedprotein,unknownfunction	42.1377	5.74858	7.33011	0	1	unknown exported	pf
Transfer.PvP01_00_29.final	4234	5234	PVP01_0007610.1	PIRprotein	100.482	13.7749	7.29457	0	1	vir
Transfer.PvP01_00_10.final	37379	38379	PVP01_0004000.1	Plasmodiumexportedprotein,unknownfunction	60.0605	8.24324	7.28603	0	1	unknown exported	pf
PvP01_07_v1	1643301	1644301	PVP01_0739200.1	Plasmodiumexportedprotein,unknownfunction	143.383	19.6862	7.28343	0	1	unknown exported	pf
Transfer.PvP01_00_7.final	66979	67979	PVP01_0003190.1	Plasmodiumexportedprotein,unknownfunction	56.4378	7.75515	7.27746	0	1	unknown exported	pf
Transfer.PvP01_00_59.final	9923	10923	PVP01_0009670.1	PIRprotein	91.9021	12.636	7.27304	0	1	vir
Transfer.PvP01_00_69.final	8561	9561	PVP01_0009900.1	PIRprotein	292.104	40.1858	7.26884	0	1	vir
Transfer.PvP01_00_36.final	23574	24574	PVP01_0008340.1	PIRprotein,pseudogene	76.0767	10.4667	7.26845	0	1	vir
Transfer.PvP01_00_3.final	67366	68366	PVP01_0001720.1	Plasmodiumexportedprotein,unknownfunction	53.9591	7.42976	7.26256	0	1	unknown exported	pf
PvP01_07_v1	1535334	1536334	PVP01_0736600.1	Plasmodiumexportedprotein,unknownfunction	79.1273	10.9006	7.25899	0	1	unknown exported	pf
Transfer.PvP01_00_27.final	42112	43112	PVP01_0007450.1	PIRprotein	171.029	23.5909	7.24979	0	1	vir
PvP01_12_v1	3095199	3096199	PVP01_1272900.1	Plasmodiumexportedprotein,unknownfunction	102.961	14.2087	7.24633	0	1	unknown exported	pf
PvP01_07_v1	1651298	1652210	PVP01_0739300.1	Plasmodiumexportedprotein,unknownfunction,pseudogene	195.895	27.1159	7.22435	0	1	unknown exported	pf
Transfer.PvP01_00_1.final	360973	361973	PVP01_0000810.1	PIRprotein	83.5127	11.6056	7.1959	0	1	vir
Transfer.PvP01_00_186.final	0	502	PVP01_0010780.1	PIRprotein	133.696	18.5814	7.19512	0	1	vir
PvP01_09_v1	60191	61191	PVP01_0901000.1	PIRprotein	237.573	33.0272	7.19325	0	1	vir
Transfer.PvP01_00_152.final	808	1539	PVP01_0010610.1	Plasmodiumexportedprotein,unknownfunction	129.634	18.0278	7.19078	0	1	unknown exported	pf
Transfer.PvP01_00_15.final	89235	90235	PVP01_0005440.1	Plasmodiumexportedprotein,unknownfunction	72.454	10.0871	7.18284	0	1	unknown exported	pf
Transfer.PvP01_00_3.final	165973	166973	PVP01_0001950.1	PIRprotein	40.4217	5.64011	7.16683	0	1	vir
Transfer.PvP01_00_4.final	105438	106438	PVP01_0002280.1	Plasmodiumexportedprotein,unknownfunction	113.448	15.8357	7.16407	0	1	unknown exported	pf
Transfer.PvP01_00_14.final	46482	47482	PVP01_0005070.1	Plasmodiumexportedprotein,unknownfunction	74.17	10.3583	7.16044	0	1	unknown exported	pf
PvP01_04_v1	70689	71689	PVP01_0401800.1	PIRprotein	127.938	17.9507	7.12719	0	1	vir
Transfer.PvP01_00_7.final	27038	28038	PVP01_0003100.1	PIRprotein	40.0403	5.64011	7.09921	0	1	vir
Transfer.PvP01_00_28.final	24334	25334	PVP01_0007550.1	PIRprotein	64.2552	9.05672	7.09475	0	1	vir
Transfer.PvP01_00_39.final	30014	30627	PVP01_0008610.1	Plasmodiumexportedprotein,unknownfunction	70.2953	9.9086	7.09437	0	1	unknown exported	pf
PvP01_11_v1	2789	3789	PVP01_1100100.1	Plasmodiumexportedprotein,unknownfunction	538.829	76.033	7.08678	0	1	unknown exported	pf
PvP01_03_v1	57989	58989	PVP01_0301000.1	Plasmodiumexportedprotein,unknownfunction	279.52	39.535	7.07019	0	1	unknown exported
PvP01_12_v1	3091027	3092027	PVP01_1272800.1	Plasmodiumexportedprotein,unknownfunction	59.1072	8.40594	7.0316	0	1	unknown exported	pf
PvP01_02_v1	21107	22107	PVP01_0200500.1	PIRprotein	59.4885	8.46017	7.0316	0	1	vir
Transfer.PvP01_00_36.final	0	549	PVP01_0008280.1	PIRprotein	40.2869	5.72942	7.03159	0	1	vir
Transfer.PvP01_00_26.final	17840	18840	PVP01_0007280.1	Plasmodiumexportedprotein,unknownfunction	162.64	23.157	7.02336	0	1	unknown exported	pf
Transfer.PvP01_00_16.final	42876	43876	PVP01_0005580.1	Plasmodiumexportedprotein,unknownfunction	140.141	19.9573	7.02204	0	1	unknown exported	pf
PvP01_10_v1	102192	103192	PVP01_1002000.1	PIRprotein	267.317	38.125	7.01159	0	1	vir
PvP01_09_v1	2227099	2228099	PVP01_0950100.1	Plasmodiumexportedprotein,unknownfunction	356.931	50.9237	7.00913	0	1	unknown exported	pf
Transfer.PvP01_00_80.final	0	850	PVP01_0010080.1	Plasmodiumexportedprotein,unknownfunction	62.5841	8.93231	7.00649	0	1	unknown exported	pf
PvP01_08_v1	1712306	1713306	PVP01_0840000.1	Plasmodiumexportedprotein,unknownfunction	50.9084	7.26707	7.00535	0	1	unknown exported	pf
Transfer.PvP01_00_7.final	22722	23722	PVP01_0003090.1	PIRprotein	36.4176	5.20626	6.99496	0	1	vir
PvP01_02_v1	15432	16432	PVP01_0200400.1	PIRprotein	67.4966	9.65327	6.9921	0	1	vir
Transfer.PvP01_00_17.final	33880	34880	PVP01_0005780.1	PIRprotein	304.497	43.7109	6.96616	0	1	vir
Transfer.PvP01_00_4.final	80690	81690	PVP01_0002220.1	hypotheticalprotein	850.762	122.564	6.94137	0	1	unknown
Transfer.PvP01_00_2.final	3851	4851	PVP01_0000930.1	PIRprotein	42.9004	6.18243	6.93908	0	1	vir
Transfer.PvP01_00_22.final	5388	6388	PVP01_0006660.1	PIRprotein	40.231	5.80281	6.93302	0	1	vir
PvP01_01_v1	948084	949084	PVP01_0120700.1	Plasmodiumexportedprotein(PHIST),unknownfunction	274.372	39.6435	6.92098	0	1	phist	pf
PvP01_04_v1	38218	39218	PVP01_0401000.1	Plasmodiumexportedprotein,unknownfunction	202.49	29.2852	6.91441	0	1	unknown exported	pf
Transfer.PvP01_00_4.final	93809	94809	PVP01_0002250.1	Plasmodiumexportedprotein,unknownfunction,pseudogene	219.269	31.7256	6.91142	0	1	unknown exported	pf
PvP01_03_v1	91766	92766	PVP01_0301700.1	Plasmodiumexportedprotein,unknownfunction	143.764	20.825	6.90343	0	1	unknown exported
PvP01_03_v1	98452	99452	PVP01_0301900.1	Plasmodiumexportedprotein,unknownfunction	290.007	42.0297	6.90005	0	1	unknown exported
Transfer.PvP01_00_21.final	56219	57219	PVP01_0006620.1	Plasmodiumexportedprotein,unknownfunction	221.175	32.1053	6.88905	0	1	unknown exported	pf
Transfer.PvP01_00_4.final	142855	143855	PVP01_0002360.1	PIRprotein	63.4925	9.21941	6.88683	0	1	vir
Transfer.PvP01_00_21.final	26410	27410	PVP01_0006560.1	Plasmodiumexportedprotein,unknownfunction	303.544	44.0905	6.88457	0	1	unknown exported	pf
Transfer.PvP01_00_12.final	95816	96816	PVP01_0004640.1	PIRprotein,pseudogene	35.4643	5.15203	6.88356	0	1	vir
Transfer.PvP01_00_31.final	31614	32614	PVP01_0007900.1	PIRprotein	269.796	39.2096	6.88087	0	1	vir
PvP01_13_v1	2050916	2051916	PVP01_1347200.1	PIRprotein	80.0807	11.6598	6.8681	0	1	vir
PvP01_04_v1	121133	122133	PVP01_0402900.1	Plasmodiumexportedprotein,unknownfunction	77.4113	11.2802	6.86258	0	1	unknown exported	pf
Transfer.PvP01_00_35.final	27555	28555	PVP01_0008260.1	Plasmodiumexportedprotein,unknownfunction	61.5859	9.00249	6.84099	0	1	unknown exported	pf
Transfer.PvP01_00_2.final	305959	306959	PVP01_0001530.1	Plasmodiumexportedprotein,unknownfunction	61.2045	8.94825	6.83983	0	1	unknown exported	pf
Transfer.PvP01_00_56.final	12269	13269	PVP01_0009600.1	PIRprotein	66.7339	9.76173	6.83628	0	1	vir
Transfer.PvP01_00_15.final	68572	69572	PVP01_0005380.1	Plasmodiumexportedprotein,unknownfunction	40.0403	5.85704	6.83627	0	1	unknown exported	pf
Transfer.PvP01_00_12.final	34504	35504	PVP01_0004500.1	PIRprotein	39.659	5.80281	6.83445	0	1	vir
PvP01_08_v1	1687528	1688528	PVP01_0839500.1	PIRprotein	39.2777	5.74858	6.83259	0	1	vir
Transfer.PvP01_00_175.final	858	1359	PVP01_0010730.1	PIRprotein	240.904	35.2886	6.82668	0	1	vir
PvP01_02_v1	821177	822177	PVP01_0218900.1	Plasmodiumexportedprotein,unknownfunction	165.119	24.1874	6.82665	0	1	unknown exported	pf
Transfer.PvP01_00_1.final	369448	370448	PVP01_0000830.1	PIRprotein	74.742	10.9548	6.82276	0	1	vir
Transfer.PvP01_00_30.final	1962	2962	PVP01_0007700.1	Plasmodiumexportedprotein,unknownfunction	72.454	10.6294	6.81638	0	1	unknown exported	pf
Transfer.PvP01_00_20.final	26549	27549	PVP01_0006400.1	PIRprotein,pseudogene	59.1072	8.6771	6.81186	0	1	vir
Transfer.PvP01_00_46.final	8833	9833	PVP01_0009080.1	Plasmodiumexportedprotein,unknownfunction	108.49	15.9442	6.80436	0	1	unknown exported	pk
Transfer.PvP01_00_6.final	110487	111487	PVP01_0002980.1	Plasmodiumexportedprotein,unknownfunction	68.2593	10.0329	6.80355	0	1	unknown exported	pf
Transfer.PvP01_00_4.final	56752	57752	PVP01_0002160.1	Plasmodiumexportedprotein,unknownfunction	130.226	19.1438	6.80252	0	1	unknown exported	pf
Transfer.PvP01_00_26.final	3601	4601	PVP01_0007240.1	PIRprotein	41.1844	6.07397	6.78047	0	1	vir
Transfer.PvP01_00_19.final	46899	47899	PVP01_0006240.1	Plasmodiumexportedprotein,unknownfunction	43.663	6.45359	6.76569	0	1	unknown exported	pf
Transfer.PvP01_00_3.final	11978	12978	PVP01_0001610.1	Plasmodiumexportedprotein,unknownfunction	229.374	33.9491	6.75641	0	1	unknown exported	pf
PvP01_03_v1	69662	70662	PVP01_0301200.1	PIRprotein,pseudogene	58.5352	8.6771	6.74594	0	1	vir
Transfer.PvP01_00_110.final	3119	3685	PVP01_0010400.1	PIRprotein	78.8276	11.6896	6.74342	0	1	vir
Transfer.PvP01_00_1.final	267018	268018	PVP01_0000590.1	PIRprotein	124.888	18.5473	6.73349	0	1	vir
Transfer.PvP01_00_17.final	89739	90739	PVP01_0005910.1	PIRprotein	179.228	26.6278	6.73086	0	1	vir
Transfer.PvP01_00_1.final	283131	284131	PVP01_0000620.1	PIRprotein	66.3526	9.8702	6.72252	0	1	vir
Transfer.PvP01_00_26.final	14325	15325	PVP01_0007270.1	Plasmodiumexportedprotein,unknownfunction,pseudogene	311.933	46.6394	6.68819	0	1	unknown exported	pf
Transfer.PvP01_00_29.final	32932	33932	PVP01_0007670.1	Plasmodiumexportedprotein,unknownfunction	368.753	55.1538	6.6859	0	1	unknown exported	pf
Transfer.PvP01_00_2.final	128783	129783	PVP01_0001190.1	PIRprotein	45.9511	6.88744	6.67172	0	1	vir
PvP01_03_v1	29384	30384	PVP01_0300500.1	PIRprotein	224.035	33.6237	6.66301	0	1	vir
Transfer.PvP01_00_12.final	41521	42521	PVP01_0004510.1	Plasmodiumexportedprotein,unknownfunction	136.519	20.4996	6.65959	0	1	unknown exported	pf
Transfer.PvP01_00_9.final	66721	67721	PVP01_0003780.1	PIRprotein	39.659	5.9655	6.64806	0	1	vir
Transfer.PvP01_00_16.final	75319	76319	PVP01_0005650.1	PIRprotein	82.9407	12.5276	6.62064	0	1	vir
Transfer.PvP01_00_47.final	20101	21101	PVP01_0009150.1	Plasmodiumexportedprotein,unknownfunction	129.464	19.5777	6.61283	0	1	unknown exported	pf
Transfer.PvP01_00_1.final	372925	373925	PVP01_0000840.1	PIRprotein	81.034	12.2564	6.61157	0	1	vir
PvP01_10_v1	1524184	1525184	PVP01_1035500.1	Plasmodiumexportedprotein,unknownfunction	107.156	16.2153	6.60833	0	1	unknown exported	pf
Transfer.PvP01_00_25.final	42253	43253	PVP01_0007200.1	Plasmodiumexportedprotein,unknownfunction,pseudogene	38.3243	5.80281	6.60444	0	1	unknown exported	pf
Transfer.PvP01_00_39.final	25851	26851	PVP01_0008600.1	Plasmodiumexportedprotein,unknownfunction	352.927	53.4726	6.60015	0	1	unknown exported	pf
Transfer.PvP01_00_300.final	4431	5431	PVP01_0011070.1	PIRprotein	73.9793	11.226	6.59	0	1	vir
Transfer.PvP01_00_1.final	148617	149617	PVP01_0000320.1	PIRprotein	104.296	15.8357	6.58613	0	1	vir
Transfer.PvP01_00_1.final	153271	154271	PVP01_0000330.1	PIRprotein	44.235	6.72475	6.57794	0	1	vir
Transfer.PvP01_00_5.final	14507	15507	PVP01_0002440.1	PIRprotein	41.947	6.39936	6.55487	0	1	vir
Transfer.PvP01_00_1.final	220902	221902	PVP01_0000480.1	PIRprotein	39.087	5.9655	6.55218	0	1	vir
Transfer.PvP01_00_23.final	43675	44675	PVP01_0006910.1	Plasmodiumexportedprotein,unknownfunction	206.684	31.5629	6.54832	0	1	unknown exported	pf
Transfer.PvP01_00_55.final	9741	10741	PVP01_0009560.1	Plasmodiumexportedprotein,unknownfunction	110.397	16.8661	6.5455	0	1	unknown exported	pk
PvP01_07_v1	1531159	1532159	PVP01_0736500.1	Plasmodiumexportedprotein,unknownfunction	107.537	16.4322	6.54429	0	1	unknown exported	pf
Transfer.PvP01_00_4.final	137177	138177	PVP01_0002350.1	Plasmodiumexportedprotein,unknownfunction	35.8456	5.47742	6.54425	0	1	unknown exported	pf
PvP01_02_v1	812238	813238	PVP01_0218700.1	Plasmodiumexportedprotein,unknownfunction	422.902	64.8071	6.52555	0	1	unknown exported	pf
Transfer.PvP01_00_16.final	0	716	PVP01_0005470.1	Plasmodiumexportedprotein,unknownfunction,pseudogene	177.885	27.2675	6.52373	0	1	unknown exported	pf
PvP01_08_v1	1749641	1750641	PVP01_0840800.1	PIRprotein	75.6953	11.6056	6.52231	0	1	vir
Transfer.PvP01_00_74.final	7195	8195	PVP01_0009990.1	PIRprotein	36.4176	5.58588	6.51958	0	1	vir
Transfer.PvP01_00_40.final	25687	26687	PVP01_0008690.1	Plasmodiumexportedprotein,unknownfunction,pseudogene	53.3871	8.18901	6.51936	0	1	unknown exported	pf
PvP01_02_v1	794438	795438	PVP01_0218300.1	PIRprotein	35.655	5.47742	6.50945	0	1	vir
Transfer.PvP01_00_10.final	105273	106273	PVP01_0004150.1	PIRprotein	143.192	22.0181	6.50338	0	1	vir
Transfer.PvP01_00_25.final	27346	28346	PVP01_0007170.1	PIRprotein	284.858	43.8193	6.50074	0	1	vir
Transfer.PvP01_00_1.final	342102	343102	PVP01_0000750.1	PIRprotein	184.376	28.3633	6.50051	0	1	vir
Transfer.PvP01_00_32.final	33654	34654	PVP01_0007990.1	Plasmodiumexportedprotein,unknownfunction	189.906	29.231	6.49673	0	1	unknown exported	pf
Transfer.PvP01_00_10.final	32786	33786	PVP01_0003990.1	Plasmodiumexportedprotein,unknownfunction	335.767	51.6829	6.49667	0	1	unknown exported	pf
PvP01_01_v1	967658	968658	PVP01_0121100.1	VIRprotein	43.2817	6.67052	6.4885	0	1	vir
PvP01_05_v1	29723	30723	PVP01_0500900.1	PIRprotein	142.429	21.9639	6.48469	0	1	vir
Transfer.PvP01_00_6.final	137321	138321	PVP01_0003020.1	PIRprotein	142.811	22.0724	6.47012	0	1	vir
Transfer.PvP01_00_10.final	66864	67864	PVP01_0004060.1	PIRprotein	32.6043	5.04356	6.46454	0	1	vir
PvP01_01_v1	956669	957669	PVP01_0120900.1	PIRprotein	261.406	40.5112	6.45268	0	1	vir
PvP01_05_v1	1518781	1519781	PVP01_0535300.1	Plasmodiumexportedprotein,unknownfunction	33.939	5.26049	6.45168	0	1	unknown exported	pf
Transfer.PvP01_00_16.final	67443	68443	PVP01_0005640.1	PIRprotein	92.6648	14.3714	6.44786	0	1	vir
PvP01_01_v1	972145	973145	PVP01_0121200.1	PIRprotein,pseudogene	282.189	43.9278	6.42393	0	1	vir
PvP01_02_v1	922471	923471	PVP01_0221100.1	PIRprotein	45.1884	7.05014	6.40957	0	1	vir
PvP01_11_v1	2078262	2079262	PVP01_1148300.1	PIRprotein	127.748	19.9573	6.40107	0	1	vir
Transfer.PvP01_00_14.final	73301	74301	PVP01_0005140.1	Plasmodiumexportedprotein,unknownfunction	55.4845	8.6771	6.39436	0	1	unknown exported	pf
Transfer.PvP01_00_23.final	48061	49061	PVP01_0006920.1	Plasmodiumexportedprotein,unknownfunction	284.477	44.5786	6.38147	0	1	unknown exported	pf
Transfer.PvP01_00_19.final	11767	12767	PVP01_0006140.1	PIRprotein,pseudogene	46.3324	7.26707	6.37566	0	1	vir
Transfer.PvP01_00_51.final	2378	3378	PVP01_0009350.1	PIRprotein	33.1763	5.20626	6.37239	0	1	vir
Transfer.PvP01_00_25.final	20519	21519	PVP01_0007160.1	PIRprotein	47.0951	7.42976	6.33871	0	1	vir
Transfer.PvP01_00_23.final	13011	14011	PVP01_0006840.1	PIRprotein	95.5248	15.0765	6.33601	0	1	vir
Transfer.PvP01_00_16.final	57943	58943	PVP01_0005620.1	Plasmodiumexportedprotein,unknownfunction	82.75	13.0699	6.33134	0	1	unknown exported	pf
PvP01_02_v1	30102	31102	PVP01_0200700.1	VIRprotein,pseudogene	307.167	48.5375	6.32845	0	1	vir
PvP01_12_v1	10347	11347	PVP01_1200400.1	PIRprotein	46.3324	7.3213	6.32844	0	1	vir
Transfer.PvP01_00_158.final	0	764	PVP01_0010650.1	PIRprotein	42.6758	6.74349	6.32844	0	1	vir
Transfer.PvP01_00_23.final	31113	32113	PVP01_0006880.1	PIRprotein	108.872	17.2457	6.31299	0	1	vir
Transfer.PvP01_00_61.final	1388	2388	PVP01_0009710.1	PIRprotein	85.0381	13.5037	6.29739	0	1	vir
PvP01_02_v1	25627	26627	PVP01_0200600.1	PIRprotein	99.3382	15.7815	6.2946	0	1	vir
PvP01_01_v1	88906	89906	PVP01_0101900.1	PIRprotein	47.0951	7.48399	6.29278	0	1	vir
PvP01_07_v1	1506317	1507317	PVP01_0735900.1	PIRprotein	120.121	19.0896	6.29248	0	1	vir
Transfer.PvP01_00_15.final	92165	93165	PVP01_0005450.1	Plasmodiumexportedprotein,unknownfunction	98.1942	15.6188	6.28692	0	1	unknown exported	pf
Transfer.PvP01_00_34.final	10369	11369	PVP01_0008140.1	Plasmodiumexportedprotein,unknownfunction	605.181	96.2615	6.28684	0	1	unknown exported	pf
PvP01_02_v1	948402	949402	PVP01_0221700.1	PIRprotein,pseudogene	194.291	30.9122	6.28525	0	1	vir
PvP01_04_v1	179715	180715	PVP01_0404100.1	PIRprotein	224.417	35.7388	6.27937	0	1	vir	pk
PvP01_09_v1	2156619	2157619	PVP01_0948900.1	tryptophan-richprotein	273.418	43.6024	6.27071	0	1	other
Transfer.PvP01_00_35.final	33884	34884	PVP01_0008270.1	PIRprotein	95.5248	15.2391	6.2684	0	1	vir
Transfer.PvP01_00_36.final	32296	33296	PVP01_0008360.1	PIRprotein	328.522	52.4422	6.26446	0	1	vir
Transfer.PvP01_00_1.final	177836	178836	PVP01_0000380.1	PIRprotein	141.667	22.6147	6.26438	0	1	vir
Transfer.PvP01_00_19.final	33121	34121	PVP01_0006200.1	Plasmodiumexportedprotein,unknownfunction	43.4724	6.94168	6.26252	0	1	unknown exported	pf
Transfer.PvP01_00_24.final	27327	28327	PVP01_0007020.1	Plasmodiumexportedprotein,unknownfunction	283.142	45.2836	6.25264	0	1	unknown exported	pf
Transfer.PvP01_00_27.final	23241	24241	PVP01_0007410.1	PIRprotein	33.5576	5.36895	6.25031	0	1	vir
PvP01_02_v1	903491	904491	PVP01_0220700.1	PIRprotein	272.846	43.6566	6.24982	0	1	vir
Transfer.PvP01_00_4.final	45394	46394	PVP01_0002130.1	PIRprotein	80.2714	12.8529	6.24539	0	1	vir
Transfer.PvP01_00_8.final	878	1878	PVP01_0003340.1	Plasmodiumexportedprotein,unknownfunction	247.869	39.6977	6.24391	0	1	unknown exported	pf
Transfer.PvP01_00_36.final	4670	5670	PVP01_0008300.1	PIRprotein	58.9165	9.43634	6.24358	0	1	vir
Transfer.PvP01_00_7.final	76614	77614	PVP01_0003210.1	PIRprotein	40.231	6.45359	6.23389	0	1	vir
PvP01_11_v1	40779	41779	PVP01_1100900.1	PIRprotein	294.392	47.2359	6.23238	0	1	vir
Transfer.PvP01_00_75.final	2632	3632	PVP01_0010000.1	Plasmodiumexportedprotein,unknownfunction,pseudogene	437.393	70.2845	6.22318	0	1	unknown exported	pf
PvP01_14_v1	1317805	1318805	PVP01_1430500.1	conservedPlasmodiumprotein,unknownfunction	323.183	51.9541	6.22055	0	1	unknown	pf|pk|pb|pc|py	pf|pk|pb|pc|py	1
PvP01_08_v1	1742965	1743965	PVP01_0840700.1	PIRprotein	69.0219	11.1175	6.2084	0	1	vir
Transfer.PvP01_00_19.final	82966	83966	PVP01_0006320.1	Plasmodiumexportedprotein,unknownfunction	77.2207	12.4733	6.19088	0	1	unknown exported	pf
Transfer.PvP01_00_31.final	18085	19085	PVP01_0007860.1	PIRprotein	79.1273	12.8529	6.15638	0	1	vir
PvP01_08_v1	1721234	1722234	PVP01_0840200.1	Plasmodiumexportedprotein,unknownfunction	93.0461	15.1307	6.14949	0	1	unknown exported	pf
Transfer.PvP01_00_40.final	21520	22520	PVP01_0008680.1	Plasmodiumexportedprotein,unknownfunction	40.9937	6.67052	6.1455	0	1	unknown exported	pf
Transfer.PvP01_00_42.final	2325	3325	PVP01_0008770.1	PIRprotein	47.2857	7.70092	6.14027	0	1	vir
PvP01_06_v1	1004934	1005934	PVP01_0624200.1	Plasmodiumexportedprotein,unknownfunction	317.653	51.7372	6.13974	0	1	unknown exported	pk
PvP01_05_v1	33315	34315	PVP01_0501000.1	Plasmodiumexportedprotein,unknownfunction	947.24	154.398	6.13505	0	1	unknown exported	pf
PvP01_14_v1	3127379	3128379	PVP01_1472600.1	Plasmodiumexportedprotein,unknownfunction	102.77	16.7576	6.13274	0	1	unknown exported	pf
Transfer.PvP01_00_24.final	46831	47831	PVP01_0007060.1	Plasmodiumexportedprotein,unknownfunction,pseudogene	41.1844	6.72475	6.1243	0	1	unknown exported	pf
Transfer.PvP01_00_1.final	112495	113495	PVP01_0000250.1	PIRprotein	225.37	36.8777	6.11128	0	1	vir
PvP01_01_v1	18100	19100	PVP01_0100500.1	PIRprotein	46.7137	7.64669	6.10901	0	1	vir
PvP01_04_v1	128126	129126	PVP01_0403100.1	Plasmodiumexportedprotein,unknownfunction	60.2512	9.8702	6.10435	0	1	unknown exported	pf
Transfer.PvP01_00_21.final	35677	36677	PVP01_0006580.1	PIRprotein	65.7806	10.7921	6.09525	0	1	vir
PvP01_12_v1	3161014	3162014	PVP01_1274500.1	Plasmodiumexportedprotein,unknownfunction	202.871	33.2984	6.09251	0	1	unknown exported	pf
Transfer.PvP01_00_5.final	18185	19185	PVP01_0002450.1	Plasmodiumexportedprotein,unknownfunction	511.944	84.2221	6.0785	0	1	unknown exported	pf
PvP01_02_v1	938840	939840	PVP01_0221400.1	PIRprotein,pseudogene	39.8497	6.56205	6.07275	0	1	vir
Transfer.PvP01_00_2.final	27881	28881	PVP01_0000980.1	PIRprotein	45.7604	7.53823	6.07044	0	1	vir
Transfer.PvP01_00_6.final	7230	8230	PVP01_0002730.1	PIRprotein,pseudogene	62.5392	10.3041	6.06935	0	1	vir
Transfer.PvP01_00_30.final	28784	29784	PVP01_0007770.1	Plasmodiumexportedprotein,unknownfunction	326.043	53.8522	6.0544	0	1	unknown exported	pf
Transfer.PvP01_00_2.final	233370	234370	PVP01_0001400.1	PIRprotein	249.775	41.3247	6.04421	0	1	vir
Transfer.PvP01_00_56.final	16121	16781	PVP01_0009610.1	PIRprotein	178.245	29.4988	6.04247	0	1	vir
Transfer.PvP01_00_9.final	82522	83522	PVP01_0003810.1	PIRprotein	267.126	44.3617	6.02155	0	1	vir
PvP01_02_v1	847031	848031	PVP01_0219400.1	PIRprotein	64.6366	10.7379	6.01948	0	1	vir
Transfer.PvP01_00_9.final	40671	41671	PVP01_0003730.1	PIRprotein	268.461	44.6328	6.01488	0	1	vir
PvP01_14_v1	3132031	3133031	PVP01_1472700.1	PIRprotein	201.155	33.461	6.01163	0	1	vir
Transfer.PvP01_00_8.final	32213	33213	PVP01_0003410.1	PIRprotein,pseudogene	125.46	20.8793	6.00882	0	1	vir
Transfer.PvP01_00_3.final	130660	131660	PVP01_0001860.1	PIRprotein	139.379	23.2112	6.00482	0	1	vir
Transfer.PvP01_00_26.final	10882	11882	PVP01_0007260.1	Plasmodiumexportedprotein,unknownfunction	282.189	47.0732	5.99468	0	1	unknown exported	pf
Transfer.PvP01_00_4.final	82635	83635	PVP01_0002230.1	hypotheticalprotein	93.8088	15.673	5.98538	0	1	unknown
Transfer.PvP01_00_38.final	2523	3523	PVP01_0008450.1	PIRprotein	203.443	34.0034	5.98302	0	1	vir
PvP01_01_v1	1008386	1009386	PVP01_0121900.1	Plasmodiumexportedprotein,unknownfunction,pseudogene	347.588	58.1365	5.97883	0	1	unknown exported	pf
Transfer.PvP01_00_13.final	98819	99819	PVP01_0004910.1	PIRprotein	379.239	63.4513	5.97685	0	1	vir
Transfer.PvP01_00_1.final	349481	350481	PVP01_0000770.1	PIRprotein	259.881	43.4939	5.97511	0	1	vir
PvP01_05_v1	129286	130286	PVP01_0503100.1	PIRprotein	254.161	42.6262	5.96255	0	1	vir
PvP01_04_v1	91757	92757	PVP01_0402300.1	PIRprotein	355.978	59.7093	5.96185	0	1	vir
PvP01_09_v1	44026	45026	PVP01_0900800.1	PIRprotein	115.926	19.4692	5.95433	0	1	vir
Transfer.PvP01_00_4.final	12744	13744	PVP01_0002060.1	Plasmodiumexportedprotein,unknownfunction,pseudogene	219.078	36.8234	5.94942	0	1	unknown exported	pf
PvP01_05_v1	74924	75924	PVP01_0502000.1	Plasmodiumexportedprotein,unknownfunction,pseudogene	170.648	28.6886	5.94829	0	1	unknown exported	pf
Transfer.PvP01_00_12.final	77747	78747	PVP01_0004600.1	PIRprotein	225.942	38.0708	5.93478	0	1	vir
PvP01_01_v1	981210	982210	PVP01_0121400.1	PIRprotein	189.143	31.8883	5.93142	0	1	vir
Transfer.PvP01_00_17.final	57945	58945	PVP01_0005830.1	PIRprotein	242.721	40.945	5.92798	0	1	vir
Transfer.PvP01_00_73.final	1906	2906	PVP01_0009960.1	PIRprotein	37.5617	6.34513	5.91977	0	1	vir
Transfer.PvP01_00_23.final	38705	39705	PVP01_0006900.1	PIRprotein	69.0219	11.6598	5.91965	0	1	vir
PvP01_10_v1	22755	23755	PVP01_1000500.1	PIRprotein	38.515	6.50782	5.91826	0	1	vir
Transfer.PvP01_00_125.final	781	1781	PVP01_0010480.1	hypotheticalprotein	892.709	150.873	5.91696	0	1	unknown	pf
PvP01_10_v1	50712	51712	PVP01_1001000.1	PIRprotein	59.2978	10.0329	5.91033	0	1	vir
Transfer.PvP01_00_18.final	53983	54983	PVP01_0006040.1	PIRprotein	59.2978	10.0329	5.91033	0	1	vir
Transfer.PvP01_00_233.final	363	1039	PVP01_0011030.1	PIRprotein	194.334	32.8922	5.90823	0	1	vir
Transfer.PvP01_00_13.final	0	815	PVP01_0004690.1	PIRprotein	110.424	18.6983	5.90556	0	1	vir
Transfer.PvP01_00_16.final	93819	94819	PVP01_0005700.1	Plasmodiumexportedprotein,unknownfunction	267.126	45.3378	5.8919	0	1	unknown exported	pf
PvP01_02_v1	858715	859715	PVP01_0219700.1	PIRprotein	237.954	40.4027	5.88956	0	1	vir
PvP01_04_v1	13986	14986	PVP01_0400400.1	PIRprotein	201.536	34.2745	5.88006	0	1	vir
Transfer.PvP01_00_42.final	13947	14947	PVP01_0008800.1	Plasmodiumexportedprotein,unknownfunction	262.169	44.6328	5.87391	0	1	unknown exported	pf
Transfer.PvP01_00_27.final	10462	11462	PVP01_0007380.1	Plasmodiumexportedprotein,unknownfunction	222.891	37.9623	5.87138	0	1	unknown exported	pf
Transfer.PvP01_00_18.final	25176	26176	PVP01_0005980.1	Plasmodiumexportedprotein,unknownfunction	71.3099	12.1479	5.87014	0	1	unknown exported	pf
Transfer.PvP01_00_2.final	66167	67167	PVP01_0001060.1	PIRprotein	38.1337	6.50782	5.85967	0	1	vir
Transfer.PvP01_00_43.final	20090	21090	PVP01_0008900.1	Plasmodiumexportedprotein,unknownfunction	29.5536	5.04356	5.85967	0	1	unknown exported	pf
Transfer.PvP01_00_54.final	6969	7969	PVP01_0009500.1	PIRprotein	31.0789	5.31472	5.8477	0	1	vir
Transfer.PvP01_00_15.final	60756	61756	PVP01_0005360.1	Plasmodiumexportedprotein,unknownfunction	48.8111	8.3517	5.84445	0	1	unknown exported	pf
PvP01_07_v1	1566139	1567139	PVP01_0737400.1	Plasmodiumexportedprotein,unknownfunction	253.017	43.3312	5.83914	0	1	unknown exported	pf
Transfer.PvP01_00_3.final	20952	21952	PVP01_0001630.1	PIRprotein	247.297	42.3551	5.83866	0	1	vir
Transfer.PvP01_00_2.final	147448	148448	PVP01_0001230.1	PIRprotein	33.5576	5.74858	5.83755	0	1	vir
PvP01_05_v1	94883	95883	PVP01_0502500.1	PIRprotein	99.7195	17.083	5.83735	0	1	vir
Transfer.PvP01_00_3.final	134642	135642	PVP01_0001870.1	Plasmodiumexportedprotein,unknownfunction	298.205	51.1949	5.8249	0	1	unknown exported	pf
Transfer.PvP01_00_20.final	65727	66727	PVP01_0006480.1	PIRprotein	138.044	23.6993	5.82481	0	1	vir
PvP01_08_v1	1716711	1717711	PVP01_0840100.1	Plasmodiumexportedprotein,unknownfunction	65.9712	11.3345	5.82039	0	1	unknown exported	pf
Transfer.PvP01_00_5.final	138181	139181	PVP01_0002700.1	Plasmodiumexportedprotein,unknownfunction	150.437	25.8686	5.81543	0	1	unknown exported	pf
PvP01_12_v1	3124990	3125990	PVP01_1273600.1	Plasmodiumexportedprotein,unknownfunction	60.4419	10.4125	5.80474	0	1	unknown exported	pf
Transfer.PvP01_00_56.final	5036	6036	PVP01_0009580.1	PIRprotein	84.2754	14.5341	5.79846	0	1	vir
PvP01_05_v1	566	1566	PVP01_0500100.1	Plasmodiumexportedprotein,unknownfunction	59.1072	10.1956	5.79732	0	1	unknown exported	pf
Transfer.PvP01_00_1.final	355068	356068	PVP01_0000790.1	PIRprotein	86.7541	14.968	5.79597	0	1	vir
Transfer.PvP01_00_1.final	122799	123799	PVP01_0000280.1	PIRprotein	51.8618	8.94825	5.79575	0	1	vir
Transfer.PvP01_00_1.final	252953	253953	PVP01_0000560.1	PIRprotein,pseudogene	412.606	71.2606	5.7901	0	1	vir
Transfer.PvP01_00_14.final	66017	67017	PVP01_0005120.1	Plasmodiumexportedprotein,unknownfunction	34.511	5.9655	5.7851	0	1	unknown exported	pf
Transfer.PvP01_00_19.final	50525	51525	PVP01_0006250.1	Plasmodiumexportedprotein,unknownfunction	82.75	14.3172	5.77976	0	1	unknown exported	pf
Transfer.PvP01_00_7.final	34011	35011	PVP01_0003110.1	Plasmodiumexportedprotein,unknownfunction	118.786	20.5539	5.77924	0	1	unknown exported
Transfer.PvP01_00_21.final	12955	13955	PVP01_0006530.1	Plasmodiumexportedprotein,unknownfunction	541.879	93.7669	5.779	0	1	unknown exported	pf
PvP01_02_v1	766312	767312	PVP01_0217700.1	PIRprotein	36.0363	6.23666	5.77814	0	1	vir
Transfer.PvP01_00_71.final	0	633	PVP01_0009940.1	RADprotein	196.692	34.0984	5.76836	0	1	other
PvP01_10_v1	1520709	1521709	PVP01_1035400.1	PIRprotein	40.0403	6.94168	5.7681	0	1	vir
Transfer.PvP01_00_23.final	5681	6681	PVP01_0006820.1	PIRprotein	84.2754	14.6426	5.75549	0	1	vir
PvP01_13_v1	2077821	2078821	PVP01_1347600.1	PIRprotein	211.26	36.8234	5.73711	0	1	vir
PvP01_03_v1	6053	7053	PVP01_0300100.1	Plasmodiumexportedprotein,unknownfunction	280.854	48.9714	5.73506	0	1	unknown exported	pk
Transfer.PvP01_00_24.final	23229	24229	PVP01_0007010.1	Plasmodiumexportedprotein,unknownfunction	417.564	72.8876	5.72888	0	1	unknown exported	pf
Transfer.PvP01_00_42.final	10925	11925	PVP01_0008790.1	Plasmodiumexportedprotein,unknownfunction	304.879	53.2557	5.72481	0	1	unknown exported	pf
Transfer.PvP01_00_20.final	20078	21078	PVP01_0006380.1	PIRprotein	31.6509	5.53165	5.72178	0	1	vir
PvP01_10_v1	1541625	1542625	PVP01_1036000.1	Plasmodiumexportedprotein,unknownfunction	36.227	6.34513	5.70942	0	1	unknown exported	pf
Transfer.PvP01_00_49.final	10597	11597	PVP01_0009250.1	Plasmodiumexportedprotein,unknownfunction	62.5392	10.9548	5.70884	0	1	unknown exported	pf
Transfer.PvP01_00_10.final	14907	15907	PVP01_0003960.1	PIRprotein,pseudogene	153.869	26.9532	5.70875	0	1	vir
Transfer.PvP01_00_10.final	113512	114512	PVP01_0004170.1	PIRprotein	189.715	33.2441	5.70673	0	1	vir
Transfer.PvP01_00_60.final	10292	11292	PVP01_0009700.1	Plasmodiumexportedprotein,unknownfunction	267.317	46.9105	5.69845	0	1	unknown exported	pf
Transfer.PvP01_00_1.final	319828	320828	PVP01_0000710.1	PIRprotein	248.441	43.6024	5.69787	0	1	vir
Transfer.PvP01_00_32.final	22994	23994	PVP01_0007960.1	PIRprotein	155.395	27.2786	5.69659	0	1	vir
Transfer.PvP01_00_7.final	54631	55631	PVP01_0003160.1	Plasmodiumexportedprotein,unknownfunction	34.8923	6.1282	5.69373	0	1	unknown exported	pf
Transfer.PvP01_00_39.final	22178	23178	PVP01_0008590.1	PIRprotein	326.043	57.3231	5.68781	0	1	vir
PvP01_11_v1	45823	46823	PVP01_1101000.1	PIRprotein	177.322	31.1833	5.68644	0	1	vir
Transfer.PvP01_00_20.final	45693	46693	PVP01_0006440.1	PIRprotein	39.4683	6.94168	5.6857	0	1	vir
Transfer.PvP01_00_23.final	35361	36361	PVP01_0006890.1	PIRprotein	88.4701	15.5645	5.6841	0	1	vir
PvP01_02_v1	913598	914598	PVP01_0220900.1	PIRprotein	368.181	64.8071	5.68118	0	1	vir
Transfer.PvP01_00_5.final	26388	27388	PVP01_0002470.1	Plasmodiumexportedprotein,unknownfunction	284.668	50.1645	5.67469	0	1	unknown exported	pf
Transfer.PvP01_00_2.final	61954	62954	PVP01_0001050.1	PIRprotein	50.1458	8.83979	5.67274	0	1	vir
Transfer.PvP01_00_15.final	30957	31957	PVP01_0005280.1	PIRprotein	351.211	61.9328	5.67084	0	1	vir
PvP01_07_v1	1562087	1563087	PVP01_0737300.1	PIRprotein	30.1256	5.31472	5.66833	0	1	vir
Transfer.PvP01_00_18.final	77007	78007	PVP01_0006080.1	PIRprotein	66.9246	11.8225	5.66078	0	1	vir
Transfer.PvP01_00_25.final	38089	39089	PVP01_0007190.1	Plasmodiumexportedprotein,unknownfunction	37.7523	6.67052	5.65957	0	1	unknown exported	pf
Transfer.PvP01_00_53.final	0	502	PVP01_0009440.1	PIRprotein	75.5837	13.3959	5.64229	0	1	vir
Transfer.PvP01_00_32.final	36840	37840	PVP01_0008000.1	Plasmodiumexportedprotein,unknownfunction	272.846	48.3748	5.64025	0	1	unknown exported	pf
Transfer.PvP01_00_3.final	187547	188547	PVP01_0002000.1	PIRprotein	86.7541	15.4018	5.63272	0	1	vir
Transfer.PvP01_00_8.final	81942	82942	PVP01_0003520.1	PIRprotein	215.646	38.3419	5.62429	0	1	vir
Transfer.PvP01_00_13.final	68257	69257	PVP01_0004840.1	PIRprotein	41.7564	7.42976	5.62015	0	1	vir
Transfer.PvP01_00_71.final	4224	5224	PVP01_0009950.1	Plasmodiumexportedprotein,unknownfunction	164.737	29.3394	5.61487	0	1	unknown exported
Transfer.PvP01_00_1.final	202840	203840	PVP01_0000440.1	PIRprotein	101.626	18.1134	5.61054	0	1	vir
PvP01_02_v1	881690	882690	PVP01_0220300.1	Plasmodiumexportedprotein,unknownfunction	164.547	29.3394	5.6084	0	1	unknown exported	pf
PvP01_01_v1	78771	79771	PVP01_0101700.1	PIRprotein	56.8192	10.1414	5.6027	0	1	vir
PvP01_14_v1	3143865	3144865	PVP01_1472900.1	PIRprotein	208.4	37.203	5.6017	0	1	vir
Transfer.PvP01_00_1.final	262067	263067	PVP01_0000580.1	PIRprotein	58.9165	10.521	5.5999	0	1	vir
PvP01_05_v1	1523370	1524370	PVP01_0535400.1	PIRprotein	207.066	36.9861	5.59848	0	1	vir
Transfer.PvP01_00_28.final	25747	26747	PVP01_0007560.1	PIRprotein	75.886	13.558	5.59714	0	1	vir
Transfer.PvP01_00_1.final	198476	199476	PVP01_0000430.1	PIRprotein	211.07	37.7454	5.59194	0	1	vir
Transfer.PvP01_00_40.final	18151	19151	PVP01_0008670.1	Plasmodiumexportedprotein,unknownfunction	244.437	43.8193	5.5783	0	1	unknown exported	pf
Transfer.PvP01_00_13.final	54882	55882	PVP01_0004810.1	PIRprotein	145.48	26.0855	5.57704	0	1	vir
Transfer.PvP01_00_4.final	133393	134393	PVP01_0002340.1	Plasmodiumexportedprotein,unknownfunction	70.7379	12.6903	5.57417	0	1	unknown exported	pf
Transfer.PvP01_00_21.final	7659	8659	PVP01_0006520.1	Plasmodiumexportedprotein,unknownfunction	450.931	80.9139	5.57297	0	1	unknown exported	pf
Transfer.PvP01_00_21.final	22084	23084	PVP01_0006550.1	Plasmodiumexportedprotein,unknownfunction	299.54	53.8522	5.56226	0	1	unknown exported	pf
Transfer.PvP01_00_8.final	86143	87143	PVP01_0003530.1	PIRprotein	212.023	38.125	5.56126	0	1	vir
Transfer.PvP01_00_50.final	11202	12202	PVP01_0009320.1	PIRprotein	202.49	36.4438	5.55623	0	1	vir
PvP01_07_v1	1489074	1490074	PVP01_0735600.1	PIRprotein	43.663	7.86362	5.55253	0	1	vir
Transfer.PvP01_00_5.final	58958	59958	PVP01_0002530.1	PIRprotein	101.245	18.2761	5.53975	0	1	vir
Transfer.PvP01_00_5.final	21807	22807	PVP01_0002460.1	Plasmodiumexportedprotein,unknownfunction	232.615	42.0839	5.52741	0	1	unknown exported	pf
Transfer.PvP01_00_27.final	18414	19414	PVP01_0007400.1	PIRprotein	44.6164	8.08055	5.52146	0	1	vir
Transfer.PvP01_00_1.final	336525	337525	PVP01_0000740.1	PIRprotein	267.698	48.4833	5.52145	0	1	vir
Transfer.PvP01_00_174.final	0	503	PVP01_0010720.1	PIRprotein	56.4803	10.2426	5.51425	0	1	vir
Transfer.PvP01_00_7.final	81699	82699	PVP01_0003220.1	PIRprotein	420.805	76.3584	5.51092	0	1	vir
PvP01_08_v1	1632996	1633996	PVP01_0838400.1	PIRprotein	213.93	38.8842	5.50172	0	1	vir
Transfer.PvP01_00_1.final	391074	392074	PVP01_0000880.1	PIRprotein	238.907	43.4939	5.49289	0	1	vir
Transfer.PvP01_00_14.final	77580	78580	PVP01_0005150.1	Plasmodiumexportedprotein,unknownfunction,pseudogene	328.522	59.8177	5.49205	0	1	unknown exported	pf
Transfer.PvP01_00_60.final	6032	7032	PVP01_0009690.1	Plasmodiumexportedprotein,unknownfunction	33.939	6.18243	5.48959	0	1	unknown exported	pf
Transfer.PvP01_00_10.final	49266	50266	PVP01_0004030.1	PIRprotein	52.0524	9.49057	5.48464	0	1	vir
PvP01_07_v1	1510684	1511684	PVP01_0736000.1	PIRprotein	79.6994	14.5884	5.4632	0	1	vir
Transfer.PvP01_00_1.final	140385	141385	PVP01_0000310.1	PIRprotein	118.786	21.747	5.46218	0	1	vir
Transfer.PvP01_00_24.final	17805	18805	PVP01_0007000.1	PIRprotein	66.3526	12.1479	5.46206	0	1	vir
Transfer.PvP01_00_1.final	277541	278541	PVP01_0000610.1	PIRprotein,pseudogene	55.6751	10.1956	5.4607	0	1	vir
PvP01_02_v1	854571	855571	PVP01_0219600.1	PIRprotein	99.1475	18.1677	5.45735	0	1	vir
Transfer.PvP01_00_4.final	60612	61612	PVP01_0002170.1	Plasmodiumexportedprotein,unknownfunction	682.402	125.113	5.45429	0	1	unknown exported	pf
PvP01_12_v1	0	502	PVP01_1200100.1	PIRprotein	125.34	23.0108	5.447	0	1	vir
Transfer.PvP01_00_38.final	6757	7757	PVP01_0008460.1	PIRprotein	88.8514	16.3238	5.44306	0	1	vir
Transfer.PvP01_00_46.final	22975	23975	PVP01_0009110.1	PIRprotein	95.9062	17.6254	5.44136	0	1	vir
PvP01_10_v1	68074	69074	PVP01_1001400.1	PIRprotein	44.235	8.13478	5.43776	0	1	vir
Transfer.PvP01_00_33.final	22401	23401	PVP01_0008070.1	Plasmodiumexportedprotein,unknownfunction	101.626	18.71	5.43164	0	1	unknown exported	pf
Transfer.PvP01_00_64.final	4552	5552	PVP01_0009760.1	PIRprotein	49.7644	9.16518	5.42972	0	1	vir
Transfer.PvP01_00_6.final	94594	95594	PVP01_0002940.1	PIRprotein	29.3629	5.42318	5.41433	0	1	vir
Transfer.PvP01_00_16.final	47253	48253	PVP01_0005590.1	Plasmodiumexportedprotein,unknownfunction	131.37	24.2959	5.40709	0	1	unknown exported	pf
Transfer.PvP01_00_3.final	117567	118567	PVP01_0001830.1	PIRprotein	220.985	40.8908	5.40427	0	1	vir
Transfer.PvP01_00_19.final	8037	9037	PVP01_0006130.1	PIRprotein	40.4217	7.48399	5.40109	0	1	vir
Transfer.PvP01_00_13.final	95010	96010	PVP01_0004900.1	Plasmodiumexportedprotein,unknownfunction	421.949	78.1481	5.39935	0	1	unknown exported	pf
Transfer.PvP01_00_21.final	31503	32503	PVP01_0006570.1	PIRprotein	87.5168	16.2153	5.39717	0	1	vir
PvP01_10_v1	36844	37844	PVP01_1000700.1	PIRprotein	63.4925	11.7683	5.39521	0	1	vir
Transfer.PvP01_00_9.final	62058	63058	PVP01_0003770.1	PIRprotein	249.966	46.3682	5.39089	0	1	vir
Transfer.PvP01_00_17.final	3186	4186	PVP01_0005710.1	STP1protein	31.8416	5.91127	5.38659	0	1	stp1	pf
Transfer.PvP01_00_20.final	61263	62263	PVP01_0006470.1	PIRprotein	214.883	39.9689	5.37626	0	1	vir
Transfer.PvP01_00_45.final	716	1716	PVP01_0008980.1	Plasmodiumexportedprotein,unknownfunction	152.725	28.4175	5.37433	0	1	unknown exported	pf
Transfer.PvP01_00_15.final	79793	80793	PVP01_0005410.1	PIRprotein	196.388	36.5523	5.37279	0	1	vir
PvP01_11_v1	1169685	1170685	PVP01_1126600.1	transcriptionfactorwithAP2domain(s),putative	174.652	32.5391	5.36745	0	1	other	pf|pk|pb|pc|py	pf|pk|pb|pc|py	1
Transfer.PvP01_00_3.final	42081	43081	PVP01_0001670.1	PIRprotein,pseudogene	437.774	81.6189	5.36364	0	1	vir
Transfer.PvP01_00_6.final	141595	142595	PVP01_0003030.1	PIRprotein	69.7846	13.0156	5.36161	0	1	vir
Transfer.PvP01_00_30.final	24737	25737	PVP01_0007760.1	PIRprotein	264.457	49.351	5.3587	0	1	vir
Transfer.PvP01_00_211.final	0	501	PVP01_0010920.1	PIRprotein	36.5353	6.81958	5.35742	0	1	vir
Transfer.PvP01_00_1.final	359142	360142	PVP01_0000800.1	PIRprotein	62.7299	11.7141	5.35508	0	1	vir
Transfer.PvP01_00_46.final	18303	19303	PVP01_0009100.1	PIRprotein	243.674	45.5548	5.34903	0	1	vir
Transfer.PvP01_00_27.final	7311	8311	PVP01_0007370.1	Plasmodiumexportedprotein,unknownfunction	556.751	104.125	5.34695	0	1	unknown exported	pf
Transfer.PvP01_00_226.final	0	575	PVP01_0011010.1	PIRprotein	117.717	22.0701	5.33378	0	1	vir
Transfer.PvP01_00_22.final	24705	25705	PVP01_0006700.1	PIRprotein	73.9793	13.8834	5.32862	0	1	vir
Transfer.PvP01_00_2.final	285291	286291	PVP01_0001480.1	PIRprotein,pseudogene	38.7057	7.26707	5.32618	0	1	vir
Transfer.PvP01_00_36.final	805	1805	PVP01_0008290.1	PIRprotein	39.2777	7.37553	5.32541	0	1	vir
Transfer.PvP01_00_1.final	244894	245894	PVP01_0000540.1	PIRprotein	174.652	32.8645	5.31431	0	1	vir	pk|pb|pc|py
Transfer.PvP01_00_9.final	49474	50474	PVP01_0003750.1	PIRprotein	31.6509	5.9655	5.30566	0	1	vir
Transfer.PvP01_00_9.final	27254	28254	PVP01_0003700.1	PIRprotein	50.9084	9.59904	5.30349	0	1	vir
PvP01_07_v1	1626731	1627731	PVP01_0738800.1	Plasmodiumexportedprotein,unknownfunction	57.3912	10.8464	5.29127	0	1	unknown exported	pf
Transfer.PvP01_00_20.final	0	686	PVP01_0006340.1	PIRprotein	42.2472	7.98458	5.2911	0	1	vir
PvP01_02_v1	791193	792193	PVP01_0218200.1	PIRprotein	191.431	36.2811	5.27633	0	1	vir
PvP01_12_v1	3155443	3156443	PVP01_1274400.1	PIRprotein	43.4724	8.24324	5.2737	0	1	vir
Transfer.PvP01_00_27.final	33114	34114	PVP01_0007430.1	PIRprotein,pseudogene	43.663	8.29747	5.26221	0	1	vir
Transfer.PvP01_00_34.final	31633	32633	PVP01_0008180.1	PIRprotein	420.614	79.992	5.2582	0	1	vir
PvP01_05_v1	71123	72123	PVP01_0501900.1	Plasmodiumexportedprotein,unknownfunction	197.723	37.6369	5.25343	0	1	unknown exported	pf
Transfer.PvP01_00_13.final	17320	18320	PVP01_0004730.1	PIRprotein	45.5697	8.6771	5.25172	0	1	vir
Transfer.PvP01_00_2.final	244536	245536	PVP01_0001420.1	PIRprotein	43.2817	8.24324	5.25057	0	1	vir
Transfer.PvP01_00_1.final	291741	292741	PVP01_0000640.1	PIRprotein,pseudogene	91.3301	17.4084	5.24632	0	1	vir
Transfer.PvP01_00_7.final	36678	37678	PVP01_0003120.1	Plasmodiumexportedprotein,unknownfunction	89.2328	17.0288	5.24011	0	1	unknown exported
Transfer.PvP01_00_33.final	18615	19615	PVP01_0008060.1	Plasmodiumexportedprotein,unknownfunction	29.5536	5.64011	5.2399	0	1	unknown exported	pf
PvP01_02_v1	884923	885923	PVP01_0220400.1	Plasmodiumexportedprotein,unknownfunction,pseudogene	170.648	32.5933	5.23568	0	1	unknown exported	pf
Transfer.PvP01_00_6.final	42255	43255	PVP01_0002820.1	PIRprotein	180.944	34.5999	5.22961	0	1	vir
Transfer.PvP01_00_8.final	42871	43871	PVP01_0003430.1	PIRprotein	29.1723	5.58588	5.22251	0	1	vir
PvP01_04_v1	73895	74895	PVP01_0401900.1	PIRprotein	26.8842	5.15203	5.21818	0	1	vir
PvP01_07_v1	1585403	1586403	PVP01_0737800.1	PIRprotein	94.9528	18.2219	5.21092	0	1	vir
PvP01_05_v1	36746	37746	PVP01_0501100.1	Plasmodiumexportedprotein,unknownfunction,pseudogene	887.561	170.396	5.20881	0	1	unknown exported	pf
Transfer.PvP01_00_75.final	6701	7701	PVP01_0010010.1	Plasmodiumexportedprotein,unknownfunction	122.028	23.4282	5.20859	0	1	unknown exported	pf
Transfer.PvP01_00_1.final	225354	226354	PVP01_0000490.1	PIRprotein	184.376	35.4134	5.20639	0	1	vir
Transfer.PvP01_00_35.final	25357	26357	PVP01_0008250.1	Plasmodiumexportedprotein,unknownfunction	215.265	41.3789	5.20229	0	1	unknown exported	pf
Transfer.PvP01_00_196.final	0	501	PVP01_0010820.1	PIRprotein	196.377	37.7782	5.19815	0	1	vir
Transfer.PvP01_00_35.final	20520	21520	PVP01_0008240.1	PIRprotein	54.3405	10.4667	5.19175	0	1	vir
Transfer.PvP01_00_63.final	11549	12549	PVP01_0009740.1	PIRprotein	112.113	21.6385	5.18118	0	1	vir
PvP01_07_v1	1469187	1470187	PVP01_0735300.1	PIRprotein	106.393	20.5539	5.17629	0	1	vir
PvP01_04_v1	10029	11029	PVP01_0400300.1	PIRprotein	199.63	38.6131	5.17001	0	1	vir
Transfer.PvP01_00_20.final	16354	17354	PVP01_0006370.1	PIRprotein	156.729	30.3156	5.16991	0	1	vir
Transfer.PvP01_00_1.final	256635	257635	PVP01_0000570.1	PIRprotein	373.329	72.2368	5.16813	0	1	vir
PvP01_07_v1	1569287	1570287	PVP01_0737500.1	Plasmodiumexportedprotein,unknownfunction	204.968	39.6977	5.16322	0	1	unknown exported	pf
Transfer.PvP01_00_7.final	108942	109942	PVP01_0003270.1	PIRprotein	150.056	29.0683	5.16219	0	1	vir
Transfer.PvP01_00_10.final	108996	109996	PVP01_0004160.1	PIRprotein	34.7016	6.72475	5.16028	0	1	vir
PvP01_05_v1	83466	84466	PVP01_0502200.1	PIRprotein	64.6366	12.5276	5.15954	0	1	vir
Transfer.PvP01_00_3.final	80343	81343	PVP01_0001750.1	Plasmodiumexportedprotein,unknownfunction	237.382	46.0428	5.15568	0	1	unknown exported	pf
PvP01_02_v1	909370	910370	PVP01_0220800.1	PIRprotein	37.1803	7.21284	5.15474	0	1	vir
Transfer.PvP01_00_3.final	32618	33618	PVP01_0001650.1	PIRprotein	279.71	54.2861	5.15252	0	1	vir
Transfer.PvP01_00_31.final	9452	10452	PVP01_0007840.1	Plasmodiumexportedprotein,unknownfunction	136.9	26.5736	5.15173	0	1	unknown exported	pk
Transfer.PvP01_00_25.final	46669	47669	PVP01_0007210.1	Plasmodiumexportedprotein,unknownfunction	383.625	74.623	5.14084	0	1	unknown exported	pf
Transfer.PvP01_00_10.final	902	1902	PVP01_0003930.1	PIRprotein	42.9004	8.40594	5.10358	0	1	vir
Transfer.PvP01_00_17.final	75149	76149	PVP01_0005880.1	PIRprotein	187.618	36.7692	5.10259	0	1	vir
Transfer.PvP01_00_1.final	287452	288452	PVP01_0000630.1	PIRprotein	53.9591	10.5752	5.10242	0	1	vir
Transfer.PvP01_00_197.final	369	1210	PVP01_0010830.1	Plasmodiumexportedprotein,unknownfunction	70.7354	13.8642	5.10202	0	1	unknown exported	pf
Transfer.PvP01_00_13.final	59539	60539	PVP01_0004820.1	PIRprotein	164.737	32.3764	5.08818	0	1	vir
PvP01_07_v1	1526696	1527696	PVP01_0736400.1	PIRprotein	202.299	39.8062	5.0821	0	1	vir
PvP01_02_v1	944093	945093	PVP01_0221600.1	PIRprotein	144.527	28.4717	5.07616	0	1	vir
PvP01_08_v1	1725311	1726311	PVP01_0840300.1	Plasmodiumexportedprotein,unknownfunction	45.9511	9.05672	5.0737	0	1	unknown exported	pf
Transfer.PvP01_00_15.final	78126	79126	PVP01_0005400.1	PIRprotein,fragment	89.4234	17.6254	5.07355	0	1	vir
Transfer.PvP01_00_1.final	248213	249213	PVP01_0000550.1	PIRprotein	195.626	38.5588	5.07345	0	1	vir
Transfer.PvP01_00_1.final	270723	271723	PVP01_0000600.1	PIRprotein	226.895	44.7413	5.07127	0	1	vir
PvP01_03_v1	75244	76244	PVP01_0301300.1	PIRprotein	61.0139	12.0395	5.06781	0	1	vir
PvP01_08_v1	867692	868692	PVP01_0819800.1	oocystcapsuleprotein,putative	214.693	42.4093	5.0624	0	1	other	pf|pk|pb|pc|py	pf|pk|pb|pc|py	1
Transfer.PvP01_00_14.final	39620	40620	PVP01_0005050.1	Plasmodiumexportedprotein,unknownfunction	96.0968	19.0354	5.04832	0	1	unknown exported	pf
PvP01_14_v1	0	504	PVP01_1400100.1	Plasmodiumexportedprotein,unknownfunction	174.779	34.6482	5.0444	0	1	unknown exported
Transfer.PvP01_00_1.final	193548	194548	PVP01_0000420.1	PIRprotein	53.5778	10.6294	5.04053	0	1	vir
Transfer.PvP01_00_9.final	46111	47111	PVP01_0003740.1	PIRprotein	227.849	45.2294	5.03763	0	1	vir
Transfer.PvP01_00_34.final	26202	27202	PVP01_0008170.1	PIRprotein	30.3163	6.01973	5.03616	0	1	vir
Transfer.PvP01_00_39.final	1412	2412	PVP01_0008540.1	PIRprotein	77.7927	15.4561	5.03314	0	1	vir
Transfer.PvP01_00_1.final	345861	346861	PVP01_0000760.1	PIRprotein,pseudogene	192.194	38.2335	5.02685	0	1	vir
Transfer.PvP01_00_32.final	26515	27515	PVP01_0007970.1	PIRprotein	162.449	32.3222	5.02593	0	1	vir
PvP01_10_v1	40258	41258	PVP01_1000800.1	PIRprotein	53.9591	10.7379	5.02511	0	1	vir
Transfer.PvP01_00_3.final	162131	163131	PVP01_0001940.1	PIRprotein	208.782	41.5958	5.0193	0	1	vir
Transfer.PvP01_00_20.final	11648	12648	PVP01_0006360.1	PIRprotein,pseudogene	167.407	33.4068	5.01117	0	1	vir
PvP01_10_v1	56839	57839	PVP01_1001100.1	PIRprotein	201.918	40.3485	5.00435	0	1	vir
PvP01_02_v1	869121	870121	PVP01_0219900.1	PIRprotein	43.663	8.73133	5.00073	0	1	vir
Transfer.PvP01_00_42.final	16876	17876	PVP01_0008810.1	Plasmodiumexportedprotein,unknownfunction	511.944	102.552	4.99204	0	1	unknown exported	pf
Transfer.PvP01_00_1.final	351440	352440	PVP01_0000780.1	PIRprotein	68.8313	13.8291	4.97728	0	1	vir
Transfer.PvP01_00_27.final	37733	38733	PVP01_0007440.1	PIRprotein	29.9349	6.01973	4.9728	0	1	vir
PvP01_07_v1	1590072	1591072	PVP01_0737900.1	PIRprotein	35.8456	7.21284	4.96969	0	1	vir
Transfer.PvP01_00_50.final	587	1587	PVP01_0009290.1	PIRprotein	35.8456	7.21284	4.96969	0	1	vir
PvP01_02_v1	833860	834860	PVP01_0219100.1	Plasmodiumexportedprotein,unknownfunction	30.8883	6.23666	4.9527	0	1	unknown exported	pf
Transfer.PvP01_00_24.final	63614	64543	PVP01_0007100.1	hypotheticalprotein	79.8385	16.1703	4.93736	0	1	unknown
Transfer.PvP01_00_8.final	115365	116365	PVP01_0003600.1	PIRprotein,pseudogene	39.087	7.91785	4.93657	0	1	vir
Transfer.PvP01_00_176.final	857	1357	PVP01_0010740.1	PIRprotein	77.03	15.6188	4.93188	0	1	vir
Transfer.PvP01_00_7.final	86198	87198	PVP01_0003230.1	PIRprotein	201.536	40.8908	4.92864	0	1	vir
PvP01_12_v1	3082913	3083913	PVP01_1272600.1	PIRprotein	290.579	59.0042	4.92472	0	1	vir
Transfer.PvP01_00_6.final	12913	13913	PVP01_0002750.1	PIRprotein	33.367	6.77898	4.92213	0	1	vir
Transfer.PvP01_00_25.final	11388	12388	PVP01_0007140.1	PIRprotein	60.0605	12.2022	4.9221	0	1	vir
Transfer.PvP01_00_1.final	315774	316774	PVP01_0000700.1	PIRprotein	37.5617	7.64669	4.91215	0	1	vir
PvP01_05_v1	47004	48004	PVP01_0501300.1	PIRprotein	214.693	43.7109	4.91166	0	1	vir
PvP01_02_v1	774298	775298	PVP01_0217900.1	PIRprotein	190.668	38.8842	4.90348	0	1	vir
PvP01_01_v1	1002638	1003638	PVP01_0121800.1	PIRprotein	192.766	39.3181	4.90273	0	1	vir
Transfer.PvP01_00_15.final	22254	23254	PVP01_0005260.1	PIRprotein,pseudogene	41.1844	8.40594	4.89944	0	1	vir
Transfer.PvP01_00_13.final	90927	91927	PVP01_0004890.1	PIRprotein	171.983	35.1422	4.89392	0	1	vir
Transfer.PvP01_00_49.final	16511	17511	PVP01_0009260.1	STP1protein	175.415	35.8473	4.8934	0	1	stp1	pf
Transfer.PvP01_00_1.final	295657	296657	PVP01_0000650.1	PIRprotein	80.6527	16.4865	4.89205	0	1	vir
Transfer.PvP01_00_2.final	69274	70274	PVP01_0001070.1	PIRprotein	102.389	20.9335	4.89116	0	1	vir
Transfer.PvP01_00_13.final	87136	88136	PVP01_0004880.1	PIRprotein	173.89	35.5761	4.88783	0	1	vir
Transfer.PvP01_00_2.final	238504	239504	PVP01_0001410.1	PIRprotein	187.046	38.3419	4.87837	0	1	vir
Transfer.PvP01_00_23.final	57402	58402	PVP01_0006950.1	PIRprotein	296.108	60.7397	4.87503	0	1	vir
PvP01_02_v1	941787	942787	PVP01_0221500.1	PIRprotein,pseudogene	36.4176	7.48399	4.86607	0	1	vir
PvP01_02_v1	34707	35707	PVP01_0200800.1	PIRprotein,pseudogene	196.007	40.2943	4.86439	0	1	vir
Transfer.PvP01_00_5.final	45073	46073	PVP01_0002510.1	PIRprotein	199.63	41.0535	4.86268	0	1	vir
Transfer.PvP01_00_1.final	397296	398296	PVP01_0000900.1	PIRprotein,pseudogene	224.607	46.2055	4.86104	0	1	vir
Transfer.PvP01_00_19.final	78375	79375	PVP01_0006310.1	PIRprotein,pseudogene	207.256	42.6805	4.85599	0	1	vir
Transfer.PvP01_00_39.final	18771	19771	PVP01_0008580.1	PIRprotein	152.725	31.5087	4.84707	0	1	vir
Transfer.PvP01_00_6.final	29254	30254	PVP01_0002790.1	PIRprotein	79.318	16.378	4.84296	0	1	vir
Transfer.PvP01_00_2.final	205280	206280	PVP01_0001350.1	PIRprotein	200.583	41.4331	4.84113	0	1	vir
PvP01_04_v1	157663	158663	PVP01_0403700.1	PIRprotein,pseudogene	63.4925	13.1241	4.83786	0	1	vir
Transfer.PvP01_00_9.final	36093	37093	PVP01_0003720.1	PIRprotein	158.827	32.8645	4.83278	0	1	vir
Transfer.PvP01_00_10.final	75604	76604	PVP01_0004080.1	PIRprotein	202.49	41.9754	4.82402	0	1	vir
PvP01_10_v1	95103	96103	PVP01_1001900.1	PIRprotein	97.0502	20.12	4.82357	0	1	vir
PvP01_04_v1	66781	67781	PVP01_0401700.1	PIRprotein	49.3831	10.2498	4.81796	0	1	vir
Transfer.PvP01_00_14.final	99165	100165	PVP01_0005200.1	PIRprotein	183.804	38.1792	4.81424	0	1	vir
Transfer.PvP01_00_3.final	76915	77915	PVP01_0001740.1	Plasmodiumexportedprotein,unknownfunction	211.832	44.0363	4.8104	0	1	unknown exported	pf
Transfer.PvP01_00_56.final	8328	9328	PVP01_0009590.1	PIRprotein	170.076	35.3592	4.80995	0	1	vir
Transfer.PvP01_00_17.final	66301	67301	PVP01_0005860.1	PIRprotein	49.9551	10.4125	4.79761	0	1	vir
Transfer.PvP01_00_1.final	241606	242606	PVP01_0000530.1	PIRprotein,pseudogene	191.431	39.9146	4.79601	0	1	vir
Transfer.PvP01_00_4.final	64581	65581	PVP01_0002180.1	PIRprotein	208.4	43.7651	4.76179	0	1	vir
Transfer.PvP01_00_61.final	6381	7381	PVP01_0009720.1	Plasmodiumexportedprotein,unknownfunction	118.786	24.9466	4.76161	0	1	unknown exported	pf
Transfer.PvP01_00_12.final	4384	5384	PVP01_0004420.1	PIRprotein	198.295	41.6501	4.76097	0	1	vir
PvP01_05_v1	56137	57137	PVP01_0501500.1	PIRprotein	157.492	33.0814	4.76074	0	1	vir
Transfer.PvP01_00_3.final	193494	194494	PVP01_0002010.1	PIRprotein	38.1337	8.02631	4.75109	0	1	vir
Transfer.PvP01_00_2.final	46066	47066	PVP01_0001020.1	PIRprotein	98.7662	20.825	4.74267	0	1	vir
Transfer.PvP01_00_39.final	5434	6434	PVP01_0008550.1	PIRprotein	95.3342	20.12	4.73828	0	1	vir
PvP01_14_v1	1759808	1760808	PVP01_1440800.1	transcriptionfactorwithAP2domain(s),putative	179.419	37.9081	4.733	0	1	other	pf|pk|pb|pc|py	pf|pk|pb|pc|py	1
PvP01_02_v1	934355	935355	PVP01_0221300.1	PIRprotein	71.6913	15.1849	4.72122	0	1	vir
Transfer.PvP01_00_24.final	3426	4426	PVP01_0006970.1	PIRprotein	173.127	36.7692	4.70848	0	1	vir
PvP01_13_v1	2073940	2074940	PVP01_1347500.1	PIRprotein	146.243	31.1291	4.69795	0	1	vir
PvP01_12_v1	29542	30542	PVP01_1200800.1	PIRprotein	158.636	33.7864	4.69526	0	1	vir
Transfer.PvP01_00_6.final	81196	82196	PVP01_0002910.1	PIRprotein	101.054	21.53	4.69364	0	1	vir
Transfer.PvP01_00_121.final	86	1086	PVP01_0010450.1	PIRprotein	78.5553	16.7576	4.68774	0	1	vir
Transfer.PvP01_00_21.final	50732	51732	PVP01_0006610.1	PIRprotein	180.754	38.7215	4.66805	0	1	vir
Transfer.PvP01_00_2.final	211628	212628	PVP01_0001360.1	PIRprotein	54.9125	11.7683	4.66614	0	1	vir
Transfer.PvP01_00_1.final	108774	109774	PVP01_0000240.1	PIRprotein	226.514	48.5917	4.66158	0	1	vir
Transfer.PvP01_00_47.final	10985	11985	PVP01_0009130.1	Plasmodiumexportedprotein,unknownfunction	39.8497	8.56863	4.65065	0	1	unknown exported	pf
Transfer.PvP01_00_18.final	73962	74962	PVP01_0006070.1	PIRprotein	161.496	34.8711	4.63123	0	1	vir
PvP01_10_v1	7617	8617	PVP01_1000200.1	PIRprotein	75.886	16.4322	4.61813	0	1	vir
Transfer.PvP01_00_2.final	197123	198123	PVP01_0001340.1	PIRprotein,fragment	254.161	55.0453	4.61731	0	1	vir
Transfer.PvP01_00_1.final	400503	401503	PVP01_0000910.1	PIRprotein	111.35	24.1874	4.60364	0	1	vir
Transfer.PvP01_00_40.final	2919	3919	PVP01_0008630.1	PIRprotein,pseudogene	136.709	29.7733	4.59166	0	1	vir
PvP01_07_v1	1576348	1577348	PVP01_0737600.1	PIRprotein	23.6429	5.15203	4.58905	0	1	vir
Transfer.PvP01_00_3.final	204631	205631	PVP01_0002030.1	PIRprotein,pseudogene	76.6487	16.7034	4.58881	0	1	vir
PvP01_04_v1	18480	19480	PVP01_0400500.1	PIRprotein	183.042	40.0773	4.56722	0	1	vir
PvP01_05_v1	43253	44253	PVP01_0501200.1	PIRprotein	137.853	30.2614	4.55541	0	1	vir
PvP01_10_v1	14875	15875	PVP01_1000300.1	PIRprotein	36.0363	7.91785	4.55127	0	1	vir
PvP01_01_v1	920731	921731	PVP01_0120100.1	PIRprotein	71.3099	15.673	4.54986	0	1	vir
PvP01_14_v1	66860	67860	PVP01_1401500.1	Plasmodiumexportedprotein,unknownfunction	256.83	56.4554	4.54925	0	1	unknown exported
PvP01_01_v1	927870	928870	PVP01_0120200.1	PIRprotein	43.663	9.59904	4.54868	0	1	vir
Transfer.PvP01_00_23.final	61015	62015	PVP01_0006960.1	PIRprotein	175.796	38.7215	4.54001	0	1	vir
Transfer.PvP01_00_1.final	174070	175070	PVP01_0000370.1	PIRprotein	27.0749	5.9655	4.53858	0	1	vir
Transfer.PvP01_00_4.final	121518	122518	PVP01_0002310.1	PIRprotein	39.8497	8.78556	4.53582	0	1	vir
Transfer.PvP01_00_6.final	86865	87865	PVP01_0002920.1	PIRprotein	169.123	37.3115	4.53273	0	1	vir
Transfer.PvP01_00_201.final	222	1191	PVP01_0010860.1	PIRprotein	87.365	19.3086	4.52468	0	1	vir
PvP01_02_v1	42911	43911	PVP01_0201000.1	PIRprotein	77.9833	17.2457	4.5219	0	1	vir
Transfer.PvP01_00_3.final	35949	36949	PVP01_0001660.1	PIRprotein	119.358	26.4109	4.51927	0	1	vir
Transfer.PvP01_00_1.final	299485	300485	PVP01_0000660.1	PIRprotein	159.971	35.4134	4.51724	0	1	vir
Transfer.PvP01_00_21.final	59919	60919	PVP01_0006630.1	Plasmodiumexportedprotein,unknownfunction	28.4096	6.29089	4.51599	0	1	unknown exported	pf
Transfer.PvP01_00_1.final	163455	164455	PVP01_0000350.1	PIRprotein	171.411	37.9623	4.5153	0	1	vir
Transfer.PvP01_00_5.final	2825	3825	PVP01_0002410.1	PIRprotein	182.088	40.4027	4.50683	0	1	vir
Transfer.PvP01_00_32.final	31215	32215	PVP01_0007980.1	Plasmodiumexportedprotein,unknownfunction	127.176	28.2548	4.50104	0	1	unknown exported	pf
Transfer.PvP01_00_6.final	21839	22839	PVP01_0002770.1	Plasmodiumexportedprotein,unknownfunction	130.036	28.9056	4.49864	0	1	unknown exported	pf
Transfer.PvP01_00_57.final	6759	7759	PVP01_0009630.1	PIRprotein	113.638	25.272	4.4966	0	1	vir
Transfer.PvP01_00_15.final	55136	56136	PVP01_0005340.1	PIRprotein	51.6711	11.4972	4.49423	0	1	vir
PvP01_04_v1	175724	176724	PVP01_0404000.1	PIRprotein	87.7074	19.5235	4.4924	0	1	vir
Transfer.PvP01_00_10.final	41276	42276	PVP01_0004010.1	PIRprotein	37.7523	8.40594	4.49115	0	1	vir
Transfer.PvP01_00_4.final	36129	37129	PVP01_0002110.1	PIRprotein	133.658	29.7733	4.48919	0	1	vir
Transfer.PvP01_00_55.final	3416	4416	PVP01_0009540.1	PIRprotein	142.811	31.8341	4.4861	0	1	vir
PvP01_07_v1	1594551	1595551	PVP01_0738000.1	PIRprotein	53.9591	12.0395	4.48184	0	1	vir
Transfer.PvP01_00_2.final	190895	191895	PVP01_0001330.1	PIRprotein	318.607	71.098	4.48124	0	1	vir
Transfer.PvP01_00_1.final	131537	132537	PVP01_0000290.1	PIRprotein	32.0323	7.1586	4.47466	0	1	vir
Transfer.PvP01_00_14.final	43004	44004	PVP01_0005060.1	Plasmodiumexportedprotein,unknownfunction	147.768	33.0272	4.47413	0	1	unknown exported	pf
PvP01_04_v1	49781	50781	PVP01_0401300.1	Plasmodiumexportedprotein,unknownfunction	97.0502	21.6927	4.47386	0	1	unknown exported	pf
Transfer.PvP01_00_3.final	142165	143165	PVP01_0001890.1	Plasmodiumexportedprotein,unknownfunction	70.3566	15.7272	4.47356	0	1	unknown exported	pf
Transfer.PvP01_00_36.final	19005	20005	PVP01_0008330.1	PIRprotein	150.056	33.5695	4.47001	0	1	vir
Transfer.PvP01_00_22.final	32719	33719	PVP01_0006720.1	PIRprotein	196.388	43.982	4.46519	0	1	vir
Transfer.PvP01_00_1.final	58429	59429	PVP01_0000140.1	tryptophan-richantigen	196.198	44.2532	4.43353	0	1	other	pk	pk		1
Transfer.PvP01_00_38.final	13378	14378	PVP01_0008480.1	PIRprotein,pseudogene	41.5657	9.38211	4.43031	0	1	vir
Transfer.PvP01_00_28.final	9875	10875	PVP01_0007510.1	PIRprotein	22.3082	5.04356	4.42311	0	1	vir
Transfer.PvP01_00_12.final	58622	59622	PVP01_0004560.1	PIRprotein	23.2615	5.26049	4.42193	0	1	vir
PvP01_14_v1	14242	15242	PVP01_1400400.1	PIRprotein	244.055	55.208	4.42065	0	1	vir
Transfer.PvP01_00_13.final	10641	11641	PVP01_0004710.1	PIRprotein	132.133	29.936	4.41385	0	1	vir
PvP01_11_v1	2105657	2106657	PVP01_1148800.1	PIRprotein,pseudogene	209.163	47.5613	4.39776	0	1	vir
Transfer.PvP01_00_24.final	13109	14109	PVP01_0006990.1	PIRprotein	261.406	59.5466	4.38994	0	1	vir
Transfer.PvP01_00_17.final	26653	27653	PVP01_0005760.1	PIRprotein	58.5352	13.341	4.38762	0	1	vir
PvP01_12_v1	3173391	3174391	PVP01_1274800.1	PIRprotein	88.6608	20.2827	4.37125	0	1	vir
Transfer.PvP01_00_6.final	11033	12033	PVP01_0002740.1	PIRprotein	51.2898	11.7683	4.3583	0	1	vir
Transfer.PvP01_00_30.final	36051	37051	PVP01_0007790.1	PIRprotein	222.891	51.3576	4.33998	0	1	vir
PvP01_05_v1	1488710	1489710	PVP01_0534600.1	PIRprotein	201.346	46.4225	4.33725	0	1	vir
Transfer.PvP01_00_17.final	50673	51673	PVP01_0005820.1	PIRprotein	209.544	48.3206	4.33654	0	1	vir
Transfer.PvP01_00_48.final	5137	6137	PVP01_0009170.1	PIRprotein,pseudogene	165.881	38.2877	4.33249	0	1	vir
Transfer.PvP01_00_2.final	104320	105320	PVP01_0001140.1	PIRprotein	53.0058	12.2564	4.32474	0	1	vir
Transfer.PvP01_00_6.final	90627	91627	PVP01_0002930.1	PIRprotein	27.6469	6.39936	4.32026	0	1	vir
PvP01_14_v1	3147156	3148156	PVP01_1473000.1	PIRprotein	171.601	39.7519	4.3168	0	1	vir
Transfer.PvP01_00_2.final	38310	39310	PVP01_0001000.1	PIRprotein	49.5738	11.4972	4.31182	0	1	vir
Transfer.PvP01_00_33.final	2507	3507	PVP01_0008020.1	PIRprotein	163.593	37.9623	4.30935	0	1	vir
Transfer.PvP01_00_83.final	3148	4148	PVP01_0010130.1	PIRprotein	39.8497	9.27365	4.29709	0	1	vir
PvP01_05_v1	25243	26243	PVP01_0500800.1	PIRprotein	142.62	33.2984	4.28309	0	1	vir
PvP01_04_v1	124738	125738	PVP01_0403000.1	Plasmodiumexportedprotein,unknownfunction	34.1296	7.97208	4.28114	0	1	unknown exported	pf
Transfer.PvP01_00_34.final	14075	15075	PVP01_0008150.1	PIRprotein	185.139	43.277	4.278	0	1	vir
Transfer.PvP01_00_34.final	19923	20923	PVP01_0008160.1	Plasmodiumexportedprotein,unknownfunction	40.9937	9.59904	4.2706	0	1	unknown exported	pf
Transfer.PvP01_00_3.final	105646	106646	PVP01_0001810.1	PIRprotein	25.5496	6.01973	4.24431	0	1	vir
PvP01_07_v1	1514514	1515514	PVP01_0736100.1	PIRprotein	50.1458	11.8225	4.24156	0	1	vir
Transfer.PvP01_00_36.final	28241	29241	PVP01_0008350.1	PIRprotein	201.727	47.5613	4.24141	0	1	vir
Transfer.PvP01_00_66.final	1230	2230	PVP01_0009820.1	PIRprotein	134.421	31.7799	4.22975	0	1	vir
Transfer.PvP01_00_2.final	51937	52937	PVP01_0001030.1	PIRprotein	331	78.2566	4.22968	0	1	vir
Transfer.PvP01_00_16.final	54450	55450	PVP01_0005610.1	Plasmodiumexportedprotein,unknownfunction	23.8335	5.64011	4.22572	0	1	unknown exported	pk
Transfer.PvP01_00_2.final	21285	22285	PVP01_0000970.1	PIRprotein,pseudogene	67.6873	16.0526	4.21659	0	1	vir
PvP01_10_v1	73498	74498	PVP01_1001500.1	PIRprotein	154.441	36.6607	4.21271	0	1	vir
Transfer.PvP01_00_9.final	127243	128243	PVP01_0003910.1	PIRprotein	99.9102	23.7535	4.20613	0	1	vir
Transfer.PvP01_00_9.final	86050	87050	PVP01_0003820.1	PIRprotein	24.9775	5.9655	4.18699	0	1	vir
Transfer.PvP01_00_49.final	20021	21021	PVP01_0009280.1	STP1protein	190.668	45.5548	4.18546	0	1	stp1	pf
Transfer.PvP01_00_2.final	56316	57316	PVP01_0001040.1	PIRprotein	163.021	39.1012	4.16921	0	1	vir
Transfer.PvP01_00_18.final	672	1672	PVP01_0005920.1	PIRprotein,fragment	119.168	28.6344	4.16171	0	1	vir
Transfer.PvP01_00_10.final	71710	72710	PVP01_0004070.1	PIRprotein	341.106	81.9986	4.1599	0	1	vir
Transfer.PvP01_00_5.final	40606	41606	PVP01_0002500.1	PIRprotein	159.208	38.3419	4.15232	0	1	vir
PvP01_05_v1	77853	78853	PVP01_0502100.1	PIRprotein	52.2431	12.5818	4.15228	0	1	vir
PvP01_01_v1	73174	74174	PVP01_0101600.1	PIRprotein	128.129	30.9122	4.14493	0	1	vir
Transfer.PvP01_00_17.final	61770	62770	PVP01_0005850.1	PIRprotein	49.9551	12.0937	4.13067	0	1	vir
PvP01_10_v1	80378	81378	PVP01_1001700.1	PIRprotein	41.1844	9.97866	4.12725	0	1	vir
Transfer.PvP01_00_9.final	130683	131683	PVP01_0003920.1	PIRprotein	80.6527	19.6319	4.10825	0	1	vir
Transfer.PvP01_00_9.final	55428	56428	PVP01_0003760.1	PIRprotein	32.0323	7.80939	4.10177	0	1	vir
Transfer.PvP01_00_13.final	4498	5498	PVP01_0004700.1	PIRprotein	66.9246	16.3238	4.09982	0	1	vir
Transfer.PvP01_00_16.final	85581	86581	PVP01_0005690.1	PIRprotein	172.173	42.0839	4.09118	0	1	vir
Transfer.PvP01_00_1.final	210959	211959	PVP01_0000460.1	PIRprotein	81.4154	20.0116	4.06841	0	1	vir
Transfer.PvP01_00_14.final	8929	9929	PVP01_0004970.1	Plasmodiumexportedprotein,unknownfunction	63.3019	15.5645	4.06707	0	1	unknown exported	pf
Transfer.PvP01_00_60.final	617	1617	PVP01_0009680.1	PIRprotein	135.947	33.461	4.06285	0	1	vir
Transfer.PvP01_00_12.final	112699	113699	PVP01_0004670.1	PIRprotein	187.236	46.0971	4.06177	0	1	vir
Transfer.PvP01_00_17.final	69929	70929	PVP01_0005870.1	PIRprotein	43.091	10.6294	4.05394	0	1	vir
Transfer.PvP01_00_107.final	2367	3367	PVP01_0010370.1	PIRprotein	164.165	40.5112	4.05234	0	1	vir
Transfer.PvP01_00_5.final	36295	37295	PVP01_0002490.1	PIRprotein	253.398	62.5836	4.04895	0	1	vir
Transfer.PvP01_00_7.final	93904	94904	PVP01_0003240.1	PIRprotein	140.332	34.7084	4.04317	0	1	vir
Transfer.PvP01_00_1.final	394542	395542	PVP01_0000890.1	PIRprotein	150.628	37.2573	4.04291	0	1	vir
Transfer.PvP01_00_7.final	115445	116445	PVP01_0003290.1	PIRprotein	55.1031	13.6664	4.03201	0	1	vir
Transfer.PvP01_00_5.final	31820	32820	PVP01_0002480.1	PIRprotein	192.766	48.2121	3.99829	0	1	vir
Transfer.PvP01_00_5.final	70802	71802	PVP01_0002540.1	PIRprotein	154.251	38.6131	3.99478	0	1	vir
Transfer.PvP01_00_2.final	184463	185463	PVP01_0001320.1	PIRprotein	165.5	41.5958	3.97877	2.05531308669959e-321	1	vir
Transfer.PvP01_00_2.final	282184	283184	PVP01_0001470.1	PIRprotein	29.1723	7.37553	3.95528	7.92807379255615e-318	1	vir
Transfer.PvP01_00_2.final	276914	277914	PVP01_0001460.1	PIRprotein	70.7379	17.9507	3.94068	3.35514681780211e-314	1	vir
Transfer.PvP01_00_7.final	113430	114430	PVP01_0003280.1	PIRprotein	161.687	41.1077	3.93325	2.14405442418227e-312	1	vir
Transfer.PvP01_00_25.final	15307	16307	PVP01_0007150.1	PIRprotein	178.847	45.5548	3.92597	2.14405442418227e-312	1	vir
Transfer.PvP01_00_5.final	96387	97387	PVP01_0002600.1	Plasmodiumexportedprotein,unknownfunction	26.3122	6.72475	3.91274	0	1	unknown exported	pf
Transfer.PvP01_00_66.final	7528	8528	PVP01_0009840.1	PIRprotein	142.048	36.3353	3.90937	0	1	vir
Transfer.PvP01_00_30.final	20940	21940	PVP01_0007750.1	PIRprotein	48.2391	12.3649	3.90129	5.20957e-307	1	vir
PvP01_13_v1	2058062	2059062	PVP01_1347300.1	PIRprotein	35.2736	9.05672	3.89474	3.17435e-305	1	vir
Transfer.PvP01_00_6.final	145788	146788	PVP01_0003040.1	PIRprotein	64.2552	16.5407	3.88467	1.91135e-303	1	vir
PvP01_07_v1	1495049	1496049	PVP01_0735700.1	PIRprotein	27.6469	7.1586	3.86205	6.68664e-300	1	vir
PvP01_07_v1	1560099	1561099	PVP01_0737200.1	PIRprotein	47.8577	12.4191	3.85356	3.88499e-298	1	vir
Transfer.PvP01_00_49.final	17577	18577	PVP01_0009270.1	STP1protein	68.6406	17.8423	3.84707	3.88499e-298	1	stp1	pf
Transfer.PvP01_00_10.final	80349	81349	PVP01_0004100.1	PIRprotein	327.949	85.2525	3.8468	3.88499e-298	1	vir
Transfer.PvP01_00_49.final	4305	5305	PVP01_0009230.1	PIRprotein	165.5	43.0601	3.84347	2.23051e-296	1	vir
Transfer.PvP01_00_3.final	54564	55564	PVP01_0001690.1	PIRprotein	76.8393	20.0658	3.82937	1.26547e-294	1	vir
Transfer.PvP01_00_37.final	20132	21132	PVP01_0008410.1	PIRprotein	49.9551	13.1241	3.80636	3.93043e-291	1	vir
Transfer.PvP01_00_107.final	0	570	PVP01_0010360.1	PIRprotein	58.873	15.5084	3.7962	2.1517e-289	1	vir
Transfer.PvP01_00_12.final	91388	92388	PVP01_0004630.1	PIRprotein	41.5657	10.9548	3.79429	1.16401e-287	1	vir
Transfer.PvP01_00_160.final	370	1370	PVP01_0010660.1	PIRprotein	21.3549	5.64011	3.78626	1.16401e-287	1	vir
Transfer.PvP01_00_1.final	115797	116797	PVP01_0000260.1	PIRprotein	37.943	10.0329	3.78186	6.22251e-286	1	vir
PvP01_10_v1	64216	65216	PVP01_1001300.1	PIRprotein	90.7581	24.0789	3.7692	3.28704e-284	1	vir
Transfer.PvP01_00_33.final	13457	14457	PVP01_0008050.1	PIRprotein	66.1619	17.6254	3.75378	8.85077e-281	1	vir
Transfer.PvP01_00_2.final	16309	17309	PVP01_0000960.1	PIRprotein	172.555	46.2055	3.73451	2.2724e-277	1	vir
Transfer.PvP01_00_40.final	5325	6325	PVP01_0008640.1	PIRprotein	19.6388	5.26049	3.73326	2.2724e-277	1	vir
Transfer.PvP01_00_156.final	762	1517	PVP01_0010630.1	PIRprotein	59.5996	16.0899	3.70415	2.70386e-272	1	vir
PvP01_14_v1	17676	18676	PVP01_1400500.1	Plasmodiumexportedprotein(PHIST),unknownfunction,pseudogene	183.423	49.7848	3.68432	6.16327e-269	1	phist	pk
Transfer.PvP01_00_2.final	34051	35051	PVP01_0000990.1	PIRprotein	32.0323	8.73133	3.66866	2.8905e-267	1	vir
PvP01_05_v1	1441967	1442967	PVP01_0533900.1	PIRprotein	139.379	38.0165	3.66628	2.8905e-267	1	vir
Transfer.PvP01_00_39.final	0	852	PVP01_0008530.1	PIRprotein	27.3022	7.44734	3.66604	2.8905e-267	1	vir
Transfer.PvP01_00_22.final	29166	30166	PVP01_0006710.1	PIRprotein	57.9632	15.8899	3.6478	6.1347e-264	1	vir
PvP01_14_v1	3076491	3077491	PVP01_1471600.1	Plasmodiumexportedprotein,unknownfunction	202.68	55.5876	3.64614	6.1347e-264	1	unknown exported
Transfer.PvP01_00_28.final	20595	21595	PVP01_0007540.1	PIRprotein	23.0709	6.39936	3.60519	2.39563e-257	1	vir
Transfer.PvP01_00_64.final	2415	3415	PVP01_0009750.1	PIRprotein	27.0749	7.53823	3.59168	4.40785e-254	1	vir
Transfer.PvP01_00_4.final	154539	155539	PVP01_0002380.1	PIRprotein	34.511	9.7075	3.55509	3.18184e-249	1	vir
PvP01_10_v1	76787	77787	PVP01_1001600.1	PIRprotein	143.764	40.457	3.5535	1.29368e-247	1	vir
Transfer.PvP01_00_9.final	10101	11101	PVP01_0003660.1	PIRprotein	23.4522	6.67052	3.5158	8.0959e-243	1	vir
Transfer.PvP01_00_1.final	6807	7807	PVP01_0000030.1	STP1protein	49.0018	13.9918	3.50218	1.20241e-239	1	stp1	pf
Transfer.PvP01_00_34.final	2870	3870	PVP01_0008120.1	PIRprotein	32.4136	9.27365	3.49524	1.20241e-239	1	vir
Transfer.PvP01_00_10.final	44849	45849	PVP01_0004020.1	PIRprotein	25.3589	7.26707	3.48956	4.5519e-238	1	vir
Transfer.PvP01_00_11.final	89183	90183	PVP01_0004360.1	PIRprotein	49.9551	14.3714	3.47601	1.70281e-236	1	vir
PvP01_09_v1	2235140	2236140	PVP01_0950200.1	PIRprotein	62.1579	18.2219	3.41116	1.25108e-225	1	vir
PvP01_10_v1	1546421	1547421	PVP01_1036100.1	PIRprotein	20.5922	6.07397	3.39024	1.43015e-222	1	vir
PvP01_01_v1	938959	939959	PVP01_0120500.1	VIRprotein	392.014	116.002	3.37937	4.74981e-221	1	vir
Transfer.PvP01_00_10.final	79286	80286	PVP01_0004090.1	PIRprotein	73.9793	22.1266	3.34346	5.13076e-215	1	vir
Transfer.PvP01_00_10.final	119749	120749	PVP01_0004180.1	PIRprotein	56.6285	17.0288	3.32545	1.6056e-213	1	vir
Transfer.PvP01_00_2.final	78775	79775	PVP01_0001090.1	PIRprotein	42.9004	12.9614	3.30986	1.51722e-210	1	vir
PvP01_02_v1	783901	784901	PVP01_0218100.1	PIRprotein	142.239	43.3855	3.27849	4.03094e-206	1	vir
PvP01_07_v1	1478085	1479085	PVP01_0735400.1	PIRprotein	89.0421	27.2786	3.26417	3.38173e-203	1	vir
PvP01_02_v1	62590	63590	PVP01_0201300.1	lysophospholipase,putative,pseudogene	78.3647	24.0247	3.26184	3.38173e-203	1	lpl	pf|pc
Transfer.PvP01_00_14.final	95184	96184	PVP01_0005190.1	PIRprotein	16.9695	5.20626	3.25944	3.38173e-203	1	vir
Transfer.PvP01_00_67.final	7140	8140	PVP01_0009870.1	PIRprotein	754.284	231.95	3.25192	9.62174e-202	1	vir
Transfer.PvP01_00_77.final	7082	8082	PVP01_0010030.1	Plasmodiumexportedprotein,unknownfunction	72.454	22.3978	3.23487	7.51588e-199	1	unknown exported
Transfer.PvP01_00_37.final	27886	28886	PVP01_0008430.1	PIRprotein	85.0381	26.3567	3.22643	7.51588e-199	1	vir
Transfer.PvP01_00_67.final	6089	7089	PVP01_0009860.1	PIRprotein,pseudogene	278.757	86.4998	3.22263	2.06344e-197	1	vir
PvP01_12_v1	1948	2948	PVP01_1200200.1	PIRprotein	70.7379	22.1808	3.18915	3.97574e-193	1	vir
Transfer.PvP01_00_2.final	8788	9788	PVP01_0000940.1	PIRprotein	21.5455	6.83321	3.15306	1.73849e-187	1	vir
Transfer.PvP01_00_53.final	3324	4324	PVP01_0009450.1	PIRprotein	98.7662	31.5629	3.12919	1.07039e-184	1	vir
PvP01_06_v1	180437	181437	PVP01_0604500.1	zincfingerprotein,putative	109.825	35.2507	3.11554	2.60901e-183	1	other	pk	pk	1
Transfer.PvP01_00_1.final	2297	3297	PVP01_0000020.1	STP1protein	69.0219	22.452	3.0742	1.87769e-176	1	stp1	pf
Transfer.PvP01_00_54.final	0	612	PVP01_0009480.1	PIRprotein	35.8283	12.1401	2.95123	1.59835e-160	1	vir
PvP01_06_v1	1026248	1027248	PVP01_0624700.1	Plasmodiumexportedprotein(PHIST),unknownfunction	197.914	67.4102	2.93597	3.14473e-159	1	phist
PvP01_05_v1	925008	926008	PVP01_0522900.1	Plasmodiumexportedprotein(PHIST),unknownfunction,pseudogene	131.18	44.7955	2.92842	6.11405e-158	1	phist
Transfer.PvP01_00_22.final	20057	21057	PVP01_0006690.1	PIRprotein	34.511	12.1479	2.8409	1.42065e-146	1	vir
PvP01_02_v1	880248	881248	PVP01_0220200.1	PIRprotein	43.4724	15.8899	2.73585	1.95259e-134	1	vir
Transfer.PvP01_00_119.final	1381	2381	PVP01_0010440.1	PIRprotein	30.6976	11.4429	2.68268	2.11559e-127	1	vir
PvP01_02_v1	779047	780047	PVP01_0218000.1	PIRprotein	111.35	42.0839	2.6459	5.93031e-124	1	vir
PvP01_02_v1	10010	11010	PVP01_0200300.1	PIRprotein	25.3589	9.59904	2.64182	8.16501e-123	1	vir
Transfer.PvP01_00_82.final	2727	3727	PVP01_0010120.1	PIRprotein	33.939	12.9614	2.61847	1.49352e-120	1	vir
PvP01_10_v1	320759	321759	PVP01_1007200.1	conservedPlasmodiumprotein,unknownfunction	97.0502	37.0946	2.61629	1.49352e-120	1	unknown	pf|pk	pf		1
PvP01_06_v1	1022157	1023157	PVP01_0624600.1	PIRprotein	102.961	39.535	2.6043	2.60493e-118	1	vir
PvP01_14_v1	34048	35048	PVP01_1400900.1	Plasmodiumexportedprotein,unknownfunction	157.492	60.577	2.59986	2.60493e-118	1	unknown exported	pk
Transfer.PvP01_00_41.final	2014	3014	PVP01_0008700.1	PIRprotein	20.0202	7.70092	2.59972	2.60493e-118	1	vir
Transfer.PvP01_00_1.final	157270	158270	PVP01_0000340.1	PIRprotein,pseudogene	16.0161	6.18243	2.59058	3.37938e-117	1	vir
Transfer.PvP01_00_17.final	48079	49079	PVP01_0005810.1	PIRprotein	28.2189	10.9006	2.58875	3.37938e-117	1	vir
PvP01_05_v1	989203	990203	PVP01_0524400.1	Plasmodiumexportedprotein(PHIST),unknownfunction	122.981	47.5613	2.58574	3.37938e-117	1	phist
Transfer.PvP01_00_11.final	36440	37440	PVP01_0004270.1	PIRprotein,pseudogene	113.638	44.199	2.57105	5.48801e-115	1	vir
PvP01_01_v1	65790	66790	PVP01_0101500.1	PIRprotein	27.2656	10.6837	2.55207	8.4981e-113	1	vir
Transfer.PvP01_00_3.final	122239	123239	PVP01_0001840.1	PIRprotein	28.6002	11.226	2.54768	8.4981e-113	1	vir
Transfer.PvP01_00_222.final	570	1072	PVP01_0010980.1	PIRprotein	40.6404	16.2047	2.50794	1.76653e-108	1	vir
PvP01_05_v1	134780	135780	PVP01_0503200.1	PIRprotein	105.249	42.0839	2.50093	2.05898e-107	1	vir
Transfer.PvP01_00_22.final	35591	36591	PVP01_0006730.1	PIRprotein,pseudogene	79.6994	32.6476	2.4412	4.02079e-101	1	vir
Transfer.PvP01_00_300.final	8960	9960	PVP01_0011080.1	PIRprotein	27.6469	11.4429	2.41607	4.56936e-99	1	vir
PvP01_01_v1	932649	933649	PVP01_0120300.1	PIRprotein,pseudogene	101.436	42.7889	2.37061	5.10833e-94	1	vir
PvP01_14_v1	3088412	3089412	PVP01_1471800.1	Plasmodiumexportedprotein,unknownfunction	131.752	57.7569	2.28115	2.95033e-85	1	unknown exported
PvP01_01_v1	32201	33201	PVP01_0100800.1	PIRprotein	21.3549	9.38211	2.27613	2.95033e-85	1	vir
Transfer.PvP01_00_54.final	3021	4021	PVP01_0009490.1	PIRprotein	62.9205	27.7667	2.26604	2.61543e-84	1	vir
PvP01_12_v1	5303	6303	PVP01_1200300.1	PIRprotein	36.6083	16.4322	2.22784	1.434e-80	1	vir
PvP01_02_v1	770480	771480	PVP01_0217800.1	PIRprotein	118.405	53.2557	2.22333	1.19779e-79	1	vir
Transfer.PvP01_00_67.final	2508	3508	PVP01_0009850.1	PIRprotein	120.884	54.7199	2.20914	9.88659e-79	1	vir
PvP01_09_v1	1733755	1734755	PVP01_0939900.1	RNA-bindingprotein,putative	94.7622	43.7109	2.16793	4.07406e-75	1	other	pf|pk|pb|pc|py	pf|pk|pb|pc|py	1
PvP01_07_v1	5125	6125	PVP01_0700100.1	hypotheticalprotein	51.0991	23.5909	2.16605	4.07406e-75	1	unknown	pf|pk			1
Transfer.PvP01_00_32.final	13892	14892	PVP01_0007950.1	PIRprotein	55.8658	25.9228	2.15508	3.16849e-74	1	vir
PvP01_05_v1	1421471	1422471	PVP01_0533400.1	PIRprotein	47.4764	22.1266	2.14567	2.43506e-73	1	vir
Transfer.PvP01_00_4.final	6870	7870	PVP01_0002050.1	PIRprotein	255.496	119.473	2.13853	1.84927e-72	1	vir
PvP01_14_v1	26280	27280	PVP01_1400700.1	Plasmodiumexportedprotein,unknownfunction	150.056	72.2911	2.07572	2.76323e-67	1	unknown exported
Transfer.PvP01_00_13.final	104610	105610	PVP01_0004920.1	PIRprotein	67.8779	33.0814	2.05184	9.09621e-65	1	vir
Transfer.PvP01_00_4.final	75848	76848	PVP01_0002210.1	PIRprotein	70.3566	35.4676	1.98369	4.48768e-59	1	vir
PvP01_04_v1	609230	610230	PVP01_0415000.1	ATP-dependentRNAhelicaseUAP56,putative	55.2938	27.9294	1.97977	4.48768e-59	1	other	pf|pk|pb|pc|py	pf|pk|pb|pc|py		1
Transfer.PvP01_00_16.final	32799	33799	PVP01_0005550.1	PIRprotein	16.0161	8.24324	1.94294	6.18822e-56	1	vir
PvP01_10_v1	108729	109729	PVP01_1002100.1	PIRprotein	81.7967	42.6262	1.91893	2.13959e-54	1	vir
PvP01_07_v1	1484544	1485544	PVP01_0735500.1	PIRprotein	411.462	224.737	1.83086	9.97628e-48	1	vir
PvP01_02_v1	38814	39814	PVP01_0200900.1	PIRprotein	81.7967	45.8259	1.78494	3.33345e-44	1	vir
PvP01_14_v1	3081941	3082941	PVP01_1471700.1	PIRprotein	97.4315	55.6961	1.74934	3.76042e-42	1	vir
PvP01_01_v1	1015227	1016227	PVP01_0122100.1	PIRprotein	14.3001	8.62286	1.65839	2.83924e-36	1	vir
PvP01_10_v1	1364291	1365291	PVP01_1031700.1	merozoitesurfaceprotein3	22.4989	13.6122	1.65285	1.20357e-35	1	other
PvP01_02_v1	952893	953893	PVP01_0221800.1	PIRprotein,pseudogene	124.125	75.2196	1.65017	1.20357e-35	1	vir
Transfer.PvP01_00_24.final	8716	9716	PVP01_0006980.1	PIRprotein	72.0726	44.3617	1.62466	8.53629e-34	1	vir
Transfer.PvP01_00_30.final	12464	13464	PVP01_0007730.1	PIRprotein	16.5881	10.2498	1.61838	8.53629e-34	1	vir
Transfer.PvP01_00_48.final	12020	13020	PVP01_0009200.1	PIRprotein	45.7604	28.4717	1.60722	3.45038e-33	1	vir
PvP01_04_v1	1011070	1012024	PVP01_0424500.1	hypotheticalprotein	143.701	90.898	1.58091	2.12154e-31	1	unknown	pf|pk			1
PvP01_04_v1	162145	163145	PVP01_0403800.1	PIRprotein	10.2961	6.56205	1.56904	8.17669e-31	1	vir
Transfer.PvP01_00_26.final	49567	50567	PVP01_0007340.1	PIRprotein,pseudogene	42.3284	27.3329	1.54862	1.172e-29	1	vir
PvP01_01_v1	55128	56128	PVP01_0101300.1	PIRprotein	73.9793	47.7783	1.54839	1.172e-29	1	vir
PvP01_08_v1	1674802	1675802	PVP01_0839300.1	PIRprotein	68.2593	44.7413	1.52564	1.60178e-28	1	vir
PvP01_05_v1	1000116	1001116	PVP01_0524600.1	Plasmodiumexportedprotein(PHIST),unknownfunction	79.1273	52.0626	1.51985	5.81689e-28	1	phist
PvP01_14_v1	3057679	3058679	PVP01_1471300.1	Plasmodiumexportedprotein,unknownfunction	94.9528	62.5836	1.51722	5.81689e-28	1	unknown exported	pk
Transfer.PvP01_00_4.final	50067	51067	PVP01_0002140.1	PIRprotein	31.8416	21.0962	1.50935	2.08742e-27	1	vir
PvP01_05_v1	1013233	1014233	PVP01_0525000.1	Plasmodiumexportedprotein(PHIST),unknownfunction	8.00807	5.31472	1.50677	2.08742e-27	1	phist
Transfer.PvP01_00_15.final	83853	84853	PVP01_0005420.1	PIRprotein	39.659	26.5736	1.49242	2.59386e-26	1	vir
Transfer.PvP01_00_65.final	7980	8980	PVP01_0009810.1	PIRprotein	14.6815	9.8702	1.48746	2.59386e-26	1	vir
Transfer.PvP01_00_3.final	101156	102156	PVP01_0001800.1	PIRprotein	8.77074	5.91127	1.48373	8.98177e-26	1	vir
PvP01_01_v1	47414	48414	PVP01_0101100.1	PIRprotein	71.5006	48.646	1.46981	3.07334e-25	1	vir
Transfer.PvP01_00_90.final	2356	3356	PVP01_0010240.1	PIRprotein	33.7483	22.9943	1.46768	3.07334e-25	1	vir
PvP01_02_v1	873819	874819	PVP01_0220000.1	PIRprotein	16.2068	11.1175	1.45777	1.03918e-24	1	vir
Transfer.PvP01_00_24.final	55258	56258	PVP01_0007080.1	PIRprotein	115.545	80.9681	1.42704	3.74046e-23	1	vir
Transfer.PvP01_00_10.final	85076	86076	PVP01_0004110.1	PIRprotein	88.8514	62.9089	1.41238	3.84216e-22	1	vir
Transfer.PvP01_00_1.final	9724	10724	PVP01_0000040.1	STP1protein	193.338	137.207	1.4091	3.84216e-22	1	stp1	pf
Transfer.PvP01_00_1.final	135613	136613	PVP01_0000300.1	PIRprotein	13.7281	9.8702	1.39086	3.76318e-21	1	vir
Transfer.PvP01_00_33.final	31815	32815	PVP01_0008090.1	PIRprotein	65.5899	47.3986	1.38379	1.15689e-20	1	vir
Transfer.PvP01_00_18.final	69339	70339	PVP01_0006060.1	PIRprotein	16.2068	11.8768	1.36458	1.05503e-19	1	vir
Transfer.PvP01_00_19.final	57392	58392	PVP01_0006270.1	PIRprotein	10.4868	7.80939	1.34284	9.17418e-19	1	vir
PvP01_12_v1	3106169	3107169	PVP01_1273100.1	PIRprotein	37.1803	27.7667	1.33902	9.17418e-19	1	vir
Transfer.PvP01_00_4.final	126741	127741	PVP01_0002320.1	PIRprotein	68.4499	51.1949	1.33705	9.17418e-19	1	vir
Transfer.PvP01_00_29.final	28079	29079	PVP01_0007660.1	PIRprotein	93.2368	69.7422	1.33688	9.17418e-19	1	vir
Transfer.PvP01_00_27.final	53681	54681	PVP01_0007470.1	PIRprotein	8.38941	6.29089	1.33358	2.65746e-18	1	vir
PvP01_01_v1	97822	98822	PVP01_0102100.1	PIRprotein,pseudogene	72.2633	54.5572	1.32454	7.60673e-18	1	vir
Transfer.PvP01_00_7.final	40880	41880	PVP01_0003130.1	PIRprotein	31.4603	23.7535	1.32445	7.60673e-18	1	vir
Transfer.PvP01_00_14.final	19153	20153	PVP01_0005000.1	PIRprotein	41.947	31.7256	1.32218	7.60673e-18	1	vir
Transfer.PvP01_00_4.final	89626	90626	PVP01_0002240.1	PIRprotein	79.1273	59.9262	1.32041	7.60673e-18	1	vir
Transfer.PvP01_00_7.final	48991	49991	PVP01_0003150.1	PIRprotein	8.00807	6.1282	1.30676	2.1516e-17	1	vir
PvP01_06_v1	1019144	1020144	PVP01_0624500.1	PIRprotein	77.602	59.4381	1.30559	2.1516e-17	1	vir
Transfer.PvP01_00_4.final	26276	27276	PVP01_0002090.1	PIRprotein	117.452	90.296	1.30074	6.01391e-17	1	vir
Transfer.PvP01_00_4.final	128516	129516	PVP01_0002330.1	PIRprotein	62.9205	48.3748	1.30069	6.01391e-17	1	vir
Transfer.PvP01_00_136.final	521	1521	PVP01_0010520.1	PIRprotein	20.2108	15.673	1.28953	1.66106e-16	1	vir
PvP01_01_v1	992456	993456	PVP01_0121600.1	PIRprotein,pseudogene	24.9775	19.4692	1.28292	4.53362e-16	1	vir
Transfer.PvP01_00_3.final	148620	149620	PVP01_0001910.1	PIRprotein	29.7443	23.2112	1.28146	4.53362e-16	1	vir
Transfer.PvP01_00_26.final	26166	27166	PVP01_0007300.1	PIRprotein	9.15208	7.1586	1.27847	4.53362e-16	1	vir
Transfer.PvP01_00_1.final	105655	106655	PVP01_0000230.1	PIRprotein	41.5657	32.5391	1.27741	4.53362e-16	1	vir
Transfer.PvP01_00_150.final	0	867	PVP01_0010600.1	PIRprotein	29.6888	23.3316	1.27247	1.22275e-15	1	vir
PvP01_01_v1	4488	5488	PVP01_0100200.1	PIRprotein	29.5536	23.3197	1.26732	1.22275e-15	1	vir
Transfer.PvP01_00_7.final	134039	135039	PVP01_0003330.1	PIRprotein	15.4441	12.3649	1.24903	8.58261e-15	1	vir
Transfer.PvP01_00_57.final	3319	4319	PVP01_0009620.1	PIRprotein	14.3001	11.4972	1.24379	2.23361e-14	1	vir
PvP01_06_v1	28736	29736	PVP01_0600700.1	PIRprotein	65.2086	52.6049	1.23959	2.23361e-14	1	vir
Transfer.PvP01_00_3.final	182236	183236	PVP01_0001990.1	PIRprotein	17.9228	14.8053	1.21057	3.6658e-13	1	vir
PvP01_10_v1	121680	122680	PVP01_1002300.1	PIRprotein	30.3163	25.1093	1.20737	3.6658e-13	1	vir
PvP01_09_v1	2186421	2187421	PVP01_0949400.1	PIRprotein	64.2552	53.4184	1.20287	9.09675e-13	1	vir
PvP01_14_v1	3118858	3119858	PVP01_1472400.1	PIRprotein	11.0588	9.21941	1.19951	9.09675e-13	1	vir
PvP01_13_v1	2081610	2082610	PVP01_1347700.1	PIRprotein	36.4176	30.7495	1.18433	5.40529e-12	1	vir
PvP01_14_v1	3010024	3011024	PVP01_1470400.1	Plasmodiumexportedprotein,unknownfunction	86.5634	73.1588	1.18323	5.40529e-12	1	unknown exported	pk
Transfer.PvP01_00_208.final	0	502	PVP01_0010900.1	PIRprotein	26.5873	22.5787	1.17754	5.40529e-12	1	vir
Transfer.PvP01_00_65.final	6242	7242	PVP01_0009800.1	PIRprotein	53.7685	45.7174	1.17611	5.40529e-12	1	vir
Transfer.PvP01_00_89.final	0	501	PVP01_0010200.1	merozoitesurfaceprotein3,putative	6.0892	5.19587	1.17193	1.2943e-11	1	other	pf|pk|pb|pc|py
Transfer.PvP01_00_25.final	52206	53206	PVP01_0007220.1	PIRprotein	22.3082	19.2523	1.15873	3.06253e-11	1	vir
PvP01_04_v1	131997	132997	PVP01_0403200.1	PIRprotein	19.4482	16.9746	1.14572	7.16076e-11	1	vir
Transfer.PvP01_00_25.final	54064	55064	PVP01_0007230.1	PIRprotein	12.7748	11.226	1.13797	1.65451e-10	1	vir
Transfer.PvP01_00_50.final	16562	17562	PVP01_0009330.1	PIRprotein	52.2431	45.9886	1.136	1.65451e-10	1	vir
PvP01_11_v1	24212	25212	PVP01_1100600.1	PIRprotein,pseudogene	63.6832	56.1842	1.13347	3.77758e-10	1	vir
Transfer.PvP01_00_14.final	84631	85631	PVP01_0005170.1	PIRprotein	61.2045	54.0692	1.13197	3.77758e-10	1	vir
Transfer.PvP01_00_74.final	2562	3562	PVP01_0009980.1	PIRprotein	10.4868	9.38211	1.11774	8.52293e-10	1	vir
PvP01_02_v1	876484	877484	PVP01_0220100.1	PIRprotein	29.5536	26.7363	1.10537	1.90019e-09	1	vir
Transfer.PvP01_00_15.final	86136	87136	PVP01_0005430.1	PIRprotein	74.17	67.356	1.10116	4.18636e-09	1	vir
PvP01_11_v1	50216	51216	PVP01_1101100.1	PIRprotein	37.943	34.5457	1.09834	4.18636e-09	1	vir
PvP01_14_v1	3100116	3101116	PVP01_1472000.1	PIRprotein	49.1924	44.7955	1.09815	4.18636e-09	1	vir
Transfer.PvP01_00_48.final	13238	14238	PVP01_0009210.1	PIRprotein	21.9269	20.0116	1.09571	4.18636e-09	1	vir
PvP01_14_v1	10108	11108	PVP01_1400300.1	Plasmodiumexportedprotein,unknownfunction	65.9712	60.2516	1.09493	9.114e-09	1	unknown exported
Transfer.PvP01_00_22.final	40862	41862	PVP01_0006750.1	PIRprotein	26.5029	24.2959	1.09084	9.114e-09	1	vir
Transfer.PvP01_00_14.final	3966	4966	PVP01_0004960.1	PIRprotein	149.293	136.881	1.09068	9.114e-09	1	vir
PvP01_03_v1	11140	12140	PVP01_0300200.1	PIRprotein	55.1031	50.5983	1.08903	9.114e-09	1	vir
Transfer.PvP01_00_5.final	144200	145200	PVP01_0002710.1	PIRprotein	24.2149	22.2893	1.08639	9.114e-09	1	vir
PvP01_10_v1	1498558	1499558	PVP01_1035000.1	PIRprotein	26.5029	24.5128	1.08119	1.96071e-08	1	vir
Transfer.PvP01_00_108.final	1327	2327	PVP01_0010380.1	PIRprotein	25.5496	23.6451	1.08055	1.96071e-08	1	vir
Transfer.PvP01_00_14.final	82546	83546	PVP01_0005160.1	PIRprotein	45.7604	42.4093	1.07902	1.96071e-08	1	vir
Transfer.PvP01_00_48.final	86	1086	PVP01_0009160.1	PIRprotein	15.0628	13.9918	1.07654	1.96071e-08	1	vir
Transfer.PvP01_00_42.final	22686	23686	PVP01_0008830.1	PIRprotein	40.0403	37.5827	1.06539	4.16821e-08	1	vir
PvP01_01_v1	2511	3511	PVP01_0100100.1	PIRprotein	29.7443	27.9836	1.06292	8.75626e-08	1	vir
Transfer.PvP01_00_18.final	4268	5268	PVP01_0005930.1	PIRprotein	29.1723	27.5498	1.05889	8.75626e-08	1	vir
PvP01_14_v1	3122453	3123453	PVP01_1472500.1	PIRprotein	5.72005	5.42318	1.05474	1.81769e-07	1	vir
Transfer.PvP01_00_14.final	16988	17988	PVP01_0004990.1	PIRprotein	23.2615	22.1266	1.05129	1.81769e-07	1	vir
Transfer.PvP01_00_2.final	315105	316105	PVP01_0001550.1	PIRprotein	18.8762	18.0592	1.04524	1.81769e-07	1	vir
PvP01_13_v1	2065592	2066592	PVP01_1347400.1	PIRprotein	13.9188	13.341	1.04331	3.72866e-07	1	vir
Transfer.PvP01_00_44.final	4183	5183	PVP01_0008930.1	PIRprotein	16.3975	15.7272	1.04262	3.72866e-07	1	vir
Transfer.PvP01_00_48.final	19191	20191	PVP01_0009220.1	PIRprotein	17.3508	16.7034	1.03876	3.72866e-07	1	vir
PvP01_11_v1	2118636	2119636	PVP01_1149200.1	PIRprotein,fragment	32.7949	31.6714	1.03547	3.72866e-07	1	vir
PvP01_08_v1	1671787	1672787	PVP01_0839200.1	PIRprotein	51.6711	50.0018	1.03338	7.5582e-07	0.999999	vir
Transfer.PvP01_00_5.final	147006	148006	PVP01_0002720.1	PIRprotein	28.7909	28.0921	1.02488	1.51396e-06	0.999998	vir
PvP01_05_v1	1010259	1011259	PVP01_0524900.1	Plasmodiumexportedprotein(PHIST),unknownfunction	23.6429	23.1028	1.02338	1.51396e-06	0.999998	phist
PvP01_12_v1	537509	538509	PVP01_1212100.1	DNA-directedRNApolymerasesI,II,andIIIsubunitRPABC4,putative	46.3324	45.3921	1.02072	1.51396e-06	0.999998	other	pf|pk|pb|pc|py	pf|pk|pb|pc|py		1
PvP01_06_v1	33604	34604	PVP01_0600800.1	PIRprotein	15.2535	15.0765	1.01174	2.99671e-06	0.999997	vir
Transfer.PvP01_00_23.final	52927	53927	PVP01_0006930.1	PIRprotein	9.53342	9.43634	1.01029	2.99671e-06	0.999997	vir
Transfer.PvP01_00_37.final	7534	8534	PVP01_0008380.1	PIRprotein	16.5881	16.6492	0.99633	5.86146e-06	0.999994	vir
PvP01_05_v1	15313	16313	PVP01_0500500.1	PIRprotein,pseudogene	11.8214	11.8768	0.995335	5.86146e-06	0.999994	vir
PvP01_04_v1	995965	996965	PVP01_0424300.1	PIRprotein,pseudogene	23.6429	24.0247	0.984108	2.16381e-05	0.999978	vir
PvP01_03_v1	79692	80692	PVP01_0301400.1	PIRprotein	26.8842	27.3329	0.983584	2.16381e-05	0.999978	vir
PvP01_09_v1	52633	53633	PVP01_0900900.1	PIRprotein	25.3589	25.8144	0.982355	2.16381e-05	0.999978	vir
Transfer.PvP01_00_77.final	1182	2182	PVP01_0010020.1	Plasmodiumexportedprotein,unknownfunction	37.7523	38.4504	0.981844	2.16381e-05	0.999978		pk
PvP01_09_v1	957897	958897	PVP01_0922100.1	conservedPlasmodiumprotein,unknownfunction	46.7137	47.6156	0.981059	2.16381e-05	0.999978		pf|pk|pb|pc|py	pf|pk|pb|pc|py
Transfer.PvP01_00_48.final	7729	8729	PVP01_0009180.1	PIRprotein	100.292	102.444	0.978993	2.16381e-05	0.999978	vir
Transfer.PvP01_00_104.final	2389	3389	PVP01_0010340.1	PIRprotein	5.91072	6.07397	0.973123	4.08385e-05	0.999959	vir
PvP01_04_v1	141138	142138	PVP01_0403400.1	PIRprotein	14.8721	15.2934	0.972452	4.08385e-05	0.999959	vir
Transfer.PvP01_00_8.final	47326	48326	PVP01_0003440.1	PIRprotein	8.00807	8.24324	0.971471	4.08385e-05	0.999959	vir
PvP01_05_v1	986549	987549	PVP01_0524300.1	Plasmodiumexportedprotein(PHIST),unknownfunction	52.0524	53.9607	0.964635	7.61633e-05	0.999924	phist
PvP01_11_v1	2115429	2116429	PVP01_1149000.1	PIRprotein	32.7949	34.0034	0.964459	7.61633e-05	0.999924	vir
PvP01_11_v1	7774	8774	PVP01_1100200.1	PIRprotein	26.8842	27.8752	0.964449	7.61633e-05	0.999924	vir
PvP01_13_v1	589507	590507	PVP01_1313100.1	conservedPlasmodiumprotein,unknownfunction	40.0403	41.5958	0.962604	7.61633e-05	0.999924		pf|pk|pb|pc|py	pf|pk|pb|pc|py
Transfer.PvP01_00_7.final	4750	5750	PVP01_0003060.1	PIRprotein	9.53342	10.0329	0.950216	0.000140359	0.99986	vir
Transfer.PvP01_00_2.final	289416	290416	PVP01_0001490.1	PIRprotein	22.8802	24.1874	0.945955	0.000140359	0.99986	vir
PvP01_11_v1	10485	11485	PVP01_1100300.1	PIRprotein	29.3629	31.1291	0.943262	0.000255591	0.999744	vir
PvP01_10_v1	1507001	1508001	PVP01_1035100.1	PIRprotein	24.0242	25.7059	0.934579	0.000459881	0.99954	vir
Transfer.PvP01_00_11.final	68124	69124	PVP01_0004320.1	PIRprotein	32.6043	34.9795	0.932097	0.000459881	0.99954	vir
PvP01_08_v1	1667096	1668096	PVP01_0839100.1	PIRprotein	23.4522	25.272	0.927991	0.000459881	0.99954	vir
Transfer.PvP01_00_131.final	1162	1882	PVP01_0010510.1	PIRprotein	6.62043	7.1556	0.92521	0.000459881	0.99954	vir
PvP01_12_v1	42051	43051	PVP01_1201100.1	PIRprotein,pseudogene	48.8111	52.7676	0.92502	0.000459881	0.99954	vir
PvP01_14_v1	703950	704950	PVP01_1416000.1	serine/threonineproteinkinase,putative	36.227	39.2096	0.923932	0.000817541	0.999182		pf|pk|pb|pc|py	pf|pk|pb|pc|py
PvP01_04_v1	912746	913746	PVP01_0422600.1	earlytranscribedmembraneprotein	57.9632	62.8005	0.922974	0.000817541	0.999182	etramp	pf|pk	pf|pk
PvP01_08_v1	51799	52799	PVP01_0800900.1	cytoadherence-linkedasexualprotein(CLAG),putative	49.3831	53.6353	0.92072	0.000817541	0.999182		pf|pk|pb|pc|py
PvP01_05_v1	87964	88964	PVP01_0502300.1	PIRprotein,pseudogene	41.947	45.7174	0.917528	0.000817541	0.999182	vir
Transfer.PvP01_00_11.final	93178	94178	PVP01_0004370.1	PIRprotein	23.2615	25.4347	0.914558	0.0014358	0.998564	vir
PvP01_12_v1	2383134	2384134	PVP01_1257800.1	conservedPlasmodiumprotein,unknownfunction	50.5271	55.5334	0.909851	0.0014358	0.998564		pk	pk
Transfer.PvP01_00_170.final	0	611	PVP01_0010690.1	PIRprotein	42.4401	46.7761	0.907303	0.0014358	0.998564	vir
Transfer.PvP01_00_4.final	74908	75908	PVP01_0002200.1	PIRprotein	23.8335	26.3567	0.904267	0.00249068	0.997509	vir
PvP01_04_v1	150670	151670	PVP01_0403600.1	PIRprotein	43.2817	47.8867	0.903836	0.00249068	0.997509	vir
Transfer.PvP01_00_8.final	17393	18393	PVP01_0003380.1	PIRprotein	6.29205	6.99591	0.89939	0.00249068	0.997509	vir
Transfer.PvP01_00_17.final	23264	24264	PVP01_0005750.1	PIRprotein,pseudogene	34.511	38.3961	0.898815	0.00249068	0.997509	vir
Transfer.PvP01_00_17.final	37524	38524	PVP01_0005790.1	PIRprotein,pseudogene	28.4096	31.6172	0.898549	0.00249068	0.997509	vir
PvP01_06_v1	1937	2937	PVP01_0600100.1	PIRprotein	63.1112	70.3929	0.896556	0.00249068	0.997509	vir
Transfer.PvP01_00_17.final	41174	42174	PVP01_0005800.1	PIRprotein	38.3243	42.8432	0.894525	0.00426639	0.995734	vir
PvP01_12_v1	47983	48983	PVP01_1201200.1	PIRprotein,pseudogene	22.3082	24.9466	0.894238	0.00426639	0.995734	vir
Transfer.PvP01_00_29.final	25815	26815	PVP01_0007650.1	PIRprotein	64.8272	72.9961	0.888091	0.00426639	0.995734	vir
Transfer.PvP01_00_31.final	2370	3370	PVP01_0007820.1	PIRprotein	5.52938	6.29089	0.87895	0.0072131	0.992787	vir
Transfer.PvP01_00_50.final	18370	19370	PVP01_0009340.1	PIRprotein	22.4989	25.6517	0.877092	0.0072131	0.992787	vir
PvP01_05_v1	946580	947580	PVP01_0523400.1	Plasmodiumexportedprotein(PHIST),unknownfunction	46.1417	53.0387	0.869963	0.0120279	0.987972	phist
PvP01_14_v1	31218	32218	PVP01_1400800.1	Plasmodiumexportedprotein,unknownfunction	39.8497	45.8801	0.868562	0.0120279	0.987972
PvP01_11_v1	31158	32158	PVP01_1100700.1	PIRprotein	26.8842	30.9664	0.868173	0.0120279	0.987972	vir
Transfer.PvP01_00_22.final	37873	38873	PVP01_0006740.1	PIRprotein,fragment	15.6348	18.0592	0.865753	0.0120279	0.987972	vir
Transfer.PvP01_00_52.final	16922	17922	PVP01_0009430.1	PIRprotein	60.6325	70.6641	0.858038	0.0197602	0.98024	vir
PvP01_03_v1	16083	17083	PVP01_0300300.1	PIRprotein	29.1723	34.0576	0.856558	0.0197602	0.98024	vir
Transfer.PvP01_00_46.final	2551	3551	PVP01_0009060.1	PIRprotein	7.05473	8.24324	0.85582	0.0197602	0.98024	vir
Transfer.PvP01_00_30.final	41126	42126	PVP01_0007810.1	PIRprotein	11.6308	13.6122	0.854439	0.0319309	0.968069	vir
PvP01_01_v1	630373	631373	PVP01_0114100.1	glycosyltransferasefamily28protein,putative	40.6124	47.5613	0.853896	0.0319309	0.968069		pf|pk|pb|pc|py	pf|pk|pb|pc|py
Transfer.PvP01_00_42.final	25068	26068	PVP01_0008840.1	PIRprotein	6.29205	7.37553	0.853098	0.0319309	0.968069	vir
PvP01_01_v1	61337	62337	PVP01_0101400.1	PIRprotein	22.6895	26.7905	0.846923	0.0319309	0.968069	vir
PvP01_09_v1	2164733	2165733	PVP01_0949000.1	tryptophan-richprotein	45.7604	54.0692	0.84633	0.0319309	0.968069
PvP01_02_v1	752413	753413	PVP01_0217400.1	PIRprotein	22.3082	26.4651	0.842929	0.0506311	0.949369	vir
PvP01_08_v1	1643719	1644719	PVP01_0838500.1	PIRprotein	31.0789	37.2573	0.834169	0.0785196	0.92148	vir
PvP01_04_v1	184614	185614	PVP01_0404200.1	tryptophan-richprotein	47.8577	58.0281	0.824733	0.118581	0.881419		pk	pk
PvP01_01_v1	688270	689270	PVP01_0115300.1	gametereleaseprotein,putative	48.4298	59.0585	0.820031	0.118581	0.881419		pf|pk|pb|pc|py	pf|pk|pb|pc|py
PvP01_09_v1	2200495	2201495	PVP01_0949600.1	PIRprotein	83.7034	102.119	0.819665	0.118581	0.881419	vir
PvP01_03_v1	87560	88560	PVP01_0301600.1	Plasmodiumexportedprotein,unknownfunction	43.091	52.7134	0.817458	0.118581	0.881419
Transfer.PvP01_00_48.final	9115	10115	PVP01_0009190.1	PIRprotein	34.7016	42.5178	0.816166	0.118581	0.881419	vir
PvP01_02_v1	264858	265858	PVP01_0206400.1	conservedPlasmodiumprotein,unknownfunction	27.6469	33.9491	0.814363	0.173484	0.826516		pf|pk|pb|pc|py	pf|pk|pb|pc|py
PvP01_08_v1	1647301	1648301	PVP01_0838600.1	PIRprotein	7.05473	8.6771	0.813029	0.173484	0.826516	vir
PvP01_12_v1	39113	40113	PVP01_1201000.1	PIRprotein	13.9188	17.1373	0.812193	0.173484	0.826516	vir
PvP01_06_v1	956500	957500	PVP01_0623400.1	Plasmodiumexportedprotein,unknownfunction	46.1417	56.8892	0.81108	0.173484	0.826516
PvP01_10_v1	1512941	1513941	PVP01_1035200.1	PIRprotein	36.0363	44.5786	0.808377	0.173484	0.826516	vir
PvP01_09_v1	778207	779207	PVP01_0917400.1	heatshockprotein101,putative	27.4562	34.0034	0.807455	0.173484	0.826516		pf|pk|pb|pc|py	pf|pk|pb|pc|py
PvP01_01_v1	84783	85783	PVP01_0101800.1	PIRprotein	14.8721	18.4388	0.806566	0.173484	0.826516	vir
PvP01_08_v1	1691848	1692848	PVP01_0839600.1	PIRprotein	26.8842	33.4068	0.804752	0.244487	0.755513	vir
Transfer.PvP01_00_1.final	63254	64254	PVP01_0000150.1	tryptophan-richantigen	42.519	53.2557	0.798393	0.244487	0.755513		pk	pk
Transfer.PvP01_00_200.final	6	1006	PVP01_0010850.1	PIRprotein	25.5496	32.051	0.797155	0.244487	0.755513	vir
Transfer.PvP01_00_138.final	623	1623	PVP01_0010540.1	gamma-glutamylcysteinesynthetase,putative	18.1135	22.7774	0.79524	0.244487	0.755513
Transfer.PvP01_00_79.final	5966	6966	PVP01_0010070.1	PIRprotein	9.91475	12.4733	0.794878	0.330211	0.669789	vir
Transfer.PvP01_00_30.final	10375	11375	PVP01_0007720.1	PIRprotein	11.8214	14.9138	0.792648	0.330211	0.669789	vir
PvP01_05_v1	1501668	1502668	PVP01_0534900.1	PIRprotein,pseudogene	63.6832	80.4258	0.791826	0.330211	0.669789	vir
PvP01_12_v1	55506	56506	PVP01_1201400.1	Plasmodiumexportedprotein(PHIST),unknownfunction	45.1884	57.1604	0.790554	0.330211	0.669789	phist	pf|pk	pk
Transfer.PvP01_00_8.final	9967	10967	PVP01_0003360.1	PIRprotein	4.1947	5.31472	0.789261	0.330211	0.669789	vir
PvP01_08_v1	1663530	1664530	PVP01_0839000.1	PIRprotein	34.7016	43.982	0.788995	0.330211	0.669789	vir
PvP01_05_v1	1479998	1480998	PVP01_0534500.1	PIRprotein	24.5962	31.2918	0.786027	0.330211	0.669789	vir
PvP01_10_v1	1486621	1487621	PVP01_1034800.1	PIRprotein	22.4989	28.6344	0.78573	0.330211	0.669789	vir
PvP01_13_v1	1426679	1427679	PVP01_1333200.1	serineC-palmitoyltransferase,putative	30.3163	38.6131	0.78513	0.330211	0.669789		pf|pk|pb|pc|py	pf|pk|pb|pc|py
PvP01_04_v1	949913	950913	PVP01_0423300.1	hypotheticalprotein	45.9511	58.6246	0.783819	0.426015	0.573985		pk	pk
PvP01_13_v1	259162	260162	PVP01_1305800.1	eukaryotictranslationinitiationfactor5,putative	30.5069	39.1554	0.779124	0.426015	0.573985		pf|pk|pb|pc|py	pf|pk|pb|pc|py
Transfer.PvP01_00_17.final	14440	15440	PVP01_0005740.1	PIRprotein	26.5029	34.1661	0.775707	0.426015	0.573985	vir
PvP01_07_v1	1411133	1412133	PVP01_0734200.1	Plasmodiumexportedprotein,unknownfunction	29.9349	38.83	0.770922	0.524748	0.475252		pf|pk	pf|pk
PvP01_08_v1	1704644	1705644	PVP01_0839800.1	PIRprotein	20.9735	27.2786	0.768863	0.524748	0.475252	vir
PvP01_10_v1	941949	942949	PVP01_1022300.1	EKC/KEOPScomplexsubunitCGI121,putative	28.6002	37.5284	0.762095	0.618781	0.381219		pf|pk	pf|pk
PvP01_05_v1	1425477	1426477	PVP01_0533500.1	PIRprotein	36.0363	47.3444	0.761152	0.618781	0.381219	vir
PvP01_05_v1	90214	91214	PVP01_0502400.1	PIRprotein	17.9228	23.5909	0.759734	0.618781	0.381219	vir
Transfer.PvP01_00_1.final	43936	44936	PVP01_0000120.1	tryptophan-richantigen	42.519	56.13	0.757509	0.618781	0.381219		pk	pk
PvP01_03_v1	54714	55714	PVP01_0300900.1	Plasmodiumexportedprotein,unknownfunction	47.0951	62.2039	0.757108	0.618781	0.381219
PvP01_10_v1	1494617	1495617	PVP01_1034900.1	PIRprotein	25.7402	34.1118	0.754583	0.702197	0.297803	vir
Transfer.PvP01_00_2.final	250225	251225	PVP01_0001430.1	Plasmodiumexportedprotein(PHIST),unknownfunction	37.943	50.4356	0.752306	0.702197	0.297803	phist	pf|pb|pc|py
PvP01_05_v1	972722	973722	PVP01_0523900.1	Plasmodiumexportedprotein(PHIST),unknownfunction	33.939	45.1209	0.752179	0.702197	0.297803	phist
PvP01_05_v1	11351	12351	PVP01_0500400.1	PIRprotein	24.9775	33.2441	0.751336	0.702197	0.297803	vir
PvP01_09_v1	1170478	1171478	PVP01_0926500.1	kelchdomain-containingprotein,putative	35.655	47.5071	0.750519	0.702197	0.297803		pf|pk|pb|pc|py	pf|pk|pb|pc|py
PvP01_02_v1	5518	6518	PVP01_0200200.1	PIRprotein	5.72005	7.64669	0.748043	0.702197	0.297803	vir
PvP01_11_v1	55970	56970	PVP01_1101200.1	PIRprotein,pseudogene	42.7097	57.7027	0.740168	0.771938	0.228062	vir
Transfer.PvP01_00_2.final	293599	294599	PVP01_0001500.1	PIRprotein	37.371	50.5983	0.738582	0.771938	0.228062	vir
PvP01_03_v1	49843	50843	PVP01_0300800.1	Plasmodiumexportedprotein,unknownfunction	47.8577	64.9155	0.737231	0.771938	0.228062		pk	pk
PvP01_09_v1	1166911	1167911	PVP01_0926400.1	kelchdomain-containingprotein,putative	33.939	46.0428	0.737119	0.771938	0.228062		pf|pk|pb|pc|py	pf|pk|pb|pc|py
Transfer.PvP01_00_11.final	17986	18986	PVP01_0004230.1	PIRprotein	30.8883	41.9754	0.735867	0.771938	0.228062	vir	pk	pk
PvP01_10_v1	1360360	1361360	PVP01_1031600.1	merozoitesurfaceprotein3	19.2575	26.2482	0.733669	0.827625	0.172375		pk	pk
PvP01_01_v1	995067	996067	PVP01_0121700.1	PIRprotein	17.7322	24.1874	0.733117	0.827625	0.172375	vir
PvP01_14_v1	1304748	1305748	PVP01_1430300.1	acyl-CoAbindingprotein,putative	36.4176	49.6764	0.733097	0.827625	0.172375		pf|pk|pb|pc|py	pf|pk|pb|pc|py
PvP01_05_v1	481535	482535	PVP01_0511100.1	RNA-bindingprotein,putative	27.8376	38.0165	0.73225	0.827625	0.172375		pf|pk|pb|pc|py	pf|pk|pb|pc|py
PvP01_07_v1	18947	19947	PVP01_0700300.1	Plasmodiumexportedprotein,unknownfunction	38.1337	52.388	0.727909	0.827625	0.172375		pk
Transfer.PvP01_00_26.final	22785	23785	PVP01_0007290.1	PIRprotein	6.29205	8.6771	0.725133	0.827625	0.172375	vir
PvP01_11_v1	2100827	2101827	PVP01_1148700.1	PIRprotein	36.0363	49.8391	0.723053	0.870636	0.129364	vir
PvP01_12_v1	1697184	1698184	PVP01_1241500.1	tRNA3'-trailersequenceRNase,putative	4.76671	6.61629	0.720451	0.870636	0.129364		pf|pk|pb|pc|py	pf|pk|pb|pc|py
PvP01_05_v1	174201	175201	PVP01_0504100.1	Plasmodiumexportedprotein,unknownfunction	30.6976	42.6262	0.720158	0.870636	0.129364
PvP01_11_v1	14022	15022	PVP01_1100400.1	PIRprotein	26.3122	36.7692	0.715604	0.870636	0.129364	vir
PvP01_06_v1	10583	11583	PVP01_0600300.1	PIRprotein	57.9632	81.3478	0.712536	0.903122	0.0968781	vir
PvP01_06_v1	24509	25509	PVP01_0600600.1	PIRprotein	69.5939	97.8343	0.711345	0.903122	0.0968781	vir
PvP01_14_v1	259608	260608	PVP01_1405100.1	CorA-likeMg2+transporterprotein,putative	27.0749	38.0708	0.711172	0.903122	0.0968781		pf|pk|pb|pc|py	pf|pk|pb|pc|py
PvP01_05_v1	984039	985039	PVP01_0524200.1	Plasmodiumexportedprotein(PHIST),unknownfunction	40.803	57.3773	0.711135	0.903122	0.0968781	phist
PvP01_06_v1	587606	588606	PVP01_0613800.1	merozoiteTRAP-likeprotein,putative	27.8376	39.1554	0.710952	0.903122	0.0968781		pf|pk|pb|pc|py	pf|pk|pb|pc|py
Transfer.PvP01_00_1.final	96558	97558	PVP01_0000210.1	tryptophan-richprotein	36.4176	51.3576	0.709099	0.903122	0.0968781		pk|pb|pc|py
PvP01_05_v1	1004071	1005071	PVP01_0524700.1	Plasmodiumexportedprotein(PHIST),unknownfunction	38.8963	54.8826	0.708718	0.903122	0.0968781	phist
Transfer.PvP01_00_11.final	79128	80128	PVP01_0004340.1	PIRprotein	22.3082	31.5087	0.708001	0.903122	0.0968781	vir
PvP01_09_v1	146074	147074	PVP01_0902300.1	hypotheticalprotein	7.2454	10.2498	0.706882	0.903122	0.0968781
PvP01_07_v1	1415186	1416186	PVP01_0734300.1	conservedPlasmodiumprotein,unknownfunction	32.6043	46.2598	0.704808	0.927325	0.0726746		pk	pk
Transfer.PvP01_00_7.final	44326	45326	PVP01_0003140.1	PIRprotein	34.511	49.0256	0.703938	0.927325	0.0726746	vir
PvP01_06_v1	18420	19420	PVP01_0600500.1	PIRprotein,pseudogene	65.9712	93.7669	0.703566	0.927325	0.0726746	vir
Transfer.PvP01_00_1.final	68571	69571	PVP01_0000160.1	tryptophan-richprotein	41.1844	58.5704	0.703161	0.927325	0.0726746		pk	pk
PvP01_11_v1	2092598	2093598	PVP01_1148500.1	PIRprotein	14.8721	21.1504	0.703159	0.927325	0.0726746	vir
PvP01_10_v1	1158453	1159453	PVP01_1026700.1	conservedPlasmodiumprotein,unknownfunction	24.9775	35.5219	0.703158	0.927325	0.0726746		pf|pk|pb|pc|py	pf|pk|pb|pc|py
PvP01_07_v1	940170	941170	PVP01_0721700.1	nitricoxidesynthase,putative	25.1682	35.8473	0.702095	0.927325	0.0726746		pf|pk|pb|pc|py	pf|pk|pb|pc|py
PvP01_05_v1	1266037	1267037	PVP01_0529900.1	ribosome-recyclingfactor,putative	25.1682	35.8473	0.702095	0.927325	0.0726746		pf|pk|pb|pc|py	pf|pk|pb|pc|py
PvP01_08_v1	4289	5289	PVP01_0800100.1	PIRprotein	30.8883	44.0905	0.700566	0.927325	0.0726746	vir
PvP01_04_v1	168216	169216	PVP01_0403900.1	PIRprotein	31.2696	44.687	0.699747	0.927325	0.0726746	vir
Transfer.PvP01_00_52.final	10002	11002	PVP01_0009410.1	PIRprotein	6.67339	9.5448	0.699165	0.927325	0.0726746	vir
PvP01_09_v1	2196978	2197978	PVP01_0949500.1	PIRprotein	69.5939	99.7324	0.697806	0.927325	0.0726746	vir
PvP01_06_v1	71002	72002	PVP01_0601600.1	Plasmodiumexportedprotein(PHIST),unknownfunction	28.4096	40.7281	0.697543	0.927325	0.0726746	phist	pk	pk
PvP01_14_v1	2877685	2878685	PVP01_1467400.1	vacuolarproteinsorting-associatedprotein26,putative	22.4989	32.2679	0.697253	0.927325	0.0726746		pf|pk|pb|pc|py	pf|pk|pb|pc|py
Transfer.PvP01_00_17.final	12364	13364	PVP01_0005730.1	PIRprotein,fragment	26.5029	38.0165	0.697142	0.927325	0.0726746	vir
PvP01_10_v1	1475566	1476566	PVP01_1034500.1	PIRprotein	18.4948	26.6278	0.694567	0.945232	0.0547682	vir
PvP01_14_v1	3042236	3043236	PVP01_1471000.1	PIRprotein	36.0363	51.8999	0.694342	0.945232	0.0547682	vir
PvP01_14_v1	1302463	1303463	PVP01_1430200.1	50SribosomalproteinL33,putative	39.659	57.1604	0.693819	0.945232	0.0547682		pf|pk|pb|pc|py	pf|pk|pb|pc|py
PvP01_08_v1	9672	10672	PVP01_0800200.1	PIRprotein,pseudogene	12.9654	18.71	0.692966	0.945232	0.0547682	vir
PvP01_11_v1	1120556	1121556	PVP01_1125700.1	tyrosinekinase-likeprotein,putative	27.0749	39.1554	0.691473	0.945232	0.0547682		pf|pk|pb|pc|py	pf|pk|pb|pc|py
PvP01_08_v1	1043953	1044953	PVP01_0823300.1	40SribosomalproteinS15A,putative	24.7869	35.9015	0.690414	0.945232	0.0547682		pf|pk|pb|pc|py	pf|pk|pb|pc|py
PvP01_09_v1	32333	33333	PVP01_0900600.1	PIRprotein	27.2656	39.535	0.689657	0.945232	0.0547682	vir
PvP01_08_v1	33600	34600	PVP01_0800700.1	reticulocytebindingprotein2b	28.9816	42.0297	0.68955	0.945232	0.0547682		pf|pk|pb|pc|py
PvP01_14_v1	2629726	2630726	PVP01_1460900.1	WDrepeat-containingprotein82,putative	28.9816	42.0297	0.68955	0.945232	0.0547682		pf|pk|pb|pc|py	pf|pk|pb|pc|py
PvP01_05_v1	865959	866959	PVP01_0521300.1	conservedPlasmodiumprotein,unknownfunction	26.3122	38.1792	0.689176	0.945232	0.0547682		pk	pk
PvP01_06_v1	44831	45831	PVP01_0601000.1	Plasmodiumexportedprotein,unknownfunction	31.0789	45.1209	0.688792	0.945232	0.0547682
PvP01_14_v1	3104087	3105087	PVP01_1472100.1	PIRprotein	6.67339	9.7075	0.687447	0.945232	0.0547682	vir
PvP01_11_v1	2116978	2117978	PVP01_1149100.1	PIRprotein	14.8721	21.6385	0.687298	0.945232	0.0547682	vir
PvP01_03_v1	152778	153778	PVP01_0303000.1	pre-mRNA-splicingfactorCLF1,putative	29.5536	43.0059	0.687199	0.945232	0.0547682		pf|pk|pb|pc|py	pf|pk|pb|pc|py
PvP01_14_v1	986116	987116	PVP01_1422600.1	conservedPlasmodiumprotein,unknownfunction	30.8883	44.9582	0.687045	0.945232	0.0547682		pf|pk|pb|pc|py	pf|pk|pb|pc|py
PvP01_12_v1	993051	994051	PVP01_1225500.1	DNA-directedRNApolymeraseIIIsubunitRPC1,putative	22.1175	32.2137	0.686587	0.945232	0.0547682		pf|pk|pb|pc|py	pf|pk|pb|pc|py
PvP01_10_v1	816978	817978	PVP01_1018400.1	aminoacidtransporter,putative	23.4522	34.2203	0.68533	0.945232	0.0547682		pf|pk|pb|pc|py	pf|pk|pb|pc|py
PvP01_04_v1	215692	216692	PVP01_0404800.1	Plasmodiumexportedprotein,unknownfunction	31.8416	46.4767	0.685109	0.945232	0.0547682
PvP01_05_v1	729721	730721	PVP01_0517400.1	highmobilitygroupproteinB2,putative	24.5962	35.9015	0.685102	0.945232	0.0547682		pf|pk|pb|pc|py	pf|pb|pc|py
PvP01_11_v1	863483	864483	PVP01_1120000.1	aminoacidtransporter,putative	26.6936	39.0469	0.683629	0.95845	0.0415496		pf	pf
Transfer.PvP01_00_1.final	100622	101622	PVP01_0000220.1	Plasmodiumexportedprotein,unknownfunction	42.7097	62.5836	0.682442	0.95845	0.0415496		pk	pk
PvP01_02_v1	428158	429158	PVP01_0210500.1	StAR-relatedlipidtransferprotein,putative	28.6002	41.9754	0.681356	0.95845	0.0415496		pf|pk|pb|pc|py	pf|pk|pb|pc|py
PvP01_08_v1	1707120	1708120	PVP01_0839900.1	PIRprotein,pseudogene	11.4401	16.8119	0.680476	0.95845	0.0415496	vir
PvP01_04_v1	212815	213815	PVP01_0404700.1	Plasmodiumexportedprotein,unknownfunction	36.6083	53.9065	0.679107	0.95845	0.0415496		pk	pk
[truncated: 5,646 more rows]

## Sheet: P. knowlesi
chr	start	end	geneID	description	HP1-ChIP_RPKM	Input_RPKM	HP1-ChIP/Input	probability of belonging to euchromatic compartment	probability of belonging to heterochromatic compartment	gene family	ortholog	syntenic ortholog	HP1-enriched in >= one other species	HP1-enriched in Pk only
[truncated: 5,290 more rows]

[truncated: 3 more sheets: P. chabaudi, P. berghei, P. yoelii]
