# Supplementary material for: Comparative Heterochromatin Profiling Reveals Conserved and Unique Epigenome Signatures Linked to Adaptation and Development of Malaria Parasites
Source: Cell Host Microbe. 2018 Mar 14;23(3):407–420.e8. doi: 10.1016/j.chom.2018.01.008 (PMC5853956; doi:10.1016/j.chom.2018.01.008)
Supplement: Table S2. List of All HP1-Enriched Genes that Have Orthologs in at Least One Other Plasmodium Species, Related to Figures 1 and 2 and Tables S1 and S7 — Columns A and B: gene IDs and annotations. Column C: HP1 enrichment values (ChIP/input ratio). Column D: heterochromatic gene family classification. Columns E and F: Plasmodium species encoding an ortholog or syntenic ortholog. Column G: number of Plasmodium species in which the orthologous gene is HP1-enriched. Columns H and AB: gene IDs of orthologs in P. falciparum, P. vivax, P. knowlesi, P. chabaudi, P. berghei, and P. yoelii. HP1-enriched orthologs are highlighted in orange (xlsx format). [file mmc3.xlsx]

## Sheet: HP1-enriched orthologous loci
geneID	description	HP1-ChIP/Input	gene family	ortholog	syntenic ortholog	# species where ortholog is HP1-enriched	P. falciparum orthologs		P. vivax orthologs		P. knowlesi orthologs			P. berghei orthologs				P. chabaudi orthologs					P. yoelii orthologs
PF3D7_1475500	LCCLdomain-containingprotein(CCp1)	8.49743	other	pv|pk|pb|pc|py	pv|pk|pb|pc|py	1	PF3D7_1475500		PVP01_1270400.1		PKNH_1245800			PBANKA_1300700				PCHAS_1303900					PYYM_1301400
PF3D7_1222600	transcriptionfactorwithAP2domain(s)(AP2-G)	7.9953	other	pv|pk|pb|pc|py	pv|pk|pb|pc|py	6	PF3D7_1222600		PVP01_1440800.1		PKNH_1441700			PBANKA_1437500				PCHAS_1439500					PYYM_1441600
PF3D7_1475400	cysteinerepeatmodularprotein4(CRMP4)	6.52554	other	pv|pk|pb|pc|py	pv|pk|pb|pc|py	1	PF3D7_1475400		PVP01_1270300.1		PKNH_1245700			PBANKA_1300800				PCHAS_1304000					PYYM_1301500
PF3D7_1146700	kinesin-likeprotein,putative	3.39218	other	pv|pk|pb|pc|py	pv|pk|pb|pc|py	1	PF3D7_1146700		PVP01_0947300.1		PKNH_0944500			PBANKA_0902400				PCHAS_0703700					PYYM_0903300
PF3D7_0621400	Pf77protein(ALV7)	1.59612	other	pv|pk|pb|pc|py	pv|pk|pb|pc|py	1	PF3D7_0621400		PVP01_1128100.1		PKNH_1128800			PBANKA_1120400				PCHAS_1119900					PYYM_1122600
PF3D7_0930300	merozoitesurfaceprotein1(MSP1)	1.42514	other	pv|pk|pb|pc|py	pv|pk|pb|pc|py	1	PF3D7_0930300		PVP01_0728900.1		PKNH_0728900			PBANKA_0831000				PCHAS_0831300					PYYM_0834100
PF3D7_1475900	conservedPlasmodiumprotein,unknownfunction	1.19136	unknown	pv|pk	pv	1	PF3D7_1475900		PVP01_1270800.1		PKNH_1246200
PF3D7_1423400	conservedPlasmodiummembraneprotein,unknownfunction	1.17199	unknown	pv|pk|pb|pc|py	pv|pk|pb|pc|py	1	PF3D7_1423400		PVP01_1325600.1		PKNH_1334600			PBANKA_1020000				PCHAS_1020800					PYYM_1021600
PF3D7_1462600	conservedPlasmodiummembraneprotein,unknownfunction	1.0528	unknown	pv|pk|pb|pc|py	pv|pk|pb|pc|py	1	PF3D7_1462600		PVP01_1244200.1		PKNH_1218900			PBANKA_1326200				PCHAS_1329500					PYYM_1327000
PVP01_1439100.1	conservedPlasmodiumprotein,unknownfunction	9.14108	unknown	pf|pk|pb|pc|py	pf|pk|pb|pc|py	1	PF3D7_1220700		PVP01_1439100.1		PKNH_1439900			PBANKA_1435900				PCHAS_1437900					PYYM_1440000
PVP01_1430500.1	conservedPlasmodiumprotein,unknownfunction	6.22055	unknown	pf|pk|pb|pc|py	pf|pk|pb|pc|py	2	PF3D7_0809800		PVP01_1430500.1		PKNH_1430900			PBANKA_1427600				PCHAS_1429400					PYYM_1431400
PVP01_1126600.1	transcriptionfactorwithAP2domain(s),putative	5.36745	other	pf|pk|pb|pc|py	pf|pk|pb|pc|py	4	PF3D7_0622900		PVP01_1126600.1		PKNH_1127300			PBANKA_1121800				PCHAS_1121300					PYYM_1124100
PVP01_0819800.1	oocystcapsuleprotein,putative	5.0624	other	pf|pk|pb|pc|py	pf|pk|pb|pc|py	4	PF3D7_0320400		PVP01_0819800.1		PKNH_0820800			PBANKA_1218100				PCHAS_1218800					PYYM_1220700
PVP01_1440800.1	transcriptionfactorwithAP2domain(s),putative	4.733	other	pf|pk|pb|pc|py	pf|pk|pb|pc|py	6	PF3D7_1222600		PVP01_1440800.1		PKNH_1441700			PBANKA_1437500				PCHAS_1439500					PYYM_1441600
PVP01_0000140.1	tryptophan-richantigen	4.43353	other	pk	pk	1			PVP01_0000140.1		PKNH_1300800
PVP01_0604500.1	zincfingerprotein,putative	3.11554	other	pk	pk	2			PVP01_0604500.1		PKNH_0603500
PVP01_1007200.1	conservedPlasmodiumprotein,unknownfunction	2.61629	unknown	pf|pk	pf	1	PF3D7_0526600		PVP01_1007200.1		PKNH_0946100
PVP01_0939900.1	RNA-bindingprotein,putative	2.16793	other	pf|pk|pb|pc|py	pf|pk|pb|pc|py	2	PF3D7_1139100		PVP01_0939900.1		PKNH_0937100			PBANKA_0909800				PCHAS_0711100					PYYM_0910700
PVP01_0700100.1	hypotheticalprotein	2.16605	unknown	pf|pk		1	PF3D7_0526600		PVP01_0700100.1		PKNH_0946100
PVP01_0415000.1	ATP-dependentRNAhelicaseUAP56,putative	1.97977	other	pf|pk|pb|pc|py	pf|pk|pb|pc|py	1	PF3D7_0209800		PVP01_0415000.1		PKNH_0411300			PBANKA_0306800				PCHAS_0309000					PYYM_0307700
PVP01_0424500.1	hypotheticalprotein	1.58091	unknown	pf|pk		1	PF3D7_0526600		PVP01_0424500.1		PKNH_0946100
PVP01_1212100.1	DNA-directedRNApolymerasesI,II,andIIIsubunitRPABC4,putative	1.02072	other	pf|pk|pb|pc|py	pf|pk|pb|pc|py	1	PF3D7_1342700		PVP01_1212100.1		PKNH_1258700			PBANKA_1355800				PCHAS_1360400					PYYM_1357900
PKNH_0000900	deltatubulin,putative	15.2175	other	pf|pv|pb|pc|py		1	PF3D7_0933800		PVP01_0732500.1		PKNH_0000900			PBANKA_0834600				PCHAS_0834900					PYYM_0837700
PKNH_1441700	transcriptionfactorwithAP2domain(s),putative(AP2-G)	13.079	other	pf|pv|pb|pc|py	pf|pv|pb|pc|py	6	PF3D7_1222600		PVP01_1440800.1		PKNH_1441700			PBANKA_1437500				PCHAS_1439500					PYYM_1441600
PKNH_0820800	oocystcapsuleprotein,putative(Cap380)	9.92898	other	pf|pv|pb|pc|py	pf|pv|pb|pc|py	4	PF3D7_0320400		PVP01_0819800.1		PKNH_0820800			PBANKA_1218100				PCHAS_1218800					PYYM_1220700
PKNH_0603500	zincfingerprotein,putative	9.43481	other	pv	pv	2			PVP01_0604500.1		PKNH_0603500
PKNH_0820600	histoneRNAhairpin-bindingprotein,putative	9.03201	other	pf|pv|pb|pc|py		1	PF3D7_0519000		PVP01_1014900.1		PKNH_0820600			PBANKA_1233800				PCHAS_1234400					PYYM_1236400
PKNH_0321800	hypotheticalprotein,conservedinP.knowlesi	8.8976	unknown	pv		1			PVP01_0623300.1	PVP01_0735200.1	PKNH_0321800
PKNH_0600200	hypotheticalprotein,conservedinP.knowlesi	8.07178	unknown	pv		1			PVP01_0623300.1	PVP01_0735200.1	PKNH_0600200
PKNH_1124900	Plasmodiumexportedprotein,unknownfunction	7.91978	unknown exported	pv		1			PVP01_0623300.1	PVP01_0735200.1	PKNH_1124900
PKNH_1430900	conservedPlasmodiumprotein,unknownfunction	7.73424	unknown	pf|pv|pb|pc|py	pf|pv|pb|pc|py	2	PF3D7_0809800		PVP01_1430500.1		PKNH_1430900			PBANKA_1427600				PCHAS_1429400					PYYM_1431400
PKNH_1357100	Plasmodiumexportedprotein,unknownfunction	7.0294	unknown exported	pv		1			PVP01_1402200.1		PKNH_1357100
PKNH_1000400	Plasmodiumexportedprotein,unknownfunction	6.92335	unknown exported	pv		1			PVP01_0623300.1	PVP01_0735200.1	PKNH_1000400
PKNH_0823300	Plasmodiumexportedprotein,unknownfunction	6.45513	unknown exported	pv		1			PVP01_0300700.1		PKNH_0823300
PKNH_0937100	RNA-bindingprotein,putative	6.38055	other	pf|pv|pb|pc|py	pf|pv|pb|pc|py	2	PF3D7_1139100		PVP01_0939900.1		PKNH_0937100			PBANKA_0909800				PCHAS_0711100					PYYM_0910700
PKNH_0118400	hypotheticalprotein,conservedinP.knowlesi	6.12789	unknown	pv		1			PVP01_0623300.1	PVP01_0735200.1	PKNH_0118400
PKNH_1000500	hypotheticalprotein,conservedinP.knowlesi	5.38913	unknown	pv		1			PVP01_0623300.1	PVP01_0735200.1	PKNH_1000500
PKNH_0216400	hypotheticalprotein,conservedinP.knowlesi	4.91971	unknown	pv		1			PVP01_0623300.1	PVP01_0735200.1	PKNH_0216400
PKNH_0734900	Plasmodiumexportedprotein,unknownfunction	3.62863	unknown exported	pv		1			PVP01_1402200.1		PKNH_0734900
PKNH_1261400	conservedPlasmodiumprotein,unknownfunction	3.36322	unknown	pf|pv|pb|pc|py	pf|pv|pb|pc|py	1	PF3D7_1340000		PVP01_1214800.1		PKNH_1261400			PBANKA_1353400				PCHAS_1358000					PYYM_1355300
PKNH_0501700	dynactinsubunit6,putative	1.99946	other	pf|pv|pb|pc|py	pf|pv|pb|pc|py	1	PF3D7_0818300		PVP01_0517000.1		PKNH_0501700			PBANKA_0712500				PCHAS_0721600					PYYM_0712600
PKNH_1124700	conservedPlasmodiumprotein,unknownfunction	1.64702	unknown	pf|pv|pb|pc|py		1	PF3D7_1469100		PVP01_1237700.1		PKNH_1124700			PBANKA_1332300				PCHAS_1336900					PYYM_1334000
PKNH_0700100	Plasmodiumexportedprotein,unknownfunction	1.43169	unknown exported	pv|pb|pc|py		2			PVP01_0010990.1		PKNH_0700100			PBANKA_0524700				PCHAS_0524900					PYYM_0525200
PKNH_0314200	conservedPlasmodiumprotein,unknownfunction	1.3033	unknown	pf|pv|pb|pc|py	pf|pv|pb|pc|py	1	PF3D7_0718800		PVP01_0314500.1		PKNH_0314200			PBANKA_0616400				PCHAS_0618100					PYYM_0618200
PKNH_1211800	shewanella-likeproteinphosphatase1,putative(SHLP1)	1.15885	other	pf|pv|pb|pc|py	pf|pv|pb|pc|py	1	PF3D7_1469200		PVP01_1237600.1		PKNH_1211800			PBANKA_1332400				PCHAS_1337000					PYYM_1334100
PKNH_0507700	hypotheticalprotein	1.15001	unknown	pv	pv	1			PVP01_0522600.1		PKNH_0507700
PKNH_1014300	conservedPlasmodiumprotein,unknownfunction	0.971144	unknown	pf|pv|pb|pc|py	pf|pv|pb|pc|py	1	PF3D7_0519000		PVP01_1014900.1		PKNH_1014300			PBANKA_1233800				PCHAS_1234400					PYYM_1236400
PKNH_1104200	suppressorofkinetochoreprotein1,putative(SKP1)	0.930243	other	pf|pv|pb|pc|py	pf|pv|pb|pc|py	1	PF3D7_1367000		PVP01_1105000.1		PKNH_1104200			PBANKA_1142900				PCHAS_1142400					PYYM_1145200
PKNH_1144800	conservedPlasmodiumprotein,unknownfunction	0.827021	unknown	pf|pv|pb|pc|py	pf|pv|pb|pc|py	1	PF3D7_0605700		PVP01_1143200.1		PKNH_1144800			PBANKA_0104500				PCHAS_0105100					PYYM_0105400
PKNH_1116600	histone-lysineN-methyltransferase,putative	0.821152	other	pf|pv|pb|pc|py	pf|pv|pb|pc|py	1	PF3D7_1355300		PVP01_1116600.1		PKNH_1116600			PBANKA_1131800				PCHAS_1131300					PYYM_1134100
PKNH_1400500	hypotheticalprotein,conservedinP.knowlesi	0.814257	unknown	pv		1			PVP01_0623300.1	PVP01_0735200.1	PKNH_1400500
PKNH_0929900	conservedPlasmodiumprotein,unknownfunction	0.765156	unknown	pf|pv|pb|pc|py	pf|pv|pb|pc|py	1	PF3D7_1131700		PVP01_0932500.1		PKNH_0929900			PBANKA_0916650				PCHAS_0929350					PYYM_0917700
PKNH_1138500	conservedPlasmodiumprotein,unknownfunction	0.763822	unknown	pf|pv|pb|pc|py	pf|pv|pb|pc|py	1	PF3D7_0611600		PVP01_1137600.1		PKNH_1138500			PBANKA_0109900				PCHAS_0110500					PYYM_0110900
PKNH_0825400	conservedPlasmodiumprotein,unknownfunction	0.724977	unknown	pf|pv|pb|pc|py	pf|pv|pb|pc|py	1	PF3D7_0316400		PVP01_0823700.1		PKNH_0825400			PBANKA_0414200				PCHAS_0415100					PYYM_0417000
PKNH_1272100	conservedPlasmodiumprotein,unknownfunction	0.70933	unknown	pf|pv|pb|pc|py	pf|pv|pb|pc|py	1	PF3D7_1328300		PVP01_1226100.1		PKNH_1272100			PBANKA_1343500				PCHAS_1348100					PYYM_1345200
PKNH_1469900	dimethyladenosinetransferase,putative	0.701822	other	pf|pv|pb|pc|py	pf|pv|pb|pc|py	1	PF3D7_1249900		PVP01_1333100.1		PKNH_1469900			PBANKA_1462800				PCHAS_1465100					PYYM_1466800
PKNH_0503400	NEDD8-activatingenzymeE1catalyticsubunit,putative	0.693467	other	pf|pv|pb|pc|py	pf|pv|pb|pc|py	1	PF3D7_0817000		PVP01_0518300.1		PKNH_0503400			PBANKA_0713800				PCHAS_0722900					PYYM_0713900
PKNH_1326300	Plasmodiumexportedprotein,unknownfunction	0.679947	unknown exported	pv		1			PVP01_0948700.1		PKNH_1326300
PKNH_0822000	endonuclease/exonuclease/phosphatasefamilyprotein,putative	0.671658	other	pf|pv|pb|pc|py	pf|pv|pb|pc|py	1	PF3D7_0319200		PVP01_0821000.1		PKNH_0822000			PBANKA_0806100				PCHAS_0806400					PYYM_0809100
PKNH_0118300	Plasmodiumexportedprotein,unknownfunction	0.662357	unknown exported	pv		1			PVP01_0948700.1		PKNH_0118300
PKNH_1261300	exosomecomplexcomponentRRP42,putative(RRP42)	0.654637	other	pf|pv|pb|pc|py	pf|pv|pb|pc|py	1	PF3D7_1340100		PVP01_1214700.1		PKNH_1261300			PBANKA_1353500				PCHAS_1358100					PYYM_1355400
PKNH_1320100	conservedPlasmodiumprotein,unknownfunction	0.653921	unknown	pf|pv|pb|pc|py	pf|pv|pb|pc|py	1	PF3D7_0825900		PVP01_0508400.1		PKNH_1320100			PBANKA_0704700				PCHAS_0933300					PYYM_0704900
PKNH_0818200	conservedPlasmodiumprotein,unknownfunction,putative	0.653915	unknown	pf|pv|pb|pc|py		1	PF3D7_1328300		PVP01_1226100.1		PKNH_0818200			PBANKA_1343500				PCHAS_1348100					PYYM_1345200
PKNH_1130100	conservedPlasmodiumprotein,unknownfunction	0.648272	unknown	pf|pv|pb|pc|py	pf|pv|pb|pc|py	1	PF3D7_0620200		PVP01_1129300.1		PKNH_1130100			PBANKA_1119400				PCHAS_1118900					PYYM_1121400
PKNH_0619100	ubiquitin-conjugatingenzyme,putative	0.646515	other	pf|pv|pb|pc|py	pf|pv|pb|pc|py	1	PF3D7_1033900		PVP01_0619000.1		PKNH_0619100			PBANKA_0517700				PCHAS_0517800					PYYM_0518200
PKNH_1412000	conservedPlasmodiumprotein,unknownfunction	0.645542	unknown	pf|pv|pb|pc|py	pf|pv|pb|pc|py	1	PF3D7_1311600		PVP01_1412600.1		PKNH_1412000			PBANKA_1410100				PCHAS_1412000					PYYM_1413700
PKNH_0408300	Leu/Phe-tRNAproteintransferase,putative	0.644746	other	pf|pv|pb|pc|py	pf|pv|pb|pc|py	1	PF3D7_0212900		PVP01_0412000.1		PKNH_0408300			PBANKA_0309800				PCHAS_0311900					PYYM_0310600
PKNH_0202900	Plasmodiumexportedprotein,unknownfunction	0.643062	unknown exported	pv		1			PVP01_0422800.1		PKNH_0202900
PKNH_0706100	conservedPlasmodiumprotein,unknownfunction	0.641227	unknown	pf|pv|pb|pc|py	pf|pv|pb|pc|py	1	PF3D7_0908100		PVP01_0706600.1		PKNH_0706100			PBANKA_0809500				PCHAS_0809800					PYYM_0812500
PKNH_1460700	mitochondrialcarrierprotein,putative	0.638158	other	pf|pv|pb|pc|py	pf|pv|pb|pc|py	1	PF3D7_1241600		PVP01_1458700.1		PKNH_1460700			PBANKA_1455000				PCHAS_1457300					PYYM_1459000
PKNH_1464300	ADP-ribosylationfactorGTPase-activatingprotein,putative(ARFGAP)	0.6323	other	pf|pv|pb|pc|py	pf|pv|pb|pc|py	1	PF3D7_1244600		PVP01_1461700.1		PKNH_1464300			PBANKA_1457800				PCHAS_1460100					PYYM_1461800
PKNH_0502900	proteinkinasecinhibitor-likeprotein,putative	0.630014	other	pf|pv|pb|pc|py	pf|pv|pb|pc|py	1	PF3D7_0817500		PVP01_0517800.1		PKNH_0502900			PBANKA_0713300				PCHAS_0722400					PYYM_0713400
PCHAS_1300001	Plasmodiumexportedprotein,unknownfunction	9.67127	unknown exported	pb|py		2								PBANKA_1245900				PCHAS_1300001					PYYM_0016500	PYYM_0525400
PCHAS_0525451	Plasmodiumexportedprotein,unknownfunction	8.9754	unknown exported	pb|py		2								PBANKA_1245900				PCHAS_0525451					PYYM_0016500	PYYM_0525400
PCHAS_0700100	Plasmodiumexportedprotein,unknownfunction	8.87012	unknown exported	pb|py		2								PBANKA_1245900				PCHAS_0700100					PYYM_0016500	PYYM_0525400
PCHAS_0800031	Plasmodiumexportedprotein,unknownfunction	8.02979	unknown exported	py		2												PCHAS_0800031					PYYM_0100300	PYYM_1149900	PYYM_1200700
PCHAS_1439500	transcriptionfactorwithAP2domain(s),putative(AP2-G)	6.20338	other	pf|pv|pk|pb|py	pf|pv|pk|pb|py	6	PF3D7_1222600		PVP01_1440800.1		PKNH_1441700			PBANKA_1437500				PCHAS_1439500					PYYM_1441600
PCHAS_1127500	conservedPlasmodiumprotein,unknownfunction	5.98797	unknown	py	py	1												PCHAS_1127500					PYYM_1130300
PCHAS_1218800	oocystcapsuleprotein(Cap380)	5.6398	other	pf|pv|pk|pb|py	pf|pv|pk|pb|py	4	PF3D7_0320400		PVP01_0819800.1		PKNH_0820800			PBANKA_1218100				PCHAS_1218800					PYYM_1220700
PCHAS_1248200	haloaciddehalogenase-likehydrolase,putative	5.18828	hydrolase	pf|pv|pk|pb|py		1	PF3D7_1033400		PVP01_0618500.1		PKNH_0618200			PBANKA_0517200				PCHAS_1248200					PYYM_0517700
PCHAS_1100600	conservedrodentmalariaprotein,unknownfunction	4.54526	unknown	pb|py		2								PBANKA_1040151				PCHAS_1100600					PYYM_0700500
PCHAS_1127600	phosphatidylcholine-sterolacyltransferase,putative(PL)	4.51758	other	pf|pv|pk|pb|py	pf|pv|pk|pb|py	1	PF3D7_0629300		PVP01_1120200.1		PKNH_1120200			PBANKA_1128100				PCHAS_1127600					PYYM_1130400
PCHAS_0625000	lysophospholipase,putative	4.0082	lpl	pv|pb|py	pb|py	1			PVP01_1271500.1	PVP01_1401900.1				PBANKA_0623200				PCHAS_0625000					PYYM_0625200	PYYM_0722200
PCHAS_0318900	conservedrodentmalariaprotein,unknownfunction	3.62726	unknown	pf|pv|pk|pb|py		2	PF3D7_0803600		PVP01_0116600.1		PKNH_0115300			PBANKA_0800300	PBANKA_0214951	PBANKA_0317081	PBANKA_1000500	PCHAS_0318900					PYYM_0801500	PYYM_0600600	PYYM_1001800	PYYM_1201300	PYYM_0802700
PCHAS_1401451	lysophospholipase,putative,fragment	2.9967	lpl	pb|py		2								PBANKA_0201300				PCHAS_1401451					PYYM_0101300	PYYM_0115100	PYYM_0204200	PYYM_0318000	PYYM_1001400
PCHAS_1400500	haloaciddehalogenase-likehydrolase,putative	2.78078	hydrolase	pf|pv|pk|pb|py		1	PF3D7_1033400		PVP01_0618500.1		PKNH_0618200			PBANKA_0517200				PCHAS_1400500					PYYM_0517700
PCHAS_0732200	Plasmodiumexportedprotein,unknownfunction	2.37146	unknown exported	pb|py		2								PBANKA_1245900				PCHAS_0732200					PYYM_0016500	PYYM_0525400
PCHAS_1121300	transcriptionfactorwithAP2domain(s),putative(ApiAP2)	1.68608	other	pf|pv|pk|pb|py	pf|pv|pk|pb|py	4	PF3D7_0622900		PVP01_1126600.1		PKNH_1127300			PBANKA_1121800				PCHAS_1121300					PYYM_1124100
PCHAS_0902500	histoneH2B,putative(H2B)	1.58191	other	pf|pv|pk|pb|py	pf|pv|pk|pb|py	1	PF3D7_0714000	PF3D7_1105100	PVP01_0905900.1	PVP01_1423100.1	PKNH_0902700	PKNH_1422900		PBANKA_0941800	PBANKA_1420600			PCHAS_0902500					PYYM_0943400	PYYM_1424100
PCHAS_1116500	histoneH2A,putative(H2A)	1.54836	other	pf|pv|pk|pb|py	pf|pv|pk|pb|py	1	PF3D7_0617800		PVP01_1131700.1		PKNH_1132600			PBANKA_1117000				PCHAS_1116500					PYYM_1119000
PCHAS_0109400	histoneH3,putative	1.40871	other	pf|pv|pk|pb|py	pf|pv|pk|pb|py	1	PF3D7_0610400	PF3D7_0617900	PVP01_1131600.1	PVP01_1138700.1	PKNH_1132500	PKNH_1139900		PBANKA_1117100	PBANKA_0108800			PCHAS_0109400					PYYM_1119100	PYYM_0109800
PCHAS_0837700	haloaciddehalogenase-likehydrolase,putative	1.33168	hydrolase	pf|pv|pk|pb|py		1	PF3D7_1033400		PVP01_0618500.1		PKNH_0618200			PBANKA_0517200				PCHAS_0837700					PYYM_0517700
PCHAS_0902400	histoneH4,putative	1.27752	other	pf|pv|pk|pb|py	pf|pv|pk|pb|py	1	PF3D7_1105000		PVP01_0905800.1		PKNH_0902600			PBANKA_0941900				PCHAS_0902400					PYYM_0943500
PCHAS_1109900	conservedPlasmodiumprotein,unknownfunction	1.16815	unknown	pf|pv|pk|pb|py	pf|pv|pk|pb|py	1	PF3D7_0510700		PVP01_1023300.1		PKNH_1022900			PBANKA_1110200				PCHAS_1109900					PYYM_1112500
PCHAS_1101100	rhoptry-associatedprotein2/3,putative(RAP2/3)	1.05457	other	pf|pv|pk|pb|py	pk|pb|py	1	PF3D7_0501500	PF3D7_0501600	PVP01_1033400.1		PKNH_1032300			PBANKA_1101400				PCHAS_1101100					PYYM_1103600
PCHAS_0524900	Plasmodiumexportedprotein,unknownfunction	1.04961	unknown exported	pv|pk|pb|py	pb|py	2			PVP01_1470700.1	PVP01_0010990.1	PKNH_1400600	PKNH_0700100	PKNH_1472900	PBANKA_0524700				PCHAS_0524900					PYYM_0525200
PCHAS_0800041	haloaciddehalogenase-likehydrolase,putative	1.04684	hydrolase	pf|pv|pk|pb|py		1	PF3D7_1033400		PVP01_0618500.1		PKNH_0618200			PBANKA_0517200				PCHAS_0800041					PYYM_0517700
PBANKA_1246600	cleft-likeprotein1(CP1)	16.4467	other	py		2								PBANKA_1246600									PYYM_0218300	PYYM_0317800	PYYM_0946900	PYYM_1044100
PBANKA_1465051	Plasmodiumexportedprotein,unknownfunction	11.9165	unknown exported	pc	pc	1								PBANKA_1465051				PCHAS_1467225
PBANKA_1146200	Plasmodiumexportedprotein,unknownfunction	9.48401	unknown exported	py	py	1								PBANKA_1146200									PYYM_1148900
PBANKA_0836800	erythrocytemembraneassociatedprotein1(EMAP1)	5.8752	other	pc	pc	1								PBANKA_0836800				PCHAS_0500900
PBANKA_1437500	transcriptionfactorwithAP2domain(s)(AP2-G)	2.95197	other	pf|pv|pk|pc|py	pf|pv|pk|pc|py	6	PF3D7_1222600		PVP01_1440800.1		PKNH_1441700			PBANKA_1437500				PCHAS_1439500					PYYM_1441600
PBANKA_1218100	oocystcapsuleprotein(Cap380)	2.49525	other	pf|pv|pk|pc|py	pf|pv|pk|pc|py	4	PF3D7_0320400		PVP01_0819800.1		PKNH_0820800			PBANKA_1218100				PCHAS_1218800					PYYM_1220700
PBANKA_0214951	conservedrodentmalariaprotein,unknownfunction	1.99568	unknown	pf|pv|pk|pc|py	py	2	PF3D7_0803600		PVP01_0116600.1		PKNH_0115300			PBANKA_0214951				PCHAS_0200051	PCHAS_0318900	PCHAS_0800600	PCHAS_1001400	PCHAS_1247200	PYYM_0600600	PYYM_0801500	PYYM_0802700	PYYM_1001800	PYYM_1201300
PBANKA_1121800	transcriptionfactorwithAP2domain(s),putative(ApiAP2)	1.2318	other	pf|pv|pk|pc|py	pf|pv|pk|pc|py	4	PF3D7_0622900		PVP01_1126600.1		PKNH_1127300			PBANKA_1121800				PCHAS_1121300					PYYM_1124100
PBANKA_1300500	tubulinepsilonchain,putative	1.16269	other	pf|pv|pk|pc|py	pf|pv|pk|pc|py	1	PF3D7_1475700		PVP01_1270600.1		PKNH_1246000			PBANKA_1300500				PCHAS_1303700					PYYM_1301200
PYYM_0602900	dyneinheavychain,putative	4.27872	other	pf|pv|pk|pb|pc	pf|pv|pk|pb|pc	1	PF3D7_1202300		PVP01_1301600.1		PKNH_1302200			PBANKA_0601200				PCHAS_0603100					PYYM_0602900
PYYM_1441600	transcriptionfactorwithAP2domain(s),putative(AP2-G)	2.61972	other	pf|pv|pk|pb|pc	pf|pv|pk|pb|pc	6	PF3D7_1222600		PVP01_1440800.1		PKNH_1441700			PBANKA_1437500				PCHAS_1439500					PYYM_1441600
PYYM_1124100	transcriptionfactorwithAP2domain(s),putative(ApiAP2)	0.774154	other	pf|pv|pk|pb|pc	pf|pv|pk|pb|pc	4	PF3D7_0622900		PVP01_1126600.1		PKNH_1127300			PBANKA_1121800				PCHAS_1121300					PYYM_1124100
PYYM_0300300	conservedrodentmalariaprotein,unknownfunction	0.597276	unknown	pb|pc		2								PBANKA_0100041	PBANKA_0201051	PBANKA_0600071	PBANKA_1365721	PCHAS_0100600	PCHAS_1467300				PYYM_0300300
PYYM_0602800	dyneinheavychain,putative	0.593859	other	pf|pv|pk|pb|pc	pf|pv|pk|pb|pc	1	PF3D7_1202300		PVP01_1301600.1		PKNH_1302200			PBANKA_0601200				PCHAS_0603100					PYYM_0602800
