# Supplementary material for: Comparative Heterochromatin Profiling Reveals Conserved and Unique Epigenome Signatures Linked to Adaptation and Development of Malaria Parasites
Source: Cell Host Microbe. 2018 Mar 14;23(3):407–420.e8. doi: 10.1016/j.chom.2018.01.008 (PMC5853956; doi:10.1016/j.chom.2018.01.008)
Supplement: Table S3. Genome-wide PkHP1 Occupancy in P. knowlesi Clones A1-H.1 and A1-C.1, Related to Figure 3 and Tables S1 and S7 — ChIP/input enrichment values were calculated over a 1,000-bp window (ATG ±500 bp) for each coding sequence of the P. knowlesi reference genome in P. knowlesi clones A1-H.1 and A1-C.1 schizont stages. Column A: chromosome number. Columns B and C: nucleotide positions at the start and end of each 1,000-bp window. Columns D and E: gene IDs and annotations. Columns F–I: RPKM values for the α-ChIP and input samples for each of the two clones. Columns J and K: PkHP1 enrichment values (ChIP/input ratio) for each of the two clones. Column L: fold change in PkHP1 occupancy in A1-H.1 compared with A1-C.1. Genes with ≥2.5-fold higher or lower PkHP1 occupancy in A1-H.1 are highlighted in light or dark orange, respectively. The ChIP-seq values for P. knowlesi clone A1-C.1 are identical to those listed in Table S1. Genes with very low mappability (RPKM value <5 in at least one input sample) are highlighted in gray and were excluded from downstream analyses (xlsx format). [file mmc4.xlsx]

## Sheet: P. knowlesi A1-H.1 vs A1-C.1
chr	start	end	geneID	description	Pk A1-H.1 HP1-ChIP_RPKM (human RBCs)	Pk A1-C.1 HP1-ChIP_RPKM (macaque RBCs)	Pk A1-H.1 Input_RPKM (human RBCs)	Pk A1-C.1 Input_RPKM (macaque RBCs)	Pk A1-H.1 HP1-ChIP/Input (human RBCs)	Pk A1-C.1 HP1-ChIP/Input (macaque RBCs)	log2 fold change (Pk A1-H.1/Pk A1-C.1)
PKNH_08_v2	1868079	1869079	PKNH_0841100	Plasmodiumexportedprotein(PHIST),unknownfunction	339.962	25.4035	51.5998	51.4401	6.58844	0.493846	3.7378
PKNH_05_v2	732086	733086	PKNH_0516300	conservedPlasmodiumprotein,unknownfunction	88.6997	18.5746	44.7993	47.5245	1.97993	0.390843	2.34079
PKNH_05_v2	733964	734964	PKNH_0516400	lysophospholipase,putative	85.1517	19.8721	45.8743	49.1345	1.8562	0.404443	2.19834
PKNH_08_v2	719047	720047	PKNH_0816100	KIRprotein	137.001	31.686	45.4536	47.3655	3.01408	0.668968	2.17171
PKNH_13_v2	1225087	1226087	PKNH_1326300	Plasmodiumexportedprotein,unknownfunction	97.6503	32.3006	48.4215	47.5046	2.01667	0.679947	1.56848
PKNH_13_v2	53246	54246	PKNH_1301000	tryptophan-richantigen,putative	49.3493	17.6185	51.8802	53.1098	0.951216	0.331737	1.51973
PKNH_08_v2	921688	922688	PKNH_0820500	hypotheticalprotein,conservedinP.knowlesi	24.6746	283.535	39.0971	37.3676	0.631111	7.58772	-3.5877
PKNH_08_v2	924519	925519	PKNH_0820600	histoneRNAhairpin-bindingprotein,putative	23.1426	253.488	26.4075	28.0655	0.876365	9.03201	-3.36544
PKNH_12_v2	2755991	2756991	PKNH_1261400	conservedPlasmodiumprotein,unknownfunction	23.8683	145.797	46.2949	43.3504	0.515571	3.36322	-2.7056
PKNH_07_v2	1488451	1489451	PKNH_0734900	Plasmodiumexportedprotein,unknownfunction	40.8825	170.79	45.3368	47.0673	0.901751	3.62863	-2.00863
PKNH_14_v2	2408326	2409326	PKNH_1454800	SICAvar,typeI	40.318	142.109	36.6667	33.2532	1.09958	4.27354	-1.95848
PKNH_08_v2	916756	917756	PKNH_0820400	SICAvar,typeI(fragment)	42.092	145.524	45.0096	45.5965	0.935178	3.19156	-1.77095
PKNH_07_v2	2113	3113	PKNH_0700100	Plasmodiumexportedprotein,unknownfunction	130.953	49.7143	36.7602	34.7241	3.56236	1.43169	1.31511
PKNH_14_v2	14443	15443	PKNH_1400400	KIRprotein	93.6185	40.7684	40.102	41.2237	2.33451	0.988955	1.23914
PKNH_14_v2	89182	90182	PKNH_1401900	conservedPlasmodiumprotein,unknownfunction	58.2193	26.5644	41.8547	43.0523	1.39099	0.617026	1.1727
PKNH_13_v2	58638	59638	PKNH_1301100	lysophospholipase,putative	50.4782	22.8085	54.5677	54.7197	0.925056	0.416824	1.1501
PKNH_13_v2	2521470	2522470	PKNH_1356500	Plasmodiumexportedprotein,unknownfunction	36.5282	17.3454	40.7797	42.4759	0.895745	0.408359	1.13325
PKNH_14_v2	17984	18984	PKNH_1400500	hypotheticalprotein,conservedinP.knowlesi	63.2187	29.5691	36.9237	36.3142	1.71214	0.814257	1.07225
PKNH_08_v2	367766	368766	PKNH_0807800	KIRprotein	327.624	165.805	44.0047	46.6499	7.4452	3.55424	1.06677
PKNH_14_v2	713007	714007	PKNH_1415800	serine/threonineproteinkinase,putative	23.707	12.1554	46.0378	43.8871	0.514946	0.27697	0.894694
PKNH_13_v2	1871324	1872324	PKNH_1342000	proteinSEY1,putative(SEY1)	23.8683	14.1358	42.8596	47.0276	0.556895	0.300585	0.889632
PKNH_14_v2	1929675	1930675	PKNH_1444400	KIRprotein	19.5946	11.5408	39.1672	42.0982	0.500281	0.27414	0.867825
PKNH_14_v2	39563	40563	PKNH_1400900	Plasmodiumexportedprotein,unknownfunction	26.7712	15.365	49.8003	51.8377	0.537571	0.296406	0.858881
PKNH_05_v2	668532	669532	PKNH_0514600	eukaryoticinitiationfactor,putative	21.3686	13.4529	46.4819	52.8514	0.459719	0.254542	0.852848
PKNH_11_v2	1536074	1537074	PKNH_1133100	conservedPlasmodiumprotein,unknownfunction	22.0137	12.9066	43.8878	46.3518	0.50159	0.278449	0.849098
PKNH_02_v2	102412	103412	PKNH_0201800	conservedPlasmodiumprotein,unknownfunction	22.7394	13.5212	44.5188	47.2661	0.510782	0.286065	0.836362
PKNH_10_v2	1307311	1308311	PKNH_1029200	ATP-dependenthelicase,putative	23.6264	13.9309	41.9248	44.0859	0.563542	0.315994	0.834625
PKNH_05_v2	645830	646830	PKNH_0514100	SICAvar,typeI	230.942	129.476	48.2579	48.2003	4.78558	2.68621	0.833123
PKNH_11_v2	1087298	1088298	PKNH_1122100	transportin,putative	22.0943	13.7943	46.0846	51.1619	0.479429	0.269621	0.830387
PKNH_11_v2	255124	256124	PKNH_1106300	conservedPlasmodiumprotein,unknownfunction	18.8688	11.2677	41.6911	44.2051	0.452586	0.254896	0.828283
PKNH_10_v2	398514	399514	PKNH_1008900	karyopherinbeta,putative	23.1426	14.6138	46.8791	52.4141	0.493666	0.278814	0.82423
PKNH_12_v2	2950222	2951222	PKNH_1266900	histoneH3-likecentromericproteinCSE4,putative(CenH3)	20.159	12.2237	41.5042	44.4834	0.48571	0.274792	0.821753
PKNH_14_v2	2033232	2034232	PKNH_1446900	cyclin-relatedprotein,putative	22.4975	12.8383	43.6308	43.907	0.515633	0.292398	0.818415
PKNH_09_v2	1644838	1645838	PKNH_0937000	WDrepeat-containingprotein,putative	24.594	14.9553	47.0661	50.3867	0.522542	0.29681	0.816004
PKNH_03_v2	825120	826120	PKNH_0318200	conservedPlasmodiumprotein,unknownfunction	22.4975	12.6334	39.1438	38.4807	0.57474	0.328305	0.807873
PKNH_01_v2	345100	346100	PKNH_0106700	DNA-directedRNApolymerase28.2kDapolypeptide,putative	20.8847	12.9749	44.3552	48.0611	0.470851	0.269967	0.802489
PKNH_07_v2	955189	956189	PKNH_0722200	conservedPlasmodiumprotein,unknownfunction	22.4168	13.1797	40.4759	41.3032	0.553831	0.319096	0.795453
PKNH_09_v2	1701153	1702153	PKNH_0937800	conservedprotein,unknownfunction	24.7553	15.2284	47.9775	51.2016	0.515977	0.29742	0.794804
PKNH_04_v2	155429	156429	PKNH_0404100	conservedPlasmodiumprotein,unknownfunction	20.4009	12.2237	40.8498	42.3964	0.499412	0.288319	0.792565
PKNH_07_v2	242314	243314	PKNH_0704200	dyneinlightintermediatechain2,putative	21.8524	13.4529	42.9063	45.7356	0.509305	0.294145	0.792003
PKNH_14_v2	219002	220002	PKNH_1404400	CorA-likeMg2+transporterprotein,putative	24.1908	13.9309	46.5052	46.2325	0.520174	0.301323	0.787685
PKNH_12_v2	1463062	1464062	PKNH_1232800	transcriptionfactorIIIbsubunit,putative	25.6423	14.887	49.8471	49.9494	0.514419	0.298042	0.78743
PKNH_13_v2	2163110	2164110	PKNH_1348100	cytidinetriphosphatesynthetase,putative	22.9813	13.248	50.2443	49.9693	0.457391	0.265123	0.786768
PKNH_09_v2	756918	757918	PKNH_0917300	ATP-dependentzincmetalloproteaseFTSH,putative	20.8041	12.9066	39.4009	42.1579	0.528011	0.306149	0.786333
PKNH_03_v2	882587	883587	PKNH_0319700	3-demethylubiquinone-93-methyltransferase,putative(COQ3)	23.9489	13.7261	41.6444	41.1243	0.575081	0.333771	0.784906
PKNH_09_v2	1575257	1576257	PKNH_0935600	conservedPlasmodiumprotein,unknownfunction	25.4004	14.6821	47.884	47.6835	0.530457	0.307907	0.784739
PKNH_11_v2	2325923	2326923	PKNH_1149600	hypotheticalprotein,conservedinP.knowlesi	36.0443	21.6476	41.3873	42.7939	0.870902	0.505857	0.783781
PKNH_12_v2	2837576	2838576	PKNH_1263500	calcium-dependentproteinkinase5,putative(CDPK5)	24.1102	13.7261	46.365	45.0797	0.520009	0.304485	0.772164
PKNH_07_v2	1398404	1399404	PKNH_0732000	conservedPlasmodiumprotein,unknownfunction	23.7876	13.3163	39.2373	37.467	0.60625	0.355414	0.770411
PKNH_04_v2	198270	199270	PKNH_0405100	originrecognitioncomplexsubunit5,putative(ORC5)	20.2397	13.1115	40.733	44.8014	0.496887	0.292658	0.763701
PKNH_09_v2	1142867	1143867	PKNH_0925700	conservedPlasmodiumprotein,unknownfunction	23.7876	15.0918	39.5411	42.4759	0.601592	0.355303	0.759736
PKNH_03_v2	421007	422007	PKNH_0309400	conservedPlasmodiumprotein,unknownfunction	17.8206	10.8579	42.1118	43.3107	0.423174	0.250698	0.7553
PKNH_09_v2	1501797	1502797	PKNH_0934100	3-oxo-5-alpha-steroid4-dehydrogenase,putative	22.4975	14.3407	43.4672	46.7095	0.517574	0.307019	0.753438
PKNH_07_v2	20619	21619	PKNH_0700300	tryptophan-richantigen,putative	24.9972	15.5016	51.2259	53.547	0.48798	0.289495	0.753282
PKNH_07_v2	1406121	1407121	PKNH_0732200	gamma-tubulincomplexcomponent,putative	20.6428	13.0432	39.8683	42.4162	0.517775	0.307505	0.751714
PKNH_12_v2	2952179	2953179	PKNH_1267000	U3smallnucleolarRNA-associatedprotein4,putative(UTP4)	20.0784	12.6334	45.9677	48.6574	0.436794	0.25964	0.75044
PKNH_12_v2	1397819	1398819	PKNH_1231400	conservedPlasmodiumprotein,unknownfunction	19.9978	12.77	48.2112	51.7383	0.414796	0.246819	0.748947
PKNH_12_v2	548605	549605	PKNH_1212800	zincfingerprotein,putative	26.4486	15.7064	44.6824	44.5828	0.591924	0.352297	0.748619
PKNH_09_v2	667925	668925	PKNH_0914700	conservedPlasmodiummembraneprotein,unknownfunction	21.8524	13.3163	43.0232	44.0064	0.507921	0.302599	0.747197
PKNH_07_v2	687791	688791	PKNH_0715200	conservedPlasmodiummembraneprotein,unknownfunction	23.3845	14.9553	46.809	50.2078	0.499573	0.297868	0.746021
PKNH_13_v2	337148	338148	PKNH_1307100	smallsubunitrRNAprocessingfactor,putative	24.594	16.4576	47.3933	53.1694	0.518934	0.309531	0.745465
PKNH_04_v2	547808	548808	PKNH_0412700	conservedPlasmodiumprotein,unknownfunction	22.1749	13.7261	44.0514	45.676	0.503387	0.30051	0.744254
PKNH_13_v2	2105791	2106791	PKNH_1347100	rhomboidproteaseROM8,putative(ROM8)	23.8683	14.4089	50.1742	50.7246	0.475709	0.284061	0.743875
PKNH_13_v2	2321399	2322399	PKNH_1351300	glideosomeassociatedproteinwithmultiplemembranespans3,putative(GAPM3)	20.159	11.814	42.4389	41.6411	0.475012	0.28371	0.743547
PKNH_01_v2	25253	26253	PKNH_0100400	Plasmodiumexportedprotein,unknownfunction	20.159	13.1115	23.7901	25.8393	0.847369	0.507425	0.739797
PKNH_07_v2	1397410	1398410	PKNH_0731900	calcyclinbindingprotein,putative	19.1914	11.6091	33.6988	34.0085	0.569498	0.341359	0.738402
PKNH_12_v2	2728219	2729219	PKNH_1260500	sodium-dependentphosphatetransporter,putative(PiT)	23.707	14.7504	44.8226	46.4909	0.528907	0.317275	0.737281
PKNH_13_v2	817970	818970	PKNH_1318500	conservedPlasmodiumprotein,unknownfunction	21.3686	12.0871	41.9482	39.5342	0.509404	0.305738	0.736517
PKNH_10_v2	299895	300895	PKNH_1006400	conservedPlasmodiumprotein,unknownfunction	24.594	14.887	45.7808	46.1133	0.537212	0.322835	0.734694
PKNH_02_v2	485289	486289	PKNH_0211100	ubiquitincarboxyl-terminalhydrolase,putative	22.2556	13.3163	48.2112	47.9816	0.461627	0.277529	0.734088
PKNH_07_v2	1268649	1269649	PKNH_0728800	merozoitesurfaceprotein1paralog,putative(MSP1P)	24.8359	14.2724	46.2482	44.1852	0.537013	0.323013	0.733365
PKNH_09_v2	694312	695312	PKNH_0915500	DNAmismatchrepairproteinMLH,putative(MLH)	21.4492	13.3163	41.1069	42.4162	0.521791	0.313944	0.732965
PKNH_11_v2	476419	477419	PKNH_1110900	conservedPlasmodiumprotein,unknownfunction	21.3686	13.248	48.5384	49.9892	0.440241	0.265017	0.732208
PKNH_14_v2	1734196	1735196	PKNH_1440100	histone-lysineN-methyltransferase,H3lysine-4specific,putative(SET10)	25.481	15.7747	47.7672	49.1146	0.533441	0.321181	0.731941
PKNH_14_v2	1236191	1237191	PKNH_1428600	conservedPlasmodiumprotein,unknownfunction	25.2391	14.887	43.1167	42.2175	0.585367	0.352626	0.731202
PKNH_01_v2	525682	526682	PKNH_0111500	ras-relatedproteinRab-18,putative(RAB18)	20.2397	13.1115	37.4612	40.1702	0.540284	0.326399	0.727084
PKNH_11_v2	1539310	1540310	PKNH_1133200	malate:quinoneoxidoreductase,putative(MQO)	21.8524	13.9992	39.658	42.0386	0.551021	0.333008	0.72655
PKNH_03_v2	881214	882214	PKNH_0319600	type2Aphosphatase-associatedprotein42,putative(TAP42)	20.4009	12.7017	39.8917	41.0845	0.511407	0.30916	0.726117
PKNH_12_v2	2948281	2949281	PKNH_1266800	conservedPlasmodiumprotein,unknownfunction	20.9654	13.8626	42.1819	46.1331	0.497024	0.300491	0.725991
PKNH_09_v2	1056604	1057604	PKNH_0923600	conservedPlasmodiumprotein,unknownfunction	24.9166	14.3407	40.0553	38.0633	0.622055	0.376759	0.723399
PKNH_04_v2	771793	772793	PKNH_0418100	repetitiveorganellarprotein,putative(ROPE)	20.4009	13.1797	43.9813	46.9083	0.463854	0.280967	0.723268
PKNH_09_v2	1543635	1544635	PKNH_0934800	conservedPlasmodiumprotein,unknownfunction	24.594	16.1162	44.9862	48.5978	0.546701	0.331624	0.721203
PKNH_10_v2	315017	316017	PKNH_1006900	NIMArelatedkinase2,putative(NEK2)	27.0131	16.4576	42.8129	42.9728	0.630957	0.382977	0.720283
PKNH_13_v2	790258	791258	PKNH_1317500	innermembranecomplexprotein1i,putative(IMC1i)	23.2232	14.6138	44.215	45.835	0.525234	0.318835	0.720149
PKNH_12_v2	3095658	3096658	PKNH_1271300	myosinC,putative	24.7553	15.6381	43.6775	45.4176	0.566775	0.344318	0.719033
PKNH_09_v2	634719	635719	PKNH_0913900	pyridoxinebiosynthesisproteinPDX2,putative(PDX2)	22.6587	13.8626	43.8177	44.1256	0.517113	0.314162	0.718969
PKNH_12_v2	2891346	2892346	PKNH_1265100	conservedPlasmodiumprotein,unknownfunction	24.9166	15.0235	47.9541	47.5841	0.519593	0.315725	0.718712
PKNH_07_v2	235947	236947	PKNH_0704000	conservedPlasmodiumprotein,unknownfunction	23.7876	14.887	43.6775	44.9803	0.544619	0.330967	0.71856
PKNH_09_v2	168066	169066	PKNH_0903200	transloconcomponentPTEX88,putative(PTEX88)	21.6911	14.1358	43.1868	46.312	0.502262	0.30523	0.718545
PKNH_12_v2	305044	306044	PKNH_1206600	conservedPlasmodiumprotein,unknownfunction	23.3038	14.7504	39.6112	41.2435	0.588313	0.357642	0.71807
PKNH_09_v2	1822692	1823692	PKNH_0940200	coproporphyrinogen-IIIoxidase,putative(CPO)	22.2556	14.4772	43.3737	46.3716	0.513113	0.3122	0.716807
PKNH_09_v2	965333	966333	PKNH_0921200	translationelongationfactorEF-1,putative	22.1749	14.5455	44.0982	47.5245	0.502853	0.306063	0.716306
PKNH_13_v2	2054522	2055522	PKNH_1345900	conservedPlasmodiumprotein,unknownfunction	22.1749	14.5455	41.0601	44.225	0.54006	0.328898	0.71548
PKNH_09_v2	809323	810323	PKNH_0918600	heatshockfactor-bindingprotein1,putative(HSBP)	22.0137	13.9309	41.6911	43.2908	0.528019	0.321798	0.714434
PKNH_14_v2	1210142	1211142	PKNH_1428100	RNA-bindingprotein,putative	20.8847	13.3163	47.4867	49.6513	0.439801	0.268196	0.713561
PKNH_13_v2	540544	541544	PKNH_1311800	DNAreplicationlicensingfactorMCM5,putative(MCM5)	23.2232	13.4529	44.7058	42.4361	0.519467	0.317015	0.71248
PKNH_11_v2	1276033	1277033	PKNH_1126900	EGF-likemembraneprotein,putative	22.0943	13.9309	37.6482	38.8782	0.586862	0.358322	0.711766
PKNH_04_v2	139112	140112	PKNH_0403600	AP-2complexsubunitsigma,putative	21.5298	13.5212	42.1819	43.3504	0.510404	0.311905	0.710533
PKNH_03_v2	834119	835119	PKNH_0318500	conservedPlasmodiumprotein,unknownfunction	22.82	13.7261	44.3085	43.6088	0.515025	0.314755	0.710413
PKNH_12_v2	177062	178062	PKNH_1203300	conservedPlasmodiumprotein,unknownfunction	20.8041	13.7943	39.0971	42.3964	0.532114	0.325365	0.709676
PKNH_12_v2	137380	138380	PKNH_1202300	RNA-bindingprotein,putative	21.4492	14.0675	39.8216	42.6746	0.538632	0.329646	0.708384
PKNH_04_v2	792094	793094	PKNH_0418600	earlytranscribedmembraneprotein(ETRAMP)	34.7542	23.0133	45.5237	49.1941	0.763431	0.467806	0.706587
PKNH_12_v2	2543041	2544041	PKNH_1256400	conservedPlasmodiumprotein,unknownfunction	27.255	17.4137	44.0047	45.8151	0.619366	0.380086	0.704464
PKNH_13_v2	990509	991509	PKNH_1322300	leucine--tRNAligase,putative	17.9012	11.1994	41.8313	42.6349	0.427938	0.262682	0.704087
PKNH_10_v2	347595	348595	PKNH_1007700	acyl-CoAsynthetase,putative	22.0943	13.248	44.1449	43.092	0.500495	0.307435	0.703073
PKNH_01_v2	361404	362404	PKNH_0107100	heatshockprotein86family,putative	23.3845	14.5455	43.6542	44.2051	0.535676	0.329046	0.703072
PKNH_12_v2	145612	146612	PKNH_1202700	conservedPlasmodiumprotein,unknownfunction	17.498	10.9945	41.3172	42.2572	0.423504	0.260181	0.702863
PKNH_12_v2	2555609	2556609	PKNH_1256800	U6snRNAphosphodiesterase,putative(USB1)	20.6428	13.5895	45.29	48.5183	0.455792	0.28009	0.702483
PKNH_13_v2	1621849	1622849	PKNH_1336400	mitochondrialimportinnermembranetranslocasesubunitTIM8,putative(TIM8)	21.6911	13.4529	45.2433	45.6362	0.479432	0.294786	0.701661
PKNH_05_v2	183012	184012	PKNH_0504500	dihydrolipoyldehydrogenase,apicoplast,putative	22.5781	14.2724	39.7047	40.7864	0.568651	0.34993	0.700475
PKNH_01_v2	520265	521265	PKNH_0111300	proteasomesubunitalphatype-6,putative	20.5622	13.248	40.4058	42.297	0.508892	0.313214	0.700213
PKNH_14_v2	92195	93195	PKNH_1402000	conservedPlasmodiumprotein,unknownfunction	28.3033	18.0965	50.3378	52.2352	0.562267	0.346443	0.69864
PKNH_10_v2	1093168	1094168	PKNH_1024200	RNApolymeraseI,putative	23.6264	15.7747	42.7661	46.3319	0.552456	0.340472	0.698325
PKNH_07_v2	434442	435442	PKNH_0708300	conservedPlasmodiumprotein,unknownfunction	25.1585	15.9796	46.0612	47.4649	0.546197	0.336661	0.698124
PKNH_14_v2	1155785	1156785	PKNH_1427000	conservedPlasmodiumprotein,unknownfunction	24.0296	15.2284	50.3846	51.778	0.476924	0.294109	0.697405
PKNH_09_v2	306046	307046	PKNH_0906300	heatshockproteinDnaJhomologuePfj2,putative	23.5457	14.9553	43.3504	44.6424	0.543148	0.335002	0.697176
PKNH_07_v2	704614	705614	PKNH_0715700	XPAbindingprotein1,putative	21.2073	13.1797	44.9395	45.2387	0.471908	0.291337	0.695817
PKNH_13_v2	2380678	2381678	PKNH_1352700	DNAmismatchrepairprotein,putative	22.0943	14.8187	42.7427	46.3915	0.516914	0.319427	0.694438
PKNH_14_v2	2654742	2655742	PKNH_1459900	conservedPlasmodiumprotein,unknownfunction	25.7229	16.0479	45.5471	45.9542	0.564754	0.349215	0.693506
PKNH_10_v2	1011496	1012496	PKNH_1022200	conservedPlasmodiumprotein,unknownfunction	19.7558	12.5652	38.6998	39.7329	0.510488	0.316242	0.690851
PKNH_11_v2	1710866	1711866	PKNH_1137800	leucine-richrepeatprotein(LRR6)	22.0943	14.4089	43.7476	46.0338	0.50504	0.313007	0.690204
PKNH_12_v2	1366177	1367177	PKNH_1230700	transcriptionalregulatoryproteinsir2b,putative(Sir2b)	24.9972	16.1845	46.3884	48.4587	0.538867	0.333985	0.690145
PKNH_14_v2	2339983	2340983	PKNH_1453400	conservedPlasmodiumprotein,unknownfunction	21.1267	13.4529	46.4351	47.7034	0.454973	0.282011	0.690027
PKNH_10_v2	1158335	1159335	PKNH_1025500	SETdomainprotein,putative	22.4975	13.248	38.8868	36.8906	0.578538	0.359116	0.687963
PKNH_04_v2	956356	957356	PKNH_0421200	methionineaminopeptidase2,putative	22.5781	14.2041	44.2384	44.8213	0.510373	0.316905	0.687502
PKNH_08_v2	745752	746752	PKNH_0816700	U4/U6.U5tri-snRNP-associatedprotein1,putative(SART1)	23.4651	15.7064	46.4351	50.0289	0.505331	0.313947	0.68671
PKNH_09_v2	176170	177170	PKNH_0903400	conservedPlasmodiumprotein,unknownfunction	19.4333	12.9066	42.6726	45.6163	0.455405	0.282938	0.686661
PKNH_10_v2	785425	786425	PKNH_1017200	RAPprotein,putative	21.6911	13.1115	43.8177	42.615	0.495031	0.307673	0.686118
PKNH_09_v2	1214555	1215555	PKNH_0927500	A/G-specificadenineglycosylase,putative	22.0943	13.8626	41.8313	42.1976	0.528176	0.328516	0.685054
PKNH_05_v2	394986	395986	PKNH_0509300	conservedPlasmodiumprotein,unknownfunction	19.7558	13.0432	40.2656	42.7343	0.490637	0.305216	0.684825
PKNH_03_v2	729621	730621	PKNH_0314900	LEM3/CDC50familyprotein,putative	21.3686	13.248	38.4661	38.3217	0.555518	0.345705	0.684292
PKNH_12_v2	677231	678231	PKNH_1215400	proteinphosphatasecontainingkelch-likedomains,putative(PPKL)	21.6911	13.8626	43.5373	44.702	0.498219	0.310111	0.683993
PKNH_09_v2	527517	528517	PKNH_0912000	conservedPlasmodiumprotein,unknownfunction	25.0778	16.5942	44.9395	47.763	0.558035	0.347428	0.683641
PKNH_12_v2	1206405	1207405	PKNH_1226700	conservedPlasmodiumprotein,unknownfunction	27.4163	16.5942	49.0992	47.7034	0.558386	0.347862	0.682747
PKNH_07_v2	1364534	1365534	PKNH_0730800	proteinMAM3,putative	24.1908	15.0918	41.1069	41.1243	0.588485	0.36698	0.681304
PKNH_07_v2	692302	693302	PKNH_0715400	conservedPlasmodiumprotein,unknownfunction	23.6264	14.6821	47.3232	47.1468	0.499256	0.311412	0.680954
PKNH_12_v2	2379420	2380420	PKNH_1253000	conservedPlasmodiumprotein,unknownfunction	20.9654	13.5212	43.3504	44.8213	0.483626	0.301669	0.680926
PKNH_04_v2	238257	239257	PKNH_0406000	conservedPlasmodiumprotein,unknownfunction	21.6105	14.887	42.2987	46.6897	0.510902	0.31885	0.68017
PKNH_07_v2	511329	512329	PKNH_0710200	conservedPlasmodiumprotein,unknownfunction	21.933	13.1797	39.471	37.9838	0.555674	0.346982	0.679377
PKNH_12_v2	2904949	2905949	PKNH_1265500	conservedPlasmodiumprotein,unknownfunction	22.1749	13.6578	45.9911	45.358	0.482156	0.301111	0.679205
PKNH_07_v2	1389233	1390233	PKNH_0731700	mRNAprocessingprotein,putative	20.9654	14.1358	45.6639	49.2935	0.459124	0.286768	0.679
PKNH_13_v2	1666414	1667414	PKNH_1337900	conservedPlasmodiumprotein,unknownfunction	21.3686	13.6578	41.5976	42.5355	0.513698	0.321092	0.677934
PKNH_08_v2	1629210	1630210	PKNH_0836500	activatorofHsp90ATPase,putative(AHA1)	18.9495	11.9506	43.5607	43.9467	0.435014	0.271934	0.677804
PKNH_08_v2	1557693	1558693	PKNH_0834400	conservedPlasmodiumprotein,unknownfunction	21.8524	14.6821	44.1449	47.445	0.495015	0.309455	0.677743
PKNH_11_v2	1435935	1436935	PKNH_1130800	acyl-CoAsynthetase,putative	19.5139	13.1797	46.1313	49.8301	0.423008	0.264493	0.677456
PKNH_02_v2	578375	579375	PKNH_0213300	alpha/betahydrolase,putative	21.2073	13.6578	44.0982	45.3778	0.480911	0.30098	0.676103
PKNH_09_v2	52208	53208	PKNH_0900500	Plasmodiumexportedprotein,unknownfunction	19.6752	12.4969	38.1156	38.6397	0.516198	0.323421	0.67451
PKNH_13_v2	762294	763294	PKNH_1316900	conservedPlasmodiumprotein,unknownfunction	22.4168	13.6578	43.9346	42.7144	0.510231	0.319747	0.67422
PKNH_11_v2	1851805	1852805	PKNH_1140300	conservedPlasmodiumprotein,unknownfunction	21.4492	14.1358	41.3873	43.5094	0.518256	0.324891	0.673709
PKNH_13_v2	2491592	2492592	PKNH_1355800	26SproteasomeregulatorysubunitRPN6,putative(RPN6)	23.3845	14.9553	49.4264	50.4066	0.473118	0.296693	0.673227
PKNH_14_v2	1097700	1098700	PKNH_1425400	superoxidedismutase[Fe],putative(FeSOD)	25.1585	15.7747	47.7672	47.7232	0.52669	0.330546	0.672104
PKNH_01_v2	512860	513860	PKNH_0111100	glutathionesynthetase,putative	11.4503	7.51177	24.982	26.0977	0.458342	0.287833	0.671194
PKNH_03_v2	769405	770405	PKNH_0316300	conservedPlasmodiumprotein,unknownfunction	26.9325	16.6625	45.1732	44.4635	0.596205	0.374746	0.669898
PKNH_13_v2	224062	225062	PKNH_1305200	zincfingerprotein,putative	23.0619	14.9553	44.3319	45.7157	0.52021	0.327137	0.669199
PKNH_13_v2	1333171	1334171	PKNH_1328900	coatamerprotein,betasubunit,putative	23.0619	15.2967	46.8558	49.4127	0.492189	0.30957	0.668945
PKNH_07_v2	831697	832697	PKNH_0719000	ubiquitin-conjugatingenzyme(ubiquitincarrierprotein),putative	17.4174	11.336	40.3591	41.7603	0.431561	0.271454	0.668856
PKNH_12_v2	209162	210162	PKNH_1204200	conservedPlasmodiumprotein,unknownfunction	19.7558	12.0871	40.1955	39.0571	0.491493	0.309473	0.667359
PKNH_08_v2	1663313	1664313	PKNH_0837400	conservedPlasmodiummembraneprotein,unknownfunction	23.0619	15.5699	42.883	45.9741	0.537787	0.338667	0.667167
PKNH_07_v2	959351	960351	PKNH_0722300	thiaminepyrophosphokinase,putative(TPK)	21.6911	14.1358	41.1069	42.4958	0.527675	0.33264	0.665689
PKNH_10_v2	875959	876959	PKNH_1019200	conservedPlasmodiumprotein,unknownfunction	21.3686	14.4772	44.0748	47.3655	0.484826	0.305649	0.665592
PKNH_05_v2	91758	92758	PKNH_0502100	highmobilitygroupproteinB2,putative(HMGB2)	23.2232	14.2724	41.3406	40.2895	0.561753	0.354246	0.665183
PKNH_14_v2	2290931	2291931	PKNH_1452500	elongationfactorG,putative(EF-G)	22.5781	15.5016	44.0047	47.8823	0.513084	0.323744	0.664342
PKNH_03_v2	824057	825057	PKNH_0318100	conservedPlasmodiumprotein,unknownfunction	16.6917	11.1994	35.5216	37.7652	0.469903	0.296553	0.66407
PKNH_09_v2	1961998	1962998	PKNH_0943400	ABCtransporterBfamilymember3,putative(ABCB3)	20.159	13.0432	41.8313	42.8337	0.481912	0.304508	0.66229
PKNH_09_v2	2092880	2093880	PKNH_0946100	conservedPlasmodiumprotein,unknownfunction	22.4168	14.4772	43.2802	44.225	0.517946	0.327353	0.661953
PKNH_12_v2	2866119	2867119	PKNH_1264100	1-deoxy-D-xylulose5-phosphatesynthase,putative(DXS)	20.5622	13.9309	43.5139	46.6102	0.472543	0.298881	0.660876
PKNH_10_v2	810490	811490	PKNH_1017800	conservedPlasmodiumprotein,unknownfunction	20.3203	12.4286	40.289	38.8981	0.504363	0.319517	0.658572
PKNH_12_v2	2968755	2969755	PKNH_1267500	conservedPlasmodiumprotein,unknownfunction	21.2073	13.7261	45.0096	45.9741	0.471173	0.298562	0.658228
PKNH_08_v2	147638	148638	PKNH_0802500	conservedPlasmodiumprotein,unknownfunction	19.8365	12.8383	43.3737	44.2449	0.457339	0.290165	0.656394
PKNH_14_v2	1643741	1644741	PKNH_1438500	conservedPlasmodiumprotein,unknownfunction	23.4651	15.9796	47.3232	50.7842	0.495848	0.314657	0.656117
PKNH_14_v2	1773634	1774634	PKNH_1441200	conservedPlasmodiumprotein,unknownfunction	26.2067	16.7308	48.2579	48.5382	0.543055	0.344693	0.655785
PKNH_02_v2	105170	106170	PKNH_0202000	conservedPlasmodiumprotein,unknownfunction	24.9166	16.1162	48.8422	49.7705	0.510145	0.32381	0.655758
PKNH_02_v2	404430	405430	PKNH_0209700	actin-relatedprotein(ARP1)	22.5781	15.1601	41.0835	43.4498	0.549566	0.348911	0.655435
PKNH_13_v2	1713557	1714557	PKNH_1339000	conservedPlasmodiumprotein,unknownfunction	25.5616	16.6625	47.4634	48.7171	0.538554	0.342026	0.654986
PKNH_12_v2	2278458	2279458	PKNH_1250400	conservedPlasmodiumprotein,unknownfunction	23.3038	15.5699	47.7905	50.2674	0.487624	0.309742	0.654705
PKNH_09_v2	1850667	1851667	PKNH_0940600	methyltransferase,putative	21.8524	14.8187	48.5851	51.8575	0.449776	0.285758	0.654412
PKNH_08_v2	1288825	1289825	PKNH_0827700	serine/threonineproteinphosphatase6,putative(PPP6)	23.1426	14.8187	45.5471	45.8549	0.508103	0.323165	0.652849
PKNH_03_v2	266331	267331	PKNH_0305500	mitochondrialcarrierprotein,putative	21.4492	14.4772	44.3786	47.0872	0.483323	0.307455	0.652612
PKNH_14_v2	1528310	1529310	PKNH_1435400	serpentinereceptor,putative(SR10)	20.9654	13.7261	40.6161	41.8001	0.516184	0.328375	0.652543
PKNH_09_v2	1122815	1123815	PKNH_0925000	proteinphosphatase,putative	23.6264	15.5016	48.4215	49.9096	0.487932	0.310594	0.651652
PKNH_10_v2	199441	200441	PKNH_1003900	nucleolarpreribosomalGTPase,putative	24.6746	16.2527	49.9873	51.7184	0.493617	0.314254	0.651463
PKNH_13_v2	2258247	2259247	PKNH_1350000	DNArepairhelicase,putative	23.3038	14.4772	43.2335	42.1777	0.539022	0.343243	0.651113
PKNH_03_v2	876512	877512	PKNH_0319500	conservedPlasmodiumprotein,unknownfunction	22.0137	15.1601	44.6123	48.24	0.493445	0.314264	0.650911
PKNH_11_v2	1156018	1157018	PKNH_1124000	conservedPlasmodiumprotein,unknownfunction	22.9813	14.887	46.6688	47.4649	0.492434	0.313642	0.65081
PKNH_14_v2	1869522	1870522	PKNH_1442700	conservedPlasmodiumprotein,unknownfunction	22.7394	16.1162	46.7389	51.9967	0.48652	0.309947	0.650479
PKNH_04_v2	643596	644596	PKNH_0414700	pantothenatetransporter,putative(PAT)	22.9007	14.887	42.6726	43.5293	0.536661	0.342	0.650015
PKNH_11_v2	2008079	2009079	PKNH_1143100	RINGzincfingerprotein,putative	19.5946	13.6578	42.1351	46.0735	0.465042	0.296435	0.649646
PKNH_14_v2	1498402	1499402	PKNH_1434200	hypotheticalprotein,conservedinApicomplexanspecies	24.9972	15.9113	50.9454	50.8637	0.490666	0.312822	0.649399
PKNH_07_v2	877346	878346	PKNH_0720200	S-adenosylmethioninesynthetase,putative	21.3686	14.2041	48.0476	50.0488	0.444738	0.283805	0.648056
PKNH_11_v2	1705950	1706950	PKNH_1137400	PP-loopfamilyprotein,putative	22.0943	14.1358	42.5558	42.6349	0.519184	0.331555	0.647
PKNH_05_v2	384130	385130	PKNH_0509100	CDGSHiron-sulfurdomain-containingprotein,putative	22.9007	14.887	45.9677	46.7095	0.498191	0.318715	0.644434
PKNH_09_v2	1420406	1421406	PKNH_0932300	proteindisulfide-isomerase,putative	23.3038	16.1162	46.2482	49.9693	0.503886	0.322522	0.643698
PKNH_09_v2	1039946	1040946	PKNH_0923100	conservedPlasmodiumprotein,unknownfunction	20.3203	13.7261	41.6678	43.9666	0.487674	0.312194	0.643475
PKNH_13_v2	1612220	1613220	PKNH_1335900	ribosomalprotein,putative	19.7558	13.1115	37.1107	38.4608	0.532348	0.340906	0.642997
PKNH_12_v2	2934135	2935135	PKNH_1266500	conservedPlasmodiumprotein,unknownfunction	20.8041	13.1115	41.3639	40.7069	0.502953	0.322095	0.642936
PKNH_14_v2	3067372	3068372	PKNH_1469600	conservedPlasmodiumprotein,unknownfunction	25.4004	17.0722	35.2178	36.9502	0.721238	0.462033	0.64248
PKNH_10_v2	1322311	1323311	PKNH_1029600	cationtransportingP-ATPase,putative(ATPase3)	22.9007	15.2967	46.6922	48.6773	0.490461	0.314247	0.642239
PKNH_08_v2	729725	730725	PKNH_0816300	conservedPlasmodiumprotein,unknownfunction	23.8683	15.365	43.771	43.9269	0.545299	0.349786	0.640577
PKNH_07_v2	883395	884395	PKNH_0720400	para-aminobenzoicacidsynthetase,putative	20.3203	13.1797	41.3172	41.7603	0.491812	0.315604	0.639994
PKNH_12_v2	2284473	2285473	PKNH_1250500	ubiquitin-activatingenzymeE1,putative	22.2556	14.887	43.7944	45.6362	0.508184	0.32621	0.639548
PKNH_12_v2	1575757	1576757	PKNH_1235700	conservedPlasmodiumprotein,unknownfunction	24.8359	16.0479	51.1324	51.46	0.485717	0.311852	0.639256
PKNH_08_v2	1585595	1586595	PKNH_0834900	conservedPlasmodiumprotein,unknownfunction	19.9978	13.4529	40.0786	41.9591	0.498965	0.320619	0.638076
PKNH_01_v2	466839	467839	PKNH_0109800	conservedPlasmodiummembraneprotein,unknownfunction	20.8041	13.3846	41.8781	41.9193	0.496778	0.319294	0.637712
PKNH_04_v2	241237	242237	PKNH_0406100	conservedPlasmodiumprotein,unknownfunction	21.1267	14.4089	42.1118	44.6822	0.501681	0.322475	0.637583
PKNH_13_v2	1701568	1702568	PKNH_1338700	glutathioneS-transferase,putative(GST)	21.6911	14.7504	43.4672	45.9344	0.499022	0.321119	0.635997
PKNH_11_v2	1833848	1834848	PKNH_1139800	peptidyl-tRNAhydrolasePTRHD1,putative	23.3038	15.6381	43.0232	44.8412	0.541657	0.348744	0.63521
PKNH_14_v2	920216	921216	PKNH_1420800	TBCdomainprotein,putative	23.0619	14.6821	45.7107	45.1989	0.504519	0.324833	0.635209
PKNH_14_v2	2772902	2773902	PKNH_1461900	proteingeranylgeranyltransferasetypeII,alphasubunit,putative	23.2232	15.0235	43.4672	43.6486	0.53427	0.344192	0.634354
PKNH_14_v2	2469063	2470063	PKNH_1455800	clustered-asparagine-richprotein,putative	22.9813	15.7747	43.958	46.8089	0.522801	0.337002	0.633505
PKNH_13_v2	1759963	1760963	PKNH_1340400	conservedPlasmodiumprotein,unknownfunction	21.046	15.0918	45.2433	50.3072	0.465174	0.299993	0.632842
PKNH_08_v2	880722	881722	PKNH_0819500	conservedPlasmodiumprotein,unknownfunction	23.2232	15.5016	44.0047	45.5368	0.527744	0.340419	0.632525
PKNH_05_v2	718126	719126	PKNH_0516000	tryptophan/threonine-richantigen,putative(TryThrA)	18.8688	12.3603	40.4993	41.1243	0.465904	0.30056	0.632383
PKNH_14_v2	42510	43510	PKNH_1401000	Plasmodiumexportedprotein,unknownfunction	28.4645	19.394	53.3992	56.3894	0.533051	0.34393	0.632159
PKNH_14_v2	2895874	2896874	PKNH_1464700	conservedPlasmodiumprotein,unknownfunction	26.2067	17.0039	44.6123	44.861	0.587432	0.379035	0.63209
PKNH_14_v2	2554216	2555216	PKNH_1458300	conservedPlasmodiumprotein,unknownfunction	22.2556	15.4333	42.3688	45.517	0.525283	0.339067	0.631525
PKNH_03_v2	455619	456619	PKNH_0310100	DNApolymerasealpha,putative	18.8688	13.1115	31.7357	34.1477	0.594561	0.383964	0.630852
PKNH_14_v2	3068555	3069555	PKNH_1469700	KIRprotein	35.238	23.3548	40.8264	41.8995	0.863118	0.5574	0.630844
PKNH_08_v2	1645803	1646803	PKNH_0837100	APendonuclease(DNA-[apurinicorapyrimidinicsite]lyase),putative	24.3521	16.6625	40.7797	43.1914	0.597162	0.385783	0.630334
PKNH_10_v2	343409	344409	PKNH_1007600	conservedPlasmodiumprotein,unknownfunction	23.8683	16.1845	42.6025	44.702	0.560256	0.362053	0.629884
PKNH_07_v2	485980	486980	PKNH_0709400	conservedPlasmodiumprotein,unknownfunction	21.3686	13.5895	45.1965	44.4635	0.472793	0.305633	0.62941
PKNH_08_v2	1051387	1052387	PKNH_0823000	conservedPlasmodiumprotein,unknownfunction	23.3038	15.4333	45.5003	46.6102	0.512168	0.331114	0.629288
PKNH_12_v2	257822	258822	PKNH_1205300	plasmepsinV,putative(PMV)	19.0301	12.3603	44.0281	44.225	0.432226	0.279487	0.629007
PKNH_05_v2	514863	515863	PKNH_0511900	CGI-141proteinhomolog,putative	24.1908	15.9113	47.5569	48.3593	0.508671	0.329023	0.628545
PKNH_07_v2	728566	729566	PKNH_0716400	conservedPlasmodiumprotein,unknownfunction	20.9654	14.6138	43.14	46.471	0.485985	0.314471	0.627984
PKNH_14_v2	652010	653010	PKNH_1414200	conservedPlasmodiumprotein,unknownfunction	26.2067	17.96	42.6259	45.1194	0.614807	0.398055	0.627166
PKNH_12_v2	979240	980240	PKNH_1221600	conservedPlasmodiumprotein,unknownfunction	23.5457	15.7747	44.6123	46.153	0.527785	0.341791	0.626834
PKNH_14_v2	1973021	1974021	PKNH_1445500	haloaciddehalogenase-likehydrolase,putative(HAD3)	21.4492	13.7943	46.0612	45.7157	0.465667	0.301741	0.625989
PKNH_14_v2	25133	26133	PKNH_1400600	conservedPlasmodiumprotein,unknownfunction	31.2062	21.511	36.9705	39.3155	0.844084	0.547138	0.625482
PKNH_07_v2	363323	364323	PKNH_0706700	tRNApseudouridinesynthase,putative	20.8041	14.1358	45.5471	47.7431	0.45676	0.29608	0.625447
PKNH_14_v2	1103081	1104081	PKNH_1425600	hypotheticalprotein,conservedinApicomplexanspecies	22.6587	14.2724	41.621	40.4286	0.544405	0.353027	0.624902
PKNH_09_v2	323927	324927	PKNH_0906900	bystin,putative	22.82	14.8187	49.1927	49.2537	0.46389	0.300865	0.624668
PKNH_08_v2	419565	420565	PKNH_0809100	zincfingerprotein,putative	19.5139	12.9066	44.9395	45.8151	0.434226	0.281711	0.624232
PKNH_12_v2	2401408	2402408	PKNH_1253400	DNA/RNA-bindingproteinAlba4,putative(ALBA4)	24.5134	16.8673	47.2531	50.0885	0.518768	0.33675	0.623412
PKNH_07_v2	506041	507041	PKNH_0710000	conservedPlasmodiumprotein,unknownfunction	22.4168	13.7943	45.8041	43.4101	0.489406	0.317767	0.623062
PKNH_12_v2	2974731	2975731	PKNH_1267700	isoleucine--tRNAligase,putative	20.3203	14.0675	44.3319	47.2661	0.458367	0.297623	0.623016
PKNH_14_v2	1960210	1961210	PKNH_1445200	ubiquitin-activatingenzymeE1,putative	19.1914	12.7017	41.5042	42.297	0.462397	0.300298	0.622736
PKNH_14_v2	1771286	1772286	PKNH_1441100	conservedprotein,unknownfunction	19.7558	13.3846	42.9998	44.8412	0.459439	0.298489	0.622197
PKNH_05_v2	727563	728563	PKNH_0516200	tryptophan-richantigen,putative	27.8195	18.2331	49.8704	50.2674	0.557836	0.362722	0.620976
PKNH_13_v2	90429	91429	PKNH_1302100	mitochondrialphosphatecarrierprotein,putative	20.8041	14.7504	42.7194	46.5307	0.486994	0.317004	0.619405
PKNH_08_v2	128293	129293	PKNH_0802100	N-acetyltransferase,putative	22.4975	15.843	46.7857	50.5656	0.480863	0.313316	0.618008
PKNH_11_v2	2030529	2031529	PKNH_1143600	conservedPlasmodiumprotein,unknownfunction	21.3686	13.8626	45.6873	45.4772	0.467714	0.304825	0.617645
PKNH_10_v2	1457141	1458141	PKNH_1032800	Plasmodiumexportedprotein,unknownfunction	33.7059	22.1256	39.0036	39.2758	0.864174	0.563339	0.617318
PKNH_03_v2	479409	480409	PKNH_0310900	conservedPlasmodiumprotein,unknownfunction	22.0137	15.9113	42.3455	46.9481	0.519859	0.338913	0.617208
PKNH_12_v2	1098088	1099088	PKNH_1224700	conservedPlasmodiumprotein,unknownfunction	24.7553	15.6381	47.7672	46.2524	0.518249	0.338104	0.61618
PKNH_13_v2	1412660	1413660	PKNH_1330500	transporterprotein,putative	23.3038	15.7064	44.659	46.1331	0.521816	0.340458	0.616064
PKNH_14_v2	1849264	1850264	PKNH_1442600	phospholipid-transportingATPase,putative	22.0943	15.2284	42.4623	44.8213	0.520327	0.339758	0.614912
PKNH_07_v2	192022	193022	PKNH_0703200	conservedPlasmodiumprotein,unknownfunction	23.4651	16.5942	43.6308	47.2263	0.53781	0.351376	0.614081
PKNH_11_v2	713377	714377	PKNH_1115600	conservedprotein,unknownfunction	20.9654	14.4089	44.7525	47.0673	0.468474	0.306134	0.613807
PKNH_08_v2	100967	101967	PKNH_0801400	conservedPlasmodiumprotein,unknownfunction	19.7558	12.9066	42.6259	42.615	0.463469	0.302865	0.613798
PKNH_13_v2	2050955	2051955	PKNH_1345800	actinII,putative	23.8683	15.2967	44.0514	43.1715	0.541828	0.354324	0.612767
PKNH_13_v2	92808	93808	PKNH_1302200	dyneinheavychain,putative	24.0296	15.9113	46.3416	46.9083	0.518532	0.3392	0.612296
PKNH_10_v2	221278	222278	PKNH_1004600	AP-1complexsubunitbeta,putative	21.6105	14.2724	48.6552	49.1146	0.444156	0.290594	0.612062
PKNH_03_v2	886492	887492	PKNH_0319900	conservedPlasmodiumprotein,unknownfunction	19.9978	13.248	40.9433	41.4423	0.488427	0.319673	0.611543
PKNH_13_v2	661854	662854	PKNH_1314100	conservedPlasmodiumprotein,unknownfunction	23.5457	14.7504	41.9949	40.1901	0.56068	0.367016	0.611336
PKNH_13_v2	736115	737115	PKNH_1316200	conservedPlasmodiumprotein,unknownfunction	17.9012	12.1554	40.4292	41.9193	0.442779	0.289971	0.610676
PKNH_13_v2	1616441	1617441	PKNH_1336200	conservedPlasmodiumprotein,unknownfunction	17.3368	11.9506	36.0357	37.9242	0.481101	0.315118	0.610446
PKNH_03_v2	760236	761236	PKNH_0316100	conservedPlasmodiumprotein,unknownfunction	20.7235	14.0675	39.915	41.3628	0.519191	0.3401	0.610305
PKNH_13_v2	2111450	2112450	PKNH_1347200	conservedPlasmodiumprotein,unknownfunction	24.5134	16.1845	44.1215	44.4635	0.555589	0.363995	0.610097
PKNH_11_v2	1593103	1594103	PKNH_1134600	ribonuclease,putative	22.4975	14.2041	42.2286	40.687	0.532755	0.349107	0.609805
PKNH_08_v2	1766468	1767468	PKNH_0838800	conservedPlasmodiumprotein,unknownfunction	24.3521	15.843	46.2482	45.8946	0.526552	0.345204	0.609128
PKNH_11_v2	209179	210179	PKNH_1105000	conservedPlasmodiumprotein,unknownfunction	19.4333	13.0432	46.9259	48.0413	0.414127	0.2715	0.609124
PKNH_13_v2	2365725	2366725	PKNH_1352300	ribosomebiogenesisproteinBOP1,putative(BOP1)	23.6264	16.0479	48.328	50.0687	0.488876	0.320518	0.609065
PKNH_00_v2_archived_contig_74	1065	1778	PKNH_0005000	SICAvar,typeI(fragment)	21.601	13.5045	42.2158	40.2546	0.511679	0.335478	0.609021
PKNH_12_v2	1327439	1328439	PKNH_1229800	degradationintheER(DER1)likeprotein,putative	19.5946	12.9749	45.6406	46.0934	0.429324	0.281491	0.608975
PKNH_02_v2	160147	161147	PKNH_0203200	chromatinassemblyfactor1proteinWD40domain,putative	27.8195	18.7111	44.1449	45.2586	0.630186	0.413426	0.608147
PKNH_14_v2	140974	141974	PKNH_1403100	conservedPlasmodiumprotein,unknownfunction	24.8359	16.1162	47.4166	46.8884	0.523781	0.343714	0.607754
PKNH_11_v2	70520	71520	PKNH_1101700	conservedPlasmodiumprotein,unknownfunction	20.5622	13.9309	48.3047	49.85	0.425677	0.279456	0.607136
PKNH_12_v2	326370	327370	PKNH_1206900	conservedPlasmodiumprotein,unknownfunction	23.7876	16.5942	51.4596	54.6601	0.462258	0.303589	0.606578
PKNH_07_v2	1385398	1386398	PKNH_0731500	conservedPlasmodiumprotein,unknownfunction	19.7558	13.9992	41.9716	45.2784	0.470694	0.309181	0.606341
PKNH_12_v2	1351256	1352256	PKNH_1230300	sortilin,putative	21.3686	15.0918	45.7574	49.1543	0.466998	0.307029	0.60504
PKNH_08_v2	565385	566385	PKNH_0813000	conservedPlasmodiumprotein,unknownfunction	24.3521	16.7308	44.1917	46.1729	0.551056	0.362351	0.604811
PKNH_06_v2	662807	663807	PKNH_0614900	conservedPlasmodiumprotein,unknownfunction	21.046	13.7261	43.4906	43.1318	0.483921	0.318236	0.604673
PKNH_04_v2	146745	147745	PKNH_0403800	ATPsynthaseF1,alphasubunit,putative	21.2879	14.4089	42.065	43.2908	0.506072	0.33284	0.604514
PKNH_03_v2	119071	120071	PKNH_0302300	conservedPlasmodiumprotein,unknownfunction	23.8683	16.3893	45.1031	47.0872	0.529194	0.348063	0.60445
PKNH_14_v2	2480928	2481928	PKNH_1456200	conservedPlasmodiumprotein,unknownfunction	19.1108	13.1115	40.3591	42.0982	0.473519	0.31145	0.60442
PKNH_13_v2	2450908	2451908	PKNH_1354700	conservedPlasmodiumprotein,unknownfunction	19.5946	13.5895	39.9851	42.1579	0.490048	0.322348	0.604304
PKNH_14_v2	1064169	1065169	PKNH_1424300	calcium/calmodulin-dependentproteinkinase,putative	22.7394	14.1358	46.5052	43.9467	0.488965	0.321658	0.604203
PKNH_09_v2	972215	973215	PKNH_0921300	conservedPlasmodiumprotein,unknownfunction	18.7882	13.0432	39.4243	41.6013	0.476564	0.313529	0.604072
PKNH_03_v2	913740	914740	PKNH_0320300	kinesin-19,putative	23.3845	15.5016	45.6873	46.0338	0.511838	0.336744	0.604036
PKNH_10_v2	1074937	1075937	PKNH_1023600	conservedPlasmodiumprotein,unknownfunction	19.4333	13.3846	38.7933	40.6075	0.500945	0.329609	0.603896
PKNH_09_v2	1591398	1592398	PKNH_0936200	conservedPlasmodiumprotein,unknownfunction	22.4975	15.1601	44.5422	45.6163	0.505083	0.33234	0.603862
PKNH_10_v2	214484	215484	PKNH_1004400	conservedPlasmodiumprotein,unknownfunction	22.2556	15.6381	49.9405	53.3085	0.445642	0.293351	0.603258
PKNH_09_v2	1984484	1985484	PKNH_0944100	conservedPlasmodiumprotein,unknownfunction	21.8524	14.8187	45.6172	46.9878	0.479039	0.315373	0.603081
PKNH_07_v2	517584	518584	PKNH_0710400	conservedPlasmodiumprotein,unknownfunction	23.8683	17.6868	43.5139	48.9755	0.548521	0.361136	0.603007
PKNH_09_v2	110152	111152	PKNH_0901800	chromatinremodelingprotein,putative(SNF2L)	23.3845	15.9113	42.065	43.4697	0.555913	0.366032	0.602891
PKNH_11_v2	806398	807398	PKNH_1117400	V-typeprotonATPase21kDaproteolipidsubunit,putative	22.82	16.4576	48.1177	52.6923	0.474254	0.312334	0.602569
PKNH_12_v2	2842195	2843195	PKNH_1263600	conservedPlasmodiumprotein,unknownfunction	20.4009	14.5455	37.0873	40.1503	0.550078	0.362276	0.602545
PKNH_01_v2	529650	530650	PKNH_0111600	conservedPlasmodiumprotein,unknownfunction	22.3362	16.1162	40.5694	44.4436	0.550568	0.362621	0.602456
PKNH_13_v2	1704127	1705127	PKNH_1338800	thioredoxin-likeprotein,putative	20.8041	13.7261	42.1118	42.1777	0.494021	0.325435	0.602202
PKNH_03_v2	835163	836163	PKNH_0318600	conservedPlasmodiumprotein,unknownfunction	19.5139	12.7017	40.102	39.6137	0.486607	0.320639	0.601806
PKNH_10_v2	856728	857728	PKNH_1018600	conservedPlasmodiumprotein,unknownfunction	23.1426	14.5455	42.1585	40.21	0.548943	0.361738	0.601709
PKNH_06_v2	888322	889322	PKNH_0619900	ADP-ribosylationfactor,putative	24.1908	16.1162	47.3933	47.9021	0.510427	0.33644	0.601353
PKNH_13_v2	799336	800336	PKNH_1317900	dicarboxylate/tricarboxylatecarrier,putative(DTC)	25.2391	16.7308	47.1829	47.445	0.53492	0.352636	0.601146
PKNH_14_v2	2561846	2562846	PKNH_1458400	sphingomyelinphosphodiesterase,putative	19.9171	13.3846	42.9764	43.8076	0.463443	0.305531	0.60107
PKNH_14_v2	2053981	2054981	PKNH_1447600	conservedPlasmodiumprotein,unknownfunction	18.9495	13.4529	40.8031	43.9269	0.464413	0.306257	0.600669
PKNH_14_v2	1942790	1943790	PKNH_1444600	conservedPlasmodiumprotein,unknownfunction	21.4492	15.0918	43.8878	46.8089	0.488728	0.322413	0.600122
PKNH_03_v2	474706	475706	PKNH_0310700	proteinSDA1,putative(SDA1)	22.4975	15.9796	42.0884	45.2983	0.53453	0.352764	0.599568
PKNH_14_v2	993036	994036	PKNH_1422500	mitochondrialribosomalproteinS5precursor,putative	23.6264	16.2527	46.1781	48.1208	0.511636	0.337748	0.599172
PKNH_08_v2	1840350	1841350	PKNH_0840500	ABCtransporterBfamilymember4,putative(ABCB4)	21.933	14.4089	39.3074	39.1168	0.557987	0.368356	0.59913
PKNH_12_v2	843937	844937	PKNH_1218900	hypotheticalmembraneprotein,conservedinPlasmodiumspecies	22.2556	15.7747	37.6015	40.369	0.591881	0.390763	0.599013
PKNH_14_v2	3114483	3115483	PKNH_1470800	DNArepairproteinrhp16,putative	20.6428	14.2041	43.0699	44.8809	0.479286	0.316484	0.598753
PKNH_12_v2	1543109	1544109	PKNH_1234800	conservedPlasmodiumprotein,unknownfunction	21.7717	14.8187	47.5335	48.9953	0.458029	0.302451	0.598734
PKNH_04_v2	624010	625010	PKNH_0414300	adenylosuccinatelyase(ASL)	18.7076	13.1797	43.7944	46.7095	0.427169	0.282163	0.598277
PKNH_06_v2	118820	119820	PKNH_0603200	conservedPlasmodiumprotein,unknownfunction	21.933	14.5455	41.8547	42.0187	0.524027	0.346167	0.598172
PKNH_02_v2	452848	453848	PKNH_0210800	conservedPlasmodiumprotein,unknownfunction	22.3362	15.365	47.1829	49.1146	0.473396	0.31284	0.597624
PKNH_08_v2	314249	315249	PKNH_0806900	eukaryotictranslationinitiationfactor3subunitD,putative(EIF3D)	22.0943	14.9553	49.4264	50.6252	0.447014	0.295412	0.597591
PKNH_14_v2	363538	364538	PKNH_1407900	DNA-directedRNApolymerasealphachain,putative	26.2067	16.5259	48.5384	46.312	0.539917	0.356838	0.597466
PKNH_09_v2	1685821	1686821	PKNH_0937400	ATPase,putative	20.4009	13.1115	45.7107	44.4436	0.446305	0.295014	0.597244
PKNH_14_v2	669545	670545	PKNH_1414600	conservedPlasmodiumprotein,unknownfunction	23.1426	15.2967	45.3134	45.2784	0.510723	0.337837	0.596216
PKNH_14_v2	465962	466962	PKNH_1409900	H/ACAribonucleoproteincomplexsubunit1,putative(GAR1)	22.4975	15.9796	47.4166	50.9035	0.474465	0.313919	0.595906
PKNH_09_v2	1089230	1090230	PKNH_0924500	sterylesterhydrolase,putative	21.6911	15.1601	44.2384	46.7095	0.490323	0.324561	0.595241
PKNH_12_v2	1484528	1485528	PKNH_1233500	SNAREprotein,putative	19.1914	12.4969	44.9161	44.1852	0.427272	0.28283	0.59522
PKNH_09_v2	949884	950884	PKNH_0920900	calcium-dependentproteinkinase7,putative(CDPK7)	21.6105	14.5455	42.6726	43.3902	0.506426	0.335225	0.595219
PKNH_07_v2	543195	544195	PKNH_0711300	conservedPlasmodiumprotein,unknownfunction	22.82	15.7747	44.9395	46.9282	0.507794	0.336145	0.595157
PKNH_12_v2	1786462	1787462	PKNH_1240200	replicationfactorAprotein3,putative(RPA3)	18.7076	13.5212	38.9569	42.5156	0.480213	0.318029	0.594515
PKNH_04_v2	383716	384716	PKNH_0408700	conservedPlasmodiumprotein,unknownfunction	24.7553	17.8234	45.6172	49.5916	0.542675	0.359404	0.594483
PKNH_03_v2	289343	290343	PKNH_0305900	AAAfamilyATPase,putative	27.0937	18.5746	46.2949	47.922	0.585242	0.387601	0.594461
PKNH_14_v2	1679076	1680076	PKNH_1439100	D-ribulose-5-phosphate3-epimerase,putative	24.594	16.1162	45.6639	45.1592	0.538587	0.356875	0.593761
PKNH_14_v2	2905670	2906670	PKNH_1464900	conservedPlasmodiumprotein,unknownfunction	21.6105	14.9553	45.5237	47.5444	0.474709	0.314554	0.593733
PKNH_07_v2	983240	984240	PKNH_0722800	alpha-tubulinN-acetyltransferase,putative	19.1914	12.4286	39.5411	38.6397	0.485353	0.321654	0.593527
PKNH_08_v2	1570113	1571113	PKNH_0834700	DNApolymeraseepsilonsubunitb,putative	18.385	12.2237	36.9004	37.0099	0.498233	0.330282	0.593123
PKNH_12_v2	456569	457569	PKNH_1210500	cyclicnucleotidephosphodiesterase,putative	22.9007	14.6821	41.2938	39.9317	0.55458	0.36768	0.592943
PKNH_09_v2	817748	818748	PKNH_0918800	conservedPlasmodiumprotein,unknownfunction	21.2073	15.0235	41.5042	44.3443	0.510968	0.338792	0.592831
PKNH_01_v2	698932	699932	PKNH_0115000	cactinhomolog,putative	22.9813	16.1845	40.6862	43.2113	0.564843	0.374543	0.592717
PKNH_10_v2	787962	788962	PKNH_1017300	NLIinteractingfactor-likephosphatase,putative(NIF2)	19.272	13.7261	43.6542	46.8884	0.44147	0.29274	0.592695
PKNH_14_v2	2152437	2153437	PKNH_1449600	vacuolartransporterchaperone,putative	22.4168	15.7064	42.7427	45.1592	0.524459	0.347801	0.59257
PKNH_09_v2	1536179	1537179	PKNH_0934700	caseinkinase1,putative(CK1)	25.4004	16.9356	48.2579	48.5183	0.526347	0.349056	0.592556
PKNH_01_v2	252282	253282	PKNH_0104100	RNAhelicase,putative	20.3203	14.6821	40.7096	44.3443	0.499153	0.331093	0.592243
PKNH_13_v2	2135644	2136644	PKNH_1347700	eukaryotictranslationinitiationfactor	19.5946	13.3163	45.8275	46.9481	0.427573	0.283639	0.592116
PKNH_14_v2	2906225	2907225	PKNH_1465000	NEDD8-conjugatingenzymeUBC12,putative(UBC12)	23.0619	15.7747	44.2851	45.6561	0.52076	0.345511	0.591885
PKNH_14_v2	366133	367133	PKNH_1408000	conservedPlasmodiumprotein,unknownfunction	19.5946	13.1115	46.5753	46.9679	0.420708	0.279159	0.591733
PKNH_14_v2	1076455	1077455	PKNH_1424900	zinctransporter,putative	21.5298	14.0675	44.0047	43.3306	0.489261	0.324655	0.591698
PKNH_10_v2	378199	379199	PKNH_1008300	50SribosomalproteinL12,apicoplast,putative	23.0619	15.0235	47.6971	46.7891	0.483507	0.32109	0.590561
PKNH_12_v2	2973573	2974573	PKNH_1267600	20kDachaperonin,putative(CPN20)	19.8365	13.7943	39.6346	41.5019	0.500484	0.332378	0.590502
PKNH_09_v2	1179578	1180578	PKNH_0926500	geranylgeranylpyrophosphatesynthase,putative(GGPPS)	22.7394	15.1601	43.584	43.748	0.521737	0.346532	0.590333
PKNH_12_v2	190563	191563	PKNH_1203600	oxidoreductase,putative	22.5781	15.2284	42.696	43.3504	0.528811	0.351286	0.590104
PKNH_01_v2	574648	575648	PKNH_0112700	conservedPlasmodiummembraneprotein,unknownfunction	22.4168	14.4089	39.658	38.3615	0.565253	0.375608	0.589667
PKNH_10_v2	926772	927772	PKNH_1020800	conservedPlasmodiumprotein,unknownfunction	24.5134	16.1162	45.5237	45.0399	0.538476	0.357821	0.589645
PKNH_08_v2	261037	262037	PKNH_0805500	conservedPlasmodiumprotein,unknownfunction	24.9166	17.3454	45.5237	47.6835	0.547332	0.363761	0.589426
PKNH_10_v2	1354392	1355392	PKNH_1030100	proteinkinase,putative	22.3362	15.7064	42.5324	45.0002	0.525157	0.34903	0.5894
PKNH_14_v2	2163451	2164451	PKNH_1450000	sun-familyprotein,putative	22.4975	16.1162	42.7895	46.1133	0.525772	0.349491	0.589179
PKNH_07_v2	212731	213731	PKNH_0703600	betasubunitofcoatomercomplex,putative(SEC27)	21.4492	14.0675	49.6601	48.9953	0.43192	0.287119	0.589114
PKNH_14_v2	1563437	1564437	PKNH_1436500	DNA-bindingchaperone,putative	21.6105	14.887	46.2715	47.9419	0.467037	0.310522	0.588843
PKNH_12_v2	996126	997126	PKNH_1222200	conservedPlasmodiumprotein,unknownfunction	22.5781	15.6381	45.5705	47.4649	0.495454	0.329467	0.58862
PKNH_03_v2	558145	559145	PKNH_0312600	conservedPlasmodiumprotein,unknownfunction	23.3038	16.1162	44.6123	46.3915	0.522363	0.347396	0.588473
PKNH_07_v2	106259	107259	PKNH_0701800	AP-4complexsubunitepsilon,putative	24.6746	16.2527	46.6688	46.2126	0.528717	0.351694	0.588175
PKNH_12_v2	1393278	1394278	PKNH_1231300	conservedPlasmodiumprotein,unknownfunction	19.8365	13.9992	42.8596	45.4573	0.462825	0.307964	0.587707
PKNH_01_v2	315111	316111	PKNH_0105900	AAAfamilyATPase,putative	22.7394	16.1845	41.0134	43.8672	0.554438	0.368943	0.587629
PKNH_11_v2	1313559	1314559	PKNH_1127400	leucine--tRNAligase,putative	22.4168	15.9113	49.3563	52.6327	0.454183	0.302308	0.587254
PKNH_09_v2	732695	733695	PKNH_0916500	actin-relatedprotein2/3complexsubunit1,putative(ARC40)	18.2238	11.1311	41.2237	37.8248	0.442071	0.29428	0.587086
PKNH_10_v2	495219	496219	PKNH_1010600	S-adenosylmethionine-dependentmethyltransferase,putative	21.933	15.5016	46.9726	49.8699	0.466932	0.310841	0.587036
PKNH_14_v2	828526	829526	PKNH_1418700	conservedPlasmodiumprotein,unknownfunction	23.4651	14.9553	45.7808	43.8275	0.512553	0.341231	0.586953
PKNH_13_v2	1006700	1007700	PKNH_1322700	folatetransporter1,putative(FT1)	22.4975	14.8187	42.0884	41.6411	0.53453	0.355867	0.586931
PKNH_14_v2	1966094	1967094	PKNH_1445300	conservedPlasmodiumprotein,unknownfunction	23.6264	15.843	45.5938	45.9145	0.518193	0.345054	0.586666
PKNH_12_v2	1015798	1016798	PKNH_1222800	ATP-dependentRNAhelicaseDBP5,putative	22.7394	15.7747	45.9444	47.8624	0.494933	0.329584	0.586585
PKNH_04_v2	615009	616009	PKNH_0414000	conservedPlasmodiumprotein,unknownfunction	21.2073	13.7261	47.3232	45.994	0.448137	0.298432	0.586537
PKNH_04_v2	118423	119423	PKNH_0403000	conservedPlasmodiumprotein,unknownfunction	21.2879	14.1358	43.9346	43.8076	0.484536	0.322679	0.586504
PKNH_14_v2	129526	130526	PKNH_1402800	deoxyhypusinehydroxylase,putative(DOHH)	21.4492	15.0918	50.3612	53.1893	0.425907	0.283738	0.585982
PKNH_09_v2	1572214	1573214	PKNH_0935500	conservedPlasmodiummembraneprotein,unknownfunction	20.159	13.3846	43.0232	42.8734	0.468561	0.312189	0.585818
PKNH_14_v2	737303	738303	PKNH_1416500	transcriptionfactorMYB1,putative(MYB1)	21.046	13.1797	49.6367	46.6499	0.424001	0.282524	0.585695
PKNH_13_v2	157959	158959	PKNH_1303300	threonylcarbamoyl-AMPsynthase,putative(SUA5)	20.8847	15.1601	46.9492	51.142	0.444836	0.296432	0.585575
PKNH_14_v2	1648474	1649474	PKNH_1438600	formin2,putative	22.2556	14.2724	47.8373	46.0139	0.465235	0.310176	0.584874
PKNH_12_v2	1993050	1994050	PKNH_1244600	DNArepairmetallo-beta-lactamaseprotein,putative	22.2556	14.5455	47.1829	46.2524	0.471688	0.314481	0.58486
PKNH_11_v2	281774	282774	PKNH_1107000	pre-mRNA-splicingfactorATP-dependentRNAhelicasePRP16,putative(PRP16)	21.7717	15.365	44.5422	47.127	0.488788	0.326034	0.584187
PKNH_04_v2	694083	695083	PKNH_0416400	aspartateaminotransferase,putative	21.1267	14.6138	42.696	44.2648	0.494817	0.330145	0.583795
PKNH_09_v2	1071412	1072412	PKNH_0924000	autophagy-relatedprotein7,putative(ATG7)	22.9007	16.4576	43.8645	47.2462	0.522078	0.348337	0.583782
PKNH_05_v2	401085	402085	PKNH_0509500	mRNA-bindingproteinPUF2,putative(PUF2)	22.3362	14.887	38.9335	38.8782	0.573701	0.382914	0.58328
PKNH_12_v2	251148	252148	PKNH_1205100	glideosomeassociatedproteinwithmultiplemembranespans1,putative(GAPM1)	20.9654	14.4772	43.8645	45.3778	0.477958	0.319037	0.583161
PKNH_14_v2	2266303	2267303	PKNH_1451700	dihydrolipoyldehydrogenase,mitochondrial,putative(LPD1)	19.5946	13.1115	34.3531	34.4061	0.570388	0.381081	0.581847
PKNH_08_v2	1331636	1332636	PKNH_0829200	conservedPlasmodiumprotein,unknownfunction	21.7717	15.0235	42.4156	43.8076	0.513295	0.342943	0.581819
PKNH_12_v2	51388	52388	PKNH_1200600	conservedPlasmodiumprotein,unknownfunction	22.82	15.9113	49.1693	51.301	0.464111	0.310156	0.581476
PKNH_13_v2	1303398	1304398	PKNH_1328200	conservedPlasmodiumprotein,unknownfunction	19.4333	13.248	39.5178	40.3093	0.491761	0.328659	0.581366
PKNH_12_v2	2900400	2901400	PKNH_1265400	thrombospondin-relatedanonymousprotein(TRAP)	22.4975	14.5455	44.0748	42.6349	0.510439	0.341164	0.581273
PKNH_09_v2	1284972	1285972	PKNH_0929700	conservedPlasmodiumprotein,unknownfunction	19.9171	13.0432	41.9949	41.1442	0.474274	0.317012	0.581185
PKNH_08_v2	755706	756706	PKNH_0817000	Rh5interactingprotein,putative(RIPR)	24.3521	16.5259	45.033	45.7157	0.540761	0.361493	0.581024
PKNH_05_v2	702895	703895	PKNH_0515700	earlytranscribedmembraneprotein(ETRAMP)	20.8041	14.8187	40.9667	43.6486	0.50783	0.3395	0.580933
PKNH_13_v2	2329591	2330591	PKNH_1351500	ATP-dependentClpprotease,putative	20.4816	14.3407	44.4721	46.5704	0.460549	0.307936	0.580726
PKNH_13_v2	1908813	1909813	PKNH_1342800	RNA-bindingprotein,putative	22.3362	14.8187	44.3319	43.9865	0.50384	0.336892	0.58068
PKNH_14_v2	1757139	1758139	PKNH_1440700	proteinTSSC1,putative	21.6105	15.1601	42.7661	44.861	0.505318	0.337935	0.580447
PKNH_10_v2	297056	298056	PKNH_1006300	conservedPlasmodiumprotein,unknownfunction	22.2556	15.7064	46.9025	49.4724	0.474508	0.317478	0.579775
PKNH_11_v2	1839452	1840452	PKNH_1140000	conservedPlasmodiumprotein,unknownfunction	23.3038	15.365	44.9395	44.2846	0.518559	0.34696	0.579738
PKNH_04_v2	569835	570835	PKNH_0413100	cysteineprotease,putative	20.2397	13.7261	39.3308	39.8522	0.514602	0.344425	0.579266
PKNH_14_v2	2141054	2142054	PKNH_1449300	conservedPlasmodiumprotein,unknownfunction	19.5946	14.2724	42.4156	46.153	0.461967	0.309241	0.579058
PKNH_11_v2	1268893	1269893	PKNH_1126700	superoxidedismutase[Fe],putative(SOD2)	21.1267	14.5455	45.5938	46.8884	0.463368	0.310215	0.578888
PKNH_01_v2	763741	764741	PKNH_0116700	1-cysperoxiredoxin(1-CysPrx)	21.1267	13.5212	43.6542	41.7206	0.483956	0.324089	0.578484
PKNH_10_v2	210978	211978	PKNH_1004300	palmitoyltransferase,putative(DHHC7)	21.6105	15.0235	44.7525	46.4512	0.482889	0.323425	0.578259
PKNH_08_v2	1322640	1323640	PKNH_0828800	conservedPlasmodiumprotein,unknownfunction	19.272	13.3846	43.7476	45.358	0.440527	0.295088	0.578085
PKNH_10_v2	371093	372093	PKNH_1008100	ubiquitinfusiondegradationproteinUFD1,putative	23.3845	15.365	45.1732	44.3045	0.517663	0.346805	0.577891
PKNH_14_v2	1287583	1288583	PKNH_1429600	mitochondrialcarrierprotein,putative	24.1908	16.4576	49.403	50.168	0.489663	0.32805	0.577873
PKNH_14_v2	1149384	1150384	PKNH_1426800	conservedPlasmodiumprotein,unknownfunction	16.5304	11.6774	41.3639	43.6088	0.399633	0.267776	0.57765
PKNH_03_v2	222811	223811	PKNH_0304200	V-typeprotonATPasesubunitB,putative	23.1426	16.5942	43.3971	46.4313	0.533275	0.357393	0.577371
PKNH_14_v2	2141853	2142853	PKNH_1449400	conservedPlasmodiumprotein,unknownfunction	19.5139	13.5212	37.321	38.5602	0.522866	0.350652	0.576404
PKNH_09_v2	828482	829482	PKNH_0919100	WDrepeat-containingprotein,putative	21.8524	14.6138	45.5471	45.4176	0.479776	0.321765	0.576353
PKNH_13_v2	911216	912216	PKNH_1320300	E3ubiquitin-proteinligase,putative	21.7717	14.6138	42.8596	42.8933	0.507977	0.340701	0.576257
PKNH_11_v2	313626	314626	PKNH_1107600	conservedPlasmodiumprotein,unknownfunction	22.82	15.7747	49.9172	51.4401	0.457157	0.306662	0.576043
PKNH_14_v2	851918	852918	PKNH_1419300	conservedPlasmodiumprotein,unknownfunction	24.2715	16.5259	42.4156	43.0523	0.572231	0.383856	0.57603
PKNH_13_v2	297084	298084	PKNH_1306300	conservedPlasmodiumprotein,unknownfunction	20.4009	13.8626	43.2101	43.7678	0.472133	0.316731	0.575936
PKNH_12_v2	2224773	2225773	PKNH_1249300	innermembranecomplexprotein1f,putative(IMC1f)	21.3686	14.3407	45.3835	45.3977	0.470845	0.31589	0.575828
PKNH_14_v2	832758	833758	PKNH_1418900	glycerol-3-phosphate1-O-acyltransferase,putative(G3PAT)	24.2715	15.7064	47.1596	45.4772	0.514667	0.345369	0.575503
PKNH_10_v2	1385826	1386826	PKNH_1030900	50SribosomalproteinL28,apicoplast,putative	19.4333	12.9749	43.14	42.9132	0.450471	0.302352	0.575203
PKNH_12_v2	1284036	1285036	PKNH_1228700	conservedPlasmodiumprotein,unknownfunction	22.3362	15.0235	45.8509	45.9344	0.487149	0.327064	0.574788
PKNH_04_v2	581433	582433	PKNH_0413300	cysteineprotease,putative	21.3686	14.6138	43.9112	44.7219	0.486632	0.326771	0.574554
PKNH_12_v2	1316829	1317829	PKNH_1229500	conservedPlasmodiumprotein,unknownfunction	18.4657	12.3603	44.5656	44.4238	0.414349	0.278236	0.574536
PKNH_13_v2	691075	692075	PKNH_1314800	conservedPlasmodiumprotein,unknownfunction	22.1749	15.5699	41.8781	43.7877	0.529511	0.355577	0.574498
PKNH_09_v2	419004	420004	PKNH_0909100	conservedPlasmodiumprotein,unknownfunction	22.7394	15.2967	48.7721	48.8562	0.466238	0.313096	0.574459
PKNH_09_v2	97166	98166	PKNH_0901500	conservedPlasmodiumprotein,unknownfunction	20.9654	13.7261	44.7993	43.6685	0.467985	0.314325	0.574205
PKNH_12_v2	1522819	1523819	PKNH_1234200	multidrugresistanceprotein2,putative(MDR2)	20.0784	14.7504	50.8286	55.5943	0.395022	0.265322	0.574187
PKNH_12_v2	1250729	1251729	PKNH_1228000	tRNAintronendonuclease,putative	21.1267	14.3407	46.0145	46.4909	0.459131	0.308463	0.573812
PKNH_08_v2	448916	449916	PKNH_0809700	conservedPlasmodiumprotein,unknownfunction	19.9978	13.7943	43.3504	44.5033	0.461306	0.309961	0.573636
PKNH_11_v2	1542138	1543138	PKNH_1133300	rasGTPAse,putative	19.5946	13.6578	46.5286	48.2599	0.42113	0.283005	0.573438
PKNH_11_v2	383446	384446	PKNH_1109400	proliferatingcellnuclearantigen1,putative(PCNA1)	22.1749	15.6381	43.6775	45.8151	0.507696	0.341331	0.572795
PKNH_12_v2	1509048	1510048	PKNH_1233900	conservedPlasmodiumprotein,unknownfunction	18.3044	12.1554	39.8449	39.3553	0.459391	0.308863	0.572756
PKNH_10_v2	244739	245739	PKNH_1005300	conservedPlasmodiumprotein,unknownfunction	25.5616	16.5259	48.8655	46.9878	0.523101	0.351706	0.572719
PKNH_06_v2	877707	878707	PKNH_0619600	flavoproteinsubunitofsuccinatedehydrogenase,putative	20.4816	14.3407	40.733	42.4162	0.502826	0.338095	0.57263
PKNH_01_v2	45008	46008	PKNH_0100800	chitinase,putative	18.8688	12.4286	40.3591	39.5342	0.467523	0.314376	0.572546
PKNH_07_v2	806662	807662	PKNH_0718300	conservedPlasmodiumprotein,unknownfunction	20.8041	13.9992	45.3134	45.3381	0.459116	0.308773	0.57231
PKNH_11_v2	1342544	1343544	PKNH_1128400	nascentpolypeptideassociatedcomplex,putative	19.272	13.4529	46.7389	48.4984	0.412333	0.277389	0.571902
PKNH_14_v2	1300446	1301446	PKNH_1429900	hydroxymethyldihydropterinpyrophosphokinase-dihydropteroatesynthase,putative(PPPK-DHPS)	22.5781	15.1601	44.8927	44.8014	0.502935	0.338385	0.571708
PKNH_12_v2	2489592	2490592	PKNH_1254900	KIRprotein	22.9813	15.4333	45.9444	45.8549	0.500198	0.336568	0.571601
PKNH_08_v2	760392	761392	PKNH_0817100	conservedprotein,unknownfunction	24.1102	16.0479	45.477	44.9803	0.530162	0.356776	0.571415
PKNH_10_v2	889693	890693	PKNH_1019700	GTP-bindingprotein,putative	18.5463	13.4529	37.4612	40.369	0.49508	0.333248	0.571065
PKNH_09_v2	801928	802928	PKNH_0918300	conservedPlasmodiumprotein,unknownfunction	21.6105	14.5455	41.2938	41.2833	0.523335	0.352334	0.570793
PKNH_01_v2	382054	383054	PKNH_0107700	cg1protein,putative	22.4168	16.1845	41.0601	44.0262	0.545951	0.367611	0.570593
PKNH_08_v2	1673016	1674016	PKNH_0837600	conservedPlasmodiumprotein,unknownfunction	24.3521	16.5942	43.6074	44.1256	0.55844	0.376067	0.57041
PKNH_11_v2	251746	252746	PKNH_1106100	conservedPlasmodiumprotein,unknownfunction	20.4009	14.6138	48.7487	51.8377	0.418491	0.281915	0.569939
PKNH_10_v2	317373	318373	PKNH_1007000	innermembranecomplexprotein1g,putative(IMC1g)	22.5781	14.6138	47.4166	45.5567	0.476164	0.320783	0.569864
PKNH_07_v2	1373167	1374167	PKNH_0731100	peptidereleasefactor,putative	20.8847	14.0675	40.6629	40.6472	0.513606	0.346088	0.569523
PKNH_13_v2	437821	438821	PKNH_1309300	cytosoliciron-sulfurproteinassemblyprotein1,putative(CIA1)	23.1426	16.2527	46.5286	48.4587	0.497384	0.335393	0.568509
PKNH_13_v2	1640592	1641592	PKNH_1337200	dynein-associatedprotein,putative	23.1426	15.9113	38.4661	39.2161	0.601636	0.405734	0.568358
PKNH_02_v2	387636	388636	PKNH_0209200	ubiquitincarboxyl-terminalhydrolase1,putative(UBP1)	23.3038	15.7064	50.0106	49.9693	0.465977	0.314321	0.568021
PKNH_13_v2	1483260	1484260	PKNH_1332100	conservedPlasmodiumprotein,unknownfunction	19.8365	12.9749	41.0368	39.7926	0.483383	0.326063	0.568016
PKNH_10_v2	534594	535594	PKNH_1011800	conservedPlasmodiumprotein,unknownfunction	22.4975	15.9796	45.5938	48.0015	0.493433	0.332898	0.567775
PKNH_13_v2	1355724	1356724	PKNH_1329500	transcriptionfactorwithAP2domain(s),putative(ApiAP2)	22.4168	14.887	45.1031	44.384	0.497012	0.335414	0.56734
PKNH_12_v2	240083	241083	PKNH_1204800	asparaginesynthase,putative	21.2879	15.6381	40.4292	44.0064	0.526548	0.35536	0.567284
PKNH_11_v2	485025	486025	PKNH_1111300	hypotheticalprotein,conservedinApicomplexanspecies	19.1914	14.3407	40.1487	44.4436	0.478008	0.322672	0.566967
PKNH_12_v2	370633	371633	PKNH_1208200	conservedPlasmodiumprotein,unknownfunction	20.6428	13.8626	44.9628	44.7219	0.459108	0.309973	0.56669
PKNH_11_v2	1608810	1609810	PKNH_1134900	enoyl-acylcarrierreductase,putative(ENR)	21.6911	14.887	44.3085	45.0399	0.489547	0.330529	0.56667
PKNH_14_v2	233244	234244	PKNH_1404900	cyclin4,putative	18.3044	13.3163	44.4955	47.9419	0.411376	0.277759	0.566625
PKNH_11_v2	1422420	1423420	PKNH_1130500	conservedPlasmodiumprotein,unknownfunction	24.1908	16.5259	43.7009	44.2051	0.553554	0.373846	0.566279
PKNH_12_v2	428769	429769	PKNH_1209800	sulfatetransporter,putative	23.2232	15.5699	45.5938	45.2586	0.50935	0.344021	0.566161
PKNH_11_v2	1502215	1503215	PKNH_1132400	conservedPlasmodiumprotein,unknownfunction	21.2073	13.7261	39.8683	38.2024	0.531934	0.359299	0.56606
PKNH_13_v2	2016845	2017845	PKNH_1344800	FeSassemblyATPaseSufC,putative(SufC)	22.3362	15.2967	44.1917	44.8014	0.505439	0.341434	0.565932
PKNH_05_v2	493390	494390	PKNH_0511300	regulatorofchromosomecondensation,putative	24.3521	16.7991	44.2618	45.1989	0.550183	0.371671	0.565888
PKNH_08_v2	740486	741486	PKNH_0816600	conservedPlasmodiumprotein,unknownfunction	19.8365	13.5212	40.6862	41.0448	0.487549	0.329425	0.565594
PKNH_13_v2	1966920	1967920	PKNH_1344000	hypotheticalprotein,conservedinApicomplexanspecies	24.0296	15.7064	44.1215	42.6746	0.544623	0.36805	0.565356
PKNH_13_v2	2074819	2075819	PKNH_1346200	conservedPlasmodiumprotein,unknownfunction	20.2397	13.4529	43.958	43.2312	0.460433	0.311185	0.565218
PKNH_12_v2	1231244	1232244	PKNH_1227500	ribosomalproteinS11,putative	21.046	14.4772	48.1411	48.9953	0.437173	0.295481	0.565138
PKNH_11_v2	1266440	1267440	PKNH_1126600	conservedPlasmodiumprotein,unknownfunction	19.7558	13.9309	40.733	42.4958	0.485007	0.327818	0.56511
PKNH_13_v2	1592514	1593514	PKNH_1335300	conservedPlasmodiumprotein,unknownfunction	20.5622	13.9992	44.9161	45.2387	0.457791	0.309452	0.564975
PKNH_10_v2	1167785	1168785	PKNH_1025800	hypotheticalprotein,conservedinApicomplexanspecies	21.6105	14.887	38.8167	39.554	0.556732	0.376372	0.564826
PKNH_13_v2	835746	836746	PKNH_1318900	conservedPlasmodiumprotein,unknownfunction	22.0943	16.9356	48.1411	54.5806	0.458949	0.310286	0.564734
PKNH_11_v2	1261112	1262112	PKNH_1126500	ATPdependentDEAD-boxhelicase,putative	22.7394	15.9796	43.6074	45.3182	0.521457	0.352609	0.56448
PKNH_14_v2	280827	281827	PKNH_1406000	conservedPlasmodiumprotein,unknownfunction	22.7394	14.8187	49.1693	47.3853	0.462472	0.312728	0.564457
PKNH_09_v2	1463104	1464104	PKNH_0932900	DNA-directedRNApolymeraseIsubunitRPA2,putative(RPA2)	21.6105	15.2967	48.0476	50.2873	0.449773	0.304186	0.564242
PKNH_13_v2	186886	187886	PKNH_1304200	conservedPlasmodiumprotein,unknownfunction	20.0784	13.8626	44.1215	45.0399	0.455071	0.307785	0.564168
PKNH_04_v2	232295	233295	PKNH_0405900	rhoptryneckprotein6,putative(RON6)	20.4816	13.8626	39.0737	39.0969	0.524179	0.35457	0.563987
PKNH_14_v2	2966519	2967519	PKNH_1466600	RAC-betaserine/threonineproteinkinase	22.3362	16.321	43.6542	47.1468	0.511662	0.346174	0.563694
PKNH_12_v2	394177	395177	PKNH_1208800	histonedeacetylase,putative(HDA1)	19.1914	14.5455	41.2705	46.2325	0.465015	0.314616	0.563684
PKNH_14_v2	831494	832494	PKNH_1418800	ferredoxin	24.5134	17.6868	47.9775	51.1619	0.510935	0.345703	0.563609
PKNH_14_v2	1615852	1616852	PKNH_1437900	AP-2complexsubunitmu,putative(AP2-MU)	22.6587	15.7747	48.515	49.9096	0.467045	0.316065	0.563339
PKNH_12_v2	2519590	2520590	PKNH_1255900	conservedPlasmodiumprotein,unknownfunction	22.7394	14.3407	45.0096	41.9392	0.505212	0.34194	0.563145
PKNH_11_v2	197509	198509	PKNH_1104700	signalrecognitionparticlereceptoralphasubunit,putative	22.9007	16.3893	45.3835	47.9816	0.504604	0.341575	0.562951
PKNH_10_v2	368145	369145	PKNH_1008000	conservedPlasmodiumprotein,unknownfunction	22.4975	15.5016	44.5422	45.3381	0.505083	0.341911	0.562899
PKNH_11_v2	677026	678026	PKNH_1114700	serine/threonineproteinkinase,putative(ARK3)	24.0296	16.2527	46.9492	46.8884	0.511821	0.346625	0.562264
PKNH_03_v2	71480	72480	PKNH_0301600	conservedPlasmodiumprotein,unknownfunction	21.6911	14.3407	41.2938	40.3093	0.525287	0.355767	0.562175
PKNH_14_v2	2522604	2523604	PKNH_1457300	periodictryptophanprotein1,putative(PWP1)	25.2391	17.96	48.2346	50.665	0.523257	0.354485	0.561794
PKNH_13_v2	1747252	1748252	PKNH_1340100	conservedPlasmodiumprotein,unknownfunction	20.3203	14.8187	46.9259	50.5059	0.43303	0.293405	0.56157
PKNH_14_v2	1427594	1428594	PKNH_1432100	eukaryotictranslationinitiationfactor3subunitA,putative(EIF3A)	19.9171	14.2041	44.1917	46.5108	0.450698	0.305394	0.561491
PKNH_12_v2	348428	349428	PKNH_1207500	conservedPlasmodiumprotein,unknownfunction	18.8688	14.9553	42.9297	50.2078	0.439528	0.297868	0.561281
PKNH_01_v2	229763	230763	PKNH_0103800	originrecognitioncomplexsubunit2,putative(ORC2)	22.5781	15.365	40.4993	40.6671	0.557494	0.377824	0.561241
PKNH_10_v2	881304	882304	PKNH_1019400	secretedookineteprotein,putative(PSOP12)	23.7876	15.2967	41.8781	39.7329	0.56802	0.384988	0.561127
PKNH_11_v2	102826	103826	PKNH_1102400	DNArepairendonuclease,putative(ERCC4)	22.9007	15.5016	44.3085	44.2449	0.516847	0.350359	0.560902
PKNH_13_v2	1775726	1776726	PKNH_1340500	H/ACAribonucleoproteincomplexsubunit4,putative(CBF5)	20.2397	14.6821	46.4118	49.6513	0.43609	0.295704	0.560469
PKNH_14_v2	475934	476934	PKNH_1410300	conservedPlasmodiumprotein,unknownfunction	21.933	15.9796	45.3368	48.6972	0.483779	0.328142	0.560028
PKNH_12_v2	1653079	1654079	PKNH_1237600	conservedPlasmodiumprotein,unknownfunction	23.4651	15.9113	49.3096	49.2935	0.475873	0.322787	0.559994
PKNH_09_v2	1473539	1474539	PKNH_0933200	proteinphosphatasePPM8,putative(PPM8)	20.6428	14.3407	46.365	47.4847	0.445224	0.302007	0.55995
PKNH_09_v2	1185346	1186346	PKNH_0926700	CCR4-NOTtranscriptioncomplexsubunit2,putative(NOT2)	22.7394	15.2967	45.2199	44.8412	0.502863	0.34113	0.559841
PKNH_14_v2	227050	228050	PKNH_1404700	smallheatshockprotein,putative	18.2238	13.1797	45.5938	48.5978	0.399699	0.2712	0.55956
PKNH_09_v2	1948898	1949898	PKNH_0943100	serine/threonineproteinkinase,putative	23.4651	15.9796	47.3232	47.4847	0.495848	0.336521	0.5592
PKNH_11_v2	1916781	1917781	PKNH_1140900	conservedPlasmodiumprotein,unknownfunction	24.0296	16.2527	39.7515	39.6137	0.604495	0.41028	0.559123
PKNH_14_v2	1519023	1520023	PKNH_1435000	conservedPlasmodiumprotein,unknownfunction	22.3362	16.1162	46.4118	49.3332	0.481261	0.326681	0.558939
PKNH_10_v2	1197818	1198818	PKNH_1026700	rhomboidproteaseROM4,putative(ROM4)	20.159	14.2041	38.4895	39.9516	0.523753	0.355533	0.558905
PKNH_07_v2	1276926	1277926	PKNH_0728900	merozoitesurfaceprotein1(MSP1)	25.4004	16.6625	46.3416	44.7815	0.548112	0.372084	0.558841
PKNH_12_v2	2074660	2075660	PKNH_1246100	conservedPlasmodiumprotein,unknownfunction	23.6264	15.843	50.6884	50.0687	0.466111	0.316425	0.558808
PKNH_12_v2	765177	766177	PKNH_1217000	conservedPlasmodiumprotein,unknownfunction	21.6105	14.7504	45.3368	45.5766	0.476666	0.32364	0.558589
PKNH_14_v2	2118301	2119301	PKNH_1448800	T-complexprotein1subunitgamma,putative(CCT3)	21.1267	14.7504	41.2705	42.4162	0.511908	0.347754	0.557818
PKNH_01_v2	464255	465255	PKNH_0109700	celldivisioncycleATPase,putative	20.4816	14.4089	40.7096	42.1579	0.503115	0.341784	0.557802
PKNH_06_v2	411307	412307	PKNH_0608600	conservedPlasmodiumprotein,unknownfunction	20.7235	13.4529	41.2471	39.4149	0.502423	0.341315	0.557799
PKNH_03_v2	782122	783122	PKNH_0316500	conservedPlasmodiumprotein,unknownfunction	20.3203	14.5455	44.7291	47.127	0.454297	0.308645	0.557689
PKNH_04_v2	920341	921341	PKNH_0420600	CCR4-associatedfactor16,putative(CAF16)	21.2073	14.8187	43.1634	44.384	0.491326	0.333875	0.557373
PKNH_07_v2	817374	818374	PKNH_0718600	conservedPlasmodiumprotein,unknownfunction	18.3044	12.5652	36.5031	36.8707	0.501448	0.340791	0.557213
PKNH_06_v2	219745	220745	PKNH_0605400	conservedPlasmodiumprotein,unknownfunction	22.7394	15.7064	48.9123	49.7109	0.464901	0.315955	0.557207
PKNH_12_v2	2549681	2550681	PKNH_1256600	conservedPlasmodiumprotein,unknownfunction	20.3203	13.9992	45.6172	46.2325	0.445453	0.3028	0.556907
PKNH_14_v2	638841	639841	PKNH_1414000	DEADboxhelicase,putative	21.2879	15.2284	46.4118	48.8363	0.458674	0.311825	0.556732
PKNH_13_v2	684804	685804	PKNH_1314700	2-oxoglutaratedehydrogenaseE1component,putative	18.9495	13.5895	38.6297	40.7466	0.490542	0.333512	0.556637
PKNH_02_v2	584819	585819	PKNH_0213500	RNA-bindingprotein,putative	20.8041	15.0235	43.8645	46.5903	0.474281	0.32246	0.556623
PKNH_12_v2	2983913	2984913	PKNH_1268000	apurinic/apyrimidinicendonucleaseApn1,putative	25.1585	17.0722	45.9444	45.8549	0.547586	0.372309	0.556584
PKNH_08_v2	203587	204587	PKNH_0803700	methionine--tRNAligase,putative	24.7553	17.6868	44.5656	46.8288	0.55548	0.377691	0.55653
PKNH_09_v2	1809130	1810130	PKNH_0939900	conservedPlasmodiumprotein,unknownfunction	23.3038	16.3893	47.0194	48.6177	0.495621	0.337106	0.556037
PKNH_02_v2	429738	430738	PKNH_0210200	conservedPlasmodiumprotein,unknownfunction	18.2238	12.2237	44.3085	43.6883	0.411294	0.279793	0.555806
PKNH_12_v2	2989976	2990976	PKNH_1268300	traffickingproteinparticlecomplexsubunit2,putative(TRAPPC2)	21.6105	14.7504	41.621	41.7603	0.519221	0.353216	0.555799
PKNH_14_v2	912530	913530	PKNH_1420600	conservedPlasmodiumprotein,unknownfunction	21.1267	15.843	46.3884	51.1022	0.455431	0.310026	0.554843
PKNH_11_v2	702524	703524	PKNH_1115400	conservedPlasmodiumprotein,unknownfunction	21.6105	15.0235	46.6922	47.6835	0.462829	0.315067	0.55482
PKNH_09_v2	35729	36729	PKNH_0900300	hypotheticalprotein	24.1102	16.9356	46.4819	47.9618	0.518701	0.353106	0.554801
PKNH_12_v2	1724657	1725657	PKNH_1239200	conservedPlasmodiumprotein,unknownfunction	24.5134	17.4137	46.9726	48.9755	0.521866	0.355559	0.553589
PKNH_02_v2	219753	220753	PKNH_0205200	conservedPlasmodiumprotein,unknownfunction	25.3197	17.8234	50.4313	52.0961	0.502063	0.342125	0.553344
PKNH_12_v2	2389473	2390473	PKNH_1253200	ethanolamine-phosphatecytidylyltransferase,putative(ECT)	23.2232	16.1162	47.3933	48.2599	0.49001	0.333946	0.553197
PKNH_13_v2	968279	969279	PKNH_1321700	conservedPlasmodiumprotein,unknownfunction	20.0784	14.2041	46.4585	48.2202	0.432179	0.294567	0.553032
PKNH_02_v2	79354	80354	PKNH_0201300	Plasmodiumexportedprotein(PHIST),unknownfunction	22.0943	15.4333	42.696	43.748	0.517479	0.352777	0.552744
PKNH_12_v2	1832126	1833126	PKNH_1241400	conservedPlasmodiumprotein,unknownfunction	20.7235	15.0235	41.4808	44.1057	0.499593	0.340625	0.552568
PKNH_10_v2	1264410	1265410	PKNH_1028500	traffickingproteinparticlecomplexsubunit8,putative(TRS85)	19.0301	13.3163	39.4009	40.4286	0.482986	0.329378	0.552238
PKNH_12_v2	522149	523149	PKNH_1212300	conservedPlasmodiumprotein,unknownfunction	23.4651	16.2527	46.2248	46.9481	0.50763	0.346184	0.552237
PKNH_04_v2	116361	117361	PKNH_0402900	replicationfactorCsubunit2,putative(RFC2)	20.8041	14.4089	45.4069	46.1133	0.45817	0.312467	0.552179
PKNH_12_v2	316766	317766	PKNH_1206700	variant-silencingSETprotein,putative(SETvs)	24.3521	16.321	46.0145	45.2188	0.529227	0.360934	0.552151
PKNH_12_v2	1087067	1088067	PKNH_1224400	conservedPlasmodiumprotein,unknownfunction	21.6105	15.2284	46.996	48.5581	0.459837	0.313612	0.552142
PKNH_07_v2	389471	390471	PKNH_0707500	subpellicularmicrotubuleprotein1,putative(SPM1)	19.4333	13.0432	41.6678	41.005	0.466387	0.318088	0.5521
PKNH_07_v2	204319	205319	PKNH_0703500	conservedPlasmodiumprotein,unknownfunction	20.8041	14.6138	43.771	45.0797	0.475294	0.324177	0.552039
PKNH_14_v2	86771	87771	PKNH_1401800	Plasmodiumexportedprotein,unknownfunction	27.4969	18.7111	52.2775	52.1358	0.52598	0.358892	0.551459
PKNH_12_v2	2868681	2869681	PKNH_1264200	CDK-relatedproteinkinase6,putative(PK6)	20.4009	14.2724	39.7047	40.7069	0.513816	0.350614	0.551368
PKNH_04_v2	912613	913613	PKNH_0420500	proteinkinase,putative	23.0619	17.2088	44.0047	48.1009	0.524078	0.357765	0.550771
PKNH_12_v2	614768	615768	PKNH_1214100	WDrepeat-containingprotein79,putative(WDR79)	22.0137	15.5699	45.8509	47.5046	0.480115	0.327756	0.550759
PKNH_08_v2	417837	418837	PKNH_0809000	conservedPlasmodiumprotein,unknownfunction	24.4327	17.2088	43.771	45.1592	0.558194	0.38107	0.550711
PKNH_02_v2	441521	442521	PKNH_0210500	vacuolarproteinsorting-associatedprotein51,putative(VPS51)	22.4168	15.5016	46.0612	46.6499	0.486674	0.332297	0.550485
PKNH_04_v2	672820	673820	PKNH_0415600	conservedPlasmodiumprotein,unknownfunction	21.3686	14.6138	41.7379	41.8001	0.511971	0.349612	0.550309
PKNH_07_v2	1339557	1340557	PKNH_0730000	conservedPlasmodiumprotein,unknownfunction	22.4975	14.7504	47.9074	45.994	0.469604	0.320703	0.550208
PKNH_13_v2	2477884	2478884	PKNH_1355300	conservedPlasmodiumprotein,unknownfunction	21.7717	15.0235	47.7438	48.24	0.456011	0.311432	0.55015
PKNH_11_v2	1615313	1616313	PKNH_1135100	conservedPlasmodiumprotein,unknownfunction	17.9818	11.8823	38.9803	37.7055	0.461305	0.315134	0.549753
PKNH_14_v2	1239042	1240042	PKNH_1428700	hypotheticalprotein,conservedinApicomplexanspecies	20.8847	14.6821	44.8694	46.1729	0.465455	0.317981	0.549703
PKNH_09_v2	1268829	1269829	PKNH_0929200	conservedPlasmodiumprotein,unknownfunction	20.159	13.7261	48.3748	48.2003	0.416725	0.284772	0.549289
PKNH_13_v2	2081013	2082013	PKNH_1346400	p1/s1nuclease,putative	23.3038	16.7991	45.1498	47.6239	0.516144	0.352745	0.549147
PKNH_03_v2	207592	208592	PKNH_0303800	lysinedecarboxylase,putative	20.7235	15.365	44.7291	48.5183	0.463311	0.316685	0.548935
PKNH_12_v2	2705909	2706909	PKNH_1259600	innermembranecomplexprotein1k,putative(IMC1k)	24.0296	15.5016	44.1215	41.6411	0.544623	0.372267	0.548922
PKNH_03_v2	382965	383965	PKNH_0308100	erythrocytevesicleprotein1,putative(EVP1)	19.5946	14.4089	40.8498	43.9467	0.479674	0.327872	0.548922
PKNH_13_v2	1572441	1573441	PKNH_1334800	peptidyl-prolylcis-transisomerase,putative(CYP52)	21.2073	15.5699	41.4341	44.5033	0.511832	0.349859	0.548895
PKNH_07_v2	1301166	1302166	PKNH_0729400	conservedPlasmodiumprotein,unknownfunction	20.8041	13.9309	48.071	47.0872	0.432779	0.295853	0.548748
PKNH_01_v2	64929	65929	PKNH_0101400	conservedPlasmodiumprotein,unknownfunction	24.5134	16.5259	49.8237	49.1345	0.492003	0.33634	0.548746
PKNH_01_v2	75125	76125	PKNH_0101700	erythrocytemembrane-associatedantigen,putative	21.4492	14.6821	48.1177	48.1804	0.445765	0.304732	0.548744
PKNH_12_v2	2927512	2928512	PKNH_1266300	MSP7-likeprotein	21.3686	14.7504	42.2052	42.615	0.506303	0.346132	0.548679
PKNH_06_v2	53707	54707	PKNH_0601200	DNApolymerasedeltacatalyticsubunit,putative	23.4651	16.2527	45.5938	46.1928	0.514656	0.351845	0.548668
PKNH_12_v2	2803569	2804569	PKNH_1262600	conservedPlasmodiumprotein,unknownfunction	23.0619	16.6625	47.1128	49.7904	0.489504	0.334653	0.548655
PKNH_12_v2	407328	408328	PKNH_1209200	conservedPlasmodiumprotein,unknownfunction	20.4009	13.5895	46.2715	45.0598	0.440896	0.301588	0.547857
PKNH_12_v2	1845575	1846575	PKNH_1241700	conservedPlasmodiumprotein,unknownfunction	21.1267	14.5455	44.0982	44.384	0.479083	0.327719	0.547814
PKNH_14_v2	2985490	2986490	PKNH_1467300	conservedPlasmodiumprotein,unknownfunction	22.3362	16.1162	44.0982	46.5108	0.50651	0.346504	0.547718
PKNH_06_v2	974860	975860	PKNH_0622000	dynamin-likeprotein,putative(DYN2)	22.1749	15.0235	42.2987	41.8796	0.524245	0.358731	0.547341
PKNH_04_v2	743891	744891	PKNH_0417300	conservedPlasmodiumprotein,unknownfunction	22.9813	15.9113	48.5617	49.1345	0.473239	0.323832	0.547326
PKNH_09_v2	404892	405892	PKNH_0908500	calmodulinbindingprotein,putative	21.4492	14.6138	39.3542	39.1764	0.54503	0.373026	0.54706
PKNH_02_v2	402150	403150	PKNH_0209600	conservedPlasmodiumprotein,unknownfunction	19.5946	13.8626	41.8313	43.2312	0.46842	0.320662	0.546748
PKNH_06_v2	752181	753181	PKNH_0616900	mRNA-decappingenzymesubunit1,putative(DCP1)	22.7394	17.0722	41.5042	45.517	0.547882	0.375073	0.546693
PKNH_10_v2	88011	89011	PKNH_1001700	conservedPlasmodiumprotein,unknownfunction	22.1749	15.2967	46.0612	46.4114	0.481423	0.329589	0.546634
PKNH_07_v2	947305	948305	PKNH_0722000	patatin-likephospholipase,putative	21.046	14.2041	46.0378	45.3778	0.457146	0.313019	0.546406
PKNH_08_v2	408071	409071	PKNH_0808600	adenylatekinase,putative(AK1)	22.4975	15.7064	44.215	45.0797	0.508821	0.348414	0.546354
PKNH_08_v2	1620703	1621703	PKNH_0836200	conservedPlasmodiumprotein,unknownfunction	19.6752	13.9309	42.2286	43.6486	0.465921	0.31916	0.545805
PKNH_14_v2	2519895	2520895	PKNH_1457200	conservedPlasmodiumprotein,unknownfunction	22.1749	15.1601	46.7857	46.6897	0.473967	0.324699	0.545685
PKNH_12_v2	269719	270719	PKNH_1205800	beta-hydroxyacyl-ACPdehydratase,putative(FabZ)	23.1426	16.321	45.6873	47.0276	0.506543	0.347052	0.545536
PKNH_13_v2	2015380	2016380	PKNH_1344700	conservedPlasmodiumprotein,unknownfunction	22.82	15.6381	44.1215	44.1256	0.517208	0.3544	0.545368
PKNH_12_v2	781994	782994	PKNH_1217600	conservedPlasmodiummembraneprotein,unknownfunction	19.5139	12.7017	39.0036	37.0496	0.50031	0.34283	0.545331
PKNH_12_v2	2966538	2967538	PKNH_1267400	ubiquitinactivatingenzyme,putative(UBA1)	21.4492	14.6138	46.7389	46.471	0.458915	0.314471	0.545299
PKNH_11_v2	1829262	1830262	PKNH_1139600	transketolase,putative(TK)	22.1749	15.2284	46.6922	46.7891	0.474917	0.325469	0.545154
PKNH_11_v2	610900	611900	PKNH_1113100	conservedPlasmodiumprotein,unknownfunction	22.3362	15.7747	45.9677	47.3655	0.485911	0.333042	0.544987
PKNH_14_v2	125518	126518	PKNH_1402700	conservedPlasmodiumprotein,unknownfunction	22.1749	15.1601	45.7574	45.6362	0.484619	0.332195	0.544822
PKNH_05_v2	710098	711098	PKNH_0515800	cysteine-richprotectiveantigen,putative(CyRPA)	24.9972	17.6868	48.0944	49.6314	0.519753	0.356363	0.544478
PKNH_01_v2	365521	366521	PKNH_0107300	Cg8-likeprotein	23.0619	16.4576	44.6123	46.4313	0.51694	0.354451	0.544414
PKNH_13_v2	951093	952093	PKNH_1321300	conservedPlasmodiumprotein,unknownfunction	22.82	15.365	44.215	43.4101	0.516114	0.35395	0.544146
PKNH_13_v2	1301310	1302310	PKNH_1328100	exodeoxyribonucleaseIII,putative	21.046	14.4772	38.7232	38.8385	0.543498	0.372754	0.544053
PKNH_10_v2	685555	686555	PKNH_1014700	ATP-dependentRNAhelicaseDDX23,putative(DDX23)	22.0943	15.5699	45.3368	46.5704	0.487337	0.33433	0.543645
PKNH_03_v2	400254	401254	PKNH_0308800	ribosomebiogenesisGTPaseA,putative(RbgA)	22.9007	16.1162	44.1449	45.2784	0.518762	0.355936	0.543456
PKNH_14_v2	2690970	2691970	PKNH_1460400	hypotheticalprotein,conservedinApicomplexanspecies	22.4975	15.6381	43.1868	43.7281	0.520935	0.357621	0.54267
PKNH_13_v2	189952	190952	PKNH_1304400	conservedPlasmodiumprotein,unknownfunction	18.7076	12.6334	40.3591	39.6932	0.463529	0.318276	0.542379
PKNH_08_v2	1518668	1519668	PKNH_0833100	60SacidicribosomalproteinP2,putative	22.1749	16.5259	46.1313	50.0687	0.480691	0.330064	0.542362
PKNH_08_v2	467977	468977	PKNH_0810200	conservedPlasmodiumprotein,unknownfunction	25.1585	17.7551	40.8264	41.9591	0.616231	0.423153	0.542294
PKNH_02_v2	490479	491479	PKNH_0211200	conservedPlasmodiumprotein,unknownfunction	20.2397	14.1358	41.7145	42.4162	0.485196	0.333264	0.541901
PKNH_02_v2	566564	567564	PKNH_0213100	conservedPlasmodiumprotein,unknownfunction	21.2879	14.2041	46.7156	45.3778	0.455691	0.313019	0.541808
PKNH_09_v2	834362	835362	PKNH_0919300	exportedprotein1,putative(EXP1)	27.4969	18.916	46.8791	46.9481	0.586549	0.402913	0.541784
PKNH_12_v2	1422271	1423271	PKNH_1232000	signalrecognitionparticlesubunitSRP54,putative(SRP54)	21.2073	15.0918	42.883	44.4238	0.494539	0.339723	0.541723
PKNH_01_v2	439649	440649	PKNH_0108900	conservedPlasmodiumprotein,unknownfunction	22.5781	16.2527	46.3416	48.5581	0.48721	0.334706	0.541649
PKNH_10_v2	375828	376828	PKNH_1008200	mitochondrialimportreceptorsubunitTOM22,putative	20.5622	14.6138	46.6688	48.2798	0.440598	0.30269	0.541625
PKNH_08_v2	732614	733614	PKNH_0816400	conservedPlasmodiumprotein,unknownfunction	24.7553	16.7308	47.1829	46.4114	0.524667	0.360489	0.541446
PKNH_13_v2	2221946	2222946	PKNH_1349400	WDrepeat-containingprotein,putative	22.1749	15.9113	49.6835	51.8774	0.446323	0.30671	0.541215
PKNH_12_v2	2888774	2889774	PKNH_1265000	conservedPlasmodiumprotein,unknownfunction	21.1267	14.4772	43.5373	43.4101	0.485255	0.333498	0.541064
PKNH_09_v2	317290	318290	PKNH_0906700	conservedPlasmodiumprotein,unknownfunction	22.4975	14.7504	45.7574	43.6486	0.491669	0.337935	0.540941
PKNH_08_v2	1846782	1847782	PKNH_0840600	serine/threonineproteinkinase,putative(SRPK1)	21.8524	15.1601	47.0895	47.5245	0.464061	0.318995	0.540779
PKNH_01_v2	554039	555039	PKNH_0112200	conservedPlasmodiumprotein,unknownfunction	18.8688	13.3846	42.4156	43.7678	0.444855	0.305809	0.540704
PKNH_08_v2	1851693	1852693	PKNH_0840700	pre-mRNA-splicingfactorPRP46,putative(PRP46)	22.82	16.5259	50.5949	53.2886	0.451034	0.310121	0.540405
PKNH_12_v2	718817	719817	PKNH_1216000	potassiumchannel,putative	22.1749	14.887	47.8607	46.7294	0.463322	0.318579	0.540364
PKNH_09_v2	1739157	1740157	PKNH_0938500	conservedPlasmodiumprotein,unknownfunction	23.5457	16.3893	47.9308	48.5183	0.491244	0.337796	0.540285
PKNH_06_v2	72795	73795	PKNH_0601800	conservedPlasmodiumprotein,unknownfunction	18.8688	13.1115	37.4145	37.8049	0.504318	0.34682	0.540146
PKNH_10_v2	1208195	1209195	PKNH_1027000	histonedeacetylase,putative	16.9336	11.4725	33.9558	33.452	0.498695	0.342954	0.540143
PKNH_05_v2	278117	279117	PKNH_0507200	GTP:AMPphosphotransferase,putative(GAK)	26.6905	18.9843	47.8139	49.4525	0.558216	0.38389	0.540133
PKNH_08_v2	154753	155753	PKNH_0802600	U5smallnuclearribonuclearprotein,putative	22.5781	16.0479	48.7954	50.4066	0.46271	0.318369	0.539407
PKNH_14_v2	2955806	2956806	PKNH_1466200	hypotheticalprotein,conservedinApicomplexanspecies	20.2397	14.6821	42.4623	44.7617	0.476651	0.328006	0.539212
PKNH_02_v2	177967	178967	PKNH_0203600	FAD-linkedsulfhydryloxidaseERV1,putative(ERV1)	22.0943	15.7747	45.7107	47.4251	0.483351	0.332623	0.539181
PKNH_13_v2	348688	349688	PKNH_1307500	tRNAdelta(2)-isopentenylpyrophosphatetransferase,putative(MiaA)	23.7876	16.1845	47.9541	47.4052	0.496049	0.341408	0.538988
PKNH_12_v2	2243189	2244189	PKNH_1249700	conservedPlasmodiumprotein,unknownfunction	22.9813	15.6381	48.515	47.9618	0.473695	0.326053	0.53885
PKNH_03_v2	86620	87620	PKNH_0301800	alpha/betahydrolase,putative	24.0296	17.2088	44.7291	46.5307	0.537225	0.369838	0.538635
PKNH_09_v2	767181	768181	PKNH_0917600	conservedPlasmodiumprotein,unknownfunction	19.3527	14.2041	43.2569	46.1133	0.44739	0.308026	0.53848
PKNH_12_v2	461547	462547	PKNH_1210700	conservedPlasmodiumprotein,unknownfunction	23.3038	16.4576	46.9726	48.1804	0.496115	0.341583	0.538438
PKNH_12_v2	1253229	1254229	PKNH_1228100	RNA-bindingprotein,putative	20.6428	15.1601	41.5743	44.3443	0.496528	0.341873	0.538416
PKNH_10_v2	1309134	1310134	PKNH_1029300	conservedPlasmodiumprotein,unknownfunction	23.7876	16.3893	46.5052	46.5307	0.511504	0.352226	0.538246
PKNH_12_v2	2999504	3000504	PKNH_1268600	syntaxin5,putative	18.2238	12.9066	39.5411	40.6671	0.460882	0.317372	0.538224
PKNH_09_v2	1516230	1517230	PKNH_0934300	conservedPlasmodiumprotein,unknownfunction	22.9007	16.4576	44.0982	46.0139	0.519311	0.357666	0.537988
PKNH_06_v2	972115	973115	PKNH_0621900	conservedPlasmodiumprotein,unknownfunction	23.1426	16.1162	45.2433	45.7356	0.511514	0.352378	0.537653
PKNH_03_v2	483592	484592	PKNH_0311100	conservedPlasmodiumprotein,unknownfunction	24.1908	16.5942	45.6172	45.4176	0.5303	0.365369	0.537453
PKNH_08_v2	1096698	1097698	PKNH_0824000	proteasomeregulatoryprotein,putative	18.8688	13.3163	36.9705	37.8645	0.510374	0.351683	0.537281
PKNH_09_v2	182987	183987	PKNH_0903600	RuvB-likehelicase2,putative(RUVB2)	19.5139	14.887	44.3319	49.0748	0.440177	0.303353	0.537086
PKNH_10_v2	189666	190666	PKNH_1003600	conservedPlasmodiumprotein,unknownfunction	22.3362	15.9113	45.0563	46.5704	0.49574	0.341661	0.537016
PKNH_14_v2	1953113	1954113	PKNH_1445000	conservedPlasmodiumprotein,unknownfunction	21.1267	15.7064	43.2101	46.6102	0.48893	0.336973	0.536992
PKNH_04_v2	629957	630957	PKNH_0414500	conservedPlasmodiumprotein,unknownfunction	21.7717	13.9992	42.065	39.236	0.517573	0.356795	0.536667
PKNH_08_v2	1859216	1860216	PKNH_0840900	Plasmodiumexportedprotein,unknownfunction	26.2067	19.5306	45.2199	48.8761	0.579539	0.399594	0.536371
PKNH_11_v2	1610886	1611886	PKNH_1135000	conservedPlasmodiumprotein,unknownfunction	19.8365	15.0235	39.3775	43.2511	0.503752	0.347355	0.536302
PKNH_12_v2	1760377	1761377	PKNH_1239700	conservedPlasmodiumprotein,unknownfunction	22.4168	14.4089	48.959	45.6362	0.457869	0.315734	0.536225
PKNH_10_v2	1135416	1136416	PKNH_1025000	conservedPlasmodiumprotein,unknownfunction	18.9495	14.2724	39.3074	42.933	0.482085	0.332434	0.536218
PKNH_14_v2	354599	355599	PKNH_1407600	DEADboxhelicase,putative	23.1426	16.2527	44.1683	44.9803	0.523964	0.361329	0.536154
PKNH_07_v2	942485	943485	PKNH_0721900	RNA-bindingprotein,putative	22.9007	16.321	46.1781	47.7232	0.495921	0.341993	0.536144
PKNH_14_v2	1759402	1760402	PKNH_1440800	FbpAdomainprotein,putative	22.9007	17.0722	46.4118	50.168	0.493424	0.340301	0.536018
PKNH_12_v2	543676	544676	PKNH_1212700	derlin-1,putative(DER1-1)	23.8683	16.5942	46.8324	47.2065	0.509654	0.351524	0.535895
PKNH_12_v2	1419301	1420301	PKNH_1231800	NADPH--cytochromeP450reductase,putative(CPR)	22.4975	15.365	45.8509	45.3977	0.490666	0.338453	0.535786
PKNH_07_v2	145400	146400	PKNH_0702600	copper-transportingATPase,putative(CuTP)	18.8688	13.1797	43.9112	44.4635	0.429704	0.296416	0.535718
PKNH_14_v2	858809	859809	PKNH_1419500	hypotheticalprotein,conservedinApicomplexanspecies	23.5457	15.6381	45.3368	43.6287	0.519351	0.358436	0.534993
PKNH_12_v2	278406	279406	PKNH_1206200	conservedPlasmodiumprotein,unknownfunction	19.8365	14.0675	41.4341	42.5753	0.478748	0.330415	0.53499
PKNH_13_v2	1429052	1430052	PKNH_1331100	CorA-likeMg2+transporterprotein,putative	20.159	14.6138	44.1683	46.3915	0.456413	0.31501	0.534942
PKNH_13_v2	504805	505805	PKNH_1311100	kinesin-7,putative	23.3038	15.9796	45.9677	45.6561	0.50696	0.349999	0.534521
PKNH_12_v2	1036210	1037210	PKNH_1223300	spindleassemblyabnormalprotein4,putative(SAS4)	21.4492	14.6821	44.9862	44.6027	0.476795	0.329175	0.534514
PKNH_12_v2	1455723	1456723	PKNH_1232700	crossoverjunctionendonucleaseMUS81,putative(MUS81)	20.8041	15.5699	44.3786	48.1009	0.468787	0.323692	0.534308
PKNH_14_v2	2679920	2680920	PKNH_1460200	polyadenylationfactorsubunit2,putative(PFS2)	22.7394	16.4576	44.8226	46.9679	0.50732	0.350401	0.533889
PKNH_09_v2	1662014	1663014	PKNH_0937200	conservedPlasmodiumprotein,unknownfunction	22.5781	16.5259	46.2949	49.055	0.487702	0.336885	0.533742
PKNH_14_v2	2503391	2504391	PKNH_1456900	conservedPlasmodiumprotein,unknownfunction	21.2879	15.7064	48.6319	51.937	0.437735	0.302413	0.533541
PKNH_12_v2	944996	945996	PKNH_1220500	U3smallnucleolarribonucleoproteinproteinIMP3,putative(IMP3)	22.82	16.4576	49.5666	51.7383	0.460391	0.318093	0.533409
PKNH_13_v2	2314144	2315144	PKNH_1351100	multidomainscavengerreceptor,putative	24.3521	16.5259	42.1585	41.4025	0.577632	0.399152	0.533212
PKNH_13_v2	1421347	1422347	PKNH_1330800	hypotheticalprotein,conservedinApicomplexanspecies	19.8365	13.5212	40.6862	40.1305	0.487549	0.336931	0.533094
PKNH_08_v2	860587	861587	PKNH_0819000	WDrepeat-containingprotein,putative	21.8524	16.4576	44.7058	48.7171	0.488805	0.33782	0.533004
PKNH_08_v2	1874397	1875397	PKNH_0841200	Plasmodiumexportedprotein,unknownfunction	27.255	19.4623	44.402	45.8747	0.613824	0.424249	0.532913
PKNH_14_v2	1184082	1185082	PKNH_1427600	Plasmodiumexportedprotein,unknownfunction	20.6428	14.887	47.4166	49.4724	0.43535	0.300915	0.532817
PKNH_12_v2	1420123	1421123	PKNH_1231900	conservedPlasmodiumprotein,unknownfunction	22.3362	16.3893	45.5003	48.2997	0.490902	0.339325	0.532768
PKNH_09_v2	2130199	2131199	PKNH_0946300	hypotheticalprotein,conservedinP.knowlesi	22.9813	16.5259	37.2977	38.7987	0.616159	0.42594	0.532653
PKNH_01_v2	373628	374628	PKNH_0107500	Cg3-likeprotein	20.3203	14.8187	40.5694	42.7939	0.500878	0.346281	0.532516
PKNH_07_v2	985969	986969	PKNH_0722900	conservedPlasmodiumprotein,unknownfunction	19.7558	14.0675	39.5879	40.7665	0.499036	0.345075	0.532235
PKNH_02_v2	191785	192785	PKNH_0204200	cold-shockprotein,putative	16.5304	11.6774	37.1808	37.9838	0.444595	0.307431	0.532229
PKNH_12_v2	235511	236511	PKNH_1204700	conservedPlasmodiumprotein,unknownfunction	21.6105	14.6138	42.4857	41.5417	0.508653	0.351786	0.531984
PKNH_14_v2	2366780	2367780	PKNH_1453900	conservedPlasmodiumprotein,unknownfunction	19.9171	14.4089	38.3493	40.1106	0.51936	0.359229	0.531831
PKNH_02_v2	197478	198478	PKNH_0204500	integralmembraneprotein,GNS1/SUR4family,putative	19.1914	13.7943	34.096	35.4198	0.562864	0.389452	0.531341
PKNH_11_v2	1372364	1373364	PKNH_1129200	conservedPlasmodiumprotein,unknownfunction	25.481	17.5502	42.9764	42.774	0.592907	0.410301	0.531124
PKNH_04_v2	1099134	1100134	PKNH_0424400	succinyl-CoAligase,putative	24.7553	17.0722	47.3699	47.2065	0.522596	0.361649	0.531103
PKNH_05_v2	670728	671728	PKNH_0514700	serpentinereceptor,putative(SR12)	18.3044	12.9066	36.6199	37.308	0.499848	0.345947	0.530939
PKNH_12_v2	541421	542421	PKNH_1212600	aminophospholipidtransporter,putative	21.8524	14.8187	43.9813	43.092	0.496857	0.343885	0.530903
PKNH_08_v2	1417770	1418770	PKNH_0831100	phosphatidylinositol3-and4-kinase,putative	23.7876	17.1405	41.7612	43.4697	0.56961	0.394309	0.530647
PKNH_12_v2	3012985	3013985	PKNH_1269000	conservedPlasmodiumprotein,unknownfunction	20.4009	14.2041	43.1868	43.4299	0.472387	0.327058	0.530424
PKNH_14_v2	2973693	2974693	PKNH_1467000	GPImannosyltransferase2,putative	22.1749	17.2088	42.6259	47.763	0.520221	0.360296	0.529944
PKNH_12_v2	2671291	2672291	PKNH_1258600	phosphoenolpyruvatecarboxykinase,putative(PEPCK)	19.9171	13.3846	46.1547	44.7815	0.431529	0.298887	0.529859
PKNH_09_v2	806734	807734	PKNH_0918400	conservedPlasmodiumprotein,unknownfunction	21.4492	15.5016	44.215	46.1331	0.485111	0.336019	0.529773
PKNH_13_v2	960098	961098	PKNH_1321500	conservedPlasmodiumprotein,unknownfunction	23.6264	16.8673	46.4118	47.8226	0.50906	0.352706	0.529372
PKNH_11_v2	339793	340793	PKNH_1108400	conservedPlasmodiumprotein,unknownfunction	26.2067	16.7991	49.2628	45.5567	0.531977	0.368751	0.528716
PKNH_04_v2	541843	542843	PKNH_0412500	ribosome-recyclingfactor,putative(RRF1)	19.272	13.3846	40.0786	40.1503	0.480855	0.333362	0.528511
PKNH_14_v2	1970130	1971130	PKNH_1445400	conservedPlasmodiumprotein,unknownfunction	20.8041	14.7504	42.252	43.2113	0.492381	0.341355	0.528503
PKNH_07_v2	413383	414383	PKNH_0708000	SETdomainprotein,putative	18.8688	13.1115	39.5879	39.6733	0.47663	0.330487	0.528279
PKNH_12_v2	1898065	1899065	PKNH_1242800	CCAAT-bindingtranscriptionfactor,putative	19.3527	13.7261	40.6629	41.5814	0.47593	0.330102	0.527838
PKNH_04_v2	510503	511503	PKNH_0411800	2C-methyl-D-erythritol2,4-cyclodiphosphatesynthase,putative(IspF)	20.2397	14.2724	43.0699	43.7877	0.469927	0.325945	0.527806
PKNH_11_v2	300306	301306	PKNH_1107300	conservedPlasmodiumprotein,unknownfunction	20.4009	15.0918	43.6308	46.5307	0.46758	0.324341	0.527704
PKNH_11_v2	1378256	1379256	PKNH_1129600	conservedPlasmodiumprotein,unknownfunction	20.7235	14.3407	41.7612	41.6609	0.496238	0.344224	0.527683
PKNH_11_v2	1243365	1244365	PKNH_1126200	hexokinase,putative	20.8041	16.2527	42.8362	48.24	0.485666	0.336913	0.527588
PKNH_14_v2	2649061	2650061	PKNH_1459800	ATP-dependentzincmetalloproteaseFTSH1,putative(FTSH1)	22.9813	16.321	50.7585	51.9569	0.452758	0.314126	0.527397
PKNH_09_v2	1007814	1008814	PKNH_0922200	U6snRNA-associatedSm-likeproteinLSm1,putative(LSM1)	21.4492	15.0918	45.3368	45.9741	0.473108	0.328267	0.527298
PKNH_14_v2	381751	382751	PKNH_1408400	conservedPlasmodiumprotein,unknownfunction	23.8683	15.5016	45.9444	42.9927	0.519504	0.360564	0.526881
PKNH_07_v2	1377356	1378356	PKNH_0731300	apicoplastribosomalproteinS6,putative(RPS6)	21.5298	15.9796	40.6161	43.4299	0.53008	0.36794	0.526741
PKNH_13_v2	171155	172155	PKNH_1303700	conservedPlasmodiumprotein,unknownfunction	20.8041	13.9309	40.0786	38.6596	0.519083	0.360348	0.526574
PKNH_14_v2	748148	749148	PKNH_1416700	proteinkinase,putative	23.9489	16.0479	44.7525	43.1914	0.535141	0.371553	0.526351
PKNH_08_v2	613954	614954	PKNH_0814000	conservedPlasmodiumprotein,unknownfunction	25.5616	18.2331	49.2395	50.5854	0.519128	0.360442	0.526323
PKNH_07_v2	514184	515184	PKNH_0710300	alkalinephosphatase,putative	20.6428	15.6381	44.659	48.7171	0.462232	0.320998	0.526051
PKNH_09_v2	1035964	1036964	PKNH_0923000	hypotheticalprotein,conservedinApicomplexanspecies	18.8688	13.5895	42.0884	43.6486	0.448314	0.311339	0.526023
PKNH_14_v2	1038905	1039905	PKNH_1423300	calmodulin,putative	19.8365	13.6578	40.2188	39.8721	0.493215	0.34254	0.525942
PKNH_14_v2	3138693	3139693	PKNH_1471500	DEAD/DEAHboxATP-dependentRNAhelicase,putative	21.046	15.4333	44.2384	46.7095	0.475741	0.33041	0.525916
PKNH_12_v2	2825592	2826592	PKNH_1263200	26SproteasomeregulatorysubunitRPN3,putative(RPN3)	22.5781	16.2527	46.5052	48.2003	0.485496	0.337191	0.525895
PKNH_12_v2	1763627	1764627	PKNH_1239800	proteinprenyltransferasealphasubunit,putative	19.5946	13.9992	45.5471	46.8487	0.430205	0.298817	0.525762
PKNH_04_v2	544143	545143	PKNH_0412600	acylcarrierprotein,putative	17.7399	13.0432	34.3064	36.3142	0.517102	0.359176	0.525756
PKNH_14_v2	2313671	2314671	PKNH_1452900	conservedPlasmodiumprotein,unknownfunction	18.2238	12.9066	39.8683	40.6274	0.4571	0.317682	0.524926
PKNH_14_v2	1082283	1083283	PKNH_1425000	FAD-dependentmonooxygenase,putative	22.4168	15.7064	43.8878	44.2449	0.510775	0.354988	0.524919
PKNH_11_v2	265381	266381	PKNH_1106700	aldehydereductase,putative	20.7235	15.1601	42.2052	44.4238	0.491018	0.341261	0.5249
PKNH_14_v2	578411	579411	PKNH_1412700	malonylCoA-acylcarrierproteintransacylaseprecursor,putative	24.0296	16.5259	46.5753	46.0735	0.51593	0.358686	0.524456
PKNH_13_v2	1929618	1930618	PKNH_1343400	ubiquitincarboxyl-terminalhydrolase,putative	20.7235	13.8626	47.2063	45.4176	0.438999	0.305225	0.524342
PKNH_11_v2	2235276	2236276	PKNH_1147600	conservedPlasmodiumprotein,unknownfunction	17.8206	13.4529	36.0123	39.0969	0.494848	0.344091	0.524193
PKNH_09_v2	1558566	1559566	PKNH_0935100	subtilisin-likeprotease2,putative	21.5298	15.5699	41.6911	43.3504	0.516412	0.359164	0.523881
PKNH_09_v2	784423	785423	PKNH_0918000	magnesiumtransporter,putative	17.3368	12.1554	33.9325	34.2073	0.51092	0.355345	0.523877
PKNH_08_v2	171415	172415	PKNH_0802900	WDrepeat-containingprotein,putative	20.3203	15.6381	39.8449	44.0859	0.509985	0.354719	0.523779
PKNH_04_v2	386176	387176	PKNH_0408800	conservedPlasmodiumprotein,unknownfunction	20.7235	15.1601	38.2324	40.21	0.54204	0.377023	0.523747
PKNH_02_v2	178418	179418	PKNH_0203700	selenocysteine-specificelongationfactorselBhomologue,putative	21.5298	15.7064	44.4253	46.5903	0.484629	0.337117	0.52363
PKNH_12_v2	2893532	2894532	PKNH_1265200	conservedPlasmodiumprotein,unknownfunction	21.3686	14.6138	44.0982	43.3504	0.484569	0.337109	0.523487
PKNH_11_v2	1299538	1300538	PKNH_1127300	transcriptionfactorwithAP2domain(s),putative(ApiAP2)	29.029	19.8721	45.7574	45.0201	0.634411	0.441405	0.523315
PKNH_09_v2	27143	28143	PKNH_0900200	Plasmodiumexportedprotein,unknownfunction	21.6105	15.4333	39.9851	41.0249	0.540464	0.376193	0.522723
PKNH_11_v2	1160116	1161116	PKNH_1124200	poly(A)polymerasePAP,putative	23.6264	16.3893	45.3601	45.1989	0.520863	0.362604	0.522509
PKNH_13_v2	307586	308586	PKNH_1306600	DNA-directedRNApolymeraseIIIsubunit,putative	21.933	15.7064	49.0291	50.4264	0.447347	0.311472	0.522292
PKNH_12_v2	1476140	1477140	PKNH_1233100	gameteegressandsporozoitetraversalprotein,putative(GEST)	19.8365	13.3846	44.1215	42.7541	0.449588	0.31306	0.522164
PKNH_14_v2	1482359	1483359	PKNH_1433500	conservedPlasmodiumprotein,unknownfunction	21.6911	15.843	45.6873	47.922	0.474773	0.3306	0.522153
PKNH_11_v2	89860	90860	PKNH_1102000	conservedPlasmodiumprotein,unknownfunction	21.046	14.3407	44.5656	43.6088	0.472248	0.328849	0.522119
PKNH_08_v2	666064	667064	PKNH_0814700	transcriptionalcoactivatorADA2,putative(ADA2)	21.3686	15.5699	47.2297	49.4127	0.45244	0.315099	0.52192
PKNH_12_v2	2673301	2674301	PKNH_1258700	transcriptionactivator,putative	20.6428	15.1601	41.621	43.8871	0.495971	0.345434	0.521845
PKNH_04_v2	901489	902489	PKNH_0420300	conservedPlasmodiumprotein,unknownfunction	21.4492	15.5699	45.9444	47.8823	0.466851	0.32517	0.521768
PKNH_08_v2	1751962	1752962	PKNH_0838400	conservedPlasmodiumprotein,unknownfunction	20.8847	14.5455	38.3727	38.3615	0.544259	0.379169	0.521452
PKNH_14_v2	242066	243066	PKNH_1405000	NLIinteractingfactor-likephosphatase,putative(NIF1)	23.707	15.5699	50.8987	47.9816	0.465768	0.324497	0.521406
PKNH_09_v2	751258	752258	PKNH_0917200	AP-4complexsubunitmu,putative	19.6752	15.0918	41.1303	45.2784	0.478363	0.333311	0.521235
PKNH_12_v2	2338704	2339704	PKNH_1252200	WDrepeat-containingprotein16,putative(WDR16)	20.9654	14.2041	42.5324	41.3429	0.492928	0.343568	0.52078
PKNH_07_v2	1170641	1171641	PKNH_0726300	phosphatidylserinedecarboxylase(PSD)	22.6587	16.8673	43.771	46.7294	0.517665	0.360957	0.520191
PKNH_07_v2	641862	642862	PKNH_0714000	sugartransporter,putative	20.7235	14.7504	41.6911	42.5554	0.497073	0.346616	0.520116
PKNH_13_v2	2350789	2351789	PKNH_1351900	conservedPlasmodiumprotein,unknownfunction	19.7558	14.2724	42.5558	44.0859	0.464233	0.323741	0.52001
PKNH_09_v2	1385696	1386696	PKNH_0931900	RNA(uracil-5-)methyltransferase,putative	22.5781	15.9113	49.6134	50.1283	0.455081	0.317412	0.519768
PKNH_13_v2	1634436	1635436	PKNH_1336900	conservedPlasmodiumprotein,unknownfunction	22.2556	16.1845	48.8655	50.9432	0.455446	0.317697	0.519629
PKNH_06_v2	271527	272527	PKNH_0606200	ankyrin-repeatprotein,putative	23.3845	16.3893	45.7574	45.9741	0.511054	0.35649	0.519615
PKNH_11_v2	1464983	1465983	PKNH_1131300	conservedPlasmodiumprotein,unknownfunction	21.4492	15.0235	43.4205	43.589	0.493988	0.344663	0.519291
PKNH_11_v2	2056036	2057036	PKNH_1144200	conservedPlasmodiumprotein,unknownfunction	21.6911	15.843	43.771	45.8151	0.495559	0.345803	0.519105
PKNH_03_v2	282099	283099	PKNH_0305800	conservedPlasmodiumprotein,unknownfunction	21.3686	14.3407	44.7058	42.9927	0.477983	0.333561	0.519007
PKNH_14_v2	1497148	1498148	PKNH_1434100	adrenodoxin-typeferredoxin,putative	18.9495	14.6138	42.4156	46.8686	0.446758	0.311804	0.518855
PKNH_07_v2	1254227	1255227	PKNH_0728200	conservedPlasmodiumprotein,unknownfunction	21.6911	14.8187	40.1721	39.3155	0.539954	0.376918	0.518589
PKNH_08_v2	1250607	1251607	PKNH_0826900	circumsporozoite-andTRAP-relatedprotein,putative(CTRP)	23.9489	17.3454	49.2161	51.0625	0.486607	0.33969	0.51854
PKNH_12_v2	493874	494874	PKNH_1211600	nucleosidetransporter3,putative(NT3)	24.9166	18.5063	45.1732	48.0611	0.551579	0.385058	0.518493
PKNH_10_v2	229344	230344	PKNH_1004800	RNAhelicase-1,putative	20.3203	15.6381	43.2569	47.6835	0.469759	0.327956	0.518416
PKNH_06_v2	556106	557106	PKNH_0612600	zincfinger,C3HC4type,putative	22.5781	16.0479	41.808	42.5554	0.540043	0.377106	0.518103
PKNH_14_v2	1107379	1108379	PKNH_1425700	conservedPlasmodiumprotein,unknownfunction	23.7876	17.2088	48.8655	50.6252	0.486797	0.339926	0.518103
PKNH_12_v2	1670579	1671579	PKNH_1238200	conservedPlasmodiumprotein,unknownfunction	22.0137	13.9309	44.6123	40.4286	0.493445	0.34458	0.518048
PKNH_07_v2	245689	246689	PKNH_0704300	arginase,putative	20.8041	15.6381	43.7476	47.0872	0.475548	0.332109	0.517934
PKNH_02_v2	373129	374129	PKNH_0209000	conservedprotein,unknownfunction	16.8529	12.9066	40.3357	44.225	0.417816	0.291839	0.517693
PKNH_11_v2	127215	128215	PKNH_1103100	26SproteasomeregulatorysubunitRPN11,putative(RPN11)	21.5298	14.9553	42.7427	42.4958	0.503707	0.351924	0.51732
PKNH_06_v2	405001	406001	PKNH_0608500	conservedPlasmodiumprotein,unknownfunction	22.2556	16.1162	44.4955	46.1133	0.500176	0.349491	0.51718
PKNH_14_v2	718726	719726	PKNH_1416000	conservedPlasmodiumprotein,unknownfunction	22.7394	16.1162	44.5422	45.1791	0.510514	0.356718	0.517165
PKNH_12_v2	1370567	1371567	PKNH_1230800	E3SUMO-proteinligaseNSE2,putative(NSE2)	19.5139	14.2041	46.5753	48.5183	0.418975	0.292758	0.517159
PKNH_09_v2	641882	642882	PKNH_0914200	folatetransporter2,putative(FT2)	22.4975	15.7747	45.0563	45.1989	0.49932	0.349006	0.516711
PKNH_08_v2	767914	768914	PKNH_0817300	conservedPlasmodiumprotein,unknownfunction	20.4816	14.887	43.8411	45.5766	0.467178	0.326637	0.516285
PKNH_10_v2	573750	574750	PKNH_1012900	conservedPlasmodiumprotein,unknownfunction	22.0943	14.4089	43.0699	40.1702	0.512987	0.358696	0.51616
PKNH_10_v2	1123881	1124881	PKNH_1024700	conservedPlasmodiumprotein,unknownfunction	19.1108	13.3846	37.9053	37.9639	0.504172	0.352561	0.516043
PKNH_06_v2	545163	546163	PKNH_0612300	palmitoyltransferase,putative(DHHC10)	21.3686	14.5455	44.7759	43.5691	0.477234	0.333849	0.515502
PKNH_10_v2	1382211	1383211	PKNH_1030800	4-diphosphocytidyl-2-C-methyl-D-erythritolkinase,putative(IspE)	23.8683	17.0039	46.9726	47.8226	0.508132	0.355562	0.515103
PKNH_03_v2	817043	818043	PKNH_0317800	GTP-bindingprotein,putative	21.2073	15.6381	41.9482	44.2051	0.505559	0.353762	0.5151
PKNH_08_v2	237015	238015	PKNH_0804600	conservedPlasmodiumprotein,unknownfunction	20.7235	13.9992	43.0232	41.5218	0.481682	0.337153	0.514677
PKNH_01_v2	522754	523754	PKNH_0111400	conservedPlasmodiumprotein,unknownfunction	20.8847	15.0235	39.0504	40.1305	0.534814	0.374366	0.514587
PKNH_13_v2	1089392	1090392	PKNH_1324300	tryptophan/threonine-richantigen,putative	25.481	17.2771	53.1889	51.5196	0.479066	0.33535	0.514557
PKNH_04_v2	1053391	1054391	PKNH_0423600	N-acetyltransferase,putative	21.933	17.0039	47.7905	52.911	0.458941	0.321368	0.514081
PKNH_08_v2	1560311	1561311	PKNH_0834500	T-complexprotein1subuniteta,putative(CCT7)	19.0301	14.1358	42.4623	45.0399	0.448165	0.313851	0.513951
PKNH_04_v2	847342	848342	PKNH_0419400	conservedPlasmodiumprotein,unknownfunction	22.0137	16.2527	40.8264	43.0324	0.539203	0.377685	0.513643
PKNH_07_v2	1258480	1259480	PKNH_0728500	conservedPlasmodiumprotein,unknownfunction	23.5457	16.5942	47.0661	47.3456	0.500269	0.350491	0.513327
PKNH_01_v2	541132	542132	PKNH_0112000	vacuolarprotontranslocatingATPasesubunitA,putative	20.0784	14.4772	44.402	45.6959	0.452196	0.316816	0.513302
PKNH_14_v2	285263	286263	PKNH_1406100	conservedPlasmodiumprotein,unknownfunction	19.7558	14.1358	43.1868	44.1057	0.45745	0.320498	0.513297
PKNH_13_v2	1112378	1113378	PKNH_1324800	tryptophan/threonine-richantigen,putative	21.8524	16.7308	47.3465	51.7383	0.461542	0.323374	0.51326
PKNH_12_v2	107972	108972	PKNH_1201900	conservedPlasmodiumprotein,unknownfunction	23.9489	17.4819	46.365	48.2997	0.51653	0.361946	0.513075
PKNH_03_v2	977093	978093	PKNH_0321600	Plasmodiumexportedprotein,unknownfunction	34.8348	24.7206	47.3465	47.9419	0.735742	0.515637	0.512845
PKNH_09_v2	103988	104988	PKNH_0901700	syntaxin,putative	17.9012	12.8383	46.2482	47.3257	0.387068	0.271275	0.512829
PKNH_12_v2	1163481	1164481	PKNH_1226200	ferlin,putative	23.9489	17.4137	48.071	49.8699	0.498198	0.349183	0.512739
PKNH_02_v2	673979	674979	PKNH_0215300	conservedPlasmodiumprotein,unknownfunction	23.8683	16.9356	46.0145	46.5704	0.518713	0.363656	0.512361
PKNH_12_v2	420213	421213	PKNH_1209600	diacylglycerolkinase,putative	22.1749	15.0235	40.3824	39.0174	0.549123	0.385046	0.512098
PKNH_08_v2	108278	109278	PKNH_0801600	DnaJprotein,putative	21.2073	15.7064	50.6416	53.4874	0.418772	0.293647	0.512085
PKNH_10_v2	1089288	1090288	PKNH_1024000	asparagine--tRNAligase,putative	19.1914	13.9992	40.7563	42.3964	0.470882	0.330198	0.512034
PKNH_09_v2	1756139	1757139	PKNH_0938800	conservedPlasmodiumprotein,unknownfunction	20.8041	13.9992	46.5753	44.6822	0.446677	0.313306	0.511659
PKNH_02_v2	241959	242959	PKNH_0205700	conservedPlasmodiumprotein,unknownfunction	20.4009	14.887	42.2052	43.907	0.483374	0.339058	0.51161
PKNH_13_v2	1675761	1676761	PKNH_1338100	YTHdomain-containingprotein,putative	21.046	15.7747	45.7808	48.9158	0.459712	0.322487	0.511491
PKNH_04_v2	498982	499982	PKNH_0411500	transporter,putative	23.2232	17.0039	43.7243	45.6362	0.531128	0.372597	0.511444
PKNH_13_v2	1587090	1588090	PKNH_1335200	actin-relatedprotein,putative(ARP4a)	17.7399	12.8383	42.2286	43.5492	0.420092	0.2948	0.510969
PKNH_03_v2	511207	512207	PKNH_0311600	eukaryotictranslationinitiationfactor3subunitI,putative(EIF3I)	21.6105	16.0479	41.2938	43.6883	0.523335	0.367327	0.51067
PKNH_10_v2	1236271	1237271	PKNH_1027900	conservedPlasmodiumprotein,unknownfunction	22.1749	15.2967	46.9259	46.1133	0.472551	0.33172	0.510506
PKNH_12_v2	1835344	1836344	PKNH_1241500	majorfacilitatorsuperfamily,putative	18.4657	13.4529	44.4721	46.153	0.41522	0.291485	0.510455
PKNH_14_v2	149249	150249	PKNH_1403400	SNAREprotein,putative	19.1914	13.7261	44.7759	45.6163	0.42861	0.300903	0.510365
PKNH_13_v2	2029650	2030650	PKNH_1345200	conservedPlasmodiumprotein,unknownfunction	25.7229	16.8673	44.3319	41.4025	0.580235	0.407398	0.510197
PKNH_01_v2	473793	474793	PKNH_0110000	conservedPlasmodiumprotein,unknownfunction	21.046	15.5016	43.2569	45.3778	0.486535	0.341612	0.510185
PKNH_07_v2	613577	614577	PKNH_0713100	SUMO-conjugatingenzymeUBC9,putative(UBC9)	21.933	15.6381	37.6248	38.2024	0.58294	0.409349	0.510017
PKNH_04_v2	859289	860289	PKNH_0419800	conservedPlasmodiumprotein,unknownfunction	21.933	15.5699	44.6123	45.0996	0.491636	0.345234	0.510017
PKNH_11_v2	1435085	1436085	PKNH_1130700	conservedPlasmodiumprotein,unknownfunction	19.1914	13.7943	43.4438	44.4635	0.441752	0.310239	0.509859
PKNH_14_v2	221286	222286	PKNH_1404500	conservedPlasmodiumprotein,unknownfunction	19.8365	13.9992	49.8471	50.0885	0.397947	0.279489	0.509783
PKNH_14_v2	1552814	1553814	PKNH_1436200	celltraversalproteinforookinetesandsporozoites(CelTOS)	21.933	15.0918	48.2346	47.2462	0.454715	0.319429	0.509468
PKNH_06_v2	68104	69104	PKNH_0601600	phosphomannomutase,putative	19.272	14.2724	41.2938	43.5293	0.466704	0.32788	0.50934
PKNH_08_v2	1527602	1528602	PKNH_0833400	N2227-likeprotein,putative	20.8041	15.7747	42.6726	46.0536	0.487528	0.342529	0.509259
PKNH_06_v2	674291	675291	PKNH_0615100	conservedPlasmodiumprotein,unknownfunction	21.2073	15.7064	42.5792	44.8809	0.498067	0.349957	0.509161
PKNH_05_v2	499326	500326	PKNH_0511400	RNA-bindingproteinNOB1,putative	21.4492	16.7991	42.5792	47.445	0.503748	0.354075	0.508647
PKNH_08_v2	1082609	1083609	PKNH_0823500	DNA-directedRNApolymeraseIIsubunitRPB1,putative(RPB1)	23.0619	17.6868	42.2286	46.0735	0.54612	0.383882	0.508555
PKNH_12_v2	2938778	2939778	PKNH_1266600	conservedPlasmodiumprotein,unknownfunction	21.2879	15.2967	44.0047	44.9803	0.483764	0.340076	0.508449
PKNH_08_v2	474769	475769	PKNH_0810500	dolichyl-phosphate-mannoseproteinmannosyltransferase,putative	21.3686	16.1162	49.9172	53.547	0.428081	0.300973	0.50825
PKNH_10_v2	310852	311852	PKNH_1006800	RAPprotein,putative	20.9654	15.9113	47.1596	50.9035	0.444563	0.312578	0.508172
PKNH_02_v2	120567	121567	PKNH_0202500	kinesin-8,putative	23.3845	16.1845	41.3406	40.687	0.565655	0.397781	0.507948
PKNH_10_v2	888433	889433	PKNH_1019600	mitochondrialimportinnermembranetranslocasesubunitTIM16,putative(PAM16)	21.8524	16.5259	41.9014	45.0598	0.52152	0.366755	0.507905
PKNH_12_v2	1002611	1003611	PKNH_1222400	conservedPlasmodiumprotein,unknownfunction	20.8041	14.2724	51.5297	50.2674	0.40373	0.28393	0.507859
PKNH_12_v2	196925	197925	PKNH_1203800	U6snRNA-associatedSm-likeproteinLSm6,putative(LSM6)	16.3691	12.0871	34.096	35.7974	0.480089	0.337653	0.507759
PKNH_02_v2	437671	438671	PKNH_0210400	KIRprotein	22.4168	16.0479	45.1498	45.9344	0.496498	0.349366	0.507051
PKNH_14_v2	654342	655342	PKNH_1414300	septumformationproteinMAFhomologue,putative	20.7235	15.2284	45.1498	47.1468	0.458994	0.323	0.506944
PKNH_06_v2	697381	698381	PKNH_0616100	OTU-likecysteineprotease,putative	18.6269	13.8626	40.8031	43.1517	0.456507	0.321253	0.506928
PKNH_06_v2	505772	506772	PKNH_0611100	conservedPlasmodiumprotein,unknownfunction	23.5457	16.4576	44.402	44.0859	0.530285	0.373308	0.506402
PKNH_14_v2	413801	414801	PKNH_1408800	conservedPlasmodiumprotein,unknownfunction	19.5139	14.8187	44.7058	48.2202	0.436496	0.307313	0.506259
PKNH_04_v2	881070	882070	PKNH_0420000	conservedPlasmodiumprotein,unknownfunction	20.159	15.0918	41.7846	44.4238	0.48245	0.339723	0.506021
PKNH_04_v2	478383	479383	PKNH_0411000	conservedPlasmodiumprotein,unknownfunction	23.9489	16.5259	44.0748	43.1914	0.543369	0.38262	0.506021
PKNH_11_v2	2017864	2018864	PKNH_1143300	translationinitiationfactorIF-2,putative	23.7876	16.4576	47.5335	46.6897	0.500439	0.352489	0.505615
PKNH_14_v2	2493579	2494579	PKNH_1456700	SUMO-activatingenzymesubunit2,putative(UBA2)	19.5139	14.0675	40.6862	41.6411	0.47962	0.337827	0.505605
PKNH_12_v2	1743635	1744635	PKNH_1239500	conservedPlasmodiumprotein,unknownfunction	22.5781	15.6381	48.7954	47.9816	0.46271	0.325919	0.505595
PKNH_02_v2	505223	506223	PKNH_0211700	conservedPlasmodiumprotein,unknownfunction	18.8688	14.4089	44.5889	48.3394	0.423173	0.298078	0.505557
PKNH_07_v2	449785	450785	PKNH_0708700	actin-likeprotein,putative(ALP5a)	20.6428	15.2284	45.3601	47.5046	0.455087	0.320567	0.505518
PKNH_07_v2	1350239	1351239	PKNH_0730400	PIH1domain-containingprotein,putative	15.2402	10.9945	33.0912	33.8893	0.460551	0.324424	0.505482
PKNH_01_v2	324571	325571	PKNH_0106100	conservedPlasmodiumprotein,unknownfunction	24.3521	16.5942	46.809	45.2784	0.520244	0.366493	0.505404
PKNH_07_v2	1380708	1381708	PKNH_0731400	conservedPlasmodiumprotein,unknownfunction	18.2238	14.0675	41.177	45.1194	0.442572	0.311784	0.505367
PKNH_02_v2	54687	55687	PKNH_0200800	Plasmodiumexportedprotein,unknownfunction	21.2879	15.2967	46.7389	47.6636	0.455464	0.32093	0.505077
PKNH_13_v2	793050	794050	PKNH_1317600	lipoate-proteinligaseB,putative(LipB)	21.3686	15.5699	46.7857	48.3792	0.456734	0.32183	0.505052
PKNH_09_v2	43870	44870	PKNH_0900400	hypotheticalprotein	19.8365	14.0675	43.4906	43.7678	0.45611	0.321412	0.504958
PKNH_14_v2	757201	758201	PKNH_1416900	ADP-ribosylationfactor,putative	19.4333	15.365	41.1069	46.1133	0.47275	0.333201	0.504685
PKNH_03_v2	767675	768675	PKNH_0316200	Ham1-likeprotein,putative	20.7235	14.7504	45.0797	45.517	0.459708	0.324064	0.504441
PKNH_05_v2	129946	130946	PKNH_0502700	conservedPlasmodiumprotein,unknownfunction	25.5616	18.0965	43.7009	43.8871	0.584922	0.412342	0.504401
PKNH_14_v2	2269172	2270172	PKNH_1451800	cytochromeb5,putative	21.2073	15.9113	41.7145	44.384	0.508392	0.358492	0.504
PKNH_13_v2	2408869	2409869	PKNH_1353400	conservedPlasmodiumprotein,unknownfunction	26.1261	17.8917	44.7058	43.4101	0.584401	0.412155	0.50377
PKNH_11_v2	1720939	1721939	PKNH_1138000	conservedPlasmodiumprotein,unknownfunction	21.046	15.843	41.9014	44.7219	0.502274	0.354256	0.503684
PKNH_09_v2	184390	185390	PKNH_0903700	ribosomalproteinS15,putative	18.0625	13.3846	43.4438	45.6362	0.415767	0.293289	0.503452
PKNH_03_v2	866946	867946	PKNH_0319400	RabGTPaseactivatorandproteinkinase,putative	19.272	14.1358	39.8216	41.4025	0.483958	0.341424	0.503319
PKNH_07_v2	828566	829566	PKNH_0718900	U4/U6snRNA-associated-splicingfactor,putative(PRP24)	20.0784	14.2724	43.1634	43.4896	0.465172	0.32818	0.503278
PKNH_02_v2	396202	397202	PKNH_0209400	conservedPlasmodiumprotein,unknownfunction	21.2879	15.7064	42.7194	44.6623	0.498319	0.35167	0.502847
PKNH_12_v2	3051098	3052098	PKNH_1270200	conservedPlasmodiumprotein,unknownfunction	23.707	16.9356	44.8927	45.4375	0.528081	0.372723	0.502657
PKNH_10_v2	523899	524899	PKNH_1011500	conservedPlasmodiumprotein,unknownfunction	20.9654	14.6821	46.8791	46.5108	0.447223	0.315671	0.502573
PKNH_06_v2	709519	710519	PKNH_0616300	conservedPlasmodiumprotein,unknownfunction	22.1749	16.7308	42.7194	45.6561	0.519083	0.366453	0.502337
PKNH_11_v2	1941315	1942315	PKNH_1141200	conservedPlasmodiumprotein,unknownfunction	17.9818	13.6578	43.7476	47.0673	0.411035	0.290176	0.502334
PKNH_05_v2	437100	438100	PKNH_0510100	conservedPlasmodiumprotein,unknownfunction	18.8688	12.6334	37.7884	35.8372	0.499328	0.352522	0.502274
PKNH_13_v2	2175331	2176331	PKNH_1348400	cytidinediphosphate-diacylglycerolsynthase(CDS)	21.933	15.5016	47.1596	47.2065	0.46508	0.328379	0.50212
PKNH_08_v2	956775	957775	PKNH_0821300	conservedPlasmodiumprotein,unknownfunction	22.9813	17.3454	43.4205	46.4114	0.529273	0.373731	0.50201
PKNH_12_v2	104129	105129	PKNH_1201800	Qa-SNAREprotein,putative	19.0301	14.4089	41.4341	44.4238	0.459286	0.324351	0.501837
PKNH_14_v2	1621714	1622714	PKNH_1438000	transporter,putative	21.5298	14.9553	47.8373	47.0474	0.450063	0.317877	0.501657
PKNH_07_v2	953651	954651	PKNH_0722100	conservedPlasmodiumprotein,unknownfunction	19.8365	14.6138	39.5645	41.2634	0.501371	0.354159	0.501482
PKNH_14_v2	1147565	1148565	PKNH_1426700	translationinitiationfactorSUI1,putative	24.0296	17.8917	45.6172	48.081	0.526766	0.372116	0.501411
PKNH_09_v2	491464	492464	PKNH_0910800	conservedPlasmodiumprotein,unknownfunction	20.3203	14.9553	45.9677	47.8823	0.442056	0.312335	0.501137
PKNH_14_v2	2107077	2108077	PKNH_1448500	multidrugresistance-associatedprotein2,putative(MRP2)	23.7876	17.3454	44.6824	46.1133	0.532371	0.376147	0.501133
PKNH_06_v2	703708	704708	PKNH_0616200	DEAD/DEAHboxhelicase,putative	20.8041	15.0235	43.1634	44.1057	0.481985	0.340625	0.500804
PKNH_01_v2	394786	395786	PKNH_0107900	Cg2-likeprotein	21.046	15.9796	44.0748	47.3456	0.477506	0.33751	0.500591
PKNH_07_v2	120681	121681	PKNH_0702100	signalpeptidasecomplexsubunit3,putative(SPC3)	19.1914	14.0675	43.8411	45.4573	0.437749	0.309466	0.500322
PKNH_14_v2	2441120	2442120	PKNH_1455100	tetQfamilyGTPase,putative	22.3362	16.321	44.215	45.6959	0.505172	0.357166	0.500183
PKNH_01_v2	476921	477921	PKNH_0110100	histonedeacetylasecomplexsubunitSAP18,putative(SAP18)	21.6105	15.5699	41.6678	42.456	0.518638	0.36673	0.500008
PKNH_14_v2	1519685	1520685	PKNH_1435100	conservedPlasmodiumprotein,unknownfunction	22.1749	15.9113	45.6406	46.312	0.485859	0.343568	0.499944
PKNH_05_v2	539888	540888	PKNH_0512600	phosphatidylinositol4-kinase,putative	22.4168	15.9796	43.6542	44.0064	0.513508	0.36312	0.499942
PKNH_12_v2	2555004	2556004	PKNH_1256700	lipoylsynthase,putative(LipA)	20.4816	14.2724	43.9346	43.2908	0.466184	0.329687	0.499803
PKNH_12_v2	169523	170523	PKNH_1203000	conservedPlasmodiumprotein,unknownfunction	27.6582	18.1648	44.2618	41.1044	0.624877	0.441919	0.499792
PKNH_11_v2	1315934	1316934	PKNH_1127500	conservedPlasmodiumprotein,unknownfunction	18.385	13.5895	38.5129	40.2497	0.477373	0.33763	0.499673
PKNH_08_v2	479062	480062	PKNH_0810700	conservedPlasmodiumprotein,unknownfunction	22.5781	15.9113	44.9862	44.8213	0.501889	0.354994	0.499574
PKNH_11_v2	141271	142271	PKNH_1103500	alanine--tRNAligase,putative(AlaRS)	22.4975	16.4576	44.5889	46.1133	0.504554	0.356895	0.499509
PKNH_14_v2	2094801	2095801	PKNH_1448300	conservedPlasmodiumprotein,unknownfunction	19.5946	14.2041	40.6161	41.6212	0.482434	0.341271	0.499416
PKNH_11_v2	715212	716212	PKNH_1115700	splicingfactor3Bsubunit5,putative(SF3B5)	20.159	15.5016	44.7291	48.6177	0.450691	0.318847	0.499275
PKNH_09_v2	549908	550908	PKNH_0912500	conservedPlasmodiumprotein,unknownfunction	19.0301	13.5212	44.215	44.4039	0.430399	0.304505	0.49921
PKNH_09_v2	1082689	1083689	PKNH_0924400	conservedPlasmodiumprotein,unknownfunction	18.1431	13.248	45.2433	46.6897	0.401012	0.283746	0.499047
PKNH_14_v2	813553	814553	PKNH_1418100	conservedPlasmodiumprotein,unknownfunction	22.0943	15.9113	45.1732	45.9741	0.489102	0.346093	0.498977
PKNH_11_v2	131160	132160	PKNH_1103300	conservedPlasmodiumprotein,unknownfunction	24.3521	15.9113	48.328	44.6225	0.503892	0.356576	0.498907
PKNH_02_v2	216745	217745	PKNH_0205100	conservedPlasmodiumprotein,unknownfunction	19.5946	14.1358	42.7427	43.5691	0.458431	0.324446	0.49873
PKNH_12_v2	2882000	2883000	PKNH_1264600	conservedPlasmodiumprotein,unknownfunction	21.3686	16.321	46.8558	50.5656	0.45605	0.322769	0.498692
PKNH_10_v2	1451526	1452526	PKNH_1032700	Plasmodiumexportedprotein(PHIST),unknownfunction	17.7399	12.8383	37.9286	38.7789	0.467718	0.331064	0.498529
PKNH_08_v2	1670175	1671175	PKNH_0837500	conservedPlasmodiumprotein,unknownfunction	23.3038	17.0722	44.6123	46.1729	0.522363	0.369745	0.498521
PKNH_10_v2	1026089	1027089	PKNH_1022600	translationally-controlledtumorproteinhomolog,putative(TCTP)	20.8041	16.5259	52.0905	58.4565	0.399384	0.282704	0.498482
PKNH_13_v2	2230992	2231992	PKNH_1349700	conservedPlasmodiumprotein,unknownfunction	21.933	16.1162	48.7721	50.6252	0.449704	0.318343	0.498391
PKNH_11_v2	142672	143672	PKNH_1103600	ribosomebiogenesisproteinMRT4,putative	18.3044	13.6578	44.1683	46.5505	0.414424	0.293397	0.498251
PKNH_08_v2	1233471	1234471	PKNH_0826600	mitochondrialribosomalproteinL29/L47precursor,putative	23.8683	18.2331	45.5003	49.0947	0.524575	0.371386	0.498227
PKNH_13_v2	1038731	1039731	PKNH_1323500	U6snRNA-associatedSm-likeproteinLSm8,putative(LSM8)	22.0137	16.3893	48.3514	50.8438	0.455286	0.322346	0.498162
PKNH_14_v2	279482	280482	PKNH_1405900	conservedPlasmodiumprotein,unknownfunction	19.0301	13.4529	45.2199	45.1393	0.420835	0.298031	0.497792
PKNH_11_v2	1910234	1911234	PKNH_1140700	conservedPlasmodiumprotein,unknownfunction	24.0296	16.7991	43.3737	42.8138	0.554013	0.392376	0.497684
PKNH_14_v2	854127	855127	PKNH_1419400	conservedPlasmodiumprotein,unknownfunction	20.3203	15.2967	42.3221	44.9803	0.480134	0.340076	0.497583
PKNH_13_v2	1479007	1480007	PKNH_1332000	phosphoenolpyruvatecarboxylase,putative(PEPC)	23.5457	16.5942	45.3368	45.0996	0.519351	0.367946	0.497217
PKNH_14_v2	1587751	1588751	PKNH_1437100	conservedPlasmodiumprotein,unknownfunction	24.7553	17.0722	50.221	48.8761	0.492927	0.349295	0.496927
PKNH_08_v2	531061	532061	PKNH_0812200	hypoxanthine-guaninephosphoribosyltransferase,putative(HGPRT)	19.1108	14.2724	45.0563	47.4847	0.424154	0.300568	0.496894
PKNH_14_v2	1094030	1095030	PKNH_1425200	RAPprotein,putative	21.2879	15.5016	43.7944	45.0002	0.486087	0.344478	0.496802
PKNH_04_v2	366296	367296	PKNH_0408400	multidrugeffluxpump,putative	22.9813	16.7308	44.659	45.8747	0.514595	0.364706	0.496702
PKNH_04_v2	538628	539628	PKNH_0412400	conservedPlasmodiumprotein,unknownfunction	20.6428	14.8187	45.1732	45.7555	0.45697	0.323867	0.496698
PKNH_14_v2	2761080	2762080	PKNH_1461300	conservedPlasmodiumprotein,unknownfunction	22.1749	16.5259	41.6444	43.7877	0.532482	0.37741	0.496602
PKNH_07_v2	118939	119939	PKNH_0702000	conservedPlasmodiumprotein,unknownfunction	21.046	14.2724	44.9395	42.9927	0.468319	0.331973	0.496426
PKNH_06_v2	176736	177736	PKNH_0604300	roadblock/LC7familymember,putative	20.0784	14.6138	41.2938	42.3964	0.486233	0.344694	0.49633
PKNH_14_v2	1708250	1709250	PKNH_1439700	ribosomebiogenesisproteinTSR3,putative(TSR3)	21.4492	15.0235	44.5422	44.0064	0.481548	0.341394	0.496243
PKNH_06_v2	39004	40004	PKNH_0600800	Plasmodiumexportedprotein(PHISTc),unknownfunction	21.2879	15.5016	44.2618	45.4573	0.480954	0.341015	0.496066
PKNH_12_v2	827071	828071	PKNH_1218500	conservedPlasmodiumprotein,unknownfunction	21.6911	17.2088	48.2346	53.9644	0.4497	0.318892	0.495896
PKNH_12_v2	1604574	1605574	PKNH_1236400	hypotheticalmembraneprotein,conservedinPlasmodiumspecies	19.8365	15.0918	41.9248	44.9803	0.473145	0.33552	0.495882
PKNH_13_v2	1540962	1541962	PKNH_1334200	vacuolarproteinsorting-associatedprotein3,putative(VPS3)	18.6269	14.0675	40.9433	43.589	0.454944	0.322731	0.495358
PKNH_12_v2	369435	370435	PKNH_1208100	dihydroorotase,putative	20.2397	14.5455	46.1079	46.7095	0.438964	0.311403	0.495317
PKNH_14_v2	2976942	2977942	PKNH_1467100	FK506-bindingprotein(FKBP)-typepeptidyl-prolylisomerase,putative(FKBP35)	19.9978	15.2284	45.9444	49.3134	0.435261	0.308809	0.495168
PKNH_12_v2	2834360	2835360	PKNH_1263400	conservedPlasmodiumprotein,unknownfunction	23.707	17.2771	50.5014	51.8575	0.469433	0.333165	0.494681
PKNH_12_v2	2873783	2874783	PKNH_1264400	tryptophan--tRNAligase,putative	19.3527	15.0235	45.29	49.532	0.427306	0.303309	0.494482
PKNH_06_v2	286499	287499	PKNH_0606400	conservedPlasmodiumprotein,unknownfunction	20.159	15.0918	44.7058	47.1468	0.450926	0.320102	0.494357
PKNH_08_v2	464968	465968	PKNH_0810100	succinatedehydrogenasesubunit4,putative(SDH4)	21.3686	16.321	45.9444	49.4326	0.465097	0.330167	0.494337
PKNH_09_v2	139402	140402	PKNH_0902500	calcium/calmodulin-dependentproteinkinase,putative	24.6746	16.321	45.5705	42.456	0.54146	0.384422	0.494165
PKNH_13_v2	1622689	1623689	PKNH_1336500	RNApolymerasesubunit,putative	18.385	12.9749	44.6123	44.3443	0.412106	0.292595	0.494113
PKNH_14_v2	165939	166939	PKNH_1403700	sodium/hydrogenexchanger,putative	23.3845	16.1162	49.146	47.7034	0.475817	0.337842	0.494059
PKNH_14_v2	461328	462328	PKNH_1409800	HORMAdomainprotein,putative	22.3362	15.5016	46.4118	45.358	0.481261	0.341761	0.493832
PKNH_12_v2	2510257	2511257	PKNH_1255600	isocitratedehydrogenase[NADP],mitochondrial,putative(IDH)	19.5946	13.9992	40.6395	40.8858	0.482157	0.342398	0.493829
PKNH_14_v2	2376652	2377652	PKNH_1454200	splicingfactor3Bsubunit3,putative(SF3B3)	22.5781	16.7991	41.4341	43.4101	0.544916	0.386986	0.493752
PKNH_09_v2	1175425	1176425	PKNH_0926400	6-phosphofructokinase,putative	21.6105	15.9113	45.477	47.1468	0.475196	0.337484	0.493704
PKNH_11_v2	544605	545605	PKNH_1112300	conservedPlasmodiumprotein,unknownfunction	21.7717	17.0722	46.2949	51.1022	0.470283	0.33408	0.493337
PKNH_14_v2	1502444	1503444	PKNH_1434400	hypotheticalprotein,conservedinApicomplexanspecies	20.7235	14.6821	41.177	41.0647	0.503279	0.357536	0.493269
PKNH_07_v2	378260	379260	PKNH_0707200	GDP-fucoseproteinO-fucosyltransferase2,putative(POFUT2)	21.6105	15.5699	35.9656	36.4732	0.600866	0.426886	0.493192
PKNH_01_v2	246131	247131	PKNH_0104000	inositol-phosphatephosphatase,putative	18.4657	13.3846	43.3036	44.1654	0.426424	0.303056	0.492704
PKNH_13_v2	117426	118426	PKNH_1302300	peptidyl-prolylcis-transisomerase,putative(CYP26)	18.6269	14.2041	42.0183	45.0797	0.443304	0.315089	0.49254
PKNH_07_v2	559843	560843	PKNH_0711900	pseudouridylatesynthase,putative	21.4492	15.9796	47.884	50.1879	0.447941	0.318395	0.492488
PKNH_09_v2	1874417	1875417	PKNH_0941200	DNA-directedRNApolymeraseI,putative	22.1749	15.9113	47.5335	47.9816	0.466511	0.331613	0.492413
PKNH_06_v2	111683	112683	PKNH_0603000	conservedPlasmodiumprotein,unknownfunction	22.9007	16.3893	47.2531	47.5642	0.484639	0.344572	0.492105
PKNH_12_v2	2684536	2685536	PKNH_1259000	caseinkinaseIIbetachain,putative(CK2beta2)	20.6428	14.9553	39.8917	40.6472	0.517471	0.367929	0.492049
PKNH_07_v2	73478	74478	PKNH_0701200	conservedPlasmodiumprotein,unknownfunction	20.7235	15.9796	43.8645	47.5642	0.472444	0.335959	0.491859
PKNH_09_v2	1889630	1890630	PKNH_0941700	conservedPlasmodiumprotein,unknownfunction	21.8524	17.6185	45.2666	51.3209	0.482749	0.343301	0.4918
PKNH_07_v2	108659	109659	PKNH_0701900	conservedPlasmodiumprotein,unknownfunction	23.3038	15.7747	47.0895	44.8213	0.494883	0.351947	0.491732
PKNH_08_v2	1219023	1220023	PKNH_0826300	zincfingerprotein,putative	21.2073	15.7747	47.9308	50.1283	0.442457	0.314687	0.491621
PKNH_10_v2	1110104	1111104	PKNH_1024500	chromosomecondensationprotein,putative	20.6428	14.6821	41.0368	41.0249	0.503031	0.357883	0.491162
PKNH_11_v2	1420969	1421969	PKNH_1130400	splicingfactor3Asubunit2,putative(SF3A2)	19.9978	14.2041	43.7243	43.6486	0.457361	0.325419	0.491034
PKNH_14_v2	10859	11859	PKNH_1400300	Plasmodiumexportedprotein,unknownfunction	9.43442	6.7606	14.3488	14.4501	0.657506	0.467858	0.490932
PKNH_10_v2	104204	105204	PKNH_1002000	conservedPlasmodiumprotein,unknownfunction	22.9813	17.3454	48.5851	51.5196	0.473011	0.336676	0.490515
PKNH_12_v2	1273899	1274899	PKNH_1228600	pyridinenucleotidetranshydrogenase,putative	19.9978	14.3407	41.7846	42.0982	0.478593	0.340649	0.490513
PKNH_12_v2	1049060	1050060	PKNH_1223800	knowpain-1(KP1)	20.2397	16.5942	47.1829	54.3421	0.428963	0.305365	0.490315
PKNH_09_v2	429722	430722	PKNH_0909500	peptidyl-prolylcis-transisomerase,putative	19.0301	14.887	44.0281	48.3792	0.432226	0.307715	0.490192
PKNH_14_v2	201527	202527	PKNH_1404000	peptidase,putative	23.6264	17.3454	45.6639	47.0872	0.517398	0.368368	0.490128
PKNH_05_v2	281529	282529	PKNH_0507400	RINGzincfingerprotein,putative	22.0943	15.7747	39.1672	39.2758	0.564102	0.401639	0.490056
PKNH_06_v2	688993	689993	PKNH_0615800	conservedPlasmodiumprotein,unknownfunction	21.1267	15.7064	48.7721	50.9233	0.433172	0.308432	0.489985
PKNH_08_v2	1830818	1831818	PKNH_0840300	conservedPlasmodiumprotein,unknownfunction	22.1749	16.1845	45.2199	46.3518	0.490379	0.349167	0.489982
PKNH_07_v2	1167176	1168176	PKNH_0726200	cytochromecoxidasesubunit5B,putative(COX5B)	22.5781	16.1845	39.471	39.7329	0.572017	0.407332	0.489852
PKNH_07_v2	508607	509607	PKNH_0710100	zincfingerprotein,putative	20.7235	14.3407	42.5324	41.323	0.48724	0.347039	0.489535
PKNH_14_v2	970667	971667	PKNH_1422000	palmitoyltransferase,putative(DHHC8)	21.1267	15.1601	46.7623	47.1071	0.451789	0.321822	0.489387
PKNH_13_v2	795323	796323	PKNH_1317800	DnaJprotein,putative	21.6105	15.5016	44.7525	45.0598	0.482889	0.344023	0.489188
PKNH_04_v2	465826	466826	PKNH_0410600	conservedPlasmodiumprotein,unknownfunction	21.5298	15.2967	41.9949	41.8796	0.512677	0.365254	0.489148
PKNH_07_v2	697876	698876	PKNH_0715500	conservedPlasmodiumprotein,unknownfunction	19.3527	14.6138	45.477	48.2003	0.425549	0.303189	0.489109
PKNH_13_v2	1732272	1733272	PKNH_1339900	liverspecificprotein1,putative(LISP1)	21.7717	15.9113	42.7661	43.8672	0.509088	0.362715	0.489077
PKNH_14_v2	1306925	1307925	PKNH_1430100	RNA-helicase,putative	20.159	14.9553	44.7291	46.5704	0.450691	0.321133	0.488967
PKNH_08_v2	233832	234832	PKNH_0804500	DnaJprotein,putative	21.933	15.6381	42.5792	42.5951	0.515111	0.367134	0.488577
PKNH_02_v2	309207	310207	PKNH_0207400	V-typeprotonATPasesubunitC,putative	19.8365	14.887	43.3036	45.5965	0.45808	0.326494	0.488541
PKNH_14_v2	488998	489998	PKNH_1410800	conservedPlasmodiumprotein,unknownfunction	21.046	15.0235	44.2851	44.3443	0.475239	0.338792	0.488252
PKNH_03_v2	62673	63673	PKNH_0301400	RNA-bindingprotein,putative	22.4975	15.7747	44.2851	43.5492	0.508015	0.362227	0.487977
PKNH_04_v2	506847	507847	PKNH_0411700	conservedprotein,unknownfunction	18.2238	13.1797	41.2004	41.7802	0.442321	0.315453	0.487667
PKNH_13_v2	1830565	1831565	PKNH_1341100	innermembranecomplexprotein1l,putative(IMC1l)	23.0619	17.2088	41.5509	43.4697	0.555028	0.39588	0.487495
PKNH_13_v2	2317113	2318113	PKNH_1351200	radicalSAMprotein,putative	22.9007	16.321	49.4965	49.4525	0.462673	0.330034	0.487379
PKNH_03_v2	128136	129136	PKNH_0302600	6-cysteineprotein,putative	21.2073	14.3407	45.6406	43.2511	0.464659	0.331568	0.486865
PKNH_08_v2	1470523	1471523	PKNH_0832200	DEADboxhelicase,putative	20.4816	14.9553	42.8362	43.8275	0.478138	0.341231	0.486677
PKNH_12_v2	1645814	1646814	PKNH_1237400	conservedPlasmodiumprotein,unknownfunction	24.0296	17.6868	50.0808	51.6389	0.479817	0.342509	0.48634
PKNH_04_v2	86116	87116	PKNH_0401800	conservedprotein,unknownfunction	23.3038	15.7747	49.2395	46.6897	0.473275	0.337863	0.486241
PKNH_13_v2	413830	414830	PKNH_1308800	proteinphosphatase,putative	23.7876	16.5942	44.2618	43.2511	0.53743	0.383671	0.486205
PKNH_10_v2	258338	259338	PKNH_1005700	DNAreplicationlicensingfactorMCM3,putative(MCM3)	21.5298	15.7064	47.3465	48.3792	0.454728	0.324652	0.486112
PKNH_14_v2	1165695	1166695	PKNH_1427200	CSdomainprotein,putative	22.4975	16.2527	45.3601	45.8946	0.495976	0.354131	0.485986
PKNH_13_v2	478877	479877	PKNH_1310300	conservedPlasmodiumprotein,unknownfunction	18.9495	13.9309	43.5139	44.8014	0.435482	0.310948	0.485939
PKNH_06_v2	279141	280141	PKNH_0606300	RNA-bindingprotein,putative	22.4168	15.0235	40.8732	38.3615	0.548447	0.39163	0.485863
PKNH_06_v2	814033	815033	PKNH_0618400	myb2transcriptionfactor,putative(Myb2)	22.2556	16.321	45.734	46.9679	0.486631	0.347493	0.485847
PKNH_07_v2	860249	861249	PKNH_0719800	ribosomeproductionfactor1,putative(RPF1)	21.2073	15.5699	49.9405	51.3408	0.424651	0.303266	0.485697
PKNH_03_v2	360487	361487	PKNH_0307400	S-adenosyl-L-methionine-dependentmethyltransferase,putative	21.2879	17.0039	42.5091	47.5444	0.500785	0.357643	0.485672
PKNH_08_v2	1500237	1501237	PKNH_0832500	phdfingerprotein,putative	21.5298	17.1405	47.3933	52.8315	0.454279	0.324437	0.485641
PKNH_06_v2	900848	901848	PKNH_0620200	conservedPlasmodiumprotein,unknownfunction	19.9978	15.2284	48.2579	51.4401	0.414394	0.296041	0.485205
PKNH_07_v2	1241916	1242916	PKNH_0727900	highmolecularweightrhoptryprotein2,putative(RhopH2)	24.2715	16.8673	46.2949	45.0201	0.52428	0.374662	0.48475
PKNH_10_v2	622804	623804	PKNH_1013800	cytochromecoxidaseassemblyprotein(hemeA:farnesyltransferase),putative	23.0619	16.1845	45.0096	44.1852	0.512377	0.366288	0.484229
PKNH_14_v2	215688	216688	PKNH_1404300	DNAligaseI,putative	23.1426	17.2088	45.3835	47.2065	0.509934	0.364543	0.484222
PKNH_09_v2	710848	711848	PKNH_0916000	insulinase,putative	21.046	15.4333	47.6737	48.896	0.441459	0.315635	0.484022
PKNH_10_v2	1429193	1430193	PKNH_1032300	rhoptry-associatedprotein2,putative(RAP2)	22.82	17.1405	45.8275	48.1406	0.497954	0.356051	0.48393
PKNH_07_v2	25207	26207	PKNH_0700400	tryptophan-richantigen,putative	21.8524	16.3893	48.515	50.8836	0.450426	0.322094	0.483807
PKNH_09_v2	1131465	1132465	PKNH_0925400	conservedPlasmodiumprotein,unknownfunction	19.3527	14.0675	43.4672	44.1852	0.445225	0.318376	0.483805
PKNH_12_v2	3019931	3020931	PKNH_1269300	conservedPlasmodiumprotein,unknownfunction	18.385	13.9309	36.9004	39.0969	0.498233	0.356317	0.483658
PKNH_12_v2	2321521	2322521	PKNH_1251700	glutamate--tRNAligase,putative	20.9654	15.1601	44.5656	45.0598	0.470439	0.336444	0.483641
PKNH_05_v2	404404	405404	PKNH_0509600	bifunctionaldihydrofolatereductase-thymidylatesynthase,putative(DHFR-TS)	22.6587	15.7747	44.3085	43.1318	0.511385	0.365732	0.483621
PKNH_10_v2	734958	735958	PKNH_1016100	conservedPlasmodiumprotein,unknownfunction	19.1914	13.248	40.9199	39.4944	0.468999	0.33544	0.483531
PKNH_08_v2	1259657	1260657	PKNH_0827200	conservedPlasmodiummembraneprotein,unknownfunction	25.4004	18.9843	43.3504	45.2983	0.585932	0.419095	0.483456
PKNH_11_v2	1919429	1920429	PKNH_1141000	citratesynthase-likeprotein,putative	21.4492	15.5016	40.546	40.9653	0.529009	0.378408	0.483349
PKNH_12_v2	2657004	2658004	PKNH_1258500	transcriptionfactorwithAP2domain(s),putative(ApiAP2)	21.7717	15.2284	48.0944	47.0276	0.452687	0.323818	0.483328
PKNH_12_v2	1722626	1723626	PKNH_1239100	conservedPlasmodiumprotein,unknownfunction	20.3203	15.1601	47.3232	49.3531	0.429394	0.307176	0.483236
PKNH_14_v2	2170238	2171238	PKNH_1450200	conservedPlasmodiumprotein,unknownfunction	18.9495	14.7504	42.8596	46.63	0.44213	0.316329	0.483046
PKNH_07_v2	1009694	1010694	PKNH_0723700	conservedPlasmodiumprotein,unknownfunction	21.1267	15.5016	42.1351	43.2113	0.501404	0.358739	0.483036
PKNH_08_v2	1387081	1388081	PKNH_0830400	conservedPlasmodiumprotein,unknownfunction	20.8847	15.4333	43.2335	44.6424	0.483068	0.345709	0.482665
PKNH_14_v2	1525256	1526256	PKNH_1435300	conservedPlasmodiumprotein,unknownfunction	22.9007	15.7064	41.5275	39.7926	0.551459	0.394707	0.482472
PKNH_12_v2	3120115	3121115	PKNH_1271900	alpha/beta-hydrolase,putative	24.1908	17.7551	45.5705	46.7294	0.530843	0.379956	0.482455
PKNH_13_v2	1488631	1489631	PKNH_1332200	ABCtransporterGfamilymember2,putative(ABCG2)	20.6428	14.6138	39.3542	38.918	0.524539	0.375502	0.482227
PKNH_14_v2	475358	476358	PKNH_1410200	conservedPlasmodiumprotein,unknownfunction	21.1267	15.9113	47.2297	49.6711	0.447318	0.320333	0.481728
PKNH_11_v2	2245897	2246897	PKNH_1147900	conservedPlasmodiumprotein,unknownfunction	20.9654	15.9113	43.8878	46.5108	0.477705	0.342099	0.481704
PKNH_07_v2	850808	851808	PKNH_0719600	conservedPlasmodiumprotein,unknownfunction	22.3362	16.2527	48.4215	49.1941	0.461287	0.330379	0.481542
PKNH_08_v2	1120592	1121592	PKNH_0824400	conservedPlasmodiumprotein,unknownfunction	22.2556	15.7747	44.0281	43.5691	0.505486	0.362062	0.481437
PKNH_12_v2	1497317	1498317	PKNH_1233700	ubiquitin-proteinligase,putative	18.4657	13.1115	42.2286	41.8597	0.437279	0.313225	0.481357
PKNH_12_v2	2807367	2808367	PKNH_1262700	conservedPlasmodiumprotein,unknownfunction	22.4975	15.7064	47.5802	46.3716	0.472833	0.338707	0.481292
PKNH_08_v2	191131	192131	PKNH_0803300	conservedPlasmodiumprotein,unknownfunction	25.1585	17.8234	44.5422	44.0461	0.564824	0.404653	0.481115
PKNH_13_v2	187956	188956	PKNH_1304300	cytidinedeaminase,putative	22.0943	15.6381	46.9025	46.3319	0.471069	0.337523	0.48095
PKNH_03_v2	885138	886138	PKNH_0319800	mitochondrialimportinnermembranetranslocasesubunitTIM14,putative(PAM18)	21.5298	15.7747	46.5753	47.6239	0.462258	0.331235	0.480843
PKNH_06_v2	319721	320721	PKNH_0607100	4-hydroxy-3-methylbut-2-en-1-yldiphosphatesynthase,putative(GcpE)	23.4651	16.4576	43.2569	42.3367	0.542459	0.388731	0.480741
PKNH_14_v2	3137068	3138068	PKNH_1471400	conservedPlasmodiumprotein,unknownfunction	21.3686	16.1162	43.6074	45.8946	0.490022	0.351157	0.480732
PKNH_10_v2	609347	610347	PKNH_1013600	carboncataboliterepressorprotein4,putative(CCR4)	20.6428	15.0235	44.3319	45.0201	0.465642	0.333706	0.480642
PKNH_11_v2	1278613	1279613	PKNH_1127000	ferredoxin--NADPreductase,putative	24.1908	16.1162	45.5237	42.3169	0.531389	0.380845	0.480563
PKNH_06_v2	512777	513777	PKNH_0611300	Biotin--acetyl-CoA-carboxylaseligase,putative	20.6428	14.9553	42.5792	43.0324	0.484809	0.347536	0.480256
PKNH_14_v2	751921	752921	PKNH_1416800	inositolpolyphosphatekinase,putative(IPK2)	21.6105	16.4576	41.0134	43.5691	0.526913	0.377736	0.480188
PKNH_12_v2	1354590	1355590	PKNH_1230400	calcineurinsubunitB,putative(CNB)	17.4174	13.4529	43.5607	46.9282	0.399842	0.28667	0.48004
PKNH_09_v2	1486024	1487024	PKNH_0933600	conservedPlasmodiumprotein,unknownfunction	24.4327	18.916	48.5384	52.4141	0.503368	0.360895	0.480035
PKNH_12_v2	1537086	1538086	PKNH_1234500	conservedPlasmodiumprotein,unknownfunction	22.7394	17.4137	45.4069	48.4984	0.500792	0.359057	0.479997
PKNH_12_v2	1319017	1320017	PKNH_1229600	SNAREprotein,putative	19.6752	13.9992	44.4487	44.1057	0.44265	0.317401	0.479858
PKNH_04_v2	123230	124230	PKNH_0403200	E2F-associatedphosphoprotein,putative	21.1267	15.0235	46.2482	45.8549	0.456811	0.327631	0.479525
PKNH_08_v2	1316538	1317538	PKNH_0828600	conservedPlasmodiumprotein,unknownfunction	20.0784	14.4089	38.9569	38.9776	0.5154	0.369671	0.47945
PKNH_04_v2	558823	559823	PKNH_0412800	conservedPlasmodiumprotein,unknownfunction	20.3203	16.5259	39.214	44.4635	0.51819	0.371673	0.479446
PKNH_07_v2	216715	217715	PKNH_0703700	conservedPlasmodiumprotein,unknownfunction	21.3686	15.9113	42.8362	44.4635	0.498844	0.357851	0.479232
PKNH_09_v2	979533	980533	PKNH_0921600	conservedPlasmodiumprotein,unknownfunction	21.1267	15.5699	42.9531	44.1256	0.491855	0.352854	0.479161
PKNH_14_v2	2150189	2151189	PKNH_1449500	thioredoxin-likeassociatedprotein1,putative(TLAP1)	17.9818	13.1115	40.2656	40.9255	0.44658	0.320375	0.479157
PKNH_14_v2	3037705	3038705	PKNH_1469000	proteinphosphatasePPM4,putative(PPM4)	19.8365	15.2284	41.6444	44.5629	0.476331	0.341728	0.479114
PKNH_10_v2	1144794	1145794	PKNH_1025200	transcriptionfactorIIb,putative	18.1431	13.9992	33.839	36.3937	0.536159	0.38466	0.479078
PKNH_09_v2	1484187	1485187	PKNH_0933500	conservedPlasmodiumprotein,unknownfunction	22.9813	15.4333	46.9726	43.9666	0.489249	0.351023	0.479002
PKNH_06_v2	786550	787550	PKNH_0617800	conservedPlasmodiumprotein,unknownfunction	20.8847	16.1162	44.7993	48.1804	0.466184	0.334497	0.478905
PKNH_06_v2	902601	903601	PKNH_0620300	conservedPlasmodiumprotein,unknownfunction	21.8524	15.5016	47.0661	46.5307	0.464292	0.333148	0.478869
PKNH_12_v2	728922	729922	PKNH_1216200	tRNA3'-trailersequenceRNase,putative	20.0784	15.365	47.5335	50.6848	0.422405	0.303148	0.478605
PKNH_14_v2	889830	890830	PKNH_1420200	conservedPlasmodiumprotein,unknownfunction	20.7235	15.4333	46.9492	48.7171	0.441403	0.316794	0.478549
PKNH_09_v2	656734	657734	PKNH_0914500	heatshockprotein101,putative(HSP101)	20.3203	14.9553	37.508	38.4608	0.541759	0.388845	0.478455
PKNH_12_v2	1258898	1259898	PKNH_1228300	glucose-6-phosphatedehydrogenase-6-phosphogluconolactonase,putative(GluPho)	21.1267	16.1162	47.7204	50.7047	0.442718	0.317844	0.478069
PKNH_04_v2	194438	195438	PKNH_0405000	palmitoyltransferase,putative(DHHC11)	21.7717	16.0479	40.0786	41.1442	0.543225	0.39004	0.477926
PKNH_07_v2	980420	981420	PKNH_0722700	splicingfactor3Asubunit3,putative(SF3A3)	19.272	15.2967	43.2802	47.8425	0.445284	0.31973	0.477871
PKNH_11_v2	227037	228037	PKNH_1105300	conservedPlasmodiumprotein,unknownfunction	20.3203	15.7747	46.7389	50.5258	0.434762	0.312211	0.477706
PKNH_04_v2	987194	988194	PKNH_0422000	ERmembraneproteincomplexsubunit4,putative(EMC4)	20.3203	15.0918	45.6873	47.2462	0.444769	0.319429	0.477562
PKNH_12_v2	1529414	1530414	PKNH_1234300	transcriptionfactorwithAP2domain(s),putative(ApiAP2)	21.4492	15.843	45.734	47.0276	0.468999	0.336887	0.477319
PKNH_12_v2	2643953	2644953	PKNH_1258200	tRNAguanosine-2'-O-methyltransferase,putative	23.2232	17.7551	46.0378	48.9953	0.504438	0.362384	0.477158
PKNH_14_v2	1594627	1595627	PKNH_1437400	zincfingerprotein,putative	20.6428	16.2527	48.1177	52.7321	0.429006	0.308213	0.477073
PKNH_11_v2	1164327	1165327	PKNH_1124300	conservedPlasmodiumprotein,unknownfunction	25.1585	18.2331	49.8704	50.3072	0.504478	0.362435	0.477067
PKNH_06_v2	304694	305694	PKNH_0606700	serine/arginine-richsplicingfactor4,putative(SRSF4)	21.046	16.2527	46.5286	50.009	0.452324	0.324996	0.476937
PKNH_09_v2	247885	248885	PKNH_0905000	DNArepairproteinRAD51,putative(RAD51)	21.933	15.9796	45.9677	46.6102	0.477139	0.342835	0.476897
PKNH_02_v2	212540	213540	PKNH_0205000	secretedookineteprotein,putative(PSOP24)	17.7399	12.7017	34.8672	34.744	0.508785	0.36558	0.47687
PKNH_09_v2	511362	512362	PKNH_0911500	mitogen-activatedproteinkinase2,putative(MAPK2)	19.4333	14.0675	43.9813	44.3045	0.441854	0.317519	0.476728
PKNH_12_v2	367663	368663	PKNH_1208000	conservedPlasmodiumprotein,unknownfunction	21.046	14.8187	42.2754	41.4224	0.497831	0.357746	0.47672
PKNH_07_v2	36025	37025	PKNH_0700600	conservedPlasmodiumprotein,unknownfunction	21.8524	15.5699	51.3427	50.9035	0.425618	0.305871	0.476638
PKNH_11_v2	1558028	1559028	PKNH_1133700	conservedPlasmodiumprotein,unknownfunction	21.6911	15.5699	44.3786	44.3244	0.488774	0.351272	0.47658
PKNH_14_v2	1216744	1217744	PKNH_1428200	karyopherinalpha,putative	19.5139	14.2724	43.0465	43.8076	0.453321	0.325797	0.476559
PKNH_03_v2	670882	671882	PKNH_0314000	conservedPlasmodiummembraneprotein,unknownfunction	25.0778	19.4623	45.0797	48.6773	0.556299	0.399823	0.4765
PKNH_05_v2	484424	485424	PKNH_0510900	traffickingproteinparticlecomplexsubunit3,putative(BET3)	19.1108	13.9992	39.027	39.7727	0.489682	0.35198	0.47635
PKNH_07_v2	490789	491789	PKNH_0709600	conservedPlasmodiumprotein,unknownfunction	36.2862	25.7449	44.9862	44.4039	0.806607	0.579789	0.476338
PKNH_13_v2	816456	817456	PKNH_1318400	nucleosidetransporter2,putative(NT2)	20.6428	15.2284	45.6873	46.8884	0.451828	0.32478	0.476312
PKNH_12_v2	1089678	1090678	PKNH_1224500	conservedPlasmodiumprotein,unknownfunction	24.7553	17.96	44.1917	44.6027	0.56018	0.402666	0.476306
PKNH_13_v2	1492598	1493598	PKNH_1332400	dynein-associatedprotein,putative	20.0784	13.9309	38.84	37.4869	0.516952	0.37162	0.476199
PKNH_01_v2	271379	272379	PKNH_0104600	conservedPlasmodiumprotein,unknownfunction	23.0619	16.7308	47.5335	47.9618	0.485172	0.348836	0.475946
PKNH_03_v2	462595	463595	PKNH_0310300	ribosomalprotein,putative	18.9495	15.5699	41.2237	47.1071	0.459675	0.330521	0.475871
PKNH_11_v2	2228370	2229370	PKNH_1147400	dihydroorotatedehydrogenase,putative(DHODH)	20.4009	14.7504	43.2101	43.4498	0.472133	0.339481	0.47586
PKNH_13_v2	616508	617508	PKNH_1313000	perforin-likeprotein5,putative(PLP5)	23.707	16.5942	45.1031	43.907	0.525618	0.37794	0.475858
PKNH_04_v2	686821	687821	PKNH_0416200	hexosetransporter,putative(HT)	19.4333	13.5212	41.4107	40.0708	0.469282	0.337433	0.475855
PKNH_13_v2	2471649	2472649	PKNH_1355200	conservedPlasmodiumprotein,unknownfunction	22.9813	16.321	50.478	49.85	0.455274	0.327402	0.47567
PKNH_11_v2	367619	368619	PKNH_1108900	calpain,putative(Pcalp)	22.0943	17.3454	44.2851	48.3394	0.49891	0.358825	0.475499
PKNH_08_v2	702600	703600	PKNH_0815600	conservedPlasmodiumprotein,unknownfunction	21.2073	16.1162	44.5656	47.0872	0.475867	0.342263	0.475454
PKNH_14_v2	256008	257008	PKNH_1405400	transcriptionfactorwithAP2domain(s),putative(ApiAP2)	22.4168	17.2088	49.3329	52.6526	0.454399	0.326837	0.475389
PKNH_12_v2	1445727	1446727	PKNH_1232600	transcriptionfactorwithAP2domain(s),putative(ApiAP2)	21.4492	14.8187	41.3873	39.7528	0.518256	0.372771	0.475373
PKNH_02_v2	302010	303010	PKNH_0207200	calcium-transportingATPase,putative(ATP6)	21.2879	15.0235	43.3737	42.5554	0.490802	0.353034	0.475334
PKNH_03_v2	160153	161153	PKNH_0303100	ATP-dependentRNAhelicase,putative	21.4492	16.1162	45.5003	47.5245	0.471408	0.339114	0.475208
PKNH_08_v2	705949	706949	PKNH_0815700	hsp60,putative	20.9654	15.5699	45.0563	46.5108	0.465316	0.334759	0.475088
PKNH_08_v2	1617906	1618906	PKNH_0836000	membranemagnesiumtransporter,putative	19.9171	15.843	42.2286	46.6897	0.47165	0.339325	0.475046
PKNH_14_v2	2605089	2606089	PKNH_1459200	SICAvar,typeI(fragment)	22.7394	16.0479	40.7563	39.9714	0.557936	0.401485	0.474755
PKNH_09_v2	200501	201501	PKNH_0904200	DEAD/DEAHboxhelicase,putative	18.4657	13.5895	39.9618	40.8659	0.462084	0.332539	0.474632
PKNH_14_v2	287986	288986	PKNH_1406200	conservedPlasmodiumprotein,unknownfunction	19.0301	14.2041	49.5199	51.3606	0.384292	0.276556	0.474629
PKNH_05_v2	176207	177207	PKNH_0504200	vacuolarproteinsorting-associatedprotein2,putative(VPS2)	19.9171	15.0235	43.2569	45.3381	0.460438	0.331366	0.47458
PKNH_14_v2	1847232	1848232	PKNH_1442500	DNAgyrasesubunitA,putative	20.3203	14.6821	38.8634	39.0174	0.522865	0.376296	0.474569
PKNH_08_v2	502006	503006	PKNH_0811500	DNArepairproteinRAD23,putative	22.9813	16.8673	49.5199	50.4861	0.464082	0.334098	0.474109
PKNH_08_v2	1460059	1461059	PKNH_0831700	conservedPlasmodiumprotein,unknownfunction	23.1426	16.7308	43.327	43.5094	0.534138	0.384533	0.474105
PKNH_07_v2	456101	457101	PKNH_0708900	DNAprimaselargesubunit,putative	22.0137	16.2527	42.3922	43.4697	0.519287	0.373886	0.473934
PKNH_07_v2	909405	910405	PKNH_0720800	conservedPlasmodiumprotein,unknownfunction	21.2879	16.1162	45.7808	48.1208	0.464996	0.334911	0.47344
PKNH_10_v2	916243	917243	PKNH_1020500	ras-relatedproteinRab-1B,putative(RAB1b)	22.9813	17.7551	44.0514	47.2462	0.521693	0.3758	0.473237
PKNH_13_v2	2371869	2372869	PKNH_1352400	RINGzincfingerprotein,putative	19.5946	14.0675	41.0835	40.9454	0.476946	0.343567	0.473232
PKNH_01_v2	53084	54084	PKNH_0101200	conservedPlasmodiumprotein,unknownfunction	21.3686	15.0918	48.3514	47.4052	0.441944	0.318357	0.473215
PKNH_10_v2	195473	196473	PKNH_1003800	conservedPlasmodiumprotein,unknownfunction	22.82	15.2967	44.7291	41.6212	0.510182	0.367522	0.473183
PKNH_09_v2	1222287	1223287	PKNH_0927700	conservedPlasmodiumprotein,unknownfunction	19.1914	15.2284	43.7243	48.1605	0.438918	0.316201	0.473111
PKNH_06_v2	958489	959489	PKNH_0621600	pyruvatekinase2,putative	22.7394	16.3893	48.2579	48.2798	0.471206	0.339465	0.473095
PKNH_07_v2	122412	123412	PKNH_0702200	prefoldinsubunit4,putative	21.2073	15.7064	45.477	46.7493	0.46633	0.335971	0.473016
PKNH_14_v2	1640135	1641135	PKNH_1438400	secretedookineteprotein,putative(PSOP17)	20.9654	14.1358	44.1215	41.2833	0.475174	0.34241	0.472733
PKNH_06_v2	745931	746931	PKNH_0616700	conservedPlasmodiumprotein,unknownfunction	20.8041	14.6138	43.0232	41.9392	0.483555	0.348452	0.472721
PKNH_09_v2	207607	208607	PKNH_0904300	dna2/nam7helicasefamilymember,putative	20.6428	15.2284	43.7476	44.7815	0.471861	0.34006	0.472573
PKNH_09_v2	1050604	1051604	PKNH_0923400	smallnuclearribonucleoproteinSmD1,putative(SNRPD1)	19.7558	15.5699	42.5324	46.5108	0.464488	0.334759	0.47252
PKNH_04_v2	862134	863134	PKNH_0419900	chromatinassemblyfactor1P55subunit,putative	19.3527	13.6578	36.9237	36.1552	0.524127	0.377755	0.472466
PKNH_10_v2	1046440	1047440	PKNH_1023100	topoisomeraseI,putative	24.6746	17.2088	47.7204	46.1729	0.517066	0.372703	0.47232
PKNH_10_v2	523167	524167	PKNH_1011400	ribosomallargesubunitpseudouridylatesynthase,putative	20.9654	15.5699	45.7808	47.1667	0.457952	0.330104	0.472277
PKNH_14_v2	3122195	3123195	PKNH_1470900	conservedPlasmodiumprotein,unknownfunction	24.4327	16.8673	47.6737	45.6561	0.512499	0.369442	0.472198
PKNH_12_v2	1229703	1230703	PKNH_1227400	6-phosphogluconatedehydrogenase,decarboxylating,putative	21.2879	15.7064	45.8509	46.9282	0.464285	0.33469	0.472186
PKNH_07_v2	1411526	1412526	PKNH_0732400	conservedPlasmodiumprotein,unknownfunction	16.0466	12.2237	35.4748	37.4869	0.452338	0.326079	0.472179
PKNH_12_v2	777591	778591	PKNH_1217500	YL1nuclearprotein,putative	22.4168	16.2527	49.5666	49.85	0.452256	0.326032	0.472126
PKNH_10_v2	804297	805297	PKNH_1017700	aminoacidtransporter,putative	22.4975	15.843	43.1167	42.1181	0.521782	0.376157	0.472113
PKNH_09_v2	2133137	2134137	PKNH_0946400	histoneRNAhairpin-bindingprotein,putative	15.6434	10.7214	24.608	23.3945	0.635704	0.458287	0.472103
PKNH_07_v2	262178	263178	PKNH_0704700	tubulin-specificchaperone,putative	18.7076	13.6578	47.8139	48.4189	0.391259	0.282076	0.47204
PKNH_14_v2	393402	394402	PKNH_1408600	carbamoylphosphatesynthetase,putative	20.6428	15.7064	42.696	45.0598	0.483483	0.348568	0.472026
PKNH_12_v2	3015568	3016568	PKNH_1269100	CPW-WPCfamilyprotein,putative	23.8683	17.2088	46.9259	46.9282	0.508638	0.366705	0.47202
PKNH_06_v2	20484	21484	PKNH_0600400	Plasmodiumexportedprotein(PHIST),unknownfunction	24.0296	16.2527	45.8743	43.0324	0.523814	0.377685	0.47187
PKNH_11_v2	1565877	1566877	PKNH_1134000	pyridoxalkinase,putative(PDXK)	21.4492	16.8673	45.4536	49.5718	0.471892	0.34026	0.47182
PKNH_10_v2	844797	845797	PKNH_1018300	kinase,putative	19.9978	14.8187	43.6074	44.8014	0.458587	0.330764	0.471393
PKNH_01_v2	657689	658689	PKNH_0114300	GTPase-activatingprotein,putative	22.4975	16.5942	46.0846	47.127	0.488178	0.352117	0.471355
PKNH_10_v2	321100	322100	PKNH_1007200	RNAmethyltransferase,putative	23.707	16.7991	48.3982	47.5444	0.489832	0.353335	0.471251
PKNH_12_v2	2997440	2998440	PKNH_1268500	conservedPlasmodiumprotein,unknownfunction	22.1749	16.1845	46.2248	46.7692	0.479719	0.34605	0.471206
PKNH_10_v2	1276180	1277180	PKNH_1028700	conservedprotein,unknownfunction	19.4333	14.4089	40.3824	41.5019	0.481232	0.347187	0.471021
PKNH_12_v2	746697	747697	PKNH_1216800	ATPsynthase(C/AC39)subunit,putative	18.1431	14.5455	47.3465	52.6128	0.383198	0.276463	0.471004
PKNH_12_v2	2463752	2464752	PKNH_1254600	conservedPlasmodiumprotein,unknownfunction	23.4651	17.1405	45.4536	46.0139	0.516243	0.372507	0.470783
PKNH_08_v2	691525	692525	PKNH_0815200	conservedprotein,unknownfunction	23.9489	17.2771	51.109	51.0824	0.468585	0.33822	0.470347
PKNH_12_v2	2589795	2590795	PKNH_1257400	aminomethyltransferase,putative	20.7235	16.2527	45.734	49.691	0.453131	0.327075	0.470306
PKNH_09_v2	1671969	1672969	PKNH_0937300	transcriptionfactorwithAP2domain(s),putative(ApiAP2)	21.933	15.9113	49.6601	49.9096	0.441662	0.318802	0.470282
PKNH_10_v2	727178	728178	PKNH_1015900	FACTcomplexsubunitSPT16,putative(FACT-L)	21.2073	14.9553	45.6172	44.5629	0.464897	0.3356	0.470169
PKNH_07_v2	1348428	1349428	PKNH_0730300	conservedprotein,unknownfunction	21.046	14.6821	43.4205	41.9591	0.484702	0.349915	0.470095
PKNH_09_v2	1186896	1187896	PKNH_0926800	GPI-anchortransamidase,putative(GPI8)	18.7076	13.6578	41.4341	41.8995	0.451503	0.325966	0.470014
PKNH_08_v2	344129	345129	PKNH_0807300	conservedPlasmodiumprotein,unknownfunction	20.7235	15.0918	47.9074	48.3195	0.432574	0.312334	0.46986
PKNH_11_v2	612548	613548	PKNH_1113200	rhomboidproteaseROM7,putative(ROM7)	22.4168	17.1405	44.659	47.286	0.501955	0.362486	0.469633
PKNH_04_v2	696172	697172	PKNH_0416500	dyneinlightchain,putative	23.4651	17.1405	40.7797	41.2435	0.575411	0.415593	0.469423
PKNH_04_v2	463461	464461	PKNH_0410500	syntaxin,putative	21.3686	16.4576	46.5286	49.6115	0.459257	0.33173	0.469295
PKNH_12_v2	194186	195186	PKNH_1203700	phosphoribosylpyrophosphatesynthetase,putative	19.4333	15.2284	43.2569	46.9282	0.449253	0.324504	0.469291
PKNH_07_v2	546669	547669	PKNH_0711500	conservedPlasmodiumprotein,unknownfunction	19.6752	15.0235	41.6678	44.0461	0.472192	0.341086	0.469239
PKNH_14_v2	1877129	1878129	PKNH_1442900	irontransporter,putative	22.7394	17.4137	45.921	48.6773	0.495185	0.357738	0.469067
PKNH_12_v2	142497	143497	PKNH_1202500	GTPase-activatingprotein,putative	22.7394	15.5016	44.659	42.138	0.509178	0.367877	0.468948
PKNH_09_v2	192104	193104	PKNH_0903900	exonuclease,putative	19.5946	13.7943	40.4525	39.4149	0.484385	0.349977	0.468896
PKNH_11_v2	1718605	1719605	PKNH_1137900	eukaryotictranslationinitiationfactor3subunitL,putative(EIF3L)	19.6752	15.4333	43.3737	47.0673	0.453621	0.327899	0.468236
PKNH_03_v2	434570	435570	PKNH_0309900	conservedPlasmodiumprotein,unknownfunction	18.4657	14.1358	44.659	47.286	0.413482	0.298943	0.467957
PKNH_13_v2	654676	655676	PKNH_1313900	conservedPlasmodiumprotein,unknownfunction	21.5298	15.4333	45.5471	45.1592	0.472693	0.341753	0.467949
PKNH_09_v2	522586	523586	PKNH_0911800	GTPase-activatingprotein,putative	21.6911	16.3893	44.0514	46.0338	0.492404	0.356028	0.467855
PKNH_12_v2	2922893	2923893	PKNH_1266100	MSP7-likeprotein	24.4327	17.96	46.9025	47.6835	0.520925	0.37665	0.467851
PKNH_04_v2	1048988	1049988	PKNH_0423300	conservedPlasmodiumprotein,unknownfunction	19.272	13.7943	44.6357	44.1852	0.431762	0.312193	0.467799
PKNH_14_v2	2053324	2054324	PKNH_1447500	leucine-richrepeatprotein(LRR13)	20.4816	15.365	42.4156	44.0064	0.482879	0.349154	0.467799
PKNH_07_v2	634218	635218	PKNH_0713800	glycolipidtransferprotein,putative(GLTP)	20.6428	14.7504	45.6406	45.0996	0.45229	0.327063	0.467681
PKNH_09_v2	508130	509130	PKNH_0911400	conservedPlasmodiumprotein,unknownfunction	19.3527	14.1358	43.6074	44.0461	0.443794	0.320932	0.467623
PKNH_13_v2	2198107	2199107	PKNH_1348800	conservedPlasmodiumprotein,unknownfunction	19.272	14.4772	48.0476	49.9096	0.401102	0.290068	0.467577
PKNH_13_v2	2213509	2214509	PKNH_1349100	DNAdamage-inducibleprotein1,putative(DDI1)	25.3197	17.6868	44.6123	43.092	0.56755	0.410443	0.467566
PKNH_02_v2	513412	514412	PKNH_0212000	proteasomesubunitalphatype-5,putative	21.4492	15.5699	46.4819	46.6499	0.461453	0.333761	0.467369
PKNH_13_v2	2024627	2025627	PKNH_1345100	conservedPlasmodiumprotein,unknownfunction	20.0784	14.6138	45.6873	45.9741	0.439474	0.31787	0.467341
PKNH_08_v2	874125	875125	PKNH_0819300	peptidase,putative	21.1267	15.7064	47.4166	48.7369	0.445555	0.322269	0.467337
PKNH_07_v2	78874	79874	PKNH_0701300	conservedPlasmodiumprotein,unknownfunction	19.1914	14.4089	43.4672	45.1194	0.441515	0.31935	0.46732
PKNH_14_v2	665297	666297	PKNH_1414400	conservedPlasmodiumprotein,unknownfunction	18.6269	13.3163	44.7291	44.2051	0.416438	0.301239	0.467193
PKNH_04_v2	656848	657848	PKNH_0415000	26SproteasomeregulatorysubunitRPN1,putative(RPN1)	21.8524	15.5016	46.4585	45.5567	0.470364	0.34027	0.467095
PKNH_12_v2	3060666	3061666	PKNH_1270600	conservedPlasmodiumprotein,unknownfunction	21.933	17.0722	47.3465	50.9432	0.463244	0.335122	0.467086
PKNH_11_v2	696247	697247	PKNH_1115200	ubiquitin-conjugatingenzyme,putative	20.3203	14.887	43.3036	43.8473	0.469252	0.339519	0.46687
PKNH_14_v2	1060617	1061617	PKNH_1424200	conservedPlasmodiumprotein,unknownfunction	21.2879	15.2967	47.2531	46.9282	0.450508	0.32596	0.466859
PKNH_08_v2	446882	447882	PKNH_0809600	kinesin-4,putative	22.1749	16.7308	46.6688	48.6574	0.475155	0.343849	0.466622
PKNH_07_v2	630406	631406	PKNH_0713600	conservedPlasmodiumprotein,unknownfunction	19.7558	15.2967	44.4955	47.604	0.443995	0.321332	0.466479
PKNH_11_v2	1980192	1981192	PKNH_1142500	GTP-bindingprotein,putative	20.4009	14.7504	39.658	39.6137	0.514421	0.372356	0.466266
PKNH_13_v2	2526654	2527654	PKNH_1356600	Plasmodiumexportedprotein,unknownfunction	14.3532	10.7214	28.6276	29.5363	0.501376	0.362991	0.465961
PKNH_07_v2	815148	816148	PKNH_0718500	ADP-ribosylationfactor,putative	22.0137	15.2284	44.7525	42.7541	0.491899	0.356186	0.465732
PKNH_14_v2	760977	761977	PKNH_1417100	hypotheticalprotein,conservedinApicomplexanspecies	23.8683	16.7991	46.0145	44.7219	0.518713	0.375635	0.465605
PKNH_10_v2	425472	426472	PKNH_1009500	DnaJprotein,putative	20.4009	14.6821	46.6221	46.3319	0.43758	0.31689	0.465566
PKNH_14_v2	443071	444071	PKNH_1409400	conservedPlasmodiumprotein,unknownfunction	20.2397	15.6381	48.1411	51.3606	0.420425	0.304477	0.465516
PKNH_11_v2	1192298	1193298	PKNH_1125000	conservedPlasmodiumprotein,unknownfunction	28.9484	20.7598	45.29	44.8412	0.639179	0.462963	0.465323
PKNH_11_v2	1443831	1444831	PKNH_1131000	celldivisioncycleprotein48homologue,putative	21.933	16.5259	42.0417	43.7281	0.521696	0.377924	0.465114
PKNH_08_v2	1624045	1625045	PKNH_0836300	FAD-dependentglycerol-3-phosphatedehydrogenase,putative	21.046	16.0479	38.9569	41.005	0.540238	0.391364	0.465082
PKNH_02_v2	285260	286260	PKNH_0206700	ras-relatedproteinRab-5C,putative(RAB5c)	16.4498	12.0871	33.8624	34.3464	0.485784	0.351918	0.465077
PKNH_12_v2	337504	338504	PKNH_1207100	splicingfactor1,putative(SF1)	19.9978	15.7064	44.5889	48.3394	0.448493	0.324919	0.465004
PKNH_11_v2	2290665	2291665	PKNH_1148900	conservedPlasmodiumprotein,unknownfunction	21.6911	16.321	48.3047	50.168	0.449047	0.325327	0.464978
PKNH_11_v2	2006993	2007993	PKNH_1143000	uroporphyrinogenIIIdecarboxylase,putative(UROD)	20.4816	14.6138	39.8449	39.236	0.514033	0.372459	0.46478
PKNH_02_v2	534749	535749	PKNH_0212500	conservedPlasmodiumprotein,unknownfunction	20.8041	15.365	50.1041	51.0625	0.415218	0.300906	0.464556
PKNH_12_v2	1741757	1742757	PKNH_1239400	proteintransportproteinSEC7,putative(SEC7)	19.9978	14.8187	50.6183	51.7582	0.395071	0.286306	0.464551
PKNH_13_v2	1693464	1694464	PKNH_1338600	conservedPlasmodiumprotein,unknownfunction	20.8041	15.2967	45.2199	45.8747	0.460065	0.333445	0.464388
PKNH_13_v2	1116575	1117575	PKNH_1324900	lysophospholipase,putative	24.3521	18.7794	47.9541	51.0227	0.507821	0.36806	0.46438
PKNH_14_v2	2166083	2167083	PKNH_1450100	proteintransportproteinSEC13,putative(SEC13)	19.4333	16.2527	41.4107	47.7829	0.469282	0.340136	0.464342
PKNH_02_v2	222192	223192	PKNH_0205300	mitochondrialcarrierprotein,putative	19.4333	14.6138	38.1623	39.5938	0.509228	0.369093	0.464326
PKNH_14_v2	2475209	2476209	PKNH_1456000	conservedPlasmodiumprotein,unknownfunction	18.1431	13.6578	43.9813	45.676	0.412519	0.299015	0.464242
PKNH_10_v2	1277889	1278889	PKNH_1028800	conservedPlasmodiumprotein,unknownfunction	18.7882	13.0432	43.0232	41.2038	0.436699	0.316553	0.464192
PKNH_14_v2	1753702	1754702	PKNH_1440600	conservedPlasmodiumprotein,unknownfunction	24.4327	17.6185	49.4732	49.214	0.493857	0.357998	0.464144
PKNH_04_v2	253531	254531	PKNH_0406300	conservedPlasmodiumprotein,unknownfunction	24.5134	18.1648	49.0058	50.0885	0.500214	0.362654	0.463952
PKNH_11_v2	609154	610154	PKNH_1113000	zincfingerprotein,putative	23.1426	16.9356	47.5569	48.0015	0.48663	0.352814	0.463917
PKNH_12_v2	620585	621585	PKNH_1214300	conservedPlasmodiummembraneprotein,unknownfunction	23.1426	15.6381	42.9998	40.0708	0.538203	0.390262	0.463707
PKNH_09_v2	1813174	1814174	PKNH_0940000	conservedPlasmodiumprotein,unknownfunction	20.8847	14.6821	41.9716	40.687	0.497591	0.360855	0.463543
PKNH_01_v2	646314	647314	PKNH_0114000	gametereleaseprotein,putative(GAMER)	19.3527	14.6138	43.771	45.5766	0.442135	0.320643	0.463521
PKNH_14_v2	3010188	3011188	PKNH_1468300	conservedPlasmodiumprotein,unknownfunction	22.4975	15.7747	45.1264	43.6287	0.498544	0.361567	0.463458
PKNH_04_v2	460223	461223	PKNH_0410400	conservedPlasmodiumprotein,unknownfunction	22.5781	15.9113	46.809	45.4772	0.482345	0.349874	0.46323
PKNH_08_v2	1619819	1620819	PKNH_0836100	conservedPlasmodiumprotein,unknownfunction	18.5463	14.2724	36.8536	39.0969	0.503243	0.365052	0.463152
PKNH_01_v2	531252	532252	PKNH_0111700	RNA-helicase,putative	21.5298	15.7747	42.5091	42.933	0.506475	0.367426	0.463038
PKNH_14_v2	1682737	1683737	PKNH_1439200	conservedPlasmodiumprotein,unknownfunction	21.046	15.5699	42.5324	43.3703	0.494823	0.358999	0.462932
PKNH_12_v2	1214268	1215268	PKNH_1226900	proteintyrosinephosphatase,putative(PTP1)	23.1426	16.4576	44.4721	43.589	0.520385	0.377563	0.462861
PKNH_04_v2	1028041	1029041	PKNH_0422800	conservedPlasmodiumprotein,unknownfunction	22.7394	16.6625	47.9074	48.3792	0.474653	0.344415	0.462728
PKNH_10_v2	188462	189462	PKNH_1003500	apicoplastTIC22protein,putative(TIC22)	21.2879	15.4333	49.0058	48.9556	0.434396	0.315251	0.462508
PKNH_08_v2	1113446	1114446	PKNH_0824300	kinesin-5,putative(EG5)	19.5946	15.0918	40.5928	43.0722	0.482711	0.350384	0.462224
PKNH_13_v2	425272	426272	PKNH_1309000	conservedPlasmodiumprotein,unknownfunction	21.6105	15.9113	47.2297	47.9021	0.457562	0.332163	0.462075
PKNH_14_v2	1986318	1987318	PKNH_1445800	conservedPlasmodiumprotein,unknownfunction	17.498	12.4286	40.4058	39.5342	0.433057	0.314376	0.462065
PKNH_07_v2	971104	972104	PKNH_0722500	conservedPlasmodiumprotein,unknownfunction	20.6428	15.4333	45.6873	47.0474	0.451828	0.328037	0.461914
PKNH_08_v2	1863162	1864162	PKNH_0841000	Plasmodiumexportedprotein,unknownfunction	26.2067	20.0086	49.146	51.6786	0.533242	0.387174	0.461808
PKNH_14_v2	1293093	1294093	PKNH_1429700	cullin-1,putative(CUL1)	23.2232	16.321	52.5112	50.824	0.442252	0.321128	0.461722
PKNH_13_v2	2451505	2452505	PKNH_1354800	conservedPlasmodiumprotein,unknownfunction	22.0137	16.321	46.1781	47.1468	0.476713	0.346174	0.461623
PKNH_08_v2	1216900	1217900	PKNH_0826200	conservedPlasmodiumprotein,unknownfunction	21.2073	14.5455	44.0047	41.5616	0.481933	0.349974	0.461582
PKNH_04_v2	739832	740832	PKNH_0417100	conservedPlasmodiumprotein,unknownfunction	22.82	15.1601	46.0846	42.1579	0.495176	0.359603	0.461538
PKNH_12_v2	2885056	2886056	PKNH_1264800	RanBPMandCLTH-likeprotein,putative	22.82	16.7991	44.5889	45.1989	0.511787	0.371671	0.461518
PKNH_12_v2	1118315	1119315	PKNH_1225200	mitochondrialribosomalproteinL28precursor,putative	20.3203	14.8187	48.0009	48.2003	0.423332	0.30744	0.461483
PKNH_03_v2	458285	459285	PKNH_0310200	conservedPlasmodiumprotein,unknownfunction	20.0784	15.5699	43.1167	46.0338	0.465676	0.338228	0.461331
PKNH_11_v2	1253291	1254291	PKNH_1126400	tyrosinekinase-likeprotein,putative(TKL4)	22.82	16.1162	41.9482	40.7864	0.544004	0.395137	0.461266
PKNH_01_v2	779854	780854	PKNH_0116900	glutamatedehydrogenase,putative(GDH3)	18.2238	13.7943	39.8683	41.5417	0.4571	0.332059	0.46107
PKNH_14_v2	1583284	1584284	PKNH_1437000	conservedPlasmodiumprotein,unknownfunction	21.4492	15.2967	47.44	46.5704	0.452133	0.328464	0.461013
PKNH_01_v2	224341	225341	PKNH_0103700	conservedPlasmodiumprotein,unknownfunction	20.3203	14.9553	44.402	44.9803	0.457644	0.332486	0.460933
PKNH_09_v2	1423362	1424362	PKNH_0932400	conservedPlasmodiumprotein,unknownfunction	20.8041	15.7064	47.5335	49.3929	0.437672	0.317989	0.460874
PKNH_13_v2	1609904	1610904	PKNH_1335800	conservedPlasmodiumprotein,unknownfunction	21.6105	16.2527	41.5743	43.0324	0.519804	0.377685	0.460784
PKNH_10_v2	1113235	1114235	PKNH_1024600	SNAPprotein(solubleN-ethylmaleimide-sensitivefactorattachmentprotein),putative	20.6428	15.7064	45.5938	47.7431	0.452755	0.328977	0.460741
PKNH_04_v2	1101774	1102774	PKNH_0424500	traffickingproteinparticlecomplexsubunit5,putative	24.2715	17.8234	44.3319	44.8014	0.547495	0.397831	0.460689
PKNH_13_v2	938665	939665	PKNH_1321000	conservedPlasmodiumprotein,unknownfunction	21.6911	16.1845	41.8313	42.9529	0.518538	0.376796	0.460663
PKNH_13_v2	240406	241406	PKNH_1305500	highmobilitygroupproteinB3,putative(HMGB3)	21.6105	16.5942	48.8889	51.6588	0.442033	0.321227	0.460561
PKNH_14_v2	3051674	3052674	PKNH_1469400	conservedPlasmodiumprotein,unknownfunction	21.046	15.1601	41.5976	41.2237	0.505943	0.367752	0.46024
PKNH_13_v2	1360350	1361350	PKNH_1329600	ribosomalproteinL15,putative	21.2073	15.5016	41.0134	41.2435	0.517082	0.375856	0.460215
PKNH_13_v2	319908	320908	PKNH_1306900	conservedPlasmodiumprotein,unknownfunction	23.4651	17.4819	44.215	45.3182	0.530705	0.385759	0.460209
PKNH_13_v2	531925	532925	PKNH_1311700	lysine-specifichistonedemethylase1,putative(LSD1)	22.7394	16.7991	43.771	44.4834	0.519508	0.377649	0.460102
PKNH_06_v2	612317	613317	PKNH_0613600	innermembranecomplexprotein1m,putative(IMC1m)	24.3521	17.6868	46.4585	46.4114	0.524169	0.381087	0.45991
PKNH_13_v2	989665	990665	PKNH_1322200	conservedPlasmodiumprotein,unknownfunction	20.8041	14.5455	41.3172	39.7329	0.503522	0.366082	0.459887
PKNH_12_v2	2289194	2290194	PKNH_1250800	lysine--tRNAligase,putative	19.0301	15.0918	41.2004	44.9405	0.461891	0.335817	0.459876
PKNH_13_v2	1454946	1455946	PKNH_1331500	selenoprotein,putative(Sel4)	21.933	15.6381	46.4351	45.5368	0.472337	0.343417	0.459855
PKNH_08_v2	1027053	1028053	PKNH_0822600	conservedprotein,unknownfunction	21.6105	17.8917	39.658	45.1592	0.544922	0.396192	0.45985
PKNH_10_v2	907721	908721	PKNH_1020300	conservedPlasmodiumprotein,unknownfunction	18.5463	14.1358	38.6998	40.5677	0.479235	0.34845	0.459783
PKNH_02_v2	346945	347945	PKNH_0208100	conservedPlasmodiumprotein,unknownfunction	23.707	18.3697	42.3221	45.0996	0.560157	0.407314	0.459688
PKNH_03_v2	907530	908530	PKNH_0320100	conservedPlasmodiumprotein,unknownfunction	21.046	15.4333	41.1536	41.5019	0.511401	0.37187	0.459658
PKNH_14_v2	613923	614923	PKNH_1413500	eukaryotictranslationinitationfactor4gamma,putative(EIF4G)	20.3203	15.7064	44.1683	46.9481	0.460065	0.334548	0.459625
PKNH_12_v2	1245292	1246292	PKNH_1227900	conservedPlasmodiumprotein,unknownfunction	23.9489	17.8234	48.7487	49.8898	0.491273	0.357255	0.459568
PKNH_06_v2	632627	633627	PKNH_0614100	conservedPlasmodiumprotein,unknownfunction	20.9654	15.9113	44.8927	46.8487	0.467011	0.339632	0.459487
PKNH_08_v2	1632066	1633066	PKNH_0836600	conservedPlasmodiumprotein,unknownfunction	20.3203	15.2284	35.6852	36.7713	0.569432	0.414138	0.459412
PKNH_04_v2	954731	955731	PKNH_0421100	dynein-relatedAAA-typeATPase,putative	22.9813	17.6185	48.6319	51.2612	0.472556	0.3437	0.459334
PKNH_03_v2	135905	136905	PKNH_0302700	conservedPlasmodiumprotein,unknownfunction	22.0137	14.9553	46.6454	43.5691	0.471937	0.343255	0.459315
PKNH_10_v2	202392	203392	PKNH_1004000	peptidyl-prolylcis-transisomerase,putative(CYP23)	21.4492	17.2088	46.5286	51.3209	0.46099	0.335318	0.459206
PKNH_12_v2	414466	415466	PKNH_1209400	conservedPlasmodiumprotein,unknownfunction	23.5457	16.8673	46.0378	45.3381	0.511443	0.372034	0.45914
PKNH_12_v2	1137292	1138292	PKNH_1225600	conservedPlasmodiumprotein,unknownfunction	18.8688	14.887	45.0096	48.8164	0.419217	0.304959	0.459083
PKNH_14_v2	3095113	3096113	PKNH_1470200	conservedPlasmodiummembraneprotein,unknownfunction	20.8847	15.4333	47.9775	48.7369	0.435302	0.316666	0.459056
PKNH_14_v2	927099	928099	PKNH_1421000	signalpeptidase,putative	23.1426	16.2527	50.0574	48.3195	0.462321	0.336359	0.458894
PKNH_11_v2	1327576	1328576	PKNH_1128000	radicalSAMprotein,putative	21.046	15.9796	50.665	52.8712	0.415395	0.302236	0.458807
PKNH_03_v2	394021	395021	PKNH_0308600	conservedPlasmodiumprotein,unknownfunction	18.7882	14.2041	39.7515	41.3032	0.472641	0.343898	0.458764
PKNH_09_v2	1505733	1506733	PKNH_0934200	conservedPlasmodiumprotein,unknownfunction	21.2073	15.7064	43.8878	44.6623	0.483216	0.35167	0.458446
PKNH_12_v2	434524	435524	PKNH_1209900	exportedprotein2,putative(EXP2)	19.5139	14.6138	44.5188	45.7952	0.438329	0.319112	0.457952
PKNH_07_v2	822216	823216	PKNH_0718700	conservedPlasmodiumprotein,unknownfunction	20.159	14.6821	42.0417	42.0585	0.4795	0.349088	0.457942
PKNH_07_v2	372715	373715	PKNH_0707000	conservedPlasmodiumprotein,unknownfunction	20.2397	14.5455	40.6161	40.0907	0.498317	0.362815	0.457831
PKNH_13_v2	1752134	1753134	PKNH_1340200	DNAreplicationlicensingfactorMCM2,putative(MCM2)	20.6428	15.2967	42.0884	42.8337	0.490463	0.357118	0.457742
PKNH_14_v2	2315547	2316547	PKNH_1453000	asparagine/aspartaterichprotein,putative	22.4168	16.1845	47.6737	47.2661	0.470213	0.342412	0.45758
PKNH_11_v2	1385141	1386141	PKNH_1129900	conservedPlasmodiumprotein,unknownfunction	20.0784	14.2724	45.734	44.6424	0.439026	0.319705	0.457564
PKNH_13_v2	1794477	1795477	PKNH_1340700	cysteineproteaseATG4,putative(ATG4)	30.6417	23.0816	46.2715	47.8624	0.662215	0.482249	0.457522
PKNH_07_v2	645436	646436	PKNH_0714100	thioredoxin3,putative(TRX3)	14.3532	10.6531	33.839	34.4856	0.424161	0.308914	0.457406
PKNH_09_v2	400312	401312	PKNH_0908300	ribosomalproteinL11,putative	23.707	16.5942	44.2618	42.5355	0.535609	0.390126	0.457239
PKNH_11_v2	1110200	1111200	PKNH_1122700	conservedPlasmodiumprotein,unknownfunction	23.2232	16.321	46.4351	44.8014	0.500122	0.364297	0.457165
PKNH_08_v2	403296	404296	PKNH_0808500	Plasmodiumexportedprotein(PHIST),unknownfunction	23.5457	17.2771	48.8422	49.1941	0.482077	0.351203	0.45696
PKNH_07_v2	337123	338123	PKNH_0706200	conservedPlasmodiumprotein,unknownfunction	25.8036	18.0965	47.5335	45.7555	0.542851	0.395504	0.456862
PKNH_09_v2	1729552	1730552	PKNH_0938400	conservedPlasmodiumprotein,unknownfunction	18.1431	12.9749	42.5091	41.7206	0.426805	0.310995	0.456686
PKNH_14_v2	594833	595833	PKNH_1413200	conservedPlasmodiumprotein,unknownfunction	24.1102	16.8673	48.0944	46.1729	0.50131	0.365307	0.456592
PKNH_10_v2	1207036	1208036	PKNH_1026900	GTPase-activatingprotein,putative	18.6269	14.4089	39.8917	42.3367	0.466937	0.340341	0.456248
PKNH_01_v2	691643	692643	PKNH_0114800	methionineaminopeptidase1c,putative(METAP1c)	20.2397	15.4333	38.4194	40.1901	0.526809	0.384008	0.456147
PKNH_13_v2	731508	732508	PKNH_1315900	conservedPlasmodiumprotein,unknownfunction	19.5139	14.0675	44.0748	43.589	0.442745	0.322731	0.456146
PKNH_12_v2	2106245	2107245	PKNH_1246800	Plasmodiumexportedprotein,unknownfunction	18.8688	13.7943	41.7379	41.8597	0.452078	0.329537	0.456134
PKNH_07_v2	1358624	1359624	PKNH_0730700	conservedPlasmodiumprotein,unknownfunction	23.3845	18.3697	40.1721	43.2908	0.582108	0.424333	0.456091
PKNH_13_v2	1595343	1596343	PKNH_1335400	conservedPlasmodiumprotein,unknownfunction	21.933	16.3893	41.3406	42.3765	0.530544	0.386754	0.456054
PKNH_09_v2	1194126	1195126	PKNH_0927000	spermidinesynthase,putative	19.5946	15.5016	41.8547	45.4176	0.468158	0.341313	0.455901
PKNH_04_v2	1015177	1016177	PKNH_0422700	conservedPlasmodiumprotein,unknownfunction	21.6105	16.1845	46.3416	47.604	0.46633	0.339982	0.455895
PKNH_09_v2	1866204	1867204	PKNH_0941000	transcriptionfactorwithAP2domain(s),putative(AP2-O)	21.3686	15.7747	44.1683	44.7219	0.483799	0.352729	0.45585
PKNH_13_v2	1876093	1877093	PKNH_1342100	conservedPlasmodiumprotein,unknownfunction	18.385	13.7261	44.0281	45.0797	0.417574	0.304485	0.455661
PKNH_14_v2	1087589	1088589	PKNH_1425100	importinbeta,putative	19.8365	15.7064	44.2618	48.0611	0.448163	0.326801	0.455612
PKNH_02_v2	692225	693225	PKNH_0215700	hypotheticalprotein	22.3362	16.6625	51.1791	52.3544	0.436432	0.318264	0.455535
PKNH_05_v2	713454	714454	PKNH_0515900	Plasmodiumexportedprotein(PHIST),unknownfunction	24.5134	18.3697	48.328	49.6513	0.50723	0.369974	0.455215
PKNH_08_v2	864415	865415	PKNH_0819100	conservedPlasmodiumprotein,unknownfunction	22.9007	16.9356	40.5226	41.0845	0.565134	0.412214	0.4552
PKNH_02_v2	559126	560126	PKNH_0212700	conservedPlasmodiumprotein,unknownfunction	21.933	15.9796	46.1547	46.0934	0.475206	0.346679	0.454954
PKNH_04_v2	337246	338246	PKNH_0407500	conservedPlasmodiumprotein,unknownfunction	19.4333	14.4089	41.4808	42.1579	0.468489	0.341784	0.45493
PKNH_13_v2	215898	216898	PKNH_1305100	CCAAT-boxDNAbindingprotein,putative	19.7558	15.2284	42.9297	45.358	0.46019	0.335738	0.454893
PKNH_08_v2	1202018	1203018	PKNH_0825800	inorganicpyrophosphatase,putative	24.2715	17.2771	43.0465	41.9988	0.563844	0.411371	0.454854
PKNH_14_v2	1460923	1461923	PKNH_1433000	integralmembraneproteinGPR180,putative	21.2073	15.2967	47.6036	47.0474	0.445498	0.325134	0.454385
PKNH_05_v2	366938	367938	PKNH_0508600	conservedprotein,unknownfunction	14.5951	11.7457	38.2558	42.1777	0.381513	0.278481	0.454153
PKNH_09_v2	1881993	1882993	PKNH_0941400	conservedPlasmodiumprotein,unknownfunction	18.0625	13.0432	43.4438	42.9728	0.415767	0.303522	0.453973
PKNH_12_v2	1257355	1258355	PKNH_1228200	conservedPlasmodiumprotein,unknownfunction	20.9654	16.1162	43.7944	46.1133	0.478723	0.349491	0.453935
PKNH_12_v2	829683	830683	PKNH_1218600	conservedPlasmodiumprotein,unknownfunction	22.3362	16.1162	48.8422	48.2599	0.457314	0.333946	0.453569
PKNH_10_v2	122719	123719	PKNH_1002500	phosphoenolpyruvate/phosphatetranslocator,putative(PPT)	22.9813	17.4819	46.4819	48.4189	0.494414	0.361055	0.4535
PKNH_08_v2	183272	184272	PKNH_0803100	RNA-bindingprotein,putative	22.82	17.1405	46.6922	48.0214	0.488733	0.356935	0.453385
PKNH_06_v2	383818	384818	PKNH_0608300	conservedPlasmodiumprotein,unknownfunction	19.8365	14.2724	40.1721	39.5739	0.493788	0.360652	0.453285
PKNH_10_v2	918924	919924	PKNH_1020600	conservedPlasmodiumprotein,unknownfunction	22.82	16.0479	48.2579	46.4512	0.472876	0.345479	0.452865
PKNH_12_v2	1776160	1777160	PKNH_1239900	conservedPlasmodiumprotein,unknownfunction	21.046	15.5699	54.9416	55.6341	0.383061	0.279863	0.452857
PKNH_13_v2	962030	963030	PKNH_1321600	plastid50Sribosomalprotein,putative	21.046	15.7747	45.1498	46.312	0.466137	0.340618	0.4526
PKNH_07_v2	1443261	1444261	PKNH_0733700	U2smallnuclearribonucleoproteinB'',putative	22.1749	17.0039	48.0944	50.4662	0.46107	0.336936	0.45251
PKNH_09_v2	281481	282481	PKNH_0905500	conservedPlasmodiumprotein,unknownfunction	22.2556	15.9796	41.5743	40.846	0.535321	0.391216	0.45244
PKNH_12_v2	744286	745286	PKNH_1216700	conservedPlasmodiumprotein,unknownfunction	22.9813	15.9796	49.0058	46.6102	0.468951	0.342835	0.451922
PKNH_05_v2	161611	162611	PKNH_0503800	chaperoneproteinClpB1,putative(ClpB1)	19.7558	14.5455	38.2091	38.4807	0.517044	0.377995	0.451922
PKNH_09_v2	736224	737224	PKNH_0916700	acyl-CoA-bindingprotein,putative	20.8847	15.0235	43.2101	42.5156	0.483329	0.353364	0.451849
PKNH_10_v2	518499	519499	PKNH_1011200	DEAD/DEAHboxATP-dependentRNAhelicase,putative	19.272	14.2724	41.7379	42.2771	0.461739	0.337592	0.451797
PKNH_10_v2	765970	766970	PKNH_1016700	sporozoitesurfaceantigenMB2,putative(MB2)	20.4009	15.7064	46.8324	49.3134	0.435615	0.318502	0.451753
PKNH_12_v2	2733220	2734220	PKNH_1260600	mitochondrialpyruvatecarrierprotein1,putative(MPC1)	18.8688	14.4772	41.3873	43.4299	0.455908	0.333346	0.451721
PKNH_10_v2	750523	751523	PKNH_1016500	transcriptionfactorwithAP2domain(s),putative(ApiAP2)	21.6911	14.9553	43.4438	40.9653	0.499291	0.365072	0.451698
PKNH_11_v2	145624	146624	PKNH_1103700	NADH-cytochromeb5reductase,putative	22.4168	17.0722	46.9259	48.8761	0.477706	0.349295	0.451676
PKNH_08_v2	66896	67896	PKNH_0800700	Plasmodiumexportedprotein,unknownfunction	20.8847	16.1845	47.0194	49.8301	0.444172	0.324794	0.451595
PKNH_14_v2	1050472	1051472	PKNH_1423900	Plasmodiumexportedprotein,unknownfunction	20.8041	15.1601	47.7905	47.6239	0.435319	0.31833	0.451551
PKNH_14_v2	835852	836852	PKNH_1419000	conservedPlasmodiumprotein,unknownfunction	24.2715	16.6625	44.7291	41.979	0.542633	0.396925	0.451112
PKNH_13_v2	139423	140423	PKNH_1302800	highmobilitygroupproteinB1,putative(HMGB1)	23.2232	18.0283	46.0378	48.8562	0.504438	0.369007	0.451026
PKNH_10_v2	500618	501618	PKNH_1010800	conservedPlasmodiumprotein,unknownfunction	20.159	15.2967	43.5373	45.1592	0.463028	0.338728	0.450972
PKNH_12_v2	2945235	2946235	PKNH_1266700	conservedPlasmodiumprotein,unknownfunction	20.4009	14.9553	44.0982	44.1852	0.462624	0.338469	0.450819
PKNH_08_v2	1096072	1097072	PKNH_0823900	conservedPlasmodiumprotein,unknownfunction	18.6269	13.8626	38.396	39.0571	0.485126	0.354932	0.450819
PKNH_12_v2	341616	342616	PKNH_1207200	conservedPlasmodiumprotein,unknownfunction	21.2073	16.5259	43.9112	46.7692	0.482959	0.35335	0.450802
PKNH_12_v2	2637399	2638399	PKNH_1258100	conservedPlasmodiumprotein,unknownfunction	22.1749	16.1162	46.9259	46.6102	0.472551	0.345766	0.450677
PKNH_09_v2	1347060	1348060	PKNH_0930800	pre-mRNA-splicingfactor38A,putative(PRP38A)	17.3368	14.1358	38.8167	43.2511	0.446633	0.326831	0.450543
PKNH_09_v2	2034821	2035821	PKNH_0945000	tubulin--tyrosineligase,putative	26.368	18.1648	48.3514	45.517	0.545341	0.399077	0.45049
PKNH_05_v2	586224	587224	PKNH_0513100	transcriptionfactorwithAP2domain(s),putative(ApiAP2)	24.1102	17.4819	47.3465	46.9083	0.509229	0.372682	0.450367
PKNH_12_v2	1428300	1429300	PKNH_1232100	proteinkinase,putative	20.9654	16.1845	44.1917	46.6102	0.474419	0.347231	0.450268
PKNH_05_v2	575306	576306	PKNH_0512900	conservedPlasmodiumprotein,unknownfunction	21.933	15.7747	44.2618	43.4896	0.495529	0.362724	0.450099
PKNH_10_v2	1220837	1221837	PKNH_1027100	conservedPlasmodiumprotein,unknownfunction	19.6752	13.9309	40.2188	38.8981	0.489204	0.358138	0.449919
PKNH_05_v2	577305	578305	PKNH_0513000	holo-[acyl-carrier-protein]synthase,putative(ACPS)	19.272	14.6138	43.3504	44.9008	0.444563	0.325469	0.449871
PKNH_13_v2	613006	614006	PKNH_1312800	conservedPlasmodiumprotein,unknownfunction	22.9007	16.9356	44.5889	45.0399	0.513596	0.376013	0.449852
PKNH_08_v2	1228927	1229927	PKNH_0826500	conservedPlasmodiumprotein,unknownfunction	26.0455	16.6625	46.1313	40.3093	0.564595	0.413366	0.449796
PKNH_06_v2	485273	486273	PKNH_0610400	conservedPlasmodiumprotein,unknownfunction	19.5139	14.9553	41.5275	43.4697	0.469903	0.34404	0.449788
PKNH_02_v2	473819	474819	PKNH_0211000	conservedPlasmodiumprotein,unknownfunction	20.5622	15.843	45.2199	47.5841	0.454716	0.332947	0.449671
PKNH_09_v2	1190154	1191154	PKNH_0926900	conservedPlasmodiumprotein,unknownfunction	21.2879	15.7747	39.8917	40.369	0.533642	0.390763	0.44958
PKNH_12_v2	2680445	2681445	PKNH_1258900	sporozoiteproteinessentialforcelltraversal,putative(SPECT1)	22.4975	16.8673	47.3699	48.4984	0.474932	0.347791	0.449502
PKNH_08_v2	1334027	1335027	PKNH_0829300	conservedPlasmodiumprotein,unknownfunction	23.0619	17.6185	46.8558	48.8761	0.492189	0.360473	0.449322
PKNH_09_v2	723165	724165	PKNH_0916300	histoneacetyltransferase,putative(MYST)	18.9495	15.5016	39.0971	43.6685	0.484678	0.354984	0.449274
PKNH_10_v2	763070	764070	PKNH_1016600	ubiquitincarboxyl-terminalhydrolase2,putative	19.1914	14.6138	45.29	47.0872	0.423745	0.310356	0.449271
PKNH_12_v2	1639247	1640247	PKNH_1237200	histidine--tRNAligase,putative	22.9007	16.6625	49.3797	49.055	0.463767	0.33967	0.449269
PKNH_14_v2	168984	169984	PKNH_1403800	conservedPlasmodiumprotein,unknownfunction	21.6911	15.843	48.8188	48.6773	0.444319	0.32547	0.44907
PKNH_10_v2	527293	528293	PKNH_1011600	conservedPlasmodiumprotein,unknownfunction	22.5781	17.0039	46.5753	47.8823	0.484766	0.355119	0.448986
PKNH_07_v2	148046	149046	PKNH_0702700	conservedPlasmodiumprotein,unknownfunction	19.5139	14.6138	44.7993	45.7952	0.435585	0.319112	0.448891
PKNH_05_v2	687854	688854	PKNH_0515400	glideosomeassociatedproteinwithmultiplemembranespans2,putative(GAPM2)	21.4492	16.0479	42.3922	43.2908	0.50597	0.3707	0.448801
PKNH_07_v2	676758	677758	PKNH_0714900	conservedPlasmodiumprotein,unknownfunction	20.7235	15.4333	47.5101	48.2798	0.436191	0.319664	0.448407
PKNH_14_v2	2996401	2997401	PKNH_1467800	methyltransferase,putative	19.1914	14.2724	44.0748	44.7219	0.435428	0.319137	0.448259
PKNH_12_v2	800468	801468	PKNH_1218200	DNApolymerasealphasubunit,putative	21.1267	15.2967	45.8976	45.3381	0.460301	0.337392	0.448152
PKNH_03_v2	804729	805729	PKNH_0317300	V-typeATPaseV0subunite,putative	21.4492	16.5942	44.3319	46.7891	0.483832	0.35466	0.448072
PKNH_10_v2	354635	355635	PKNH_1007800	zincfingerprotein,putative	19.9978	15.5016	44.0982	46.63	0.453483	0.332438	0.447963
PKNH_13_v2	2364380	2365380	PKNH_1352200	RNA-bindingprotein,putative	21.8524	16.5942	48.5851	50.3271	0.449776	0.329727	0.447934
PKNH_10_v2	1176480	1177480	PKNH_1026000	celldifferentiationprotein,putative(CAF40)	18.5463	14.2724	40.3123	42.3169	0.460066	0.337274	0.447917
PKNH_12_v2	1439855	1440855	PKNH_1232500	conservedPlasmodiumprotein,unknownfunction	22.0943	15.5699	49.5666	47.6437	0.44575	0.326799	0.447832
PKNH_10_v2	903065	904065	PKNH_1020000	hypotheticalprotein,conservedinApicomplexanspecies	20.4009	15.7747	42.4623	44.7815	0.480447	0.352259	0.447741
PKNH_14_v2	3148268	3149268	PKNH_1471700	tryptophan--tRNAligase,putative	19.3527	14.3407	42.4857	42.933	0.455511	0.334025	0.447529
PKNH_13_v2	971672	972672	PKNH_1321800	magnesiumtransporter,putative	18.8688	14.2041	42.0183	43.1318	0.449061	0.329319	0.447429
PKNH_13_v2	1519735	1520735	PKNH_1333300	conservedPlasmodiumprotein,unknownfunction	19.8365	13.9309	41.7612	39.9913	0.474998	0.348348	0.447392
PKNH_10_v2	1247131	1248131	PKNH_1028200	conservedPlasmodiumprotein,unknownfunction	19.5139	15.2284	37.2276	39.6137	0.524178	0.384423	0.447365
PKNH_10_v2	1180125	1181125	PKNH_1026100	subtilisin-likeprotease1,putative(SUB1)	23.8683	16.5942	45.6873	43.3107	0.522427	0.383143	0.447347
PKNH_14_v2	277054	278054	PKNH_1405800	peptidase,putative	21.1267	15.6381	49.0058	49.4525	0.431106	0.316225	0.447093
PKNH_11_v2	1203303	1204303	PKNH_1125300	conservedPlasmodiumprotein,unknownfunction	21.1267	15.2284	40.3824	39.6733	0.523166	0.383845	0.446745
PKNH_10_v2	1052992	1053992	PKNH_1023300	stripesinnermembranecomplexprotein,putative(SIP)	20.159	14.6138	43.6542	43.1318	0.461788	0.338817	0.446724
PKNH_04_v2	368615	369615	PKNH_0408500	SRR1-likeprotein	24.5134	18.0283	43.7243	43.8275	0.560636	0.411347	0.446708
PKNH_14_v2	137622	138622	PKNH_1403000	40SribosomalproteinS7,putative	21.8524	17.2088	48.1177	51.6389	0.454145	0.333253	0.446536
PKNH_07_v2	445434	446434	PKNH_0708500	DNArepairproteinREV1,putative	19.8365	15.6381	45.7574	49.1543	0.433515	0.318143	0.446405
PKNH_13_v2	149465	150465	PKNH_1303000	conservedPlasmodiumprotein,unknownfunction	21.1267	15.2967	45.734	45.1194	0.461947	0.339027	0.446328
PKNH_14_v2	775105	776105	PKNH_1417400	conservedPlasmodiumprotein,unknownfunction	21.3686	15.0235	39.6112	37.9441	0.539459	0.395938	0.446239
PKNH_12_v2	1656678	1657678	PKNH_1237800	serine/threonineproteinkinase,putative	21.6105	15.843	47.44	47.3853	0.455533	0.334344	0.446222
PKNH_09_v2	467323	468323	PKNH_0910600	conservedPlasmodiumprotein,unknownfunction	22.3362	16.1162	48.0009	47.1866	0.465329	0.341542	0.446188
PKNH_09_v2	733398	734398	PKNH_0916600	conservedPlasmodiumprotein,unknownfunction	18.1431	12.7017	38.3493	36.5726	0.473101	0.347301	0.445962
PKNH_11_v2	728792	729792	PKNH_1115900	conservedPlasmodiumprotein,unknownfunction	22.9007	15.9796	46.5286	44.225	0.492185	0.361325	0.445905
PKNH_13_v2	2138862	2139862	PKNH_1347800	conservedPlasmodiumprotein,unknownfunction	18.8688	14.4772	40.6629	42.4958	0.46403	0.340674	0.445827
PKNH_13_v2	696805	697805	PKNH_1314900	conservedPlasmodiumprotein,unknownfunction	19.7558	14.8187	41.1069	41.9988	0.480596	0.352836	0.445825
PKNH_12_v2	1719776	1720776	PKNH_1239000	U6snRNA-associatedSm-likeproteinLSm5,putative(LSM5)	19.8365	15.5016	48.515	51.6389	0.408874	0.300192	0.445768
PKNH_14_v2	298221	299221	PKNH_1406500	conservedPlasmodiumprotein,unknownfunction	21.6105	15.0918	47.3933	45.0797	0.455982	0.33478	0.445762
PKNH_14_v2	1944523	1945523	PKNH_1444700	conservedPlasmodiumprotein,unknownfunction	20.8847	16.1162	44.5188	46.7891	0.469121	0.344443	0.445693
PKNH_10_v2	884167	885167	PKNH_1019500	deoxyribodipyrimidinephoto-lyase,putative	22.6587	17.2771	46.5753	48.3593	0.486496	0.357265	0.445432
PKNH_12_v2	215528	216528	PKNH_1204400	MSF1-likeprotein,putative	19.272	14.4089	41.0835	41.82	0.469093	0.344546	0.44518
PKNH_10_v2	605534	606534	PKNH_1013500	zincfingerprotein,putative	22.0137	16.0479	43.5607	43.2312	0.505357	0.371211	0.445063
PKNH_06_v2	183142	184142	PKNH_0604500	cytoplasmicdyneinintermediatechain,putative	19.7558	14.2724	38.7232	38.0832	0.51018	0.374769	0.445005
PKNH_14_v2	1140890	1141890	PKNH_1426500	GDP-mannose4,6-dehydratase,putative(GMD)	21.4492	15.7064	44.4253	44.2846	0.482815	0.35467	0.444995
PKNH_07_v2	686786	687786	PKNH_0715100	N-glycosylase/DNAlyase,putative(OGG1)	21.3686	15.2284	43.3737	42.0783	0.492663	0.361906	0.444984
PKNH_10_v2	408957	409957	PKNH_1009100	transporter,putative	20.8041	15.5699	44.8927	45.7356	0.463418	0.340433	0.444945
PKNH_10_v2	1230909	1231909	PKNH_1027700	conservedPlasmodiumprotein,unknownfunction	20.8847	15.9796	44.7525	46.6102	0.466671	0.342835	0.444893
PKNH_09_v2	456190	457190	PKNH_0910300	conservedPlasmodiumprotein,unknownfunction	21.2073	15.9796	40.4058	41.4423	0.524858	0.385587	0.444871
PKNH_08_v2	250208	251208	PKNH_0805000	DNA/RNA-bindingproteinAlba3,putative(ALBA3)	20.4009	15.9113	48.9824	51.9967	0.416494	0.306006	0.444738
PKNH_04_v2	109189	110189	PKNH_0402700	conservedPlasmodiumprotein,unknownfunction	19.9978	14.887	39.9618	40.4882	0.500423	0.367687	0.444668
PKNH_06_v2	26115	27115	PKNH_0600500	Plasmodiumexportedprotein(PHIST),unknownfunction	19.9978	15.7747	39.5645	42.4759	0.505448	0.37138	0.444667
PKNH_08_v2	409246	410246	PKNH_0808700	diphthinesynthase,putative	25.2391	19.9403	46.8791	50.4066	0.538387	0.395589	0.444641
PKNH_14_v2	1489529	1490529	PKNH_1433700	histone-lysineN-methyltransferase,putative	20.5622	16.0479	46.9726	49.8898	0.437749	0.321667	0.444536
PKNH_11_v2	635321	636321	PKNH_1113700	T-complexprotein1subunitdelta,putative(CCT4)	19.1914	14.5455	45.6172	47.0474	0.420705	0.309167	0.444424
PKNH_13_v2	999707	1000707	PKNH_1322500	mitochondrialinnermembraneproteinOXA1,putative(OXA1)	18.6269	13.8626	39.0971	39.5938	0.476427	0.35012	0.444403
PKNH_08_v2	1508793	1509793	PKNH_0832800	conservedPlasmodiumprotein,unknownfunction	21.933	17.5502	44.5656	48.5183	0.492151	0.361723	0.444214
PKNH_07_v2	261410	262410	PKNH_0704600	conservedPlasmodiumprotein,unknownfunction	21.4492	15.0918	50.8519	48.6773	0.421797	0.310038	0.444106
PKNH_02_v2	517422	518422	PKNH_0212100	conservedPlasmodiumprotein,unknownfunction	20.8847	16.1162	41.2938	43.3504	0.505759	0.371766	0.444055
PKNH_08_v2	243037	244037	PKNH_0804800	conservedPlasmodiumprotein,unknownfunction	26.6099	18.3014	43.2569	40.4684	0.61516	0.452239	0.443875
PKNH_14_v2	61510	62510	PKNH_1401300	cytoadherencelinkedasexualprotein,putative	21.1267	16.1845	41.3172	43.0523	0.511329	0.375926	0.443802
PKNH_07_v2	37925	38925	PKNH_0700700	conservedPlasmodiumprotein,unknownfunction	21.5298	15.5016	50.1509	49.1146	0.4293	0.315621	0.443794
PKNH_13_v2	1522094	1523094	PKNH_1333400	enoyl-CoAhydratase,putative	19.4333	14.6821	42.9063	44.0859	0.452924	0.333034	0.4436
PKNH_09_v2	417411	418411	PKNH_0909000	syntaxin,putative	21.1267	15.9796	48.2112	49.5916	0.438211	0.322224	0.443564
PKNH_02_v2	175123	176123	PKNH_0203400	bromodomainprotein,putative	20.8847	15.9796	38.6064	40.1702	0.540965	0.397797	0.443501
PKNH_09_v2	1333778	1334778	PKNH_0930500	nucleicacidbindingprotein,putative	22.6587	15.6381	45.6172	42.8138	0.496714	0.365258	0.443498
PKNH_03_v2	925082	926082	PKNH_0320400	exonucleaseI,putative	22.9007	16.6625	44.4955	44.0262	0.514675	0.378468	0.44349
PKNH_08_v2	777853	778853	PKNH_0817700	conservedPlasmodiumprotein,unknownfunction	24.1908	18.5063	44.8226	46.63	0.539701	0.396875	0.443474
PKNH_13_v2	2388358	2389358	PKNH_1352800	conservedPlasmodiumprotein,unknownfunction	22.9813	16.3893	43.6775	42.3566	0.526159	0.386936	0.443403
PKNH_08_v2	776098	777098	PKNH_0817600	conservedPlasmodiumprotein,unknownfunction	26.2067	18.9843	47.1596	46.4512	0.555702	0.408693	0.443293
PKNH_09_v2	1316977	1317977	PKNH_0930100	conservedPlasmodiumprotein,unknownfunction	22.82	16.8673	47.3465	47.5841	0.481979	0.354473	0.443292
PKNH_12_v2	639762	640762	PKNH_1214800	largeribosomalsubunitassemblingprotein,putative	20.8041	15.365	45.033	45.2188	0.461975	0.339792	0.44316
PKNH_10_v2	323294	324294	PKNH_1007300	WDrepeat-containingprotein,putative	22.2556	16.5259	46.2482	46.6897	0.481221	0.353952	0.443147
PKNH_14_v2	272430	273430	PKNH_1405600	AAR2protein,putative	18.385	14.4772	45.3601	48.5581	0.405312	0.298142	0.443035
PKNH_13_v2	357346	358346	PKNH_1307800	conservedPlasmodiumprotein,unknownfunction	22.1749	16.321	44.5656	44.5828	0.497579	0.366083	0.442755
PKNH_04_v2	1009146	1010146	PKNH_0422500	conservedPlasmodiumprotein,unknownfunction	21.4492	16.8673	49.8471	53.2688	0.4303	0.316645	0.442476
PKNH_03_v2	791409	792409	PKNH_0316800	conservedPlasmodiumprotein,unknownfunction	21.933	16.8673	39.9618	41.7603	0.548849	0.403908	0.442385
PKNH_14_v2	2533535	2534535	PKNH_1457600	ubiquitin-likemodifierHUB1,putative(HUB1)	20.159	16.2527	40.4058	44.2648	0.498914	0.36717	0.442342
PKNH_12_v2	1699649	1700649	PKNH_1238500	zincfingerprotein,putative	21.5298	15.2967	51.9269	50.1283	0.414617	0.305151	0.442258
PKNH_08_v2	1254464	1255464	PKNH_0827000	eukaryotictranslationinitiationfactor4E,putative(eIF4E)	20.4816	16.0479	49.8704	53.0899	0.410697	0.302278	0.442198
PKNH_08_v2	460399	461399	PKNH_0810000	conservedPlasmodiumprotein,unknownfunction	18.6269	13.5212	46.7623	46.1133	0.398332	0.293217	0.442001
PKNH_09_v2	1980296	1981296	PKNH_0943900	ribosomeassemblyprotein4,putative(RSA4)	18.8688	15.2967	42.2754	46.5505	0.44633	0.328604	0.44176
PKNH_11_v2	2120344	2121344	PKNH_1145300	hypotheticalprotein,conservedinApicomplexanspecies	21.2879	15.5699	42.1585	41.8796	0.504949	0.371778	0.441698
PKNH_01_v2	757431	758431	PKNH_0116500	conservedPlasmodiumprotein,unknownfunction	17.0142	13.3163	41.2938	43.8871	0.412028	0.303422	0.441418
PKNH_11_v2	1627835	1628835	PKNH_1135600	conservedprotein,unknownfunction	19.6752	16.5259	42.6259	48.6177	0.461579	0.339915	0.441401
PKNH_07_v2	930491	931491	PKNH_0721500	cyclin-dependentkinasesregulatorysubunit,putative	19.7558	13.7261	41.3406	38.9975	0.477879	0.351974	0.441177
PKNH_11_v2	1567716	1568716	PKNH_1134100	conservedPlasmodiumprotein,unknownfunction	21.1267	15.2967	42.3221	41.6013	0.499188	0.367698	0.441064
PKNH_13_v2	2186148	2187148	PKNH_1348600	conservedPlasmodiumprotein,unknownfunction	19.1108	14.0675	46.3884	46.3518	0.411974	0.303494	0.440883
PKNH_13_v2	448657	449657	PKNH_1309600	conservedPlasmodiumprotein,unknownfunction	19.5946	15.0918	41.6444	43.5293	0.470522	0.346704	0.440556
PKNH_08_v2	878508	879508	PKNH_0819400	proteinkinase,putative	21.5298	14.8187	45.7107	42.6945	0.471001	0.347087	0.440434
PKNH_14_v2	1141948	1142948	PKNH_1426600	ABCtransporterFfamilymember1,putative(ABCF1)	21.933	16.3893	46.809	47.4649	0.468564	0.345293	0.440424
PKNH_09_v2	119294	120294	PKNH_0902000	hypotheticalprotein,conservedinApicomplexanspecies	19.7558	15.4333	42.9764	45.5567	0.45969	0.338771	0.440348
PKNH_12_v2	740016	741016	PKNH_1216600	ATP-dependentzincmetalloproteaseFTSH,putative	19.8365	15.4333	42.1819	44.5231	0.470261	0.346636	0.440041
PKNH_13_v2	1474835	1475835	PKNH_1331900	conservedPlasmodiumprotein,unknownfunction	19.5946	13.9992	46.9025	45.4573	0.417773	0.307964	0.439959
PKNH_12_v2	364538	365538	PKNH_1207900	GTPase-activatingprotein,putative	21.3686	16.2527	46.996	48.4785	0.45469	0.335256	0.43962
PKNH_10_v2	335142	336142	PKNH_1007500	conservedPlasmodiumprotein,unknownfunction	22.7394	15.7064	46.5753	43.6287	0.488229	0.360002	0.439554
PKNH_08_v2	1756961	1757961	PKNH_0838500	circumsporozoite(CS)protein(CSP)	18.1431	13.5895	40.3123	40.9454	0.450064	0.331893	0.43941
PKNH_03_v2	254328	255328	PKNH_0304900	conservedPlasmodiumprotein,unknownfunction	17.9818	13.6578	40.99	42.2175	0.438687	0.32351	0.439381
PKNH_14_v2	1263101	1264101	PKNH_1429200	histone-argininemethyltransferaseCARM1,putative(CARM1)	18.8688	14.4772	48.8889	50.8637	0.385953	0.284627	0.43935
PKNH_08_v2	1031021	1032021	PKNH_0822700	triosephosphateisomerase,putative	22.2556	17.6185	43.4205	46.6102	0.51256	0.377997	0.439347
PKNH_04_v2	689883	690883	PKNH_0416300	5'-3'exonuclease,putative	20.0784	14.9553	45.3835	45.835	0.442416	0.326286	0.439269
PKNH_09_v2	2087577	2088577	PKNH_0946000	Plasmodiumexportedprotein(PHIST),unknownfunction	26.2067	19.7355	52.3476	53.4476	0.500628	0.36925	0.439144
PKNH_11_v2	872918	873918	PKNH_1119200	DNApolymeraseepsilon,catalyticsubunita,putative	22.4168	16.7991	42.1585	42.8337	0.531727	0.392194	0.439119
PKNH_04_v2	492568	493568	PKNH_0411300	ATP-dependentRNAhelicaseUAP56,putative(UAP56)	19.7558	16.321	42.5558	47.6636	0.464233	0.342421	0.439079
PKNH_09_v2	819849	820849	PKNH_0918900	conservedPlasmodiumprotein,unknownfunction	19.5139	15.365	42.5792	45.4375	0.458297	0.338157	0.438589
PKNH_03_v2	815561	816561	PKNH_0317700	ubiquitinC-terminalhydrolase,putative	19.4333	14.3407	39.8683	39.8721	0.487437	0.359668	0.438553
PKNH_12_v2	625273	626273	PKNH_1214400	rhoptryprotein,putative	20.7235	16.1162	41.0601	43.2709	0.504711	0.372449	0.438416
PKNH_12_v2	2960495	2961495	PKNH_1267300	transmembraneproteinTmp21homologue,putative	17.4174	13.7261	42.4389	45.3182	0.410411	0.302883	0.438311
PKNH_09_v2	526581	527581	PKNH_0911900	conservedPlasmodiumprotein,unknownfunction	22.3362	16.7991	47.5335	48.4388	0.469904	0.346811	0.438218
PKNH_09_v2	172169	173169	PKNH_0903300	tRNA-splicingligaseRtcB,putative(RTCB)	19.4333	14.887	43.3036	44.9405	0.448769	0.33126	0.438007
PKNH_07_v2	1033554	1034554	PKNH_0724000	proteinkinase,putative	20.8041	15.6381	44.3085	45.1194	0.469528	0.346594	0.437967
PKNH_06_v2	533871	534871	PKNH_0611800	DNA-directedRNApolymeraseII,putative	22.6587	19.5306	41.9949	49.0351	0.539558	0.398298	0.43793
PKNH_12_v2	201134	202134	PKNH_1204000	dihydrofolatesynthase/folylpolyglutamatesynthase,putative(DHFS-FPGS)	20.0784	14.9553	44.4253	44.8213	0.451959	0.333665	0.43779
PKNH_07_v2	1001805	1002805	PKNH_0723400	thioredoxin-likeprotein2,putative(TLP2)	20.2397	15.2967	41.2004	42.1777	0.49125	0.362673	0.43779
PKNH_02_v2	423760	424760	PKNH_0210100	zinc-carboxypeptidase,putative	19.4333	15.5699	37.6248	40.8261	0.516502	0.381371	0.437579
PKNH_14_v2	1245220	1246220	PKNH_1428800	RNA-bindingprotein,putative	19.3527	15.2284	40.5694	43.2312	0.477027	0.352255	0.437451
PKNH_07_v2	272220	273220	PKNH_0705000	GTPase-activatingprotein,putative	20.4816	14.6821	48.4683	47.0474	0.422577	0.31207	0.437344
PKNH_14_v2	979189	980189	PKNH_1422100	3',5'-cyclicnucleotidephosphodiesterase,putative	22.82	15.9113	52.8851	49.9295	0.431502	0.318675	0.437278
PKNH_11_v2	1273091	1274091	PKNH_1126800	RNA-bindingproteinmei2homologue,putative	20.3203	15.7747	42.9998	45.1989	0.472567	0.349006	0.437267
PKNH_10_v2	226528	227528	PKNH_1004700	proteasomematurationfactorUMP1,putative(UMP1)	18.2238	14.3407	44.9395	47.8823	0.405519	0.299499	0.437217
PKNH_09_v2	1147895	1148895	PKNH_0925800	transcriptionelongationfactor,putative	18.9495	14.5455	44.4487	46.1928	0.426323	0.314887	0.437114
PKNH_12_v2	2818870	2819870	PKNH_1263000	elongationfactor1-gamma,putative	18.7076	14.887	43.5607	46.9282	0.42946	0.317229	0.436999
PKNH_07_v2	287994	288994	PKNH_0705400	translationinitiationfactorSUI1,putative	23.5457	16.6625	48.4449	46.4114	0.486031	0.359017	0.436993
PKNH_14_v2	2798682	2799682	PKNH_1462900	translationinitiationfactorSUI1,putative	23.707	18.5063	49.9405	52.7719	0.474705	0.350685	0.436856
PKNH_12_v2	1237924	1238924	PKNH_1227700	aminopeptidaseP,putative(APP)	20.5622	15.9796	43.0232	45.2586	0.477933	0.353073	0.43684
PKNH_07_v2	263912	264912	PKNH_0704800	conservedPlasmodiumprotein,unknownfunction	18.385	14.887	40.9667	44.9008	0.448779	0.331553	0.436766
PKNH_01_v2	436127	437127	PKNH_0108800	conservedPlasmodiumprotein,unknownfunction	22.2556	17.0039	46.5987	48.1804	0.477601	0.352922	0.436459
PKNH_01_v2	836981	837981	PKNH_0117900	Plasmodiumexportedprotein(PHISTc),unknownfunction	22.3362	17.8234	49.4965	53.4476	0.451268	0.333474	0.43641
PKNH_06_v2	978619	979619	PKNH_0622100	DNArepairhelicaseRAD25,putative	22.2556	15.6381	53.1422	50.5258	0.418793	0.309507	0.436265
PKNH_12_v2	790852	791852	PKNH_1217800	cyclin,putative	21.6105	16.8673	50.034	52.8315	0.431916	0.319266	0.435993
PKNH_13_v2	619409	620409	PKNH_1313100	conservedPlasmodiumprotein,unknownfunction	22.3362	16.2527	44.5656	43.8672	0.501198	0.370498	0.435916
PKNH_06_v2	195594	196594	PKNH_0604900	histoneacetyltransferase,putative	20.159	15.9113	45.5938	48.6773	0.442143	0.326873	0.435784
PKNH_01_v2	563668	564668	PKNH_0112500	glycosyltransferasefamily28protein,putative	23.0619	16.7991	43.6542	43.0125	0.528286	0.390563	0.435763
PKNH_12_v2	263045	264045	PKNH_1205500	acetyltransferase,GNATfamily,putative	23.0619	17.4137	42.3922	43.2908	0.544013	0.402249	0.43555
PKNH_11_v2	645964	646964	PKNH_1114000	DNAhelicase,putative	22.82	17.2771	47.8607	48.9953	0.4768	0.352628	0.43524
PKNH_09_v2	310059	311059	PKNH_0906500	conservedPlasmodiumprotein,unknownfunction	20.5622	15.4333	48.8655	49.5916	0.420792	0.311208	0.435228
PKNH_12_v2	923320	924320	PKNH_1219800	valine--tRNAligase,putative	19.8365	14.9553	46.9726	47.8823	0.422299	0.312335	0.435174
PKNH_07_v2	914477	915477	PKNH_0721000	DNA-directedRNApolymeraseIIsubunitRPB3,putative(RPB3)	21.046	16.8673	42.2987	45.835	0.497557	0.368	0.435153
PKNH_11_v2	1019333	1020333	PKNH_1121300	conservedPlasmodiumprotein,unknownfunction	23.9489	17.6185	48.0009	47.7431	0.498926	0.369027	0.435099
PKNH_14_v2	374890	375890	PKNH_1408200	conservedPlasmodiumprotein,unknownfunction	27.0131	18.1648	48.5384	44.1256	0.55653	0.411661	0.435003
PKNH_13_v2	982933	983933	PKNH_1322000	proteindisulfideisomerase,putative	18.385	13.7261	37.1808	37.5267	0.494476	0.365769	0.434967
PKNH_10_v2	451201	452201	PKNH_1010000	zincfingerprotein,putative	20.8041	16.1162	49.3096	51.6389	0.421908	0.312094	0.434946
PKNH_13_v2	1452432	1453432	PKNH_1331400	conservedPlasmodiumprotein,unknownfunction	22.3362	17.6868	50.9922	54.5806	0.438032	0.324049	0.434822
PKNH_12_v2	2249661	2250661	PKNH_1249900	phosphatidylinositoltransferprotein,putative	26.0455	20.3501	49.403	52.1756	0.527205	0.390031	0.434775
PKNH_01_v2	213659	214659	PKNH_0103400	peptidechainreleasefactor,putative	21.5298	17.0722	47.5802	50.983	0.452495	0.334861	0.434341
PKNH_08_v2	330340	331340	PKNH_0807100	conservedPlasmodiumprotein,unknownfunction	19.6752	14.8187	46.2482	47.0673	0.425426	0.314841	0.434287
PKNH_13_v2	2456303	2457303	PKNH_1354900	conservedPlasmodiumprotein,unknownfunction	20.0784	14.4089	46.0612	44.6623	0.435907	0.322619	0.43419
PKNH_03_v2	416574	417574	PKNH_0309200	conservedPlasmodiumprotein,unknownfunction	20.4009	13.7943	44.659	40.7864	0.456815	0.338208	0.433698
PKNH_13_v2	1554824	1555824	PKNH_1334500	conservedPlasmodiumprotein,unknownfunction	24.4327	17.0039	47.8139	44.9405	0.510996	0.378365	0.433534
PKNH_06_v2	114429	115429	PKNH_0603100	conservedPlasmodiumprotein,unknownfunction	20.5622	15.0235	39.4477	38.918	0.521252	0.38603	0.43327
PKNH_12_v2	2633977	2634977	PKNH_1258000	DNArepairproteinRAD5,putative(RAD5)	20.3203	15.7064	41.0601	42.8535	0.494892	0.366514	0.433245
PKNH_11_v2	1526541	1527541	PKNH_1132900	AP-2complexsubunitalpha,putative	19.272	15.0918	45.4536	48.0611	0.423993	0.314013	0.433217
PKNH_09_v2	1858326	1859326	PKNH_0940900	alpha/betahydrolase,putative	20.4009	14.6821	45.4536	44.1654	0.448829	0.332434	0.433096
PKNH_03_v2	170003	171003	PKNH_0303300	ag-1bloodstagemembraneproteinhomologue,putative	17.6593	13.3163	40.4525	41.1839	0.436544	0.323338	0.433086
PKNH_14_v2	1068774	1069774	PKNH_1424600	GTP-bindingtranslationelongationfactortufamilyprotein,putative	21.6105	16.1845	45.921	46.4313	0.470602	0.348569	0.433063
PKNH_02_v2	296412	297412	PKNH_0207000	conservedPlasmodiumprotein,unknownfunction	21.5298	16.8673	40.733	43.0722	0.528559	0.391605	0.432665
PKNH_14_v2	1550547	1551547	PKNH_1436100	maledevelopmentgene1,putative(MDV1)	21.7717	16.2527	49.9172	50.2873	0.436156	0.323197	0.432432
PKNH_12_v2	1074046	1075046	PKNH_1224200	conservedPlasmodiumprotein,unknownfunction	21.6911	16.6625	46.5753	48.2798	0.465721	0.345124	0.432353
PKNH_07_v2	920712	921712	PKNH_0721300	perforin-likeprotein3(PLP3)	23.9489	17.0722	44.4487	42.7541	0.538799	0.399311	0.432232
PKNH_13_v2	1636076	1637076	PKNH_1337000	conservedPlasmodiumprotein,unknownfunction	20.7235	15.5699	43.5139	44.1057	0.47625	0.353013	0.431997
PKNH_14_v2	1628375	1629375	PKNH_1438100	conservedPlasmodiumprotein,unknownfunction	17.498	13.8626	43.3737	46.3518	0.403424	0.299074	0.431797
PKNH_02_v2	195280	196280	PKNH_0204400	tubulin-specificchaperonea,putative	17.6593	13.7261	40.289	42.2374	0.438316	0.324975	0.431641
PKNH_14_v2	273283	274283	PKNH_1405700	mitogen-activatedproteinkinasephosphatase1,putative(MKP1)	18.8688	14.2041	39.9384	40.5479	0.472448	0.350304	0.431546
PKNH_13_v2	1925515	1926515	PKNH_1343300	smallnuclearribonucleoprotein-associatedproteinB,putative(SMB1)	19.7558	15.5699	39.4009	41.8796	0.501405	0.371778	0.431536
PKNH_12_v2	3124700	3125700	PKNH_1272000	conservedPlasmodiumprotein,unknownfunction	23.4651	18.7111	41.3639	44.4834	0.567285	0.420631	0.431517
PKNH_12_v2	2920702	2921702	PKNH_1266000	MSP7-likeprotein	23.3038	18.6429	43.2569	46.6698	0.53873	0.399464	0.431498
PKNH_10_v2	1126490	1127490	PKNH_1024800	single-strandedDNA-bindingprotein,putative(SSB)	19.5946	15.0235	43.0465	44.5033	0.455196	0.337582	0.431252
PKNH_11_v2	237141	238141	PKNH_1105600	SNAREassociatedGolgiprotein,putative	20.0784	15.2284	47.2297	48.2997	0.425122	0.31529	0.4312
PKNH_13_v2	342998	343998	PKNH_1307300	conservedPlasmodiumprotein,unknownfunction	19.9978	14.8187	46.5753	46.5307	0.429365	0.318471	0.43104
PKNH_14_v2	254653	255653	PKNH_1405300	conservedPlasmodiumprotein,unknownfunction	20.5622	15.4333	47.2063	47.763	0.435582	0.323123	0.430862
PKNH_14_v2	1596494	1597494	PKNH_1437500	conservedprotein,unknownfunction	21.933	16.3893	46.5286	46.8686	0.471387	0.349686	0.430853
PKNH_04_v2	408148	409148	PKNH_0409100	conservedPlasmodiumprotein,unknownfunction	18.6269	13.5212	37.4379	36.6322	0.497541	0.369107	0.430777
PKNH_06_v2	98707	99707	PKNH_0602600	conservedPlasmodiumprotein,unknownfunction	17.0142	12.5652	36.6199	36.4533	0.464616	0.344693	0.430727
PKNH_09_v2	808988	809988	PKNH_0918500	conservedPlasmodiumprotein,unknownfunction	20.8041	16.2527	41.3406	43.5293	0.503237	0.373374	0.430616
PKNH_02_v2	527039	528039	PKNH_0212400	cationtransportingATPase,putative	21.2879	15.9796	46.996	47.5444	0.452973	0.336098	0.43054
PKNH_08_v2	1399431	1400431	PKNH_0830800	dolichyl-diphosphooligosaccharide--proteinglycosyltransferasesubunit1,putative	20.6428	15.7064	43.9813	45.0996	0.469354	0.34826	0.430511
PKNH_13_v2	2093374	2094374	PKNH_1346900	plastidreplication-repairenzyme,putative(PREX)	20.5622	15.4333	47.1596	47.7034	0.436013	0.323526	0.430489
PKNH_13_v2	956174	957174	PKNH_1321400	conservedPlasmodiumprotein,unknownfunction	19.272	15.1601	38.9803	41.323	0.494404	0.366868	0.430427
PKNH_12_v2	3113041	3114041	PKNH_1271600	transcriptionalregulatoryproteinsir2homologue,putative(SIR2A)	22.4168	16.7308	46.7389	47.0077	0.479618	0.355916	0.430347
PKNH_01_v2	27709	28709	PKNH_0100500	hypotheticalprotein,conservedinP.knowlesi	27.255	20.0769	50.3846	50.009	0.540939	0.401466	0.430189
PKNH_14_v2	787064	788064	PKNH_1417700	U4/U6.U5tri-snRNP-associatedprotein2,putative(USP39)	19.1914	15.4333	43.6775	47.3257	0.439389	0.326108	0.430147
PKNH_01_v2	513515	514515	PKNH_0111200	conservedPlasmodiumprotein,unknownfunction	19.6752	14.6821	44.3085	44.543	0.44405	0.329616	0.429935
PKNH_02_v2	59470	60470	PKNH_0200900	Plasmodiumexportedprotein,unknownfunction	22.9813	16.5942	48.7954	47.4649	0.470973	0.34961	0.429897
PKNH_13_v2	1840841	1841841	PKNH_1341500	conservedPlasmodiumprotein,unknownfunction	23.7876	16.2527	44.9395	41.3628	0.529325	0.39293	0.42988
PKNH_06_v2	534863	535863	PKNH_0611900	conservedPlasmodiumprotein,unknownfunction	20.8041	16.5942	41.0134	44.066	0.507251	0.376576	0.429759
PKNH_11_v2	1959050	1960050	PKNH_1141700	proteasomesubunitalphatype-2,putative	20.159	15.365	43.7944	44.9604	0.46031	0.341745	0.429685
PKNH_09_v2	225690	226690	PKNH_0904800	conservedPlasmodiumprotein,unknownfunction	16.7723	13.1115	40.4058	42.5355	0.415096	0.308248	0.429353
PKNH_12_v2	734348	735348	PKNH_1216400	conservedPlasmodiumprotein,unknownfunction	24.1908	18.916	47.3232	49.8301	0.511183	0.37961	0.429321
PKNH_11_v2	1607702	1608702	PKNH_1134800	conservedPlasmodiumprotein,unknownfunction	19.4333	13.7261	38.7466	36.8509	0.501549	0.372477	0.429239
PKNH_13_v2	311210	312210	PKNH_1306700	eukaryotictranslationinitiationfactor5,putative	24.1908	17.8917	46.7623	46.5704	0.517314	0.384186	0.429235
PKNH_05_v2	505648	506648	PKNH_0511600	conservedPlasmodiumprotein,unknownfunction	23.0619	17.7551	45.5237	47.1866	0.506591	0.376274	0.429037
PKNH_01_v2	750152	751152	PKNH_0116400	inositol5-phosphatase,putative	17.4174	13.5895	37.1341	38.9975	0.469041	0.348471	0.428674
PKNH_04_v2	77758	78758	PKNH_0401400	pseudouridinesynthase,putative	19.5139	14.9553	44.9161	46.3319	0.434452	0.322786	0.428618
PKNH_11_v2	2013284	2014284	PKNH_1143200	MYNDfingerprotein,putative	21.5298	15.5699	43.3971	42.2374	0.496111	0.368628	0.428498
PKNH_11_v2	244266	245266	PKNH_1105800	glycinecleavagesystemTprotein,putative(GCVT)	21.8524	16.4576	46.0145	46.63	0.474902	0.35294	0.428208
PKNH_14_v2	1095203	1096203	PKNH_1425300	selenoprotein,putative(Sel3)	18.3044	13.7943	46.0846	46.7294	0.397191	0.295195	0.428164
PKNH_09_v2	1489198	1490198	PKNH_0933700	conservedPlasmodiumprotein,unknownfunction	24.5134	18.5746	44.3552	45.2188	0.552661	0.410772	0.428059
PKNH_06_v2	966249	967249	PKNH_0621800	ADP/ATPtransporteronadenylatetranslocase,putative	22.7394	16.4576	48.2346	46.9679	0.471433	0.350401	0.428047
PKNH_08_v2	685046	686046	PKNH_0815000	conservedPlasmodiumprotein,unknownfunction	22.2556	15.9796	50.4547	48.7369	0.441101	0.327875	0.427963
PKNH_10_v2	691362	692362	PKNH_1014900	proteasomesubunitbetatype-1,putative	24.4327	17.8917	45.7808	45.0996	0.533689	0.396715	0.427895
PKNH_10_v2	1388940	1389940	PKNH_1031100	DnaJprotein,putative	23.707	18.0283	46.552	47.6239	0.509258	0.378556	0.427892
PKNH_04_v2	620564	621564	PKNH_0414200	merozoitesurfaceprotein5	24.6746	18.5746	45.477	46.0536	0.542573	0.403326	0.427872
PKNH_14_v2	1507335	1508335	PKNH_1434600	nuclearprotein,putative	21.7717	16.7991	42.8596	44.4834	0.507977	0.377649	0.427719
PKNH_05_v2	469040	470040	PKNH_0510600	eukaryotictranslationinitiationfactor3subunitM,putative(EIF3M)	21.7717	17.4137	51.3661	55.2564	0.423853	0.315144	0.427556
PKNH_09_v2	1691925	1692925	PKNH_0937600	adrenodoxinreductase,putative	18.7882	15.0918	38.4895	41.5814	0.488138	0.362946	0.427535
PKNH_14_v2	1419213	1420213	PKNH_1431900	glycerol-3-phosphate1-O-acyltransferase,putative	18.7882	14.8187	45.4069	48.1605	0.413774	0.307694	0.427347
PKNH_11_v2	1093934	1094934	PKNH_1122300	proteinDJ-1,putative(DJ1)	20.3203	14.8187	46.4585	45.5567	0.437386	0.32528	0.427223
PKNH_06_v2	880348	881348	PKNH_0619700	conservedPlasmodiumprotein,unknownfunction	21.2879	14.7504	47.0194	43.8076	0.452747	0.336709	0.427205
PKNH_11_v2	2051359	2052359	PKNH_1144100	RNA-bindingprotein,putative	18.5463	13.4529	45.8743	44.7418	0.404285	0.300679	0.427151
PKNH_02_v2	67720	68720	PKNH_0201100	Plasmodiumexportedprotein,unknownfunction	18.0625	13.9309	41.2471	42.774	0.43791	0.325686	0.427151
PKNH_13_v2	1950312	1951312	PKNH_1343700	serine/threonineproteinphosphatasePP1,putative(PP1)	21.8524	16.0479	44.4487	43.8871	0.491632	0.365663	0.427063
PKNH_07_v2	348132	349132	PKNH_0706400	conservedPlasmodiumprotein,unknownfunction	20.8847	16.1845	42.696	44.4834	0.489149	0.363832	0.427
PKNH_11_v2	623563	624563	PKNH_1113500	patatin-likephospholipase,putative	21.3686	16.1162	45.2433	45.8747	0.472304	0.351309	0.426975
PKNH_08_v2	1854854	1855854	PKNH_0840800	conservedPlasmodiumprotein,unknownfunction	24.8359	18.3697	52.815	52.5135	0.470243	0.349809	0.42684
PKNH_03_v2	365703	366703	PKNH_0307600	NAD(P)-bindingprotein/reductase,putative	23.707	17.96	42.3922	43.1715	0.55923	0.416015	0.426806
PKNH_07_v2	766161	767161	PKNH_0717200	PPPDEpeptidase,putative	21.2879	16.6625	41.1069	43.2511	0.517867	0.38525	0.426785
PKNH_04_v2	669112	670112	PKNH_0415500	PCIdomain-containingprotein,putative	21.046	16.1162	45.6873	47.0276	0.460653	0.342697	0.426749
PKNH_12_v2	2861247	2862247	PKNH_1264000	exonuclease,putative	19.9978	15.9113	48.1177	51.46	0.415602	0.309197	0.426673
PKNH_10_v2	533082	534082	PKNH_1011700	conservedPlasmodiumprotein,unknownfunction	19.1108	14.7504	45.8509	47.5642	0.416803	0.310116	0.42656
PKNH_09_v2	67062	68062	PKNH_0901000	FeSclusterassemblyproteinSufD,putative(SufD)	22.2556	17.0039	49.9873	51.3209	0.445225	0.331325	0.426288
PKNH_12_v2	2458313	2459313	PKNH_1254400	6-cysteineprotein(P48/45)	22.0137	15.9113	44.3085	43.0324	0.496828	0.369752	0.42619
PKNH_04_v2	1088148	1089148	PKNH_0424100	pantothenatekinase,putative	22.2556	16.9356	45.2199	46.2325	0.492164	0.366314	0.426059
PKNH_13_v2	1268964	1269964	PKNH_1327200	mitogen-activatedproteinkinase1,putative(MAPK1)	20.0784	15.2284	42.6259	43.4299	0.471038	0.350643	0.425838
PKNH_07_v2	360414	361414	PKNH_0706600	ribosomalRNAmethyltransferase,putative	21.4492	16.7308	47.3465	49.6115	0.453026	0.337236	0.425834
PKNH_09_v2	997955	998955	PKNH_0922000	conservedPlasmodiumprotein,unknownfunction	19.5139	14.9553	36.6433	37.7254	0.532537	0.396425	0.425832
PKNH_11_v2	1518698	1519698	PKNH_1132800	conservedPlasmodiumprotein,unknownfunction	19.8365	15.7747	40.1721	42.9132	0.493788	0.367596	0.425773
PKNH_10_v2	1329808	1330808	PKNH_1029900	myosinB,putative(MyoB)	20.159	15.843	47.2998	49.9295	0.426196	0.317307	0.425637
PKNH_11_v2	937825	938825	PKNH_1120200	phosphatidylcholine-sterolacyltransferase,putative(PL)	26.6099	18.7794	50.221	47.604	0.529856	0.394492	0.425604
PKNH_12_v2	2326598	2327598	PKNH_1251900	conservedPlasmodiumprotein,unknownfunction	19.1914	13.8626	40.3824	39.1764	0.475242	0.353851	0.42552
PKNH_09_v2	1894686	1895686	PKNH_0941800	carbohydratekinase,putative	18.9495	14.7504	40.289	42.1181	0.470339	0.350215	0.42546
PKNH_03_v2	302038	303038	PKNH_0306300	zincfinger,RANbindingprotein,putative	18.6269	15.0918	38.84	42.2572	0.47958	0.357142	0.425277
PKNH_09_v2	130393	131393	PKNH_0902400	metabolite/drugtransporter,putative	19.9978	15.6381	46.3884	48.6972	0.431095	0.321129	0.424851
PKNH_02_v2	508628	509628	PKNH_0211800	cysteinedesulfurase,putative(NFS)	19.6752	15.6381	46.9492	50.0885	0.419074	0.312209	0.424692
PKNH_08_v2	452368	453368	PKNH_0809800	ribosomalproteinL43,mitochondrial,putative	18.8688	15.2284	42.1819	45.6959	0.44732	0.333255	0.424679
PKNH_09_v2	411948	412948	PKNH_0908800	replicationfactorCsubunit5,putative(RFC5)	23.0619	17.6868	48.0009	49.4127	0.480447	0.35794	0.424659
PKNH_13_v2	66845	67845	PKNH_1301300	conservedPlasmodiumprotein,unknownfunction	22.2556	17.4819	49.9405	52.6526	0.445642	0.332023	0.424601
PKNH_12_v2	2490669	2491669	PKNH_1255000	SICAvar,typeI(fragment)	20.4816	15.9796	45.4302	47.5642	0.450837	0.335959	0.424322
PKNH_12_v2	470472	471472	PKNH_1210900	conservedPlasmodiumprotein,unknownfunction	20.159	15.2967	43.5139	44.3045	0.463277	0.345263	0.424181
PKNH_10_v2	384735	385735	PKNH_1008600	conservedPlasmodiumprotein,unknownfunction	19.9171	14.9553	46.2482	46.5903	0.430657	0.320996	0.423983
PKNH_08_v2	239056	240056	PKNH_0804700	conservedPlasmodiumprotein,unknownfunction	22.4168	17.1405	43.5373	44.6623	0.514887	0.38378	0.423977
PKNH_08_v2	1817538	1818538	PKNH_0840100	N-ethylmaleimide-sensitivefusionprotein,putative(NSF)	22.2556	16.6625	45.5003	45.6959	0.489131	0.364639	0.423752
PKNH_11_v2	932352	933352	PKNH_1120100	RNA-bindingprotein,putative	22.6587	17.6868	50.5715	52.9507	0.448053	0.334024	0.423717
PKNH_08_v2	211488	212488	PKNH_0804100	conservedPlasmodiumprotein,unknownfunction	22.3362	15.7064	47.8139	45.0996	0.467149	0.34826	0.423716
PKNH_12_v2	343436	344436	PKNH_1207300	conservedPlasmodiumprotein,unknownfunction	18.7076	14.6821	43.3504	45.6362	0.431544	0.32172	0.4237
PKNH_08_v2	1603424	1604424	PKNH_0835400	EB1homolog,putative	20.8041	16.0479	41.5509	42.9927	0.50069	0.37327	0.423695
PKNH_13_v2	521942	522942	PKNH_1311400	DNAhelicaseMCM8,putative(MCM8)	20.8041	15.0235	45.2666	43.8473	0.459591	0.342632	0.423688
PKNH_12_v2	2154358	2155358	PKNH_1247800	Plasmodiumexportedprotein,unknownfunction	24.7553	19.0526	53.3525	55.0775	0.463995	0.345923	0.423657
PKNH_14_v2	1995563	1996563	PKNH_1446100	U3smallnucleolarRNA-interactingprotein2,putative(RRP9)	19.9978	16.6625	46.3884	51.8377	0.431095	0.321436	0.423474
PKNH_09_v2	493712	494712	PKNH_0910900	UDP-galactosetransporter,putative	22.2556	17.1405	46.3416	47.8624	0.480251	0.35812	0.423344
PKNH_08_v2	210153	211153	PKNH_0804000	conservedPlasmodiumprotein,unknownfunction	21.6105	15.1601	41.2004	38.759	0.524522	0.391138	0.423326
PKNH_14_v2	2993773	2994773	PKNH_1467600	u3smallnucleolarrna-associatedprotein,putative	21.5298	16.5942	50.7117	52.4141	0.424553	0.316598	0.423292
PKNH_12_v2	283048	284048	PKNH_1206300	palmitoyltransferase,putative(DHHC5)	18.8688	13.9992	40.7563	40.5479	0.462966	0.345251	0.423262
PKNH_13_v2	398398	399398	PKNH_1308400	conservedPlasmodiumprotein,unknownfunction	19.0301	14.0675	43.9346	43.5492	0.433146	0.323025	0.423206
PKNH_14_v2	2095716	2096716	PKNH_1448400	conservedPlasmodiumprotein,unknownfunction	19.4333	14.8187	46.4819	47.5245	0.418083	0.311812	0.423114
PKNH_07_v2	863526	864526	PKNH_0720000	dyneinintermediatechain,putative	18.3044	12.4969	42.0417	38.4807	0.435387	0.324758	0.422934
PKNH_07_v2	1430530	1431530	PKNH_0733300	conservedPlasmodiumprotein,unknownfunction	19.1108	14.3407	36.9471	37.1689	0.517248	0.385825	0.422908
PKNH_09_v2	1989218	1990218	PKNH_0944300	leucine-richrepeatprotein(LRR10)	23.6264	17.2088	44.8694	43.8076	0.526559	0.392827	0.422703
PKNH_11_v2	1990674	1991674	PKNH_1142600	conservedPlasmodiumprotein,unknownfunction	21.3686	15.4333	45.5237	44.066	0.469395	0.350231	0.422494
PKNH_10_v2	330915	331915	PKNH_1007400	G-proteincoupledreceptor,putative	21.3686	16.1845	46.2014	46.8884	0.46251	0.345171	0.422174
PKNH_14_v2	3032035	3033035	PKNH_1468800	conservedPlasmodiumprotein,unknownfunction	17.2561	13.0432	42.1351	42.6746	0.409542	0.305643	0.422164
PKNH_11_v2	535755	536755	PKNH_1112000	exosomecomplexexonucleaseRRP44,putative(DIS3)	20.159	15.4333	43.3504	44.4635	0.465025	0.3471	0.421954
PKNH_14_v2	479737	480737	PKNH_1410500	conservedPlasmodiumprotein,unknownfunction	24.5134	18.438	51.109	51.4998	0.47963	0.358021	0.421878
PKNH_03_v2	270224	271224	PKNH_0305600	conservedPlasmodiumprotein,unknownfunction	20.3203	14.4089	45.4302	43.1517	0.447286	0.333913	0.421727
PKNH_10_v2	877332	878332	PKNH_1019300	ras-relatedproteinRab-1A,putative(RAB1a)	22.2556	16.7991	46.4351	46.9481	0.479284	0.357823	0.421635
PKNH_04_v2	797641	798641	PKNH_0418700	gameteantigen27/25,putative	25.6423	20.0769	46.7389	49.0152	0.548629	0.409606	0.421595
PKNH_03_v2	464948	465948	PKNH_0310500	phosphopantothenoylcysteinesynthetase,putative	21.6911	15.9796	46.4351	45.8151	0.467127	0.348785	0.421479
PKNH_13_v2	1008788	1009788	PKNH_1322800	conservedPlasmodiumprotein,unknownfunction	22.4168	15.6381	39.4009	36.8111	0.568941	0.42482	0.421427
PKNH_01_v2	715355	716355	PKNH_0115400	AAAfamilyATPase,putative	21.8524	15.4333	48.0009	45.3977	0.45525	0.339958	0.421303
PKNH_13_v2	405724	406724	PKNH_1308700	zincfingerprotein,putative	21.1267	15.9796	42.5091	43.0523	0.496992	0.371167	0.421155
PKNH_05_v2	358605	359605	PKNH_0508300	Plasmodiumexportedprotein(PHIST),unknownfunction	25.4004	18.9843	48.8188	48.8562	0.5203	0.388575	0.421149
PKNH_14_v2	1705387	1706387	PKNH_1439600	debranchingenzyme-associatedribonuclease,putative(DRN1)	24.1102	18.2331	52.2775	52.9309	0.461196	0.34447	0.421004
PKNH_12_v2	706027	707027	PKNH_1215700	dyneinbetachain,putative	22.0943	15.7064	49.2862	46.9083	0.448286	0.334832	0.420981
PKNH_07_v2	380576	381576	PKNH_0707300	apoptosis-relatedprotein,putative(ARP)	18.2238	13.6578	41.808	41.9392	0.435893	0.325657	0.420619
PKNH_13_v2	2376654	2377654	PKNH_1352500	ribonucleotidereductasesmallsubunit,putative	16.5304	11.8823	37.6015	36.1751	0.439621	0.328466	0.420514
PKNH_11_v2	1701439	1702439	PKNH_1137200	6-cysteineprotein(P12p)	21.046	15.9113	43.6308	44.1455	0.482366	0.360429	0.420414
PKNH_14_v2	2207986	2208986	PKNH_1450900	mitosisproteindim1,putative	20.7235	16.6625	44.3552	47.7232	0.467217	0.349149	0.42025
PKNH_14_v2	803129	804129	PKNH_1417900	transcriptionfactorwithAP2domain(s)(ApiAP2)	20.6428	15.5016	43.9112	44.1256	0.470103	0.351306	0.420248
PKNH_13_v2	804243	805243	PKNH_1318000	conservedPlasmodiumprotein,unknownfunction	20.4009	15.1601	45.0563	44.8014	0.452787	0.338385	0.420168
PKNH_06_v2	476026	477026	PKNH_0610100	cytochromecoxidasecopperchaperone,putative(COX17)	21.933	16.8673	43.6542	44.9207	0.502426	0.375491	0.420134
PKNH_07_v2	935396	936396	PKNH_0721700	conservedprotein,unknownfunction	21.5298	16.1845	45.0563	45.3182	0.477842	0.35713	0.420084
PKNH_14_v2	1981537	1982537	PKNH_1445700	haloaciddehalogenase-likehydrolase,putative(HAD2)	16.0466	13.3163	40.7797	45.2784	0.393495	0.294098	0.420046
PKNH_13_v2	2227617	2228617	PKNH_1349600	conservedPlasmodiumprotein,unknownfunction	21.6105	16.1162	50.221	50.1084	0.430308	0.321627	0.419983
PKNH_01_v2	817195	818195	PKNH_0117500	proteinkinase,putative	23.3845	16.7991	43.327	41.6411	0.539721	0.403426	0.41991
PKNH_09_v2	707847	708847	PKNH_0915900	heatshockprotein90,putative	16.9336	14.4089	41.5743	47.3257	0.407309	0.304462	0.41986
PKNH_09_v2	729318	730318	PKNH_0916400	myosinlightchainB,putative(MLC-B)	19.1914	14.4772	40.2188	40.5876	0.477175	0.35669	0.419846
PKNH_04_v2	535348	536348	PKNH_0412200	6-cysteineprotein(P230p)	20.3203	15.5016	43.8645	44.7617	0.463252	0.346314	0.419716
PKNH_12_v2	1300426	1301426	PKNH_1229200	conservedPlasmodiumprotein,unknownfunction	20.4816	15.5016	46.0612	46.63	0.444661	0.332438	0.419618
PKNH_13_v2	1584687	1585687	PKNH_1335100	14-3-3protein,putative	19.7558	14.6138	38.8167	38.4012	0.508951	0.380556	0.419419
PKNH_07_v2	610476	611476	PKNH_0713000	typeIINADH:ubiquinoneoxidoreductase,putative(NDH2)	22.0943	16.4576	42.0417	41.8796	0.525533	0.392974	0.419347
PKNH_13_v2	2128549	2129549	PKNH_1347500	conservedPlasmodiumprotein,unknownfunction	19.1914	14.2724	40.99	40.7665	0.468197	0.350101	0.419344
PKNH_07_v2	1193514	1194514	PKNH_0727100	serine/threonineproteinkinase,putative	23.3845	18.916	39.6346	42.8734	0.590002	0.441206	0.419268
PKNH_14_v2	1875568	1876568	PKNH_1442800	conservedPlasmodiumprotein,unknownfunction	20.3203	15.0918	46.6922	46.3716	0.435197	0.325454	0.419217
PKNH_12_v2	70345	71345	PKNH_1200800	ribose-phosphatepyrophosphokinase,putative	20.8847	17.0722	48.8422	53.388	0.427595	0.319776	0.419185
PKNH_14_v2	423578	424578	PKNH_1409000	conservedPlasmodiumprotein,unknownfunction	19.3527	14.3407	44.659	44.2449	0.433344	0.324121	0.41898
PKNH_06_v2	929207	930207	PKNH_0621100	conservedPlasmodiumprotein,unknownfunction	17.1755	12.7017	38.5596	38.1229	0.445427	0.333178	0.418898
PKNH_09_v2	1699167	1700167	PKNH_0937700	conservedPlasmodiumprotein,unknownfunction	22.6587	17.2771	45.921	46.8089	0.493428	0.369099	0.418833
PKNH_01_v2	291246	292246	PKNH_0105100	conservedPlasmodiumprotein,unknownfunction	20.7235	15.1601	47.6036	46.5505	0.435335	0.32567	0.418714
PKNH_12_v2	2136587	2137587	PKNH_1247400	Plasmodiumexportedprotein,unknownfunction	24.7553	18.3697	37.9754	37.6658	0.651877	0.487702	0.418599
PKNH_14_v2	2762615	2763615	PKNH_1461400	conservedPlasmodiumprotein,unknownfunction	21.7717	16.3893	41.5042	41.7603	0.524566	0.392461	0.418575
PKNH_07_v2	1041353	1042353	PKNH_0724200	proteinkinase,putative	22.0137	17.2088	40.1955	41.9988	0.547666	0.409745	0.418569
PKNH_12_v2	288100	289100	PKNH_1206500	translationinitiationfactorEIF-2Bsubunit,putative	19.0301	14.3407	40.5928	40.8858	0.468805	0.35075	0.418544
PKNH_01_v2	422113	423113	PKNH_0108600	conservedPlasmodiumprotein,unknownfunction	23.0619	15.5699	47.1596	42.5554	0.489018	0.365874	0.418542
PKNH_04_v2	101481	102481	PKNH_0402400	smallnuclearribonucleoproteinSmD2,putative(SNRPD2)	22.0137	16.1845	50.4079	49.532	0.436711	0.326748	0.4185
PKNH_09_v2	540808	541808	PKNH_0912300	glycerol-3-phosphatedehydrogenase,putative(G3PDH)	20.4009	14.9553	41.6911	40.846	0.489335	0.366139	0.418431
PKNH_07_v2	1354163	1355163	PKNH_0730500	proteasomesubunitbetatype-6,putative	20.0784	15.7747	45.2433	47.5046	0.443787	0.332067	0.418395
PKNH_09_v2	158883	159883	PKNH_0902900	conservedPlasmodiumprotein,unknownfunction	18.8688	15.365	40.4292	43.9865	0.466712	0.349312	0.418018
PKNH_07_v2	690189	691189	PKNH_0715300	conservedPlasmodiummembraneprotein,unknownfunction	18.385	15.4333	39.8917	44.7418	0.460873	0.344941	0.418017
PKNH_01_v2	310090	311090	PKNH_0105800	rhoptry-associatedmembraneantigen,putative(RAMA)	20.2397	14.6821	44.7291	43.3504	0.452495	0.338684	0.417961
PKNH_01_v2	702159	703159	PKNH_0115100	proteasomesubunitbetatype-4,putative	22.4168	16.4576	44.5656	43.7082	0.503007	0.376533	0.4178
PKNH_03_v2	239086	240086	PKNH_0304700	conservedPlasmodiumprotein,unknownfunction	19.5139	14.2724	40.3824	39.4547	0.483228	0.361741	0.417745
PKNH_09_v2	266309	267309	PKNH_0905400	transcriptionfactorwithAP2domain(s),putative(ApiAP2)	23.8683	17.2088	47.5101	45.7555	0.502384	0.376103	0.41766
PKNH_12_v2	2480883	2481883	PKNH_1254700	conservedPlasmodiumprotein,unknownfunction	20.4009	15.5016	49.0759	49.8103	0.415701	0.311213	0.417645
PKNH_11_v2	1476526	1477526	PKNH_1131500	phosphatidylinositolN-acetylglucosaminyltransferasesubunitGPI1,putative(GPI1)	18.8688	13.9992	40.2422	39.8721	0.468881	0.351103	0.417329
PKNH_13_v2	755455	756455	PKNH_1316700	conservedPlasmodiumprotein,unknownfunction	19.1108	14.6138	38.0922	38.8981	0.501699	0.375694	0.417261
PKNH_06_v2	915203	916203	PKNH_0620700	conservedPlasmodiumprotein,unknownfunction	21.2073	15.0918	43.4438	41.2833	0.488155	0.365567	0.417204
PKNH_13_v2	1500008	1501008	PKNH_1332600	basictranscriptionfactor3b,putative	19.9171	15.7747	43.6074	46.1133	0.456737	0.342086	0.417005
PKNH_09_v2	744553	745553	PKNH_0917100	ubiquitintransferase,putative	20.0784	14.887	39.5178	39.1168	0.508085	0.380578	0.416877
PKNH_09_v2	1273702	1274702	PKNH_0929400	conservedPlasmodiumprotein,unknownfunction	21.8524	16.1845	45.0096	44.5033	0.485505	0.36367	0.416859
PKNH_12_v2	1881173	1882173	PKNH_1242400	triosephosphateisomerase,putative(TIM)	21.4492	16.2527	48.1411	48.6972	0.445549	0.33375	0.416814
PKNH_07_v2	399053	400053	PKNH_0707700	FHAdomainprotein,putative	19.0301	14.6821	37.6716	38.7987	0.505158	0.378417	0.416756
PKNH_12_v2	661694	662694	PKNH_1215200	26SproteasomeregulatorysubunitRPN2,putative(RPN2)	18.2238	14.6821	42.4156	45.6163	0.429649	0.321861	0.41672
PKNH_11_v2	853886	854886	PKNH_1118700	conservedPlasmodiumprotein,unknownfunction	21.1267	16.1845	39.5178	40.4087	0.534612	0.40052	0.416618
PKNH_04_v2	909504	910504	PKNH_0420400	conservedPlasmodiumprotein,unknownfunction	20.0784	15.5699	44.1683	45.7157	0.454588	0.340581	0.416563
PKNH_03_v2	308141	309141	PKNH_0306500	flapendonuclease1,putative(FEN1)	21.8524	16.5259	47.0661	47.5046	0.464292	0.34788	0.416442
PKNH_12_v2	1996465	1997465	PKNH_1244700	conservedPlasmodiumprotein,unknownfunction	19.3527	14.1358	43.6775	42.5753	0.443082	0.332019	0.416308
PKNH_13_v2	210840	211840	PKNH_1305000	conservedPlasmodiumprotein,unknownfunction	23.8683	17.7551	47.9541	47.604	0.497732	0.372975	0.416291
PKNH_09_v2	1138309	1139309	PKNH_0925600	CRAL/TRIOdomain-containingprotein,putative	21.2073	15.7064	43.5607	43.0523	0.486845	0.364821	0.416272
PKNH_12_v2	2986934	2987934	PKNH_1268200	nucleotidyltransferase,putative	18.6269	15.2967	44.5656	48.8363	0.417966	0.313224	0.416191
PKNH_14_v2	1438302	1439302	PKNH_1432300	bromodomainprotein2,putative(BDP2)	22.1749	17.4137	49.5666	51.937	0.447376	0.335285	0.416099
PKNH_03_v2	806328	807328	PKNH_0317400	conservedPlasmodiumprotein,unknownfunction	18.6269	13.9992	42.8596	42.9728	0.434603	0.325769	0.415849
PKNH_13_v2	446207	447207	PKNH_1309500	porphobilinogendeaminase,putative(PBGD)	22.0137	16.9356	44.1215	45.2784	0.498934	0.374033	0.415684
PKNH_14_v2	759648	760648	PKNH_1417000	conservedPlasmodiumprotein,unknownfunction	21.2073	15.7747	49.5433	49.1543	0.428056	0.320922	0.415576
PKNH_13_v2	2087721	2088721	PKNH_1346700	GTP-bindingprotein,putative	22.1749	16.2527	46.7389	45.676	0.474442	0.355826	0.415061
PKNH_03_v2	926752	927752	PKNH_0320500	conservedPlasmodiumprotein,unknownfunction	20.7235	16.3893	47.7672	50.3668	0.433844	0.325399	0.414966
PKNH_06_v2	375784	376784	PKNH_0608000	conservedPlasmodiumprotein,unknownfunction	21.7717	16.4576	45.6172	45.9741	0.47727	0.357975	0.414944
PKNH_09_v2	567041	568041	PKNH_0912900	knowpain-3(KP3)	21.1267	16.321	41.8781	43.1318	0.504481	0.378398	0.414894
PKNH_09_v2	742344	743344	PKNH_0917000	splicingfactorU2AFsmallsubunit,putative(U2AF1)	19.1108	15.2967	43.14	46.0338	0.442995	0.332293	0.414835
PKNH_13_v2	264862	265862	PKNH_1305900	eukaryotictranslationinitiationfactor3subunitC,putative(EIF3C)	23.6264	19.2575	46.0846	50.0687	0.512675	0.384622	0.414604
PKNH_12_v2	2100061	2101061	PKNH_1246700	DNAJlikeprotein,putative	19.9978	14.8187	47.5335	46.9481	0.42071	0.31564	0.414545
PKNH_08_v2	1770001	1771001	PKNH_0838900	EH(Eps15homology)protein	17.9818	14.0675	41.9014	43.6883	0.429146	0.321997	0.41442
PKNH_09_v2	499090	500090	PKNH_0911100	GTP-bindingprotein,putative	18.7076	13.1115	38.8167	36.2546	0.481947	0.361651	0.414278
PKNH_10_v2	263217	264217	PKNH_1005800	transmembraneemp24domain-containingprotein,putative	19.3527	14.8187	41.3172	42.1579	0.468393	0.351505	0.414176
PKNH_02_v2	651921	652921	PKNH_0214900	conservedPlasmodiumprotein,unknownfunction	24.4327	18.5746	49.1927	49.8301	0.496673	0.372759	0.414055
PKNH_14_v2	2971240	2972240	PKNH_1466800	hypotheticalprotein,conservedinApicomplexanspecies	21.046	17.2771	42.6493	46.6499	0.493466	0.370357	0.414037
PKNH_13_v2	945247	946247	PKNH_1321100	ATP-dependentRNAhelicaseDBP10,putative(DBP10)	22.9007	18.0965	46.5753	49.0351	0.491692	0.369052	0.413931
PKNH_11_v2	109490	110490	PKNH_1102500	mitochondrialcarrierprotein,putative	21.6105	16.0479	45.9677	45.4772	0.470124	0.352878	0.413871
PKNH_02_v2	512263	513263	PKNH_0211900	DNA(cytosine-5)-methyltransferase,putative(DNMT)	19.5139	15.6381	44.7993	47.8226	0.435585	0.327002	0.413653
PKNH_11_v2	2211523	2212523	PKNH_1147100	conservedPlasmodiumprotein,unknownfunction	17.3368	12.4969	37.2042	35.7179	0.46599	0.349878	0.413449
PKNH_12_v2	1030003	1031003	PKNH_1223200	conservedPlasmodiumprotein,unknownfunction	19.6752	15.0918	40.8031	41.6808	0.482199	0.36208	0.413318
PKNH_10_v2	185253	186253	PKNH_1003400	conservedPlasmodiumprotein,unknownfunction	23.707	17.4819	47.7672	46.9083	0.496303	0.372682	0.413274
PKNH_09_v2	1467599	1468599	PKNH_0933100	conservedPlasmodiumprotein,unknownfunction	22.5781	16.321	44.6824	43.0125	0.505302	0.379448	0.413244
PKNH_08_v2	1588152	1589152	PKNH_0835000	conservedPlasmodiumprotein,unknownfunction	21.2879	16.7308	37.8118	39.5739	0.562996	0.422774	0.41324
PKNH_11_v2	924602	925602	PKNH_1119900	conservedPlasmodiumprotein,unknownfunction	22.1749	16.8673	51.3193	51.9768	0.432097	0.324516	0.413065
PKNH_14_v2	248256	249256	PKNH_1405200	conservedPlasmodiumprotein,unknownfunction	21.933	16.1845	46.5286	45.7157	0.471387	0.354025	0.413062
PKNH_13_v2	2252704	2253704	PKNH_1349800	40SribosomalproteinS8e,putative	17.9012	14.5455	42.9531	46.471	0.416762	0.313002	0.413052
PKNH_08_v2	1535858	1536858	PKNH_0833600	conservedPlasmodiumprotein,unknownfunction	20.9654	15.365	43.5373	42.4759	0.48155	0.361735	0.412755
PKNH_12_v2	2812812	2813812	PKNH_1262800	conservedPlasmodiumprotein,unknownfunction	18.6269	14.3407	42.2987	43.3504	0.440366	0.330809	0.412704
PKNH_14_v2	1947005	1948005	PKNH_1444800	conservedPlasmodiumprotein,unknownfunction	20.5622	16.4576	46.6221	49.6711	0.44104	0.331331	0.412633
PKNH_14_v2	107889	108889	PKNH_1402400	earlytranscribedmembraneprotein(ETRAMP)	25.4004	19.7355	47.8373	49.4724	0.530975	0.398919	0.412546
PKNH_11_v2	379749	380749	PKNH_1109300	hypotheticalprotein,conservedinApicomplexanspecies	20.8041	16.7308	44.7525	47.9021	0.46487	0.349271	0.412482
PKNH_06_v2	425412	426412	PKNH_0609300	conservedPlasmodiumprotein,unknownfunction	21.3686	16.0479	44.1449	44.1256	0.484056	0.363687	0.412477
PKNH_12_v2	2931080	2932080	PKNH_1266400	chaperonebindingprotein,putative	19.4333	15.0918	41.0368	42.4162	0.473558	0.355803	0.412463
PKNH_12_v2	209895	210895	PKNH_1204300	DEADboxhelicase,putative	18.7882	14.4772	40.7797	41.82	0.460724	0.346179	0.412386
PKNH_13_v2	1273750	1274750	PKNH_1327300	conservedPlasmodiumprotein,unknownfunction	22.7394	16.3893	44.6357	42.8138	0.509444	0.382804	0.412318
PKNH_13_v2	158857	159857	PKNH_1303400	cytochromec1hemelyase,putative	22.4975	16.4576	46.2949	45.0598	0.485961	0.365239	0.411998
PKNH_07_v2	627663	628663	PKNH_0713500	conservedPlasmodiumprotein,unknownfunction	18.7882	14.2724	46.4118	46.9083	0.404815	0.304262	0.41195
PKNH_14_v2	496397	497397	PKNH_1411000	ras-relatedproteinRab-5B,putative(RAB5b)	20.9654	16.3893	43.6308	45.3778	0.480518	0.361174	0.411896
PKNH_13_v2	722070	723070	PKNH_1315500	ribosomalRNAsmallsubunitmethyltransferaseNEP1,putative(NEP1)	21.5298	17.0039	43.7944	46.0139	0.491611	0.369538	0.411793
PKNH_14_v2	1555374	1556374	PKNH_1436300	perforin-likeprotein2(PLP2)	22.5781	16.0479	47.0661	44.5033	0.47971	0.3606	0.411764
PKNH_13_v2	1320068	1321068	PKNH_1328600	serine/threonineproteinphosphatase2Aactivator,putative(PTPA)	21.2073	15.7064	39.4009	38.8186	0.538244	0.40461	0.411728
PKNH_04_v2	328731	329731	PKNH_0407400	conservedPlasmodiumprotein,unknownfunction	26.6905	20.8964	45.5938	47.4847	0.585398	0.440066	0.411697
PKNH_02_v2	390890	391890	PKNH_0209300	StAR-relatedlipidtransferprotein	19.9171	14.1358	45.4536	42.9132	0.438185	0.329404	0.411681
PKNH_10_v2	1193436	1194436	PKNH_1026500	60SribosomalproteinL4,putative(RPL4)	20.3203	16.4576	46.9726	50.6053	0.432599	0.325215	0.411637
PKNH_09_v2	1636615	1637615	PKNH_0936900	conservedPlasmodiumprotein,unknownfunction	21.2879	16.8673	50.5481	53.2688	0.421141	0.316645	0.411438
PKNH_12_v2	3045047	3046047	PKNH_1270000	ERlumenproteinretainingreceptor1,putative	18.9495	14.7504	40.99	42.4361	0.462296	0.347591	0.411426
PKNH_11_v2	2250790	2251790	PKNH_1148100	SAC3/GNAPfamily-relatedprotein,putative	20.2397	16.2527	42.2286	45.0996	0.479289	0.360373	0.411403
PKNH_01_v2	748954	749954	PKNH_0116300	adenylylcyclasebeta,putative	18.6269	14.5455	37.1107	38.5403	0.501928	0.37741	0.411347
PKNH_06_v2	959932	960932	PKNH_0621700	conservedPlasmodiumprotein,unknownfunction	18.3044	14.1358	40.546	41.6411	0.451448	0.339467	0.411286
PKNH_09_v2	1258232	1259232	PKNH_0928900	armadillorepeatproteinPF16,putative	21.2879	14.6821	49.2161	45.1393	0.432539	0.325262	0.411229
PKNH_13_v2	657957	658957	PKNH_1314000	phosphatidylglycerophosphatesynthase,putative	22.0137	17.3454	47.8607	50.1482	0.459954	0.345883	0.411205
PKNH_09_v2	1992637	1993637	PKNH_0944400	CCAAT-boxDNAbindingproteinsubunitB,putative(NFYB)	19.1108	13.5895	49.146	46.471	0.388858	0.29243	0.411152
PKNH_04_v2	959959	960959	PKNH_0421300	mitochondrialimportinnermembranetranslocasesubunitTIM17,putative(TIM17)	19.4333	15.1601	42.4623	44.0461	0.45766	0.344187	0.411083
PKNH_09_v2	1132999	1133999	PKNH_0925500	conservedPlasmodiumprotein,unknownfunction	20.7235	16.1845	42.4156	44.0461	0.488582	0.367445	0.411074
PKNH_13_v2	48104	49104	PKNH_1300900	Plasmodiumexportedprotein,unknownfunction	20.4009	15.843	47.5101	49.055	0.429401	0.322964	0.410953
PKNH_07_v2	1469605	1470605	PKNH_0734400	cytoadherencelinkedasexualprotein,CLAG,putative	24.7553	17.0722	43.4205	39.8124	0.570129	0.428816	0.41093
PKNH_11_v2	1488433	1489433	PKNH_1132000	conservedPlasmodiumprotein,unknownfunction	19.7558	15.5699	45.7574	47.9419	0.431751	0.324766	0.410799
PKNH_14_v2	2827874	2828874	PKNH_1463500	RNApolymeraseIItranscriptionfactorBsubunit2,putative(TFB2)	21.4492	17.2771	47.8373	51.2215	0.448378	0.337302	0.410676
PKNH_12_v2	2621096	2622096	PKNH_1257700	kelchproteinK13,putative	22.9813	17.96	51.5063	53.5073	0.446184	0.335655	0.41066
PKNH_11_v2	2142157	2143157	PKNH_1145900	DNAhelicase,putative	23.6264	18.0965	43.1868	43.9666	0.547075	0.411597	0.410507
PKNH_09_v2	1048374	1049374	PKNH_0923300	mitochondrialimportinnermembranetranslocasesubunitTIM44,putative(TIM44)	20.8041	15.9796	42.1351	43.0125	0.493747	0.371511	0.41037
PKNH_12_v2	588511	589511	PKNH_1213300	rabGTPaseactivator,putative	27.7388	20.9647	45.9677	46.1729	0.603441	0.454048	0.410369
PKNH_11_v2	151907	152907	PKNH_1103900	conservedPlasmodiumprotein,unknownfunction	20.8041	15.9113	43.8645	44.5828	0.474281	0.356893	0.41025
PKNH_04_v2	431600	432600	PKNH_0409800	GAFdomain-relatedprotein,putative	19.8365	15.4333	42.9297	44.384	0.462069	0.347722	0.410175
PKNH_01_v2	31257	32257	PKNH_0100600	conservedPlasmodiumprotein,unknownfunction	24.0296	18.7111	49.0992	50.8041	0.489409	0.368299	0.410164
PKNH_14_v2	1328754	1329754	PKNH_1430500	ABC1family,putative	23.707	18.8477	47.2297	49.8898	0.501951	0.377787	0.409975
PKNH_12_v2	582418	583418	PKNH_1213200	conservedPlasmodiumprotein,unknownfunction	19.5946	15.1601	40.4525	41.5814	0.484385	0.364588	0.409886
PKNH_11_v2	1099385	1100385	PKNH_1122500	E3ubiquitin-proteinligaseRNF5,putative(RNF5)	22.7394	17.8234	49.59	51.6389	0.458548	0.345155	0.409831
PKNH_13_v2	185583	186583	PKNH_1304100	conservedPlasmodiumprotein,unknownfunction	18.4657	14.3407	39.0971	40.3292	0.472304	0.355591	0.409496
PKNH_11_v2	1953474	1954474	PKNH_1141500	T-complexprotein1subunitzeta,putative(CCT6)	20.3203	15.2967	43.8411	43.8275	0.463499	0.349021	0.409254
PKNH_07_v2	1419707	1420707	PKNH_0732800	TFIIHbasaltranscriptionfactorcomplexhelicaseXPDsubunit,putative(XPD)	18.0625	14.8187	37.952	41.3429	0.47593	0.358434	0.409042
PKNH_06_v2	493235	494235	PKNH_0610700	conservedPlasmodiumprotein,unknownfunction	20.0784	15.1601	42.8129	42.9132	0.46898	0.353274	0.408741
PKNH_10_v2	392554	393554	PKNH_1008800	conservedPlasmodiumprotein,unknownfunction	19.5946	14.9553	43.1868	43.748	0.453717	0.341851	0.408426
PKNH_08_v2	1145588	1146588	PKNH_0824700	6-cysteineprotein	22.2556	15.9796	44.7058	42.5951	0.497824	0.375151	0.408163
PKNH_12_v2	1805350	1806350	PKNH_1240900	FACTcomplexsubunitSSRP1,putative(FACT-S)	20.2397	14.6821	47.7204	45.9344	0.424131	0.319632	0.408098
PKNH_02_v2	568612	569612	PKNH_0213200	zincfingerprotein,putative	22.1749	16.7308	47.7672	47.8226	0.464229	0.349851	0.408093
PKNH_07_v2	281260	282260	PKNH_0705200	ATP-dependentproteaseATPasesubunitClpY,putative(ClpY)	21.933	17.1405	43.9813	45.5965	0.498689	0.375917	0.407727
PKNH_09_v2	1002842	1003842	PKNH_0922100	conservedPlasmodiumprotein,unknownfunction	20.7235	14.9553	41.9014	40.1106	0.494578	0.372852	0.407596
PKNH_01_v2	344290	345290	PKNH_0106600	conservedPlasmodiumprotein,unknownfunction	18.7882	13.8626	42.4857	41.5814	0.442224	0.333385	0.40759
PKNH_06_v2	618545	619545	PKNH_0613800	conservedPlasmodiumprotein,unknownfunction	20.7235	16.1162	44.6123	46.0139	0.464524	0.350246	0.407384
PKNH_06_v2	925945	926945	PKNH_0621000	conservedPlasmodiumprotein,unknownfunction	21.6105	15.843	44.7525	43.5094	0.482889	0.364128	0.407246
PKNH_09_v2	866688	867688	PKNH_0920000	conservedPlasmodiumprotein,unknownfunction	25.481	21.511	47.8607	53.5669	0.532399	0.401573	0.406848
PKNH_14_v2	3109783	3110783	PKNH_1470600	eukaryotictranslationinitiationfactor2b,subunit2,putative	22.4168	17.3454	46.2715	47.4649	0.484462	0.365436	0.406764
PKNH_11_v2	1619857	1620857	PKNH_1135300	conservedPlasmodiumprotein,unknownfunction	19.9171	14.887	42.6259	42.2374	0.467253	0.35246	0.406745
PKNH_09_v2	1320421	1321421	PKNH_0930200	ubiquitin-likeprotein,putative	23.2232	17.5502	53.072	53.1694	0.437579	0.330081	0.406725
PKNH_14_v2	2922358	2923358	PKNH_1465400	epsin,putative	20.159	16.2527	43.584	46.5704	0.462532	0.348992	0.406359
PKNH_12_v2	914425	915425	PKNH_1219500	hypotheticalprotein,conservedinApicomplexanspecies	18.9495	14.6821	40.8031	41.8995	0.464413	0.350412	0.406356
PKNH_09_v2	199476	200476	PKNH_0904100	conservedPlasmodiumprotein,unknownfunction	17.8206	12.8383	42.3221	40.4087	0.421071	0.317711	0.406346
PKNH_07_v2	357527	358527	PKNH_0706500	conservedPlasmodiumprotein,unknownfunction	24.9972	17.1405	48.4683	44.0461	0.515743	0.389149	0.40633
PKNH_10_v2	773075	774075	PKNH_1016800	transporter,putative	20.8041	15.7064	42.5324	42.5554	0.489135	0.369081	0.406295
PKNH_01_v2	726049	727049	PKNH_0115700	SF-assemblin,putative	20.0784	15.7064	42.1819	43.7281	0.475996	0.359183	0.406228
PKNH_11_v2	1722800	1723800	PKNH_1138100	lsm12,putative	20.0784	15.7064	40.4058	41.8796	0.496919	0.375037	0.405977
PKNH_09_v2	329713	330713	PKNH_0907300	conservedPlasmodiumprotein,unknownfunction	21.2879	17.3454	47.0661	50.8041	0.452298	0.341417	0.405737
PKNH_04_v2	988918	989918	PKNH_0422100	conservedPlasmodiumprotein,unknownfunction	17.5787	14.7504	43.5607	48.4189	0.403545	0.304641	0.405617
PKNH_06_v2	97824	98824	PKNH_0602500	conservedPlasmodiumprotein,unknownfunction	20.3203	15.5016	45.2199	45.6959	0.449366	0.339234	0.405611
PKNH_05_v2	564367	565367	PKNH_0512700	zincfingerprotein,putative	20.159	15.0235	41.177	40.6472	0.489569	0.369607	0.40552
PKNH_14_v2	1220774	1221774	PKNH_1428300	sporozoitesurfaceprotein3,putative(SSP3)	19.5946	14.6138	47.7905	47.2065	0.41001	0.309572	0.405386
PKNH_10_v2	1226510	1227510	PKNH_1027400	TATA-boxbindingprotein,putative(TBP)	22.4168	18.5063	44.5422	48.6972	0.503271	0.380028	0.40523
PKNH_03_v2	935996	936996	PKNH_0320700	conservedPlasmodiumprotein,unknownfunction	18.4657	15.7064	39.5645	44.5629	0.466724	0.352455	0.405132
PKNH_10_v2	928839	929839	PKNH_1020900	CDK-activatingkinaseassemblyfactor,putative	27.4163	19.5989	47.1596	44.6424	0.581351	0.43902	0.405124
PKNH_08_v2	522753	523753	PKNH_0811900	conservedPlasmodiumprotein,unknownfunction	20.7235	15.5699	44.3552	44.1256	0.467217	0.352854	0.405021
PKNH_12_v2	2092614	2093614	PKNH_1246500	Plasmodiumexportedprotein,unknownfunction	22.0137	17.6868	50.7818	54.0241	0.433496	0.327387	0.40502
PKNH_09_v2	1151837	1152837	PKNH_0925900	conservedPlasmodiumprotein,unknownfunction	17.3368	13.3846	38.6765	39.5342	0.448252	0.338558	0.404908
PKNH_14_v2	1226831	1227831	PKNH_1428500	GTPase,putative	25.7229	19.8038	48.1878	49.1146	0.533805	0.403216	0.40476
PKNH_12_v2	637061	638061	PKNH_1214700	conservedPlasmodiumprotein,unknownfunction	22.2556	17.96	44.1683	47.1866	0.503882	0.380617	0.404747
PKNH_13_v2	1517899	1518899	PKNH_1333200	DEAD/DEAHboxhelicase,putative	20.4816	15.1601	48.1177	47.1468	0.425656	0.321551	0.404641
PKNH_11_v2	2135772	2136772	PKNH_1145800	glyoxalaseI,putative(GILP)	21.8524	16.6625	41.8313	42.2175	0.522394	0.394682	0.404445
PKNH_13_v2	2285985	2286985	PKNH_1350400	conservedPlasmodiumprotein,unknownfunction	19.4333	14.6821	44.4253	44.4238	0.437438	0.330501	0.404424
PKNH_11_v2	1231138	1232138	PKNH_1125800	conservedPlasmodiumprotein,unknownfunction	19.6752	15.843	44.7058	47.6437	0.440104	0.332531	0.404356
PKNH_03_v2	226282	227282	PKNH_0304300	sexualstage-specificproteinprecursor,putative	21.046	16.7308	41.6444	43.8076	0.505374	0.381915	0.404098
PKNH_11_v2	2116832	2117832	PKNH_1145100	calcium-bindingprotein,putative	24.7553	18.1648	44.0748	42.7939	0.561666	0.424472	0.404043
PKNH_13_v2	1369842	1370842	PKNH_1330000	heme/steroidbindingdomaincontainingprotein	25.4004	18.3697	47.8373	45.7754	0.530975	0.401301	0.40396
PKNH_06_v2	170698	171698	PKNH_0604100	autophagy-relatedprotein8,putative(ATG8)	20.5622	16.4576	44.1449	46.7493	0.465789	0.352039	0.403939
PKNH_04_v2	91137	92137	PKNH_0402200	pre-mRNA-processingprotein45,putative(PRP45)	20.6428	17.3454	45.3134	50.3668	0.455556	0.344382	0.403621
PKNH_10_v2	1324100	1325100	PKNH_1029700	conservedPlasmodiumprotein,unknownfunction	19.7558	15.2967	44.0514	45.1194	0.448472	0.339027	0.403616
PKNH_13_v2	2516902	2517902	PKNH_1356400	conservedPlasmodiumprotein,unknownfunction	22.2556	16.2527	50.6416	48.9158	0.439473	0.332259	0.403467
PKNH_03_v2	787607	788607	PKNH_0316700	DEAD/DEAHboxATP-dependentRNAhelicase,putative	18.4657	14.6138	40.0085	41.8796	0.461544	0.348948	0.403458
PKNH_14_v2	3034366	3035366	PKNH_1468900	conservedPlasmodiumprotein,unknownfunction	21.4492	15.7747	43.8177	42.615	0.48951	0.370168	0.403159
PKNH_13_v2	926078	927078	PKNH_1320700	ubiquitinconjugationfactorE4B,putative(UBE4B)	21.1267	17.0722	44.846	47.922	0.471094	0.35625	0.403127
PKNH_10_v2	69358	70358	PKNH_1001300	conservedPlasmodiumprotein,unknownfunction	20.8041	16.2527	46.8324	48.3792	0.444225	0.335944	0.403068
PKNH_09_v2	1524238	1525238	PKNH_0934500	tudorstaphylococcalnuclease,putative(TSN)	18.6269	14.1358	44.5889	44.7418	0.417747	0.315942	0.402973
PKNH_08_v2	538982	539982	PKNH_0812400	GMPsynthetase,putative(GMPS)	19.1914	15.0235	43.8411	45.3778	0.437749	0.331076	0.402942
PKNH_11_v2	2208790	2209790	PKNH_1147000	phenylalanine--tRNAligase,putative	22.2556	17.2771	42.0417	43.1517	0.52937	0.400381	0.402904
PKNH_06_v2	309463	310463	PKNH_0606800	citratesynthase,mitochondrialprecursor,putative(CS)	22.6587	17.2088	49.1693	49.373	0.46083	0.348547	0.402883
PKNH_05_v2	678848	679848	PKNH_0515100	conservedPlasmodiumprotein,unknownfunction	20.6428	15.2967	42.6493	41.7802	0.484013	0.366123	0.402716
PKNH_09_v2	1240299	1241299	PKNH_0928500	26Sproteaseregulatorysubunit6A,putative(RPT5)	18.7882	14.7504	42.5792	44.1852	0.441253	0.333831	0.402487
PKNH_13_v2	2389560	2390560	PKNH_1352900	traffickingproteinparticlecomplexsubunit1,putative(BET5)	19.9171	15.0918	46.2014	46.2723	0.431093	0.326152	0.402455
PKNH_14_v2	229437	230437	PKNH_1404800	conservedPlasmodiumprotein,unknownfunction	21.8524	15.9113	48.8655	47.0276	0.447195	0.33834	0.402431
PKNH_09_v2	1604079	1605079	PKNH_0936500	conservedPlasmodiumprotein,unknownfunction	19.8365	15.0235	48.071	48.1208	0.41265	0.312204	0.40243
PKNH_06_v2	84963	85963	PKNH_0602200	tRNApseudouridinesynthase,putative	18.4657	14.887	41.6911	44.4238	0.442917	0.335113	0.402388
PKNH_11_v2	1498844	1499844	PKNH_1132300	conservedPlasmodiumprotein,unknownfunction	19.9978	15.5016	43.4205	44.4834	0.460561	0.348481	0.402315
PKNH_01_v2	150261	151261	PKNH_0102700	hypotheticalprotein	22.9813	18.2331	46.7857	49.055	0.491204	0.371687	0.402233
PKNH_11_v2	650297	651297	PKNH_1114100	conservedPlasmodiumprotein,unknownfunction	23.3845	18.1648	48.5617	49.85	0.481542	0.364389	0.402182
PKNH_04_v2	678130	679130	PKNH_0415900	conservedPlasmodiumprotein,unknownfunction	20.7235	15.2284	39.6112	38.4608	0.523173	0.395946	0.401984
PKNH_12_v2	1927128	1928128	PKNH_1243200	RNA-helicase,putative	20.5622	15.2284	45.6406	44.6623	0.450524	0.340968	0.40197
PKNH_02_v2	496327	497327	PKNH_0211500	mitochondrialimportinnermembranetranslocasesubunitTIM50,putative(TIM50)	19.9171	15.365	41.2938	42.0783	0.482327	0.365153	0.401511
PKNH_11_v2	255627	256627	PKNH_1106400	ferrochelatase,putative(FC)	17.9818	13.9992	42.7194	43.9269	0.420928	0.318693	0.401406
PKNH_04_v2	921132	922132	PKNH_0420700	queuinetRNA-ribosyltransferase,putative	21.1267	17.0722	50.7351	54.1433	0.416412	0.315315	0.401217
PKNH_10_v2	414018	415018	PKNH_1009200	conservedPlasmodiumprotein,unknownfunction	18.385	14.1358	40.7563	41.3827	0.451096	0.341587	0.40118
PKNH_07_v2	374404	375404	PKNH_0707100	conservedPlasmodiumprotein,unknownfunction	19.9171	14.4772	45.2666	43.4498	0.439995	0.333194	0.401128
PKNH_04_v2	167596	168596	PKNH_0404300	MtN3/salivafamily,putative	18.6269	15.843	35.9422	40.369	0.518246	0.392455	0.401111
PKNH_12_v2	2687894	2688894	PKNH_1259100	conservedPlasmodiumprotein,unknownfunction	16.9336	12.9749	45.477	46.0139	0.372355	0.281978	0.401098
PKNH_14_v2	2925812	2926812	PKNH_1465500	conservedPlasmodiumprotein,unknownfunction	22.0137	17.96	45.3134	48.8164	0.48581	0.367909	0.401042
PKNH_11_v2	692146	693146	PKNH_1115100	conservedPlasmodiumprotein,unknownfunction	19.8365	15.2967	47.0895	47.9419	0.421251	0.319067	0.400819
PKNH_12_v2	1211054	1212054	PKNH_1226800	methyltransferase,putative	23.2232	17.6868	46.9726	47.2263	0.494399	0.374512	0.400665
PKNH_09_v2	1013735	1014735	PKNH_0922400	ethanolaminekinase,putative(EK)	22.4975	17.96	48.4916	51.1022	0.463946	0.351453	0.400628
PKNH_13_v2	2390561	2391561	PKNH_1353000	GTPase-activatingprotein,putative	19.6752	15.1601	42.3688	43.092	0.464379	0.351808	0.400517
PKNH_12_v2	2300745	2301745	PKNH_1251300	conservedPlasmodiumprotein,unknownfunction	19.7558	15.2284	43.4672	44.225	0.454499	0.344339	0.400447
PKNH_13_v2	1036238	1037238	PKNH_1323400	prohibitin,putative	22.9813	18.1648	42.9998	44.861	0.534451	0.404913	0.400447
PKNH_09_v2	216908	217908	PKNH_0904600	U6snRNA-associatedSm-likeproteinLSm4,putative(LSM4)	19.5139	13.9992	43.7243	41.4025	0.446294	0.338125	0.40044
PKNH_12_v2	126638	127638	PKNH_1202100	conservedPlasmodiumprotein,unknownfunction	20.159	15.4333	39.5178	39.9317	0.510125	0.386492	0.400409
PKNH_09_v2	450672	451672	PKNH_0910100	conservedPlasmodiumprotein,unknownfunction	21.046	15.7064	44.6357	43.9666	0.471506	0.357235	0.400403
PKNH_12_v2	1227245	1228245	PKNH_1227300	conservedPlasmodiumprotein,unknownfunction	21.8524	16.1845	47.4634	46.3915	0.460405	0.348868	0.400224
PKNH_07_v2	132830	133830	PKNH_0702400	bacterialhistone-likeprotein,putative	20.159	15.2284	47.5335	47.3853	0.424101	0.321374	0.400155
PKNH_12_v2	2055880	2056880	PKNH_1245700	cysteinerepeatmodularprotein4,putative(CRMP4)	21.8524	15.6381	47.9074	45.2387	0.456138	0.34568	0.400035
PKNH_03_v2	517939	518939	PKNH_0311800	conservedPlasmodiummembraneprotein,unknownfunction	26.7712	19.4623	44.0514	42.2572	0.607726	0.460568	0.400009
PKNH_12_v2	1483282	1484282	PKNH_1233400	conservedPlasmodiumprotein,unknownfunction	20.8041	16.7308	49.3563	52.3743	0.421509	0.319447	0.399986
PKNH_11_v2	455479	456479	PKNH_1110700	E3SUMO-proteinligasePIAS,putative(PIAS)	18.2238	13.7261	40.6395	40.3889	0.448426	0.339848	0.399978
PKNH_08_v2	1809699	1810699	PKNH_0839900	HADsuperfamilyprotein,putative	19.4333	15.0918	40.289	41.2833	0.482348	0.365567	0.399938
PKNH_11_v2	1544287	1545287	PKNH_1133400	conservedPlasmodiumprotein,unknownfunction	19.0301	13.9309	42.2286	40.7864	0.450645	0.341557	0.399862
PKNH_11_v2	893012	894012	PKNH_1119600	sec14-likecytosolicfactor	21.933	17.1405	49.0992	50.6252	0.446708	0.338576	0.39985
PKNH_14_v2	1110239	1111239	PKNH_1425800	phospholipaseDDHD1,putative	20.0784	15.5699	46.7623	47.8425	0.429372	0.325441	0.399832
PKNH_12_v2	1548711	1549711	PKNH_1235000	conservedPlasmodiumprotein,unknownfunction	19.3527	15.6381	43.8878	46.7891	0.440959	0.334225	0.399822
PKNH_04_v2	163944	164944	PKNH_0404200	autophagy-relatedprotein11,putative(ATG11)	17.4174	12.9749	37.1341	36.4931	0.469041	0.355544	0.399685
PKNH_10_v2	51075	52075	PKNH_1000800	hypotheticalprotein,conservedinP.knowlesi	282.146	212.515	45.9911	45.6959	6.1348	4.65064	0.399587
PKNH_08_v2	1643278	1644278	PKNH_0837000	ubiquitin-conjugatingenzymeE2,putative	21.046	16.7991	44.7058	47.0673	0.470767	0.356917	0.399425
PKNH_07_v2	1474025	1475025	PKNH_0734500	Plasmodiumexportedprotein,unknownfunction	19.8365	15.7064	42.5558	44.4436	0.466129	0.353401	0.399425
PKNH_07_v2	423344	424344	PKNH_0708200	conservedPlasmodiumprotein,unknownfunction	22.0137	16.3893	48.2346	47.3655	0.456388	0.346018	0.399416
PKNH_11_v2	1486342	1487342	PKNH_1131900	malatedehydrogenase,putative(MDH)	22.0137	16.0479	44.6357	42.9132	0.493186	0.373962	0.399241
PKNH_12_v2	2918114	2919114	PKNH_1265900	MSP7-likeprotein	20.7235	17.1405	45.7574	49.9096	0.452899	0.343431	0.399171
PKNH_11_v2	1356274	1357274	PKNH_1128800	innermembranecomplexprotein1j,putative(ALV7)	20.8847	15.2284	44.6123	42.8933	0.468138	0.35503	0.398993
PKNH_07_v2	655883	656883	PKNH_0714400	conservedPlasmodiumprotein,unknownfunction	17.498	14.9553	44.659	50.3271	0.391814	0.297162	0.398918
PKNH_14_v2	2076402	2077402	PKNH_1448100	hypotheticalprotein,conservedinApicomplexanspecies	22.3362	17.5502	47.1596	48.8562	0.47363	0.359222	0.398886
PKNH_09_v2	1587149	1588149	PKNH_0936100	conservedPlasmodiumprotein,unknownfunction	20.2397	15.2967	43.4438	43.2908	0.465882	0.353348	0.398878
PKNH_09_v2	1708064	1709064	PKNH_0938000	conservedPlasmodiumprotein,unknownfunction	22.82	17.0039	43.4205	42.6548	0.525558	0.39864	0.398765
PKNH_02_v2	317209	318209	PKNH_0207700	conservedPlasmodiumprotein,unknownfunction	23.5457	17.8917	44.0281	44.1057	0.534788	0.405655	0.398714
PKNH_10_v2	1241747	1242747	PKNH_1028100	DNAmismatchrepairproteinMSH6,putative(MSH6)	18.5463	14.1358	39.3074	39.4944	0.471827	0.357919	0.398625
PKNH_13_v2	1648656	1649656	PKNH_1337400	pantothenatekinase,putative(PANK)	17.3368	14.8187	42.8129	48.24	0.404943	0.307187	0.398603
PKNH_10_v2	1227737	1228737	PKNH_1027500	60SribosomalsubunitproteinL24,putative	19.0301	15.2284	46.1313	48.6574	0.41252	0.312972	0.398432
PKNH_09_v2	123216	124216	PKNH_0902100	WDrepeat-containingprotein,putative	20.5622	15.1601	44.0982	42.8535	0.466282	0.353766	0.398409
PKNH_07_v2	996229	997229	PKNH_0723200	proline--tRNAligase,putative(aPRS)	20.8847	16.1162	43.5607	44.3045	0.479439	0.36376	0.398361
PKNH_14_v2	2643373	2644373	PKNH_1459600	DNAgyrasesubunitB,putative(GyrB)	24.4327	19.2575	46.0378	47.8226	0.53071	0.402686	0.398267
PKNH_03_v2	409465	410465	PKNH_0309000	conservedPlasmodiumprotein,unknownfunction	20.8041	16.6625	44.9161	47.4052	0.463177	0.351491	0.398076
PKNH_12_v2	2624720	2625720	PKNH_1257800	UDP-N-acetylglucosaminepyrophosphorylase,putative	20.159	15.9796	41.1069	42.933	0.490404	0.372199	0.397899
PKNH_10_v2	1255251	1256251	PKNH_1028400	actin-likeprotein,putative(ALP2b)	20.0784	15.0918	44.6357	44.2051	0.449828	0.341404	0.397894
PKNH_03_v2	566994	567994	PKNH_0312800	conservedPlasmodiumprotein,unknownfunction	23.7876	18.0283	48.7487	48.6773	0.487964	0.370364	0.397832
PKNH_03_v2	234209	235209	PKNH_0304500	conservedPlasmodiumprotein,unknownfunction	19.8365	15.0235	47.627	47.5245	0.416497	0.316121	0.397828
PKNH_04_v2	1093821	1094821	PKNH_0424300	conservedPlasmodiumprotein,unknownfunction	24.2715	18.0965	48.6319	47.763	0.499086	0.378881	0.397543
PKNH_12_v2	346057	347057	PKNH_1207400	conservedPlasmodiumprotein,unknownfunction	20.9654	15.7747	45.8041	45.3977	0.457719	0.347478	0.39754
PKNH_12_v2	444301	445301	PKNH_1210200	conservedPlasmodiumprotein,unknownfunction	19.6752	15.365	46.4118	47.7431	0.423927	0.321827	0.397531
PKNH_08_v2	895542	896542	PKNH_0819800	conservedPlasmodiumprotein,unknownfunction	22.1749	17.0722	42.6493	43.2511	0.519936	0.394723	0.397493
PKNH_14_v2	1913126	1914126	PKNH_1443900	cytochromechemelyase,putative	22.1749	17.5502	46.9025	48.896	0.472787	0.358929	0.397492
PKNH_06_v2	785804	786804	PKNH_0617700	RNApolymeraseII-associatedprotein1,putative	19.6752	16.0479	42.3688	45.517	0.464379	0.352569	0.397397
PKNH_09_v2	504002	505002	PKNH_0911300	glyoxalaseI,putative	19.6752	14.6821	42.8362	42.0982	0.459312	0.348758	0.397248
PKNH_07_v2	917619	918619	PKNH_0721200	NADPH-cytochromep450reductase,putative(CPR)	22.0943	17.4819	46.7156	48.6773	0.472953	0.359139	0.397157
PKNH_10_v2	515002	516002	PKNH_1011100	nucleotidebindingprotein,putative	20.2397	15.7064	43.0232	43.9666	0.470437	0.357235	0.397128
PKNH_05_v2	508850	509850	PKNH_0511700	conservedPlasmodiumprotein,unknownfunction	18.5463	14.6138	40.7096	42.2374	0.455576	0.345992	0.396952
PKNH_14_v2	2945247	2946247	PKNH_1466000	conservedPlasmodiumprotein,unknownfunction	18.5463	14.6138	42.8362	44.4436	0.432959	0.328817	0.396945
PKNH_12_v2	1154485	1155485	PKNH_1226000	LCCLdomain-containingprotein	24.3521	17.4819	46.5987	44.0461	0.522592	0.3969	0.396909
PKNH_14_v2	2255334	2256334	PKNH_1451400	conservedPlasmodiumprotein,unknownfunction	19.9978	16.1845	41.8781	44.6225	0.477524	0.362698	0.396804
PKNH_01_v2	799597	800597	PKNH_0117100	mannose-6-phosphateisomerase,putative	20.8041	15.5699	45.1264	44.4635	0.461018	0.350173	0.396758
PKNH_05_v2	435963	436963	PKNH_0510000	conservedPlasmodiumprotein,unknownfunction	22.5781	16.2527	42.1351	39.9317	0.53585	0.407012	0.396757
PKNH_14_v2	2332748	2333748	PKNH_1453200	hypotheticalprotein,conservedinApicomplexanspecies	20.9654	16.3893	42.2987	43.5293	0.495651	0.376512	0.39663
PKNH_11_v2	838157	839157	PKNH_1118400	conservedPlasmodiumprotein,unknownfunction	17.7399	14.0675	43.584	45.4971	0.407028	0.309196	0.396608
PKNH_09_v2	464745	465745	PKNH_0910500	conservedPlasmodiumprotein,unknownfunction	21.2073	16.8673	45.6406	47.7829	0.464659	0.352999	0.396509
PKNH_07_v2	912413	913413	PKNH_0720900	3-oxoacyl-[acyl-carrier-protein]reductase,putative(FabG)	16.5304	12.6334	37.1107	37.3279	0.445435	0.338444	0.396298
PKNH_04_v2	967124	968124	PKNH_0421600	cytochromecoxidaseassemblyprotein,putative	19.272	16.3893	44.3319	49.6115	0.434721	0.330353	0.396081
PKNH_11_v2	540252	541252	PKNH_1112200	riboflavinkinase/FADsynthasefamilyprotein,putative	19.8365	15.2284	46.5987	47.0673	0.425688	0.323545	0.395829
PKNH_08_v2	274084	275084	PKNH_0805800	conservedmembraneprotein,unknownfunction	19.4333	16.0479	45.2433	49.1543	0.429529	0.32648	0.39576
PKNH_14_v2	3091406	3092406	PKNH_1470100	osmiophilicbodyprotein,putative(G377)	24.4327	17.4819	43.7944	41.2237	0.557896	0.424074	0.395679
PKNH_14_v2	1295730	1296730	PKNH_1429800	conservedPlasmodiumprotein,unknownfunction	21.933	17.6185	48.8655	51.6389	0.448844	0.341187	0.395654
PKNH_10_v2	1076698	1077698	PKNH_1023700	conservedPlasmodiumprotein,unknownfunction	21.5298	16.2527	42.4389	42.138	0.507313	0.385702	0.39539
PKNH_09_v2	1855314	1856314	PKNH_0940800	conservedPlasmodiumprotein,unknownfunction	21.046	15.9113	48.7721	48.4984	0.431517	0.328079	0.395375
PKNH_13_v2	2468165	2469165	PKNH_1355100	conservedPlasmodiumprotein,unknownfunction	23.3845	17.4137	45.0563	44.1256	0.519006	0.394639	0.395217
PKNH_04_v2	784629	785629	PKNH_0418500	conservedPlasmodiumprotein,unknownfunction	20.5622	15.6381	46.6221	46.63	0.44104	0.335366	0.395174
PKNH_04_v2	178175	179175	PKNH_0404500	vacuolarproteinsorting-associatedprotein45,putative(VPS45)	19.9171	14.9553	46.365	45.7754	0.429572	0.32671	0.394887
PKNH_14_v2	815530	816530	PKNH_1418200	hypotheticalprotein,conservedinApicomplexanspecies	22.4168	17.2771	44.7058	45.2983	0.501429	0.381407	0.394714
PKNH_11_v2	1281158	1282158	PKNH_1127100	nuclearpolyadenylatedRNA-bindingproteinNAB2,putative(NAB2)	21.5298	16.5942	49.3563	50.009	0.436212	0.331824	0.394609
PKNH_08_v2	1571885	1572885	PKNH_0834800	conservedPlasmodiumprotein,unknownfunction	18.6269	14.1358	46.9259	46.8089	0.396943	0.30199	0.394433
PKNH_10_v2	1408568	1409568	PKNH_1031700	conservedPlasmodiumprotein,unknownfunction	20.9654	16.4576	45.0797	46.5108	0.465074	0.353845	0.394344
PKNH_07_v2	1447580	1448580	PKNH_0733900	vacuolarproteinsorting-associatedprotein33,putative(VPS33)	16.5304	12.8383	40.5226	41.3628	0.40793	0.310383	0.394275
PKNH_14_v2	2115633	2116633	PKNH_1448700	macrophagemigrationinhibitoryfactor,putative(MIF)	21.2073	16.9356	41.4574	43.5094	0.511544	0.38924	0.394199
PKNH_07_v2	963007	964007	PKNH_0722400	conservedPlasmodiumprotein,unknownfunction	18.6269	14.7504	43.584	45.358	0.427379	0.3252	0.394192
PKNH_11_v2	848735	849735	PKNH_1118600	ATP-dependentRNAhelicaseHAS1,putative(HAS1)	22.1749	17.6185	48.4683	50.6053	0.457513	0.348155	0.394084
PKNH_13_v2	1638561	1639561	PKNH_1337100	mannose-1-phosphateguanyltransferase,putative	18.1431	13.6578	41.1303	40.687	0.441113	0.33568	0.394062
PKNH_14_v2	1590508	1591508	PKNH_1437200	anaphasepromotingcomplexsubunit10,putative	21.1267	15.843	44.215	43.5691	0.477817	0.363629	0.393991
PKNH_11_v2	2223934	2224934	PKNH_1147300	trophozoiteexportedprotein1,putative(TEX1)	19.5946	15.4333	47.7438	49.4127	0.410411	0.312335	0.393978
PKNH_12_v2	1294151	1295151	PKNH_1229000	dynactinsubunit4,putative	21.933	16.3893	44.3786	43.5691	0.494225	0.376168	0.39379
PKNH_13_v2	553529	554529	PKNH_1312000	non-SERCA-typeCa2+-transportingP-ATPase,putative(ATP4)	25.3197	19.5306	49.3563	50.009	0.512998	0.390542	0.393478
PKNH_07_v2	710321	711321	PKNH_0715900	heatshockprotein,putative(HSP70-2)	21.7717	17.4137	47.1128	49.4922	0.462119	0.351847	0.393313
PKNH_07_v2	1375936	1376936	PKNH_0731200	palmitoyltransferase,putative(DHHC6)	19.4333	15.365	39.5645	41.0845	0.49118	0.373985	0.393271
PKNH_09_v2	1119478	1120478	PKNH_0924900	smallnuclearribonucleoproteinF,putative	19.5139	16.0479	40.546	43.7877	0.481278	0.366493	0.393084
PKNH_14_v2	2006792	2007792	PKNH_1446400	conservedPlasmodiumprotein,unknownfunction	22.5781	18.0283	41.3639	43.3703	0.545841	0.415683	0.392996
PKNH_09_v2	436405	437405	PKNH_0909800	conservedPlasmodiumprotein,unknownfunction	18.385	15.1601	43.5607	47.1667	0.422055	0.321415	0.392991
PKNH_08_v2	751112	752112	PKNH_0816800	conservedPlasmodiumprotein,unknownfunction	20.7235	15.843	42.6493	42.8138	0.485905	0.370044	0.392976
PKNH_08_v2	888613	889613	PKNH_0819700	conservedPlasmodiumprotein,unknownfunction	20.2397	16.0479	38.583	40.1702	0.524576	0.399498	0.392964
PKNH_14_v2	2570993	2571993	PKNH_1458600	long-chainfattyacidCoAligase,putative	20.3203	15.6381	46.5987	47.0872	0.43607	0.332109	0.392902
PKNH_13_v2	463932	464932	PKNH_1310000	50SribosomalproteinL1,apicoplast,putative(RPL1)	19.8365	15.7064	40.1487	41.7404	0.494076	0.376288	0.392896
PKNH_03_v2	182924	183924	PKNH_0303400	6-cysteineprotein(LISP2)	21.6911	17.7551	46.7156	50.2078	0.464322	0.353632	0.392877
PKNH_13_v2	85791	86791	PKNH_1301900	ATP-dependentRNAhelicase,putative	19.9171	15.843	46.3416	48.399	0.429789	0.327341	0.392831
PKNH_02_v2	449813	450813	PKNH_0210700	aspartate--tRNAligase,putative	19.7558	15.2967	45.1498	45.8946	0.437561	0.333301	0.392661
PKNH_14_v2	2442585	2443585	PKNH_1455200	methyltransferase,putative	18.9495	14.9553	37.7417	39.0969	0.502084	0.382519	0.392398
PKNH_14_v2	1332257	1333257	PKNH_1430700	acyl-CoAbindingprotein,putative	23.707	18.0965	54.1003	54.203	0.438205	0.333865	0.392339
PKNH_13_v2	1620972	1621972	PKNH_1336300	conservedPlasmodiumprotein,unknownfunction	18.0625	14.1358	45.2433	46.471	0.39923	0.304185	0.392271
PKNH_12_v2	439261	440261	PKNH_1210000	RNA3'-terminalphosphatecyclase-likeprotein,putative	21.7717	17.7551	50.1976	53.7259	0.43372	0.330476	0.39222
PKNH_01_v2	134906	135906	PKNH_0102400	NOL1/NOP2/sunfamilymethyltransferase	22.9007	18.5063	50.9688	54.0439	0.449308	0.342431	0.391893
PKNH_14_v2	1354416	1355416	PKNH_1431100	C50peptidase,putative	22.5781	16.4576	48.0944	45.994	0.469454	0.357821	0.391747
PKNH_14_v2	710979	711979	PKNH_1415700	conservedPlasmodiumprotein,unknownfunction	25.4004	18.9843	47.3933	46.471	0.535949	0.408519	0.391692
PKNH_14_v2	2009979	2010979	PKNH_1446500	ATP-dependentRNAhelicase,putative	17.5787	13.9992	39.0971	40.846	0.449616	0.342731	0.391617
PKNH_08_v2	1153634	1154634	PKNH_0825000	40SribosomalproteinS15A,putative	20.0784	17.3454	40.3591	45.7356	0.497494	0.379254	0.391515
PKNH_09_v2	1115181	1116181	PKNH_0924800	RNA-bindingprotein,putative	23.8683	18.6429	43.3036	44.3641	0.551185	0.420225	0.391375
PKNH_01_v2	66652	67652	PKNH_0101500	conservedPlasmodiumprotein,unknownfunction	18.6269	15.2284	41.5976	44.6027	0.447788	0.341423	0.391254
PKNH_07_v2	1267004	1268004	PKNH_0728700	leucine-richrepeatprotein(LRR8)	20.5622	15.2284	43.2802	42.0386	0.475095	0.362248	0.391238
PKNH_06_v2	228309	229309	PKNH_0605700	endomembraneprotein70,putative	21.2879	15.843	43.2335	42.1976	0.492394	0.375448	0.391199
PKNH_09_v2	1617254	1618254	PKNH_0936600	guanylylcyclase,putative	20.2397	15.365	45.7808	45.5766	0.4421	0.337125	0.391091
PKNH_04_v2	262003	263003	PKNH_0406500	conservedPlasmodiumprotein,unknownfunction	18.5463	15.2284	40.5928	43.7082	0.456886	0.348411	0.391047
PKNH_13_v2	1599191	1600191	PKNH_1335500	ERAD-associatedE3ubiquitin-proteinligaseHRD1,putative(HRD1)	18.7076	14.4772	41.9949	42.615	0.445473	0.339721	0.390989
PKNH_12_v2	803958	804958	PKNH_1218300	replicationfactorCsubunit3,putative(RFC3)	21.046	16.6625	40.1487	41.6808	0.524201	0.399764	0.390971
PKNH_10_v2	905461	906461	PKNH_1020100	hypotheticalprotein,conservedinApicomplexanspecies	22.82	16.7991	43.6542	42.138	0.522745	0.398669	0.390916
PKNH_05_v2	597708	598708	PKNH_0513200	ribosome-recyclingfactor,putative(RRF2)	23.1426	17.8234	46.4351	46.8884	0.498386	0.380124	0.390794
PKNH_09_v2	1798359	1799359	PKNH_0939800	conservedPlasmodiumprotein,unknownfunction	24.9166	18.3697	48.3047	46.6897	0.515821	0.393442	0.39072
PKNH_12_v2	1006874	1007874	PKNH_1222600	WDrepeat-containingprotein,putative	21.4492	16.6625	45.2199	46.0536	0.474331	0.361807	0.390675
PKNH_13_v2	677832	678832	PKNH_1314500	KIRprotein	24.1908	18.7794	46.1313	46.9481	0.52439	0.400003	0.390628
PKNH_01_v2	272426	273426	PKNH_0104700	conservedPlasmodiumprotein,unknownfunction	19.0301	14.4089	44.6357	44.3045	0.426343	0.325224	0.390578
PKNH_09_v2	1585021	1586021	PKNH_0936000	conservedPlasmodiumprotein,unknownfunction	17.5787	13.6578	42.9531	43.748	0.409253	0.312193	0.390558
PKNH_07_v2	1251069	1252069	PKNH_0728100	G2protein,putative	21.3686	16.5942	43.2101	43.9865	0.494528	0.377257	0.390506
PKNH_09_v2	910399	911399	PKNH_0920500	conservedPlasmodiumprotein,unknownfunction	22.1749	16.8673	48.4449	48.2997	0.457734	0.349222	0.390368
PKNH_03_v2	370611	371611	PKNH_0307700	replicationproteinA1,largesubunit,putative(RPA1)	21.6911	17.4137	43.2569	45.517	0.501448	0.382576	0.390356
PKNH_01_v2	406144	407144	PKNH_0108200	ribonucleasesP/MRPproteinsubunitPOP1,putative(POP1)	18.5463	14.887	41.0368	43.1715	0.451943	0.344834	0.390239
PKNH_04_v2	964047	965047	PKNH_0421500	conservedPlasmodiumprotein,unknownfunction	20.8041	15.5016	43.3737	42.3566	0.479648	0.365978	0.390217
PKNH_10_v2	572256	573256	PKNH_1012800	U6snRNA-associatedSm-likeproteinLSm2,putative(LSM2)	22.82	17.7551	42.7895	43.6287	0.533308	0.406959	0.390086
PKNH_12_v2	1061431	1062431	PKNH_1223900	conservedPlasmodiumprotein,unknownfunction	20.5622	15.5016	51.9503	51.3209	0.395805	0.302052	0.389992
PKNH_14_v2	3165102	3166102	PKNH_1472100	rhoptryneckprotein3,putative(RON3)	21.1267	15.7747	43.8411	42.8933	0.481893	0.367766	0.389923
PKNH_11_v2	682075	683075	PKNH_1114800	DNAJlikeprotein,putative	18.5463	14.8187	42.2052	44.1852	0.439432	0.335377	0.389855
PKNH_13_v2	747206	748206	PKNH_1316500	dyneinlightchain1,putative(DLC1)	21.3686	16.2527	42.252	42.0982	0.505742	0.386066	0.389552
PKNH_13_v2	497424	498424	PKNH_1310800	conservedPlasmodiumprotein,unknownfunction	20.3203	15.1601	44.2384	43.2312	0.459336	0.350675	0.389416
PKNH_09_v2	669885	670885	PKNH_0914800	deubiquinating/deneddylatingenzyme,putative(UCH54)	21.3686	16.9356	44.215	45.8946	0.483288	0.369011	0.389222
PKNH_03_v2	847051	848051	PKNH_0318900	dynactinsubunit5,putative	19.9978	15.365	41.1069	41.3628	0.486483	0.371469	0.389147
PKNH_14_v2	959778	960778	PKNH_1421800	conservedprotein,unknownfunction	22.7394	17.5502	48.6552	49.1742	0.467358	0.356899	0.389014
PKNH_12_v2	2798211	2799211	PKNH_1262500	CPW-WPCfamilyprotein,putative	19.3527	14.6821	37.9754	37.7254	0.509611	0.389183	0.388948
PKNH_01_v2	306742	307742	PKNH_0105700	conservedPlasmodiumprotein,unknownfunction	24.0296	17.8234	45.6172	44.3045	0.526766	0.402293	0.388915
PKNH_11_v2	837158	838158	PKNH_1118300	Ran-bindingprotein,putative	16.9336	13.7943	34.5868	36.8906	0.489597	0.373925	0.388848
PKNH_14_v2	396724	397724	PKNH_1408700	40SribosomalproteinS27,putative(RPS27)	21.5298	16.9356	53.1889	54.7794	0.40478	0.30916	0.388784
PKNH_13_v2	1893675	1894675	PKNH_1342600	conservedPlasmodiumprotein,unknownfunction	16.9336	13.8626	44.2851	47.4649	0.382377	0.29206	0.388731
PKNH_09_v2	1711077	1712077	PKNH_0938100	conservedPlasmodiumprotein,unknownfunction	20.5622	16.7308	47.1128	50.1879	0.436446	0.333363	0.388709
PKNH_12_v2	711067	712067	PKNH_1215900	conservedPlasmodiumprotein,unknownfunction	20.5622	14.9553	46.5753	44.3443	0.441483	0.337254	0.388521
PKNH_10_v2	1239474	1240474	PKNH_1028000	conservedPlasmodiumprotein,unknownfunction	21.2879	17.0039	45.5471	47.6239	0.467382	0.357046	0.388495
PKNH_14_v2	3106063	3107063	PKNH_1470500	AP-3complexsubunitsigma,putative	21.5298	17.6185	44.4955	47.6636	0.483865	0.369643	0.388472
PKNH_05_v2	673609	674609	PKNH_0514800	conservedPlasmodiumprotein,unknownfunction	20.8847	16.8673	43.2802	45.7555	0.482546	0.36864	0.388455
PKNH_14_v2	2936028	2937028	PKNH_1465800	actinI,putative	20.4816	15.2967	40.1955	39.2957	0.50955	0.389272	0.388445
PKNH_12_v2	2215084	2216084	PKNH_1249000	conservedPlasmodiumprotein,unknownfunction	21.1267	16.2527	48.8188	49.1543	0.432757	0.330647	0.388269
PKNH_13_v2	1885441	1886441	PKNH_1342400	serineC-palmitoyltransferase,putative	21.1267	16.1162	47.1829	47.1071	0.447762	0.342118	0.388236
PKNH_09_v2	1440407	1441407	PKNH_0932700	conservedPlasmodiumprotein,unknownfunction	20.3203	15.5016	47.3232	47.2462	0.429394	0.328103	0.388155
PKNH_09_v2	961386	962386	PKNH_0921100	RINGzincfingerprotein,putative	20.8041	17.8234	48.9357	54.8589	0.425131	0.324895	0.387934
PKNH_12_v2	1600096	1601096	PKNH_1236300	ATP-dependentRNAhelicaseDDX5,putative(DDX5)	21.6911	17.4137	47.4166	49.8103	0.457458	0.3496	0.387932
PKNH_06_v2	519469	520469	PKNH_0611400	conservedPlasmodiumprotein,unknownfunction	18.5463	14.1358	43.2101	43.092	0.429212	0.328038	0.387829
PKNH_10_v2	170383	171383	PKNH_1003100	conservedPlasmodiumprotein,unknownfunction	19.1108	14.0675	46.7857	45.0598	0.408475	0.312196	0.387795
PKNH_11_v2	1023377	1024377	PKNH_1121400	conservedPlasmodiumprotein,unknownfunction	18.3044	14.4089	48.5384	49.9892	0.377112	0.28824	0.38772
PKNH_02_v2	299075	300075	PKNH_0207100	pre-rRNA-processingproteinTSR2,putative	19.6752	15.7064	45.3134	47.3257	0.434203	0.331879	0.387712
PKNH_13_v2	1833176	1834176	PKNH_1341200	prefoldinsubunit2,putative	19.8365	14.6138	47.5335	45.8151	0.417316	0.318973	0.387705
PKNH_12_v2	1233461	1234461	PKNH_1227600	nifUprotein,putative	19.8365	15.6381	45.4069	46.8288	0.436861	0.333942	0.387577
PKNH_08_v2	1125167	1126167	PKNH_0824500	conservedPlasmodiumprotein,unknownfunction	20.4009	16.4576	43.0232	45.3977	0.474184	0.362521	0.387383
PKNH_14_v2	2961698	2962698	PKNH_1466500	signalrecognitionparticle,betasubunit,putative	19.9171	15.7064	42.2987	43.6287	0.470868	0.360002	0.387319
PKNH_01_v2	319259	320259	PKNH_0106000	conservedPlasmodiumprotein,unknownfunction	21.3686	16.9356	47.3465	49.0748	0.451324	0.345098	0.387158
PKNH_01_v2	650875	651875	PKNH_0114100	conservedPlasmodiumprotein,unknownfunction	23.2232	17.0039	44.5656	42.6746	0.521101	0.398455	0.387148
PKNH_11_v2	1124829	1125829	PKNH_1123100	conservedprotein,unknownfunction	20.9654	17.4819	47.7672	52.0762	0.438908	0.335698	0.386752
PKNH_12_v2	2095726	2096726	PKNH_1246600	Plasmodiumexportedprotein,unknownfunction	19.272	14.4089	50.2443	49.1146	0.383566	0.293373	0.386738
PKNH_12_v2	1037482	1038482	PKNH_1223400	aminodeoxychorismatelyase,putative(ADCL)	22.7394	17.3454	49.8704	49.7308	0.45597	0.348786	0.386597
PKNH_10_v2	1136229	1137229	PKNH_1025100	guanidinenucleotideexchangefactor,putative	17.0949	13.4529	37.5781	38.6596	0.454917	0.347983	0.386583
PKNH_14_v2	2787233	2788233	PKNH_1462500	conservedPlasmodiumprotein,unknownfunction	23.3845	17.6868	45.8976	45.3778	0.509493	0.389768	0.386447
PKNH_03_v2	312225	313225	PKNH_0306600	sporozoiteinvasion-associatedprotein1,putative(SIAP1)	23.6264	17.2771	44.5422	42.5753	0.530427	0.405801	0.386383
PKNH_10_v2	818353	819353	PKNH_1017900	phosphatidylinositol3-kinase,putative	21.5298	17.0039	45.5938	47.0673	0.472209	0.361268	0.386357
PKNH_01_v2	146014	147014	PKNH_0102600	phosphoinositide-bindingprotein,putative	21.1267	16.7991	44.1449	45.8747	0.478576	0.366195	0.386135
PKNH_01_v2	734337	735337	PKNH_0115900	peptidyl-prolylcis-transisomerase,putative(CYP81)	18.7882	16.5942	39.9851	46.153	0.46988	0.359548	0.38611
PKNH_14_v2	429452	430452	PKNH_1409200	tyrosinerecombinase,putative(INT)	22.1749	16.321	44.659	42.9529	0.496538	0.379974	0.386003
PKNH_10_v2	432603	433603	PKNH_1009700	conservedPlasmodiumprotein,unknownfunction	21.5298	16.7991	46.7857	47.7034	0.460179	0.352157	0.385975
PKNH_02_v2	104780	105780	PKNH_0201900	conservedPlasmodiumprotein,unknownfunction	23.5457	18.1648	46.2949	46.6698	0.508602	0.38922	0.385954
PKNH_11_v2	1125913	1126913	PKNH_1123200	conservedPlasmodiumprotein,unknownfunction	19.9978	15.5699	46.0378	46.8288	0.434378	0.332486	0.385659
PKNH_09_v2	1330617	1331617	PKNH_0930400	T-complexprotein1subunitalpha,putative(TCP1)	20.159	15.1601	41.2237	40.4882	0.489015	0.374433	0.385172
PKNH_13_v2	316972	317972	PKNH_1306800	conservedPlasmodiumprotein,unknownfunction	21.7717	15.5016	50.1041	46.5903	0.434529	0.332722	0.385138
PKNH_09_v2	99721	100721	PKNH_0901600	phenylalanine--tRNAligasebetasubunit,putative	21.933	16.7308	50.5014	50.3072	0.434305	0.332573	0.385038
PKNH_13_v2	468033	469033	PKNH_1310100	syntaxin5,putative	23.0619	17.6868	48.4449	48.5183	0.476044	0.364539	0.385023
PKNH_13_v2	2047000	2048000	PKNH_1345700	deoxyhypusinesynthase,putative(DHS)	19.4333	15.2967	47.1829	48.4984	0.411872	0.315406	0.384984
PKNH_14_v2	1749716	1750716	PKNH_1440500	innermembranecomplexprotein1h,putative(IMC1h)	20.2397	15.365	40.9433	40.5876	0.494335	0.378564	0.384952
PKNH_13_v2	859106	860106	PKNH_1319800	conservedPlasmodiumprotein,unknownfunction	26.8518	19.8721	47.9308	46.312	0.56022	0.429092	0.384708
PKNH_07_v2	1176094	1177094	PKNH_0726500	conservedPlasmodiumprotein,unknownfunction	24.1102	17.2088	46.4585	43.2908	0.518962	0.397516	0.384615
PKNH_14_v2	3017591	3018591	PKNH_1468400	conservedPlasmodiumprotein,unknownfunction	22.0943	16.7308	43.3504	42.8535	0.509668	0.390419	0.384536
PKNH_14_v2	372401	373401	PKNH_1408100	forkheaddomainprotein,putative	23.2232	19.6672	47.7204	52.752	0.486651	0.372824	0.384395
PKNH_03_v2	802617	803617	PKNH_0317200	conservedPlasmodiumprotein,unknownfunction	21.2073	17.6185	40.4525	43.8672	0.524252	0.401633	0.384384
PKNH_04_v2	413592	414592	PKNH_0409300	conservedPlasmodiumprotein,unknownfunction	16.2885	12.8383	37.4612	38.5403	0.43481	0.333114	0.38437
PKNH_05_v2	274554	275554	PKNH_0507000	coatomersubunitzeta,putative	19.5946	14.887	45.3601	44.9803	0.431979	0.330967	0.384273
PKNH_06_v2	498304	499304	PKNH_0610900	celldivisioncycleprotein20homolog,putative(CDC20)	20.9654	15.365	43.9112	41.9988	0.47745	0.365844	0.384122
PKNH_08_v2	468398	469398	PKNH_0810300	conservedPlasmodiumprotein,unknownfunction	19.8365	16.1845	39.4477	41.9988	0.502856	0.385356	0.383952
PKNH_08_v2	1147746	1148746	PKNH_0824800	proteasomesubunitalphatype-3,putative	19.0301	15.5016	43.14	45.8549	0.441124	0.338058	0.383916
PKNH_08_v2	1378114	1379114	PKNH_0830100	26SproteasomeregulatorysubunitRPN12,putative(RPN12)	22.4975	17.4819	48.9357	49.6115	0.459736	0.352376	0.38369
PKNH_06_v2	223643	224643	PKNH_0605500	conservedPlasmodiumprotein,unknownfunction	20.0784	15.7064	41.6678	42.5156	0.481868	0.369427	0.383351
PKNH_11_v2	1845726	1846726	PKNH_1140200	ribosomalproteinL19-like	20.8847	16.9356	41.6444	44.0461	0.501501	0.384497	0.383279
PKNH_12_v2	564533	565533	PKNH_1213100	conservedPlasmodiumprotein,unknownfunction	18.385	14.6138	43.2569	44.8412	0.425019	0.325901	0.383092
PKNH_11_v2	438621	439621	PKNH_1110400	proteinarginineN-methyltransferase5,putative(PRMT5)	20.7235	17.1405	42.4389	45.7754	0.488314	0.374448	0.383044
PKNH_12_v2	3036951	3037951	PKNH_1269700	GPItransamidasesubunitPIG-U,putative	16.8529	13.3163	37.2743	38.4012	0.452132	0.346768	0.382774
PKNH_12_v2	2204139	2205139	PKNH_1248800	U3smallnucleolarRNA-associatedprotein15,putative(UTP15)	22.1749	18.8477	47.0895	52.1756	0.47091	0.361236	0.382509
PKNH_09_v2	1975445	1976445	PKNH_0943800	conservedPlasmodiumprotein,unknownfunction	17.9012	14.1358	42.2286	43.4697	0.423912	0.325187	0.382492
PKNH_12_v2	1392206	1393206	PKNH_1231200	acetyl-CoAacetyltransferase,putative	18.0625	13.8626	37.9286	37.9441	0.476224	0.365343	0.382389
PKNH_14_v2	1286365	1287365	PKNH_1429500	ERmembraneproteincomplexsubunit1,putative(EMC1)	18.4657	13.9309	45.9677	45.1989	0.40171	0.308213	0.382227
PKNH_13_v2	771052	772052	PKNH_1317100	conservedPlasmodiumprotein,unknownfunction	17.9012	14.4089	41.0601	43.0722	0.435976	0.334529	0.382116
PKNH_11_v2	1483002	1484002	PKNH_1131800	rhomboidproteaseROM10,putative(ROM10)	18.7882	14.6138	45.1965	45.8151	0.4157	0.318973	0.382108
PKNH_12_v2	1560876	1561876	PKNH_1235500	conservedPlasmodiumprotein,unknownfunction	18.8688	14.6821	45.9444	46.5903	0.410688	0.315132	0.382085
PKNH_14_v2	925029	926029	PKNH_1420900	conservedPlasmodiumprotein,unknownfunction	21.933	16.0479	46.5052	44.3443	0.471625	0.361893	0.382075
PKNH_06_v2	768322	769322	PKNH_0617400	conservedprotein,unknownfunction	22.9007	17.8234	45.4069	46.0536	0.504344	0.387014	0.382022
PKNH_10_v2	970587	971587	PKNH_1021900	EKC/KEOPScomplexsubunitCGI121,putative(CGI121)	21.6911	17.1405	48.2579	49.691	0.449483	0.344942	0.381913
PKNH_12_v2	641758	642758	PKNH_1214900	conservedPlasmodiumprotein,unknownfunction	19.1914	15.2967	42.9297	44.5828	0.447042	0.343108	0.381751
PKNH_11_v2	1968446	1969446	PKNH_1142100	conservedPlasmodiumprotein,unknownfunction	21.8524	16.3893	42.5558	41.5814	0.5135	0.39415	0.38162
PKNH_12_v2	2883989	2884989	PKNH_1264700	hypotheticalprotein,conservedinApicomplexanspecies	20.8847	15.9113	44.9862	44.6424	0.464247	0.356417	0.381327
PKNH_09_v2	1787751	1788751	PKNH_0939500	conservedPlasmodiumprotein,unknownfunction	20.3203	15.7747	43.9346	44.4238	0.462512	0.355096	0.381284
PKNH_03_v2	237663	238663	PKNH_0304600	conservedPlasmodiumprotein,unknownfunction	19.3527	15.1601	47.9074	48.8761	0.403961	0.310174	0.381136
PKNH_09_v2	382791	383791	PKNH_0908000	conservedPlasmodiumprotein,unknownfunction	18.7882	14.9553	38.4428	39.8522	0.488731	0.375269	0.381116
PKNH_08_v2	696002	697002	PKNH_0815400	methionineaminopeptidase1b,putative(METAP1b)	20.6428	16.6625	42.4857	44.6623	0.485876	0.373078	0.381114
PKNH_06_v2	560233	561233	PKNH_0612800	BRIXdomain,putative	20.8847	16.7308	44.2384	46.153	0.472094	0.362507	0.381065
PKNH_06_v2	456826	457826	PKNH_0609900	conservedPlasmodiumprotein,unknownfunction	20.4009	16.7308	40.4058	43.1517	0.5049	0.387721	0.380981
PKNH_09_v2	1622775	1623775	PKNH_0936700	proteinphosphatasePPM2,putative(PPM2)	20.4009	16.2527	45.5705	47.2661	0.447678	0.343855	0.380659
PKNH_06_v2	49811	50811	PKNH_0601100	earlytranscribedmembraneprotein(ETRAMP)	20.159	14.6821	50.665	48.0413	0.397888	0.305614	0.380651
PKNH_14_v2	1149920	1150920	PKNH_1426900	conservedPlasmodiumprotein,unknownfunction	19.6752	14.8187	43.2802	42.4361	0.4546	0.3492	0.380544
PKNH_12_v2	486798	487798	PKNH_1211400	biotincarboxylasesubunitofacetylCoAcarboxylase,putative(ACC)	20.7235	16.321	45.29	46.4313	0.457573	0.351509	0.380443
PKNH_06_v2	311493	312493	PKNH_0606900	hypotheticalprotein,conservedinApicomplexanspecies	20.8847	17.4137	45.8743	49.7904	0.455259	0.34974	0.380405
PKNH_03_v2	166746	167746	PKNH_0303200	proteintransportproteinSec24B,putative(SEC24B)	18.5463	14.2041	41.2938	41.164	0.44913	0.345061	0.380282
PKNH_01_v2	723683	724683	PKNH_0115600	mitogen-activatedproteinkinaseorganizer1,putative	17.3368	12.8383	38.7933	37.3875	0.446902	0.343385	0.380132
PKNH_12_v2	1216650	1217650	PKNH_1227000	MFS-typetransporter,putative	20.2397	16.8673	43.5607	47.2462	0.464632	0.357009	0.38013
PKNH_12_v2	2236727	2237727	PKNH_1249600	conservedPlasmodiumprotein,unknownfunction	23.1426	18.3697	49.9873	51.6389	0.46297	0.355734	0.38012
PKNH_05_v2	251342	252342	PKNH_0506400	conservedPlasmodiumprotein,unknownfunction	22.4975	16.7991	46.2248	44.9207	0.486698	0.373972	0.380094
PKNH_09_v2	2063006	2064006	PKNH_0945400	farnesyltransferasebetasubunit,putative	24.2715	18.8477	48.7253	49.2339	0.498129	0.38282	0.379856
PKNH_07_v2	488505	489505	PKNH_0709500	conservedPlasmodiumprotein,unknownfunction	18.1431	13.5895	43.6308	42.5156	0.415832	0.319636	0.379574
PKNH_13_v2	299287	300287	PKNH_1306400	rhodaneselikeprotein,putative	20.5622	15.0918	44.402	42.3964	0.463092	0.355969	0.379547
PKNH_10_v2	1184694	1185694	PKNH_1026300	conservedPlasmodiumprotein,unknownfunction	21.1267	15.4333	43.8645	41.6808	0.481635	0.370274	0.37935
PKNH_13_v2	163196	164196	PKNH_1303500	nucleosomeassemblyprotein,putative(NAPL)	17.0949	13.9992	42.5558	45.3182	0.401706	0.308909	0.378956
PKNH_12_v2	199163	200163	PKNH_1203900	L-lactatedehydrogenase(LDH)	17.8206	15.7747	40.8732	47.0474	0.435997	0.335294	0.378893
PKNH_10_v2	956788	957788	PKNH_1021300	SICAvar,typeI(fragment)	24.5134	19.1892	46.552	47.3853	0.526581	0.404961	0.378872
PKNH_08_v2	1640861	1641861	PKNH_0836900	conservedPlasmodiumprotein,unknownfunction	20.2397	14.6821	43.7243	41.2435	0.462894	0.355986	0.378861
PKNH_13_v2	1563706	1564706	PKNH_1334600	conservedPlasmodiumprotein,unknownfunction	18.8688	14.4089	39.0737	38.7987	0.482903	0.371376	0.378853
PKNH_07_v2	1019256	1020256	PKNH_0723900	proteinkinase,putative	17.3368	13.9992	35.3814	37.149	0.489998	0.376839	0.378825
PKNH_12_v2	2294302	2295302	PKNH_1251000	conservedPlasmodiumprotein,unknownfunction	18.9495	14.1358	43.6074	42.297	0.434548	0.334203	0.378789
PKNH_10_v2	265164	266164	PKNH_1005900	conservedPlasmodiumprotein,unknownfunction	23.8683	18.5063	46.9259	47.3058	0.508638	0.391206	0.378712
PKNH_06_v2	758664	759664	PKNH_0617100	conservedPlasmodiumprotein,unknownfunction	20.2397	15.0235	42.2052	40.7268	0.479555	0.368885	0.378525
PKNH_07_v2	1412304	1413304	PKNH_0732500	deltatubulin,putative	17.5787	13.6578	39.7515	40.1503	0.442215	0.340167	0.378505
PKNH_11_v2	1616264	1617264	PKNH_1135200	endonucleaseIIIhomologue,putative	21.046	16.1845	45.0563	45.0399	0.467104	0.359337	0.378408
PKNH_03_v2	320078	321078	PKNH_0306700	perforin-likeprotein1(PLP1)	18.9495	14.2724	42.9998	42.0982	0.440688	0.339026	0.37836
PKNH_03_v2	845069	846069	PKNH_0318800	conservedPlasmodiumprotein,unknownfunction	15.4821	12.292	38.4428	39.6733	0.402731	0.309831	0.378336
PKNH_14_v2	1546300	1547300	PKNH_1436000	conservedPlasmodiumprotein,unknownfunction	21.1267	16.8673	46.9259	48.6972	0.450214	0.346371	0.378293
PKNH_09_v2	704100	705100	PKNH_0915800	AP-1complexsubunitsigma,putative	18.385	14.1358	40.8732	40.846	0.449806	0.346076	0.378215
PKNH_14_v2	2839137	2840137	PKNH_1463700	conservedPlasmodiumprotein,unknownfunction	26.2874	19.6672	41.7846	40.6274	0.629117	0.484087	0.378062
PKNH_08_v2	1292283	1293283	PKNH_0827900	conservedPlasmodiumprotein,unknownfunction	24.594	18.3697	48.4683	47.0474	0.507424	0.390451	0.378052
PKNH_09_v2	1912734	1913734	PKNH_0942500	transcriptioninitiationfactorIIFsubunitbeta,putative(TFG2)	20.7235	17.3454	46.4351	50.5059	0.44629	0.343433	0.377951
PKNH_13_v2	19161	20161	PKNH_1300200	hypotheticalprotein,conservedinP.knowlesi(fragment)	24.1908	19.394	44.9395	46.8089	0.538297	0.414323	0.377647
PKNH_14_v2	1026853	1027853	PKNH_1423100	conservedPlasmodiumprotein,unknownfunction	19.5139	15.1601	43.3036	43.7082	0.45063	0.346848	0.37764
PKNH_07_v2	1039301	1040301	PKNH_0724100	conservedPlasmodiumprotein,unknownfunction	22.0137	18.0965	43.0465	45.9741	0.511393	0.393624	0.377616
PKNH_09_v2	1125670	1126670	PKNH_0925100	deoxyuridine5'-triphosphatenucleotidohydrolase,putative	21.4492	16.5942	47.0661	47.3058	0.455725	0.350786	0.377574
PKNH_09_v2	788066	789066	PKNH_0918100	alpha/betahydrolasefolddomaincontainingprotein,putative	19.5139	17.1405	41.0368	46.8288	0.475522	0.366025	0.377571
PKNH_11_v2	1477402	1478402	PKNH_1131600	conservedPlasmodiumprotein,unknownfunction	19.5139	15.2967	45.9444	46.7891	0.424729	0.326929	0.377565
PKNH_07_v2	1256197	1257197	PKNH_0728400	conservedPlasmodiumprotein,unknownfunction	19.8365	15.0235	40.3824	39.7329	0.491216	0.378112	0.377544
PKNH_14_v2	632400	633400	PKNH_1413800	methionyl-tRNAformyltransferase,putative	21.4492	16.5942	45.8041	46.0338	0.468281	0.360479	0.377462
PKNH_09_v2	293242	294242	PKNH_0905800	D-tyrosyl-tRNA(Tyr)deacylase,putative(DTD)	22.9007	17.4137	49.6835	49.0748	0.460932	0.35484	0.377385
PKNH_13_v2	2193751	2194751	PKNH_1348700	conservedPlasmodiumprotein,unknownfunction	22.3362	16.5942	46.6922	45.0598	0.478371	0.368271	0.377364
PKNH_04_v2	675457	676457	PKNH_0415800	conservedPlasmodiumprotein,unknownfunction	19.6752	15.7064	42.5558	44.1256	0.462339	0.355948	0.377286
PKNH_12_v2	1929871	1930871	PKNH_1243300	coppertransporter,putative	15.1596	12.0188	42.065	43.3107	0.360385	0.277502	0.377042
PKNH_02_v2	245980	246980	PKNH_0205800	double-strandbreakrepairproteinMRE11,putative(MRE11)	19.8365	14.6138	45.29	43.3306	0.437989	0.337263	0.37702
PKNH_11_v2	1979184	1980184	PKNH_1142400	conservedPlasmodiumprotein,unknownfunction	20.0784	15.1601	40.0553	39.2758	0.501267	0.385991	0.377013
PKNH_08_v2	1615240	1616240	PKNH_0835900	T-complexprotein1subunitbeta,putative(CCT2)	21.046	16.7308	41.6444	42.9927	0.505374	0.389154	0.377009
PKNH_06_v2	164546	165546	PKNH_0603900	conservedPlasmodiumprotein,unknownfunction	16.6917	13.248	36.2928	37.4074	0.459918	0.354155	0.376997
PKNH_11_v2	279290	280290	PKNH_1106900	conservedPlasmodiumprotein,unknownfunction	19.9978	15.0918	45.29	44.384	0.44155	0.340028	0.376924
PKNH_01_v2	584249	585249	PKNH_0113100	conservedPlasmodiumprotein,unknownfunction	20.8041	16.7308	42.1585	44.0262	0.493473	0.380019	0.3769
PKNH_04_v2	697449	698449	PKNH_0416600	conservedPlasmodiumprotein,unknownfunction	22.9007	17.7551	44.1449	44.4436	0.518762	0.399497	0.376887
PKNH_11_v2	117537	118537	PKNH_1102800	conservedPlasmodiumprotein,unknownfunction	22.0943	16.9356	43.6542	43.4498	0.506121	0.389774	0.376844
PKNH_13_v2	510788	511788	PKNH_1311200	heatshockprotein,classI,putative	18.385	13.7261	49.5433	48.0214	0.37109	0.285833	0.376595
PKNH_06_v2	873228	874228	PKNH_0619500	thioredoxin-likeassociatedprotein2,putative(TLAP2)	23.3038	18.0965	47.4166	47.8028	0.491469	0.378566	0.376557
PKNH_10_v2	1222836	1223836	PKNH_1027200	conservedPlasmodiumprotein,unknownfunction	20.2397	16.1845	39.6346	41.1442	0.510657	0.39336	0.376504
PKNH_11_v2	1960880	1961880	PKNH_1141800	conservedPlasmodiumprotein,unknownfunction	19.8365	16.0479	41.0134	43.0722	0.483659	0.372581	0.376435
PKNH_10_v2	1266167	1267167	PKNH_1028600	conservedPlasmodiumprotein,unknownfunction	19.9978	15.7747	45.6172	46.7095	0.438383	0.337719	0.376367
PKNH_11_v2	370621	371621	PKNH_1109000	conservedPlasmodiumprotein,unknownfunction	20.0784	15.365	50.5248	50.1879	0.397397	0.306149	0.376344
PKNH_08_v2	1282049	1283049	PKNH_0827500	conservedPlasmodiumprotein,unknownfunction	20.8847	17.3454	46.3884	50.009	0.450214	0.346846	0.376317
[truncated: 3,291 more rows]
