# Supplementary material for: Comparative Heterochromatin Profiling Reveals Conserved and Unique Epigenome Signatures Linked to Adaptation and Development of Malaria Parasites
Source: Cell Host Microbe. 2018 Mar 14;23(3):407–420.e8. doi: 10.1016/j.chom.2018.01.008 (PMC5853956; doi:10.1016/j.chom.2018.01.008)
Supplement: Table S4. Genome-wide HP1 Occupancy in Four Different P. falciparum Strains, Related to Figures 4 and S4 and Tables S1 and S7 — ChIP/input enrichment values were calculated over a 1,000-bp window (ATG ±500 bp) for each coding sequence of the P. falciparum 3D7 reference genome in schizont stages of P. falciparum strains Pf2004, NF135, NF54, and 3D7. Column A: chromosome number. Columns B and C: nucleotide positions at the start and end of each 1,000-bp window. Columns D and E: gene IDs and annotations. Columns F–M: RPKM values for the α-ChIP and input samples for each of the four strains. Columns N–Q: PfHP1 enrichment values (ChIP/input ratio) for each of the four strains. Columns R–U: Z-score-transformed ChIP enrichment values for each of the four strains. Column V: k-means cluster numbers (1–14). Column W: gene family classification. Column X: heterochromatic pseudogenes. Column Y: genes previously shown to be variantly expressed in vitro (Rovira-Graells et al., 2012). Column Z: degree of variation in gene expression (SD) in field samples (Mok et al., 2015). Genes with variable PfHP1 occupancy between the strains are marked in blue (k-means clusters 5–11). Genes with very low mappability (RPKM value <5 in at least one input sample) are highlighted in gray and were excluded from downstream analyses. The ChIP-seq values for P. falciparum 3D7 schizonts are identical to those listed in Tables S1 and S5 (xlsx format). [file mmc5.xlsx]

## Sheet: P. falciparum strains
chr	start	end	geneID	description	Pf2004 HP1-ChIP_RPKM	Pf2004 Input_RPKM	NF135 HP1-ChIP_RPKM	NF135 Input_RPKM	NF54 HP1-ChIP_RPKM	NF54 Input_RPKM	3D7 HP1-ChIP_RPKM	3D7 Input_RPKM	Pf2004 HP1-ChIP/Input	NF135 HP1-ChIP/Input	NF54 HP1-ChIP/Input	3D7 HP1-ChIP/Input	Pf2004 z-score	NF135 z-score	NF54 z-score	3D7 z-score	k-means cluster #	gene family	heterochromatic pseudogene	variantly expressed (Rovira-Graells et al., 2012)	standard deviation (SD) of gene expression in field samples (Mok et al., 2015)
Pf3D7_12_v3	2229240	2230240	PF3D7_1254800	rifin(RIF)	243.123	12.0663	92.9745	12.7411	162.796	20.3379	185.921	19.2606	20.1489	7.29721	8.00456	9.65292	4.95925	5.0425	5.73108	5.82519	1	rif
Pf3D7_02_v3	49647	50647	PF3D7_0200700	rifin(RIF)	160.45	6.25387	67.3763	7.71028	96.7826	9.86783	111.711	9.00818	25.6561	8.7385	9.80789	12.4011	6.39832	6.20128	7.17826	7.63145	1	rif
Pf3D7_02_v3	923148	924148	PF3D7_0223500	erythrocytemembraneprotein1,PfEMP1(VAR)	319.747	12.9492	105.894	16.4595	330.065	37.7572	444.73	34.241	24.6924	6.43361	8.74178	12.9882	6.1465	4.34817	6.3227	8.01738	1	var			0.500352
Pf3D7_04_v3	28206	29206	PF3D7_0400100	erythrocytemembraneprotein1,PfEMP1(VAR)	173.988	10.2269	32.1184	7.87433	317.844	39.2397	437.6	37.2769	17.0128	4.07887	8.10006	11.7392	4.13975	2.45499	5.80772	7.19642	1	var
Pf3D7_04_v3	78693	79693	PF3D7_0401200	rifin(RIF)	326.372	12.7285	130.164	14.9831	191.056	16.5854	239.267	18.962	25.641	8.68739	11.5195	12.6182	6.39438	6.16018	8.55185	7.7742	1	rif
Pf3D7_04_v3	553310	554310	PF3D7_0412400	erythrocytemembraneprotein1,PfEMP1(VAR)	144.318	6.03314	115.675	14.7644	378.074	44.7063	522.373	46.3349	23.9209	7.83472	8.45684	11.2739	5.94489	5.47465	6.09403	6.89058	1	var		1	0.442652
Pf3D7_04_v3	599349	600349	PF3D7_0413100	erythrocytemembraneprotein1,PfEMP1(VAR)	279.418	12.4342	110.362	15.858	262.961	31.5956	379.764	33.5443	22.4717	6.95939	8.32271	11.3213	5.56622	4.77089	5.98639	6.92174	1	var
Pf3D7_04_v3	965111	966111	PF3D7_0421100	erythrocytemembraneprotein1,PfEMP1(VAR)	296.126	12.9492	71.9646	11.374	786.7	92.146	784.088	64.401	22.8683	6.32711	8.53754	12.1751	5.66984	4.26255	6.15879	7.48293	1	var
Pf3D7_04_v3	976091	977091	PF3D7_0421300	erythrocytemembraneprotein1,PfEMP1(VAR)	910.558	38.1118	97.2006	11.7021	429.357	48.4126	553.008	48.3257	23.8918	8.30625	8.8687	11.4434	5.93728	5.85375	6.42456	7.00198	1	var		1	0.317745
Pf3D7_04_v3	1153133	1154133	PF3D7_0425700	rifin(RIF)	149.215	6.40102	56.7506	7.49155	134.208	15.6588	156.078	14.0348	23.3111	7.57528	8.57077	11.1208	5.78556	5.26606	6.18546	6.78997	1	rif
Pf3D7_04_v3	1155923	1156923	PF3D7_0425800	erythrocytemembraneprotein1,PfEMP1(VAR)	559.701	26.0455	85.2467	9.29609	341.849	40.3052	411.455	36.7793	21.4894	9.17017	8.48151	11.1871	5.30951	6.54833	6.11383	6.83358	1	var			0.350004
Pf3D7_04_v3	1179726	1180726	PF3D7_0426000	erythrocytemembraneprotein1,PfEMP1(VAR)	160.738	10.9627	29.945	9.18672	272.781	34.6532	391.384	33.9922	14.6623	3.2596	7.87174	11.5139	3.52554	1.7963	5.62449	7.04838	1	var		1
Pf3D7_06_v3	1382127	1383127	PF3D7_0632800	erythrocytemembraneprotein1,PfEMP1(VAR)	141.726	6.91604	71.8439	10.6085	303.114	36.043	396.93	36.7295	20.4924	6.7723	8.40979	10.8068	5.04899	4.62047	6.05627	6.58363	1	var			0.320946
Pf3D7_07_v3	19807	20807	PF3D7_0700100	erythrocytemembraneprotein1,PfEMP1(VAR)	191.56	7.65179	51.3171	10.4991	312.17	35.3018	402.476	34.9378	25.0347	4.88776	8.84289	11.5198	6.23593	3.10533	6.40384	7.05222	1	var			0.527387
Pf3D7_07_v3	518925	519925	PF3D7_0711700	erythrocytemembraneprotein1,PfEMP1(VAR)	174.564	8.53469	150.57	19.6311	450.088	44.0114	512.338	42.1045	20.4535	7.66997	10.2266	12.1682	5.03883	5.34219	7.51429	7.47843	1	var		1	0.347106
Pf3D7_07_v3	550020	551020	PF3D7_0712300	erythrocytemembraneprotein1,PfEMP1(VAR)	107.735	8.97614	51.8001	10.8819	334.32	35.7187	442.354	35.2364	12.0024	4.76021	9.3598	12.5539	2.83049	3.00278	6.81866	7.73191	1	var		1	0.518963
Pf3D7_07_v3	558578	559578	PF3D7_0712400	erythrocytemembraneprotein1,PfEMP1(VAR)	105.142	8.60827	115.916	19.1937	311.843	36.0894	372.369	34.1415	12.2141	6.03927	8.64085	10.9066	2.88581	4.03113	6.2417	6.64922	1	var			0.303378
Pf3D7_07_v3	573808	574808	PF3D7_0712600	erythrocytemembraneprotein1,PfEMP1(VAR)	402.132	13.2435	206.234	23.5136	438.74	46.3741	545.877	42.3534	30.3645	8.77084	9.46088	12.8886	7.62865	6.22728	6.89978	7.95191	1	var			0.268679
Pf3D7_07_v3	588423	589423	PF3D7_0712800	erythrocytemembraneprotein1,PfEMP1(VAR)	251.477	9.71189	30.0658	6.34321	319.917	41.695	448.956	37.6253	25.8937	4.73984	7.67279	11.9323	6.46041	2.9864	5.46483	7.32335	1	var		1	0.397576
Pf3D7_07_v3	597233	598233	PF3D7_0712900	erythrocytemembraneprotein1,PfEMP1(VAR)	349.129	18.7616	148.759	23.0762	428.375	49.4318	547.198	46.7828	18.6087	6.44643	8.66598	11.6966	4.55678	4.35848	6.26187	7.16841	1	var		1	0.407414
Pf3D7_07_v3	1425734	1426734	PF3D7_0733000	erythrocytemembraneprotein1,PfEMP1(VAR)	288.636	11.9191	36.3446	5.4136	323.081	38.9154	399.571	37.0779	24.2163	6.71357	8.30214	10.7765	6.02207	4.57326	5.96988	6.5637	1	var			0.314833
Pf3D7_08_v3	20861	21861	PF3D7_0800100	erythrocytemembraneprotein1,PfEMP1(VAR)	141.149	10.8155	60.4938	9.2414	314.352	39.564	420.698	37.2769	13.0506	6.54596	7.9454	11.2858	3.10441	4.4385	5.68361	6.8984	1	var			0.287212
Pf3D7_08_v3	1416938	1417938	PF3D7_0833000	rifin(RIF)	157.569	7.57822	94.3027	10.3897	150.248	16.2611	177.206	15.727	20.7923	9.07656	9.23972	11.2676	5.12738	6.47307	6.7223	6.88649	1	rif
Pf3D7_08_v3	1442949	1443949	PF3D7_0833500	erythrocytemembraneprotein1,PfEMP1(VAR)	221.518	17.3637	67.2555	14.7644	309.879	34.9775	418.321	32.3996	12.7575	4.55525	8.85938	12.9113	3.02782	2.83799	6.41707	7.96682	1	var			0.546242
Pf3D7_09_v3	19580	20580	PF3D7_0900100	erythrocytemembraneprotein1,PfEMP1(VAR)	113.496	7.43107	30.6695	6.0698	311.625	35.9967	425.98	33.8927	15.2732	5.0528	8.65704	12.5685	3.68518	3.23802	6.2547	7.7415	1	var
Pf3D7_10_v3	1649448	1650448	PF3D7_1041300	erythrocytemembraneprotein1,PfEMP1(VAR)	231.888	17.0694	14.6103	5.14019	308.133	35.3945	423.075	35.1867	13.585	2.84237	8.70567	12.0237	3.24405	1.46086	6.29372	7.38344	1	var		1	0.404567
Pf3D7_11_v3	44556	45556	PF3D7_1100300	rifin(RIF)	325.22	14.1264	126.783	11.9209	114.022	11.9062	154.758	11.845	23.0221	10.6354	9.57669	13.0653	5.71004	7.72632	6.99272	8.06801	1	rif		1
Pf3D7_12_v3	16473	17473	PF3D7_1200100	erythrocytemembraneprotein1,PfEMP1(VAR)	511.307	22.2932	28.979	6.78067	329.956	41.6024	383.461	36.182	22.9356	4.27377	7.93118	10.5981	5.68742	2.61168	5.67219	6.44644	1	var			0.56997
Pf3D7_12_v3	32203	33203	PF3D7_1200400	erythrocytemembraneprotein1,PfEMP1(VAR)	386.865	17.5108	21.6135	5.24955	304.86	32.1515	400.363	30.5581	22.0929	4.11721	9.48198	13.1017	5.46723	2.48581	6.91671	8.09196	1	var
Pf3D7_12_v3	773697	774697	PF3D7_1219300	erythrocytemembraneprotein1,PfEMP1(VAR)	106.006	6.98962	119.056	15.3112	323.627	38.4984	446.843	35.5848	15.1662	7.77575	8.40625	12.5571	3.65723	5.42723	6.05343	7.73403	1	var			0.478608
Pf3D7_12_v3	2248462	2249462	PF3D7_1255200	erythrocytemembraneprotein1,PfEMP1(VAR)	255.797	12.9492	95.1479	12.1943	279.873	35.1628	370.521	31.5535	19.7539	7.80265	7.95935	11.7426	4.85602	5.44887	5.6948	7.19869	1	var
Pf3D7_13_v3	44242	45242	PF3D7_1300300	erythrocytemembraneprotein1,PfEMP1(VAR)	915.743	41.202	50.9548	7.49155	329.956	39.286	372.897	37.3765	22.2257	6.80164	8.39882	9.97678	5.50192	4.64406	6.04747	6.03805	1	var		1	0.399452
Pf3D7_13_v3	47083	48083	PF3D7_1300400	rifin(RIF)	140.573	5.51812	58.6826	7.3275	61.1029	6.25426	71.8329	5.92251	25.4748	8.00854	9.7698	12.1288	6.35094	5.6144	7.14769	7.4525	1	rif			0.373893
Pf3D7_13_v3	2891840	2892840	PF3D7_1373500	erythrocytemembraneprotein1,PfEMP1(VAR)	206.827	10.7419	94.7856	13.8348	339.339	40.8611	377.915	24.6854	19.2542	6.85124	8.3047	15.3093	4.72546	4.68395	5.97194	9.54291	1	var			0.442135
Pf3D7_14_v3	3285400	3286400	PF3D7_1480000	rifin(RIF)	192.712	9.12329	80.8998	12.3036	125.916	13.852	118.577	11.9943	21.1231	6.5753	9.0901	9.88611	5.2138	4.46209	6.60222	5.97846	1	rif			0.390487
Pf3D7_02_v3	38803	39803	PF3D7_0200400	stevor	1012.24	54.3719	190.054	27.8336	299.95	46.2815	325.361	40.2133	18.617	6.82822	6.48099	8.09088	4.55894	4.66544	4.50841	4.79852	2	stevor
Pf3D7_04_v3	70613	71613	PF3D7_0400900	rifin(RIF)	154.688	8.31397	46.3665	6.17916	277.363	45.077	306.082	40.8105	18.6058	7.50369	6.15309	7.50008	4.55602	5.2085	4.24527	4.4102	2	rif			0.613543
Pf3D7_04_v3	985635	986635	PF3D7_0421600	erythrocytemembraneprotein1(PfEMP1)-likepseudogene(VAR)	409.045	20.2331	335.674	51.4019	316.535	45.7719	344.904	46.7828	20.2166	6.53038	6.91549	7.37245	4.97694	4.42597	4.85709	4.32632	2	var	1
Pf3D7_09_v3	63928	64928	PF3D7_0901200	Plasmodiumexportedprotein,unknownfunction,fragment	521.677	29.7978	197.661	26.5759	432.194	63.5618	452.653	63.0573	17.5072	7.4376	6.79959	7.17844	4.26895	5.15537	4.76408	4.1988	2	unknown exported
Pf3D7_10_v3	1635096	1636096	PF3D7_1041100	rifin(RIF)	88.4345	5.37097	68.1008	9.02267	175.016	28.0747	223.686	27.0743	16.4653	7.54774	6.23394	8.26193	3.99668	5.24392	4.31015	4.91094	2	rif			0.562293
Pf3D7_11_v3	2019467	2020467	PF3D7_1150200	rifin(RIF)	85.8419	5.95957	127.991	13.8348	267.434	40.3979	281.522	37.9239	14.404	9.25138	6.62	7.42334	3.45807	6.61362	4.61996	4.35976	2	rif
Pf3D7_01_v3	93375	94375	PF3D7_0102000	Plasmodiumexportedprotein(PHISTa),unknownfunction,pseudogene	1807.29	98.5904	321.667	40.9575	303.005	45.9572	338.037	45.3893	18.3313	7.85368	6.5932	7.4475	4.48429	5.48989	4.59846	4.37565	2	phist	1	1
Pf3D7_01_v3	564342	565342	PF3D7_0114700	rifin(RIF)	994.384	46.4258	372.26	53.9173	294.931	45.4939	347.281	45.9865	21.4188	6.90428	6.48287	7.5518	5.29107	4.72658	4.50992	4.4442	2	rif
Pf3D7_02_v3	36749	37749	PF3D7_0200300	erythrocytemembraneprotein1(PfEMP1),exon2	564.886	36.346	195.126	19.4124	253.686	31.7346	266.997	30.6079	15.5419	10.0516	7.99399	8.72314	3.7554	7.257	5.72259	5.21408	2	var
Pf3D7_02_v3	46058	47058	PF3D7_0200600	rifin(RIF)	740.027	38.6268	191.141	28.2164	349.05	46.6058	355.467	45.2898	19.1584	6.77411	7.48941	7.84872	4.70041	4.62193	5.31767	4.63935	2	rif			0.957251
Pf3D7_02_v3	57921	58921	PF3D7_0201000	rifin(RIF)	629.988	29.0621	179.912	24.7713	241.793	37.2012	258.018	34.042	21.6773	7.26292	6.4996	7.5794	5.35863	5.01493	4.52334	4.46234	2	rif
Pf3D7_02_v3	895726	896726	PF3D7_0222700	rifin(RIF)	131.355	6.69532	96.7176	11.8115	219.316	32.7538	258.018	31.3047	19.6189	8.18843	6.69589	8.24215	4.82076	5.75902	4.68087	4.89794	2	rif
Pf3D7_03_v3	118958	119958	PF3D7_0302200	cytoadherencelinkedasexualprotein3.2(CLAG3.2)	1196.31	51.9439	416.332	54.0814	331.92	47.9956	291.821	49.2215	23.0308	7.69825	6.91563	5.92873	5.71231	5.36492	4.85721	3.37741	2	other		1
Pf3D7_04_v3	67073	68073	PF3D7_0400800	stevor	671.468	34.8009	54.9394	7.92902	166.724	24.9244	197.012	22.5453	19.2946	6.9289	6.68919	8.7385	4.736	4.74638	4.67549	5.22417	2	stevor			0.651621
Pf3D7_04_v3	73840	74840	PF3D7_0401000	rifin(RIF)	215.181	10.3005	149.484	19.0296	251.067	35.5334	265.676	36.1323	20.8903	7.85534	7.06566	7.35287	5.15299	5.49123	4.97761	4.31344	2	rif
Pf3D7_04_v3	166493	167493	PF3D7_0402800	erythrocytemembraneprotein1(PfEMP1),pseudogene	1054.59	46.6465	333.259	45.2227	291.33	43.5482	377.651	46.534	22.6081	7.36929	6.68983	8.11559	5.60186	5.10044	4.676	4.81476	2	var	1
Pf3D7_04_v3	603956	604956	PF3D7_0413200	rifin(RIF)	842	38.3325	365.015	51.5113	339.012	53.6013	423.339	58.2297	21.9657	7.08612	6.3247	7.27016	5.43399	4.87278	4.38298	4.25908	2	rif
Pf3D7_05_v3	1324527	1325527	PF3D7_0532800	stevor,pseudogene	991.215	44.5864	342.919	46.8085	308.57	46.8374	320.343	48.9229	22.2313	7.326	6.58811	6.54792	5.5034	5.06564	4.59437	3.78438	2	stevor	1
Pf3D7_06_v3	36095	37095	PF3D7_0600800	rifin,pseudogene(RIF)	357.771	16.7015	223.863	28.4351	301.805	45.1696	330.379	44.0953	21.4215	7.87277	6.6816	7.49239	5.29178	5.50524	4.66939	4.40515	2	rif	1
Pf3D7_07_v3	541041	542041	PF3D7_0712200	rifin,pseudogene(RIF)	1044.79	50.3252	385.059	52.3315	316.426	45.1233	358.108	46.1358	20.7608	7.35807	7.01247	7.76204	5.11913	5.09143	4.93493	4.58238	2	rif	1
Pf3D7_07_v3	563660	564660	PF3D7_0712500	rifin,pseudogene(RIF)	1060.35	46.8672	736.068	101.601	338.03	47.0227	364.447	49.1717	22.6246	7.24469	7.18866	7.41172	5.60615	5.00027	5.07631	4.35213	2	rif	1
Pf3D7_07_v3	1403478	1404478	PF3D7_0732500	rifin(RIF)	899.036	40.0983	251.152	37.075	308.897	42.4363	344.64	45.1404	22.4208	6.77416	7.27907	7.63485	5.55291	4.62197	5.14887	4.49878	2	rif
Pf3D7_08_v3	450115	451115	PF3D7_0808800	rifin(RIF)	969.322	49.0009	336.761	46.3711	322.645	47.208	367.88	48.7238	19.7817	7.2623	6.83454	7.55031	4.8633	5.01443	4.79213	4.44322	2	rif			0.468087
Pf3D7_09_v3	34295	35295	PF3D7_0900300	rifin(RIF)	491.143	26.7813	73.8966	8.53053	147.629	23.9515	146.307	23.8891	18.339	8.6626	6.16366	6.12442	4.48631	6.14026	4.25375	3.50603	2	rif
Pf3D7_09_v3	55581	56581	PF3D7_0900900	stevor	487.11	21.631	33.8089	5.63233	146.429	20.7549	169.811	20.0569	22.5191	6.00265	7.05515	8.46646	5.57859	4.00168	4.96918	5.04537	2	stevor
Pf3D7_09_v3	66834	67834	PF3D7_0901300	rifin(RIF)	207.403	12.5077	85.3675	9.35077	44.8451	5.60567	47.5365	5.17597	16.582	9.12946	7.99995	9.18408	4.02719	6.5156	5.72738	5.51704	2	rif			0.309152
Pf3D7_09_v3	1471351	1472351	PF3D7_0937200	lysophospholipase,putative	894.715	41.0548	319.494	46.4258	273.872	39.1007	342.263	39.3672	21.7932	6.88182	7.00427	8.69412	5.38891	4.70853	4.92834	5.195	2	lpl
Pf3D7_10_v3	1631898	1632898	PF3D7_1041000	rifin(RIF)	220.654	11.9927	78.1227	8.53053	309.988	47.625	321.135	45.6381	18.399	9.15801	6.50893	7.03655	4.50199	6.53856	4.53083	4.10554	2	rif			0.869192
Pf3D7_12_v3	30761	31761	PF3D7_1200300	rifin(RIF)	305.056	16.4072	92.4915	14.7644	140.864	18.6238	151.853	16.7224	18.5928	6.26449	7.56366	9.08081	4.55263	4.21221	5.37725	5.44917	2	rif
Pf3D7_12_v3	1693650	1694650	PF3D7_1240300	erythrocytemembraneprotein1,PfEMP1(VAR)	330.693	20.7481	393.994	49.2146	333.447	43.9188	423.603	45.7874	15.9385	8.00563	7.59235	9.25152	3.85903	5.61206	5.40028	5.56137	2	var			0.458432
Pf3D7_12_v3	1728274	1729274	PF3D7_1240700	rifin,pseudogene(RIF)	955.496	42.1584	396.892	56.7061	296.895	43.0849	373.954	43.7469	22.6644	6.99911	6.89093	8.54813	5.61657	4.80282	4.83739	5.09905	2	rif	1	1
Pf3D7_12_v3	2188260	2189260	PF3D7_1253600	rifin,pseudogene(RIF)	1060.06	50.3252	361.634	47.1913	308.897	45.4476	318.759	47.2805	21.0642	7.66315	6.79677	6.74187	5.19842	5.33671	4.76182	3.91186	2	rif	1
Pf3D7_12_v3	2234100	2235100	PF3D7_1255000	rifin(RIF)	201.93	9.04972	37.3105	5.4136	158.977	21.4961	188.033	20.6541	22.3134	6.89199	7.39562	9.10391	5.52484	4.71671	5.2424	5.46434	2	rif
Pf3D7_13_v3	2836553	2837553	PF3D7_1372100	Plasmodiumexportedprotein(PHISTb),unknownfunction(GEXP04)	933.891	45.2486	328.429	43.4182	267.871	42.2046	356.788	40.5617	20.6391	7.56432	6.34696	8.79618	5.08734	5.25725	4.40085	5.26209	2	phist		1
Pf3D7_13_v3	2877408	2878408	PF3D7_1373300	rifin(RIF)	237.074	10.0798	36.5861	5.03082	248.34	36.6916	288.916	42.3036	23.5197	7.27239	6.76831	6.82958	5.84006	5.02254	4.73898	3.96951	2	rif
Pf3D7_14_v3	3179124	3180124	PF3D7_1477300	Plasmodiumexportedprotein(PHIST),unknownfunction(Pfg14-744)	1019.16	45.3957	342.677	48.6131	285.438	45.3549	351.77	45.887	22.4506	7.04907	6.29343	7.66601	5.56069	4.84299	4.35789	4.51926	2	hypxx		1
Pf3D7_01_v3	82606	83606	PF3D7_0101600	rifin(RIF)	281.723	15.1564	121.108	16.1861	68.0861	10.9334	73.4175	11.198	18.5877	7.48222	6.22735	6.5563	4.5513	5.19124	4.30486	3.78989	2	rif
Pf3D7_01_v3	90920	91920	PF3D7_0101900	rifin(RIF)	1400.84	74.3107	202.37	30.2396	283.037	44.0114	342.263	46.9819	18.8511	6.69222	6.43099	7.285	4.62012	4.55609	4.46828	4.26884	2	rif
Pf3D7_02_v3	59819	60819	PF3D7_0201100	Plasmodiumexportedprotein,unknownfunction,fragment	561.141	32.0787	550.843	83.7741	235.901	38.9154	260.658	36.8788	17.4926	6.57534	6.06189	7.06796	4.26514	4.46212	4.17208	4.12619	2	unknown exported
Pf3D7_02_v3	66029	67029	PF3D7_0201300	stevor	566.902	32.2994	367.913	54.1907	293.076	48.8295	311.364	47.2805	17.5515	6.78923	6.00203	6.58546	4.28051	4.63408	4.12404	3.80906	2	stevor
Pf3D7_02_v3	859966	860966	PF3D7_0221400	stevor	1005.04	51.576	349.318	49.2693	298.313	47.625	332.227	49.968	19.4866	7.08997	6.26379	6.6488	4.78617	4.87588	4.3341	3.85068	2	stevor
Pf3D7_02_v3	898930	899930	PF3D7_0222800	stevor	110.615	5.22382	77.6397	12.5224	270.053	46.5595	321.4	43.299	21.1751	6.20007	5.80017	7.4228	5.2274	4.16041	3.96205	4.35941	2	stevor			0.672817
Pf3D7_03_v3	1003767	1004767	PF3D7_0323900	erythrocytemembraneprotein1(PfEMP1),exon2,pseudogene(VAR)	313.121	13.5378	34.2919	6.12448	101.911	17.3729	128.877	17.7177	23.1294	5.59915	5.86609	7.27391	5.73807	3.67728	4.01495	4.26155	2	var	1
Pf3D7_04_v3	155377	156377	PF3D7_0402500	rifin,pseudogene(RIF)	809.737	42.5263	220.482	32.9738	264.816	45.6329	328.002	45.3395	19.0409	6.68658	5.80318	7.23435	4.6697	4.55156	3.96446	4.23555	2	rif	1
Pf3D7_04_v3	159814	160814	PF3D7_0402600	stevor	949.734	49.1481	304.763	45.0587	256.523	41.0464	301.593	42.7018	19.3239	6.76369	6.24959	7.06277	4.74367	4.61355	4.3227	4.12277	2	stevor
Pf3D7_04_v3	608655	609655	PF3D7_0413300	rifin(RIF)	1022.04	51.576	356.563	54.2454	314.025	58.1877	400.627	54.3975	19.8162	6.57315	5.39676	7.36481	4.8723	4.46036	3.63831	4.32129	2	rif
Pf3D7_04_v3	612298	613298	PF3D7_0413400	erythrocytemembraneprotein1(PfEMP1),exon1,pseudogene(VAR)	1065.53	56.5791	353.665	59.9324	305.078	54.4352	443.938	53.8002	18.8326	5.90107	5.60443	8.25161	4.61528	3.92001	3.80496	4.90416	2	var	1		0.38759
Pf3D7_04_v3	1140722	1141722	PF3D7_0425300	Plasmodiumexportedprotein(PHISTa),unknownfunction,pseudogene	939.364	50.8403	326.86	49.9801	284.456	46.3278	317.966	44.7423	18.4768	6.5398	6.14007	7.10661	4.5223	4.43355	4.23482	4.15159	2	phist	1		0.55693
Pf3D7_05_v3	33878	34878	PF3D7_0500400	rifin(RIF)	510.155	23.8383	172.063	25.1541	172.834	28.3063	217.612	31.3544	21.4006	6.84036	6.10585	6.9404	5.28633	4.67519	4.20736	4.04234	2	rif
Pf3D7_05_v3	37064	38064	PF3D7_0500500	rifin(RIF)	349.993	19.7181	259.966	42.3792	270.817	43.6408	297.631	41.2087	17.7498	6.13428	6.20559	7.22253	4.33235	4.10752	4.2874	4.22778	2	rif			0.648016
Pf3D7_07_v3	37427	38427	PF3D7_0700400	stevor	325.508	15.5243	34.2919	6.01511	264.597	43.6871	301.065	43.8962	20.9676	5.70096	6.05664	6.85857	5.17319	3.75913	4.16786	3.98856	2	stevor
Pf3D7_07_v3	525820	526820	PF3D7_0711900	rifin,pseudogene(RIF)	622.498	35.6103	347.386	51.4566	170.433	28.2136	203.615	27.1241	17.4808	6.75105	6.04081	7.50679	4.26206	4.60339	4.15516	4.41461	2	rif	1
Pf3D7_07_v3	601641	602641	PF3D7_0713000	rifin(RIF)	948.87	49.0745	283.029	46.6992	317.408	51.4239	378.179	52.0583	19.3353	6.06068	6.17238	7.26453	4.74664	4.04834	4.26075	4.25538	2	rif			0.490385
Pf3D7_07_v3	1385135	1386135	PF3D7_0732000	stevor	674.349	30.7543	218.913	34.6689	138.354	24.3684	159.511	22.7942	21.927	6.31439	5.6776	6.99788	5.42387	4.25232	3.86368	4.08012	2	stevor			0.245751
Pf3D7_08_v3	57203	58203	PF3D7_0800500	rifin(RIF)	506.698	26.5605	317.924	48.8865	185.054	30.2521	238.739	29.4135	19.0771	6.50331	6.11706	8.11665	4.67918	4.40421	4.21635	4.81545	2	rif
Pf3D7_08_v3	1413783	1414783	PF3D7_0832900	stevor	463.777	21.9253	339.659	55.1203	291.766	43.5482	299.744	44.6428	21.1526	6.16214	6.69984	6.71427	5.22152	4.12991	4.68404	3.89372	2	stevor
Pf3D7_08_v3	1426384	1427384	PF3D7_0833200	rifin(RIF)	93.3315	5.22382	63.1502	8.20243	122.86	18.0215	116.464	18.4643	17.8665	7.69896	6.81741	6.30752	4.36284	5.3655	4.77839	3.62638	2	rif
Pf3D7_08_v3	1432196	1433196	PF3D7_0833400	rifin(RIF)	270.2	12.6549	76.3115	9.62418	105.293	18.9018	98.7703	18.6634	21.3514	7.92914	5.57053	5.29219	5.27347	5.55056	3.77776	2.95903	2	rif
Pf3D7_10_v3	48884	49884	PF3D7_1000500	rifin(RIF)	1479.77	80.2702	141.031	25.6463	298.204	44.66	326.681	43.5976	18.4349	5.49908	6.67721	7.4931	4.51135	3.59682	4.66587	4.40561	2	rif			0.800269
Pf3D7_11_v3	2009375	2010375	PF3D7_1149900	stevor	121.561	6.84247	184.379	28.2164	264.052	42.8069	296.575	40.1635	17.7657	6.53446	6.16844	7.38419	4.33648	4.42926	4.25759	4.33403	2	stevor		1
Pf3D7_12_v3	27187	28187	PF3D7_1200200	rifin(RIF)	129.627	8.82899	34.2919	5.4136	84.3438	11.443	64.7025	10.1031	14.682	6.3344	7.37078	6.40422	3.53069	4.26841	5.22246	3.68993	2	rif
Pf3D7_12_v3	2204224	2205224	PF3D7_1254100	stevor	456.863	21.631	127.146	23.5136	283.255	40.5368	299.744	39.5166	21.1208	5.40734	6.9876	7.58527	5.2132	3.52306	4.91496	4.46619	2	stevor
Pf3D7_12_v3	2225701	2226701	PF3D7_1254700	rifin(RIF)	1389.6	70.3376	279.165	45.1134	291.439	44.1504	311.628	41.5073	19.7561	6.18807	6.60105	7.50779	4.85661	4.15076	4.60476	4.41527	2	rif
Pf3D7_14_v3	24820	25820	PF3D7_1400700	stevor	1371.17	76.5915	306.936	47.1913	294.058	47.486	329.85	47.1312	17.9024	6.50408	6.19252	6.99855	4.37221	4.40483	4.27691	4.08056	2	stevor			0.45695
Pf3D7_14_v3	27928	28928	PF3D7_1400800	rifin(RIF)	552.499	30.3864	363.687	58.2372	289.038	40.8148	316.646	39.5663	18.1824	6.24493	7.0817	8.00292	4.44539	4.19647	4.99048	4.7407	2	rif
Pf3D7_14_v3	3151470	3152470	PF3D7_1476600	Plasmodiumexportedprotein,unknownfunction	828.749	45.3222	302.71	45.7149	268.416	44.7063	295.254	42.9008	18.2857	6.62169	6.00399	6.88225	4.47238	4.49939	4.12561	4.00412	2	unknown exported		1	0.844563
Pf3D7_14_v3	3279000	3280000	PF3D7_1479800	rifin(RIF)	204.811	10.8891	174.961	27.1774	229.027	34.6532	214.707	34.1415	18.8088	6.43774	6.60912	6.28874	4.60907	4.35149	4.61123	3.61403	2	rif
Pf3D7_14_v3	3282229	3283229	PF3D7_1479900	stevor	279.418	13.5378	253.567	35.4345	213.424	34.5606	214.707	32.0014	20.6398	7.15594	6.17536	6.7093	5.08753	4.92891	4.26313	3.89045	2	stevor
Pf3D7_03_v3	60945	61945	PF3D7_0300700	rifin(RIF)	4063.38	251.258	1196.47	187.89	264.052	36.46	300.008	35.8834	16.1721	6.36793	7.24224	8.36063	3.92009	4.29536	5.11931	4.97582	2	rif			0.404835
Pf3D7_06_v3	1314753	1315753	PF3D7_0631200	erythrocytemembraneprotein1(PfEMP1),pseudogene(VAR)	191.272	11.257	108.188	19.0296	65.5765	13.7594	128.349	11.3473	16.9914	5.68525	4.76594	11.311	4.13416	3.7465	3.13208	6.91498	2	var	1
Pf3D7_13_v3	57922	58922	PF3D7_1300700	rifin(RIF)	574.968	36.9346	102.634	17.6079	181.563	27.982	213.65	25.5812	15.5672	5.82886	6.48856	8.35184	3.76201	3.86196	4.51449	4.97003	2	rif
Pf3D7_01_v3	591349	592349	PF3D7_0115200	rifin(RIF)	74.8956	6.10672	42.7441	5.35892	58.3751	7.92206	71.0407	7.2165	12.2645	7.97625	7.36868	9.8442	2.89898	5.58844	5.22078	5.95092	2	rif			0.587841
Pf3D7_01_v3	603662	604662	PF3D7_0115600	rifin(RIF)	234.481	18.9088	66.1688	7.3275	136.499	23.3492	131.782	23.1426	12.4006	9.0302	5.84598	5.69435	2.93456	6.4358	3.99881	3.22336	2	rif		1	0.701581
Pf3D7_03_v3	56084	57084	PF3D7_0300500	rifin(RIF)	241.682	19.0559	115.312	14.9831	138.354	18.0215	148.684	17.1205	12.6828	7.69614	7.67716	8.68456	3.00829	5.36323	5.46834	5.18872	2	rif
Pf3D7_04_v3	966587	967587	PF3D7_0421200	rifin(RIF)	214.605	15.745	66.2896	7.76497	330.501	50.59	368.408	46.7331	13.63	8.53701	6.53293	7.88323	3.25582	6.03928	4.55009	4.66204	2	rif
Pf3D7_10_v3	45633	46633	PF3D7_1000400	rifin(RIF)	258.678	19.9388	189.088	23.4043	96.8917	12.4622	126.236	13.8358	12.9736	8.0792	7.77485	9.12387	3.08428	5.67121	5.54673	5.47746	2	rif
Pf3D7_01_v3	56393	57393	PF3D7_0100700	Plasmodiumexportedprotein,unknownfunction,fragment	169.667	6.47459	49.1436	5.03082	150.466	23.0713	166.642	21.0523	26.2051	9.76851	6.52178	7.91562	6.54176	7.02939	4.54114	4.68332	3	unknown exported
Pf3D7_01_v3	59272	60272	PF3D7_0100800	rifin(RIF)	160.45	5.15024	61.7012	7.10877	315.334	46.3741	363.918	48.6243	31.1539	8.67959	6.79979	7.48428	7.83493	6.15391	4.76424	4.39982	3	rif
Pf3D7_01_v3	526607	527607	PF3D7_0113800	DBLcontainingprotein,unknownfunction	1213.6	52.5325	412.589	50.6363	310.206	49.4781	454.238	51.5109	23.1019	8.14809	6.26956	8.81829	5.73088	5.72659	4.33874	5.27662	3	other		1	0.455765
Pf3D7_01_v3	594602	595602	PF3D7_0115300	rifin(RIF)	354.602	11.9191	60.6145	7.05409	225.972	38.9154	265.412	37.1276	29.7507	8.59282	5.80675	7.14864	7.46828	6.08415	3.96733	4.17922	3	rif
Pf3D7_02_v3	889160	890160	PF3D7_0222500	rifin(RIF)	143.166	5.29739	178.221	18.2094	181.999	22.4227	203.615	23.4412	27.0258	9.78731	8.11673	8.6862	6.75622	7.0445	5.82109	5.1898	3	rif
Pf3D7_03_v3	52773	53773	PF3D7_0300400	stevor	596.285	22.7347	64.2369	6.34321	120.024	12.8791	125.708	13.4874	26.228	10.1269	9.31928	9.3204	6.54775	7.31751	6.78615	5.60664	3	stevor			0.801952
Pf3D7_03_v3	129735	130735	PF3D7_0302300	erythrocytemembraneprotein1(PfEMP1),pseudogene	1096.36	49.2216	425.992	50.9644	352.324	49.1538	376.859	47.2805	22.274	8.35862	7.16779	7.97071	5.51454	5.89586	5.05956	4.71953	3	var	1		0.267886
Pf3D7_06_v3	1342095	1343095	PF3D7_0632200	rifin(RIF)	165.058	5.73884	92.4915	10.6632	93.0728	13.991	119.634	11.4966	28.7616	8.6739	6.65233	10.406	7.2098	6.14934	4.64591	6.32019	3	rif
Pf3D7_06_v3	1365930	1366930	PF3D7_0632500	erythrocytemembraneprotein1,PfEMP1(VAR)	453.983	17.5844	70.9987	9.5695	278.345	40.9538	368.672	39.1184	25.8174	7.41927	6.79656	9.42452	6.44046	5.14063	4.76165	5.67507	3	var		1	0.339751
Pf3D7_06_v3	1367412	1368412	PF3D7_0632600	rifin,pseudogene(RIF)	634.308	30.0186	112.294	11.374	117.95	15.9368	127.028	12.8902	21.1305	9.87287	7.40111	9.85462	5.21574	7.11329	5.24681	5.95776	3	rif	1	1
Pf3D7_07_v3	50332	51332	PF3D7_0700900	RESA-likeprotein,pseudogene	1069.86	43.7771	221.569	28.2164	197.93	27.2871	179.846	25.8799	24.4388	7.85249	7.25361	6.94925	6.08023	5.48893	5.12844	4.04816	3	resa-like	1
Pf3D7_08_v3	1421577	1422577	PF3D7_0833100	rifin(RIF)	154.688	5.88599	164.939	22.42	247.794	38.1278	268.845	34.0917	26.2807	7.35678	6.49904	7.88594	6.56153	5.09039	4.52289	4.66381	3	rif
Pf3D7_09_v3	50471	51471	PF3D7_0900700	rifin(RIF)	138.845	5.22382	160.713	17.5532	196.075	31.9662	217.612	28.1692	26.5792	9.15577	6.13382	7.72518	6.63953	6.53675	4.2298	4.55815	3	rif
Pf3D7_09_v3	58740	59740	PF3D7_0901000	rifin(RIF)	385.425	12.8756	93.6989	8.96799	310.424	43.8724	357.844	43.0004	29.9345	10.4481	7.07561	8.32188	7.5163	7.57581	4.98559	4.95034	3	rif
Pf3D7_09_v3	1481711	1482711	PF3D7_0937500	rifin(RIF)	395.507	14.2735	52.8868	5.79638	98.0919	15.7515	116.729	15.6275	27.7092	9.12411	6.22746	7.46946	6.9348	6.5113	4.30495	4.39008	3	rif
Pf3D7_10_v3	42463	43463	PF3D7_1000300	rifin(RIF)	867.637	31.2693	169.89	20.178	190.946	23.1639	190.674	26.278	27.7472	8.41957	8.24326	7.25603	6.94475	5.94486	5.92263	4.2498	3	rif
Pf3D7_10_v3	1612030	1613030	PF3D7_1040400	rifin(RIF)	346.536	14.9357	80.6584	9.8976	350.578	54.2499	417.001	48.1266	23.2019	8.14929	6.46228	8.66467	5.757	5.72756	4.49339	5.17565	3	rif
Pf3D7_11_v3	2004254	2005254	PF3D7_1149700	Plasmodiumexportedprotein(PHISTa),unknownfunction	133.372	5.15024	767.824	107.507	299.404	47.208	324.04	44.6925	25.8963	7.14208	6.34223	7.25043	6.46107	4.91778	4.39705	4.24612	3	phist		1
Pf3D7_12_v3	906703	907703	PF3D7_1222600	transcriptionfactorwithAP2domain(s)(AP2-G)	1156.85	49.8838	440.723	50.8004	289.693	49.5708	413.039	51.6602	23.1909	8.67558	5.84403	7.9953	5.75414	6.15069	3.99724	4.7357	3	other		1	0.872076
Pf3D7_12_v3	1690662	1691662	PF3D7_1240200	erythrocytemembraneprotein1(PfEMP1),pseudogene	1272.94	50.7667	398.703	57.253	344.904	52.9527	469.555	48.5247	25.0743	6.96388	6.51344	9.67662	6.24629	4.7745	4.53445	5.84077	3	var	1
Pf3D7_13_v3	63047	64047	PF3D7_1300900	stevor	201.066	6.40102	58.8033	6.94472	237.756	40.5832	270.166	37.0281	31.4116	8.46734	5.85848	7.29624	7.90226	5.98327	4.00884	4.27623	3	stevor
Pf3D7_14_v3	3268994	3269994	PF3D7_1479500	stevor	299.583	11.4041	104.083	13.2333	65.4674	9.68251	77.1148	9.20726	26.2698	7.86523	6.76141	8.37543	6.55867	5.49918	4.73344	4.98554	3	stevor
Pf3D7_01_v3	49863	50863	PF3D7_0100400	rifin(RIF)	246.58	11.9191	60.0108	7.9837	96.3461	19.5967	99.8267	18.1657	20.6878	7.51667	4.91645	5.49534	5.10006	5.21894	3.25286	3.09255	4	rif		1
Pf3D7_01_v3	74063	75063	PF3D7_0101300	Pfmc-2TMMaurer'sclefttwotransmembraneprotein(MC-2TM)	344.52	19.1295	30.6695	6.01511	57.5022	10.5164	52.5542	9.50587	18.0099	5.09874	5.46786	5.5286	4.4003	3.27496	3.69537	3.11442	4	pfmc-2tm		1	0.475203
Pf3D7_01_v3	561034	562034	PF3D7_0114600	stevor,pseudogene	678.382	49.3688	259.121	52.6596	270.053	50.1267	278.089	44.9911	13.7411	4.92068	5.38741	6.18098	3.28484	3.13179	3.6308	3.5432	4	stevor	1
Pf3D7_02_v3	54755	55755	PF3D7_0200900	stevor,pseudogene	127.323	7.87252	79.6924	12.6317	245.066	43.3628	267.789	40.1138	16.1731	6.30892	5.65153	6.67573	3.92033	4.24792	3.84276	3.86839	4	stevor	1
Pf3D7_02_v3	68588	69588	PF3D7_0201400	Plasmodiumexportedprotein(hyp10),unknownfunction	676.365	39.804	222.656	41.559	213.205	43.9651	246.926	41.3082	16.9924	5.35759	4.84941	5.97765	4.13442	3.48306	3.19906	3.40956	4	hypxx
Pf3D7_02_v3	845875	846875	PF3D7_0220900	Plasmodiumexportedprotein,unknownfunction,pseudogene	812.33	42.6735	253.929	46.043	236.992	43.7798	267.525	45.9367	19.0359	5.51504	5.41327	5.82377	4.66842	3.60965	3.65156	3.30842	4	unknown exported	1
Pf3D7_02_v3	847592	848592	PF3D7_0221000	Plasmodiumexportedprotein,unknownfunction	770.849	41.6434	235.093	35.4345	251.395	44.2894	231.08	42.1543	18.5107	6.63458	5.67619	5.48177	4.53117	4.50975	3.86255	3.08363	4	unknown exported
Pf3D7_02_v3	908850	909850	PF3D7_0223300	erythrocytemembraneprotein1(PfEMP1),exon2	378.511	27.4434	115.433	19.1937	106.603	17.4656	118.313	18.7131	13.7924	6.01411	6.1036	6.32247	3.29825	4.0109	4.20555	3.6362	4	var
Pf3D7_03_v3	1021498	1022498	PF3D7_0324600	stevor	216.045	11.0362	28.1338	5.19487	63.3942	13.2034	70.5125	11.9445	19.576	5.41569	4.80135	5.90334	4.80955	3.52978	3.16049	3.36072	4	stevor
Pf3D7_04_v3	84897	85897	PF3D7_0401400	rifin(RIF)	320.035	22.1461	413.434	63.7602	253.577	38.7301	282.314	42.7515	14.4511	6.4842	6.54728	6.6036	3.47036	4.38885	4.56161	3.82098	4	rif
Pf3D7_04_v3	163224	164224	PF3D7_0402700	rifin,pseudogene(RIF)	885.785	45.69	359.582	53.0971	260.887	48.8759	316.382	49.2713	19.3868	6.77216	5.33774	6.42122	4.76011	4.62036	3.59095	3.70111	4	rif	1		0.527049
Pf3D7_04_v3	1130393	1131393	PF3D7_0425000	Plasmodiumexportedprotein,unknownfunction,pseudogene	659.37	38.4061	280.614	45.9883	310.861	50.312	325.361	48.5745	17.1684	6.10186	6.17867	6.69819	4.18041	4.08145	4.26579	3.88314	4	unknown exported	1		0.648899
Pf3D7_04_v3	1136086	1137086	PF3D7_0425200	Plasmodiumexportedprotein(hyp15),unknownfunction	736.282	41.3491	284.719	44.4572	272.235	44.9843	204.671	43.6474	17.8065	6.40434	6.05178	4.68919	4.34715	4.32464	4.16396	2.5627	4	hypxx			0.583073
Pf3D7_04_v3	1143492	1144492	PF3D7_0425400	Plasmodiumexportedprotein(PHISTa),unknownfunction	711.221	37.3025	263.83	41.5043	282.164	49.8951	293.934	47.9773	19.0663	6.35669	5.65514	6.12652	4.67635	4.28633	3.84566	3.50741	4	phist
Pf3D7_05_v3	1325745	1326745	PF3D7_0532900	rifin(RIF)	1226.27	67.1003	220.12	35.9266	251.722	48.3199	269.109	46.8326	18.2752	6.12694	5.20949	5.74619	4.46963	4.10161	3.48802	3.25743	4	rif			0.61108
Pf3D7_06_v3	932	1932	PF3D7_0600100	erythrocytemembraneprotein1(PfEMP1),pseudogene(VAR)	97.3643	5.29739	43.7101	8.09306	223.571	41.973	298.424	39.6659	18.3797	5.40094	5.32654	7.52344	4.49693	3.51791	3.58196	4.42556	4	var	1	1	0.552611
Pf3D7_06_v3	741906	742906	PF3D7_0617700	rifin(RIF)	1014.26	54.0776	244.631	43.2541	280.2	48.5516	357.58	49.7192	18.7556	5.65567	5.77118	7.19199	4.59517	3.72272	3.93878	4.20771	4	rif		1
Pf3D7_06_v3	1332513	1333513	PF3D7_0631900	stevor	100.245	6.32744	70.3949	9.95228	271.253	46.0499	275.976	44.4934	15.8429	7.07324	5.89041	6.20263	3.83405	4.86243	4.03447	3.55743	4	stevor		1
Pf3D7_06_v3	1350224	1351224	PF3D7_0632400	rifin(RIF)	252.341	16.5544	39.8462	6.83536	124.061	19.226	98.2421	16.8717	15.2431	5.82942	6.45277	5.82289	3.67733	3.86241	4.48576	3.30784	4	rif
Pf3D7_06_v3	1371001	1372001	PF3D7_0632700	rifin(RIF)	168.227	11.6248	49.2644	7.49155	95.6915	18.3458	99.5626	16.0256	14.4714	6.576	5.21599	6.21272	3.47567	4.46265	3.49324	3.56407	4	rif		1	0.40323
Pf3D7_07_v3	70549	71549	PF3D7_0701600	Pfmc-2TMMaurer'sclefttwotransmembraneprotein(MC-2TM)	855.539	36.2724	45.7627	6.89004	98.0919	14.6396	49.9133	12.492	23.5865	6.64186	6.70045	3.99562	5.85751	4.5156	4.68452	2.10684	4	pfmc-2tm			0.406341
Pf3D7_07_v3	605153	606153	PF3D7_0713100	Pfmc-2TMMaurer'sclefttwotransmembraneprotein(MC-2TM)	643.238	39.8776	323.237	53.2611	235.137	48.6442	282.05	52.1579	16.1303	6.06891	4.83381	5.40762	3.90915	4.05496	3.18654	3.0349	4	pfmc-2tm		1	0.414107
Pf3D7_07_v3	607285	608285	PF3D7_0713200	RESA-likeprotein	1215.33	66.1439	376.365	59.8231	327.882	56.0567	353.619	58.5781	18.374	6.2913	5.84911	6.03671	4.49546	4.23376	4.00132	3.44838	4	resa-like
Pf3D7_07_v3	1381910	1382910	PF3D7_0731900	rifin,pseudogene(RIF)	829.613	46.8672	312.37	51.8394	268.089	49.2928	221.045	44.6428	17.7014	6.02573	5.43871	4.95141	4.31968	4.02024	3.67197	2.73505	4	rif	1
Pf3D7_08_v3	453303	454303	PF3D7_0808900	rifin(RIF)	680.974	33.2559	405.827	65.8928	288.493	49.9414	332.491	50.8639	20.4768	6.1589	5.77663	6.53688	5.04492	4.12731	3.94316	3.77712	4	rif		1	0.289416
Pf3D7_09_v3	39054	40054	PF3D7_0900400	rifin(RIF)	167.075	8.01967	47.091	8.3118	45.2816	9.35822	52.0261	7.81373	20.8332	5.66556	4.8387	6.65829	5.13804	3.73067	3.19046	3.85692	4	rif
Pf3D7_09_v3	1468917	1469917	PF3D7_0937100	Plasmodiumexportedprotein,unknownfunction	1007.35	58.1242	322.392	51.894	263.943	49.3391	290.501	51.1127	17.331	6.21251	5.34957	5.68354	4.2229	4.17041	3.60044	3.21625	4	unknown exported			0.582117
Pf3D7_09_v3	1477026	1478026	PF3D7_0937400	rifin(RIF)	515.628	34.2123	86.2127	12.7411	176.762	37.0159	222.365	36.7295	15.0714	6.7665	4.7753	6.05413	3.63246	4.61581	3.13959	3.45983	4	rif
Pf3D7_10_v3	57468	58468	PF3D7_1000800	stevor,pseudogene	942.245	53.3418	289.187	48.7771	254.559	46.9764	295.254	44.2944	17.6643	5.92875	5.41887	6.66572	4.31	3.94227	3.65605	3.8618	4	stevor	1		0.540835
Pf3D7_10_v3	1431998	1432998	PF3D7_1036300	merozoitesurfaceprotein(DBLMSP2)	873.398	56.5791	218.913	42.8714	244.084	51.1922	329.586	48.5745	15.4368	5.10627	4.76799	6.78517	3.72792	3.28101	3.13372	3.94031	4	other
Pf3D7_10_v3	1615304	1616304	PF3D7_1040500	rifin(RIF)	653.897	41.717	182.689	39.8091	288.384	47.8566	292.878	48.2261	15.6746	4.58913	6.026	6.07302	3.79007	2.86523	4.14328	3.47224	4	rif
Pf3D7_11_v3	52251	53251	PF3D7_1100500	rifin(RIF)	78.3524	5.29739	94.0612	15.2565	287.947	44.2431	246.926	43.3985	14.7908	6.16532	6.50829	5.68974	3.55912	4.13247	4.53032	3.22032	4	rif		1
Pf3D7_12_v3	2221335	2222335	PF3D7_1254600	stevor	1412.65	73.4278	183.775	37.9499	248.34	46.3741	291.293	42.5027	19.2386	4.84257	5.35514	6.85352	4.72138	3.06899	3.60491	3.98524	4	stevor
Pf3D7_13_v3	31381	32381	PF3D7_1300200	rifin(RIF)	110.039	5.59169	36.3446	6.56194	68.8499	9.31189	59.9488	10.8496	19.679	5.5387	7.39376	5.52544	4.83646	3.62867	5.24091	3.11234	4	rif		1
Pf3D7_13_v3	2863366	2864366	PF3D7_1372800	stevor	884.345	47.3087	99.1325	15.8033	228.045	43.6871	252.736	39.3175	18.6931	6.2729	5.21996	6.42808	4.57882	4.21896	3.49643	3.70561	4	stevor
Pf3D7_14_v3	3173144	3174144	PF3D7_1477100	Plasmodiumexportedprotein(hyp6),unknownfunction	991.503	49.4423	332.293	48.6677	278.455	47.6713	252.472	46.3847	20.0537	6.82779	5.84115	5.443	4.93438	4.66509	3.99493	3.05815	4	hypxx		1	0.650582
Pf3D7_14_v3	3182748	3183748	PF3D7_1477400	Plasmodiumexportedprotein(PHIST),unknownfunction	956.648	54.9605	320.581	47.6835	255.868	45.7719	299.216	48.9229	17.4061	6.7231	5.59007	6.11607	4.24253	4.58092	3.79344	3.50054	4	hypxx		1
Pf3D7_14_v3	3202431	3203431	PF3D7_1477700	Plasmodiumexportedprotein(PHISTa),unknownfunction(Pfg14-748)	494.599	36.9346	290.153	43.3635	249.212	39.286	190.938	37.8742	13.3912	6.69118	6.34353	5.04137	3.19341	4.55526	4.3981	2.79418	4	phist		1	0.451239
Pf3D7_14_v3	3220501	3221501	PF3D7_1478300	Plasmodiumexportedprotein,unknownfunction,pseudogene	778.627	49.3688	270.954	44.7853	240.593	40.8611	263.828	45.9865	15.7716	6.05007	5.88807	5.73708	3.81543	4.03981	4.03259	3.25144	4	unknown exported	1		0.692372
Pf3D7_14_v3	3224132	3225132	PF3D7_1478400	Plasmodiumexportedprotein,unknownfunction,pseudogene	920.64	57.0206	296.915	49.2693	255.65	48.9222	271.222	46.534	16.1457	6.02637	5.22564	5.82847	3.91319	4.02076	3.50099	3.31151	4	unknown exported	1	1
Pf3D7_14_v3	3290453	3291453	PF3D7_1480100	erythrocytemembraneprotein1(PfEMP1),truncated,pseudogene	131.932	5.44454	28.7376	5.24955	203.385	37.7108	234.513	36.5304	24.232	5.4743	5.39328	6.41967	6.02618	3.5769	3.63552	3.70008	4	var	1	1	0.526783
Pf3D7_02_v3	858175	859175	PF3D7_0221300	Plasmodiumexportedprotein,unknownfunction,pseudogene	639.206	43.9242	241.613	41.4496	243.975	46.2815	226.062	45.5386	14.5525	5.82908	5.27154	4.96418	3.49686	3.86214	3.53782	2.74344	4	unknown exported	1
Pf3D7_03_v3	1027071	1028071	PF3D7_0324800	rifin(RIF)	134.812	8.53469	78.1227	7.54624	91.7634	20.9865	80.0198	25.0338	15.7958	10.3525	4.3725	3.19647	3.82174	7.49894	2.81633	1.58158	4	rif		1
Pf3D7_04_v3	88653	89653	PF3D7_0401500	stevor,pseudogene	1127.18	77.4008	328.671	66.8771	224.335	50.9606	240.852	50.8639	14.5629	4.91455	4.40213	4.73522	3.49958	3.12687	2.84011	2.59296	4	stevor	1
Pf3D7_04_v3	110795	111795	PF3D7_0401900	acyl-CoAsynthetase(ACS6)	996.112	51.9439	281.58	49.3239	250.631	47.8566	139.44	47.2307	19.1767	5.70879	5.23713	2.95232	4.7052	3.76543	3.5102	1.42111	4	acs		1	0.529746
Pf3D7_04_v3	1134675	1135675	PF3D7_0425100	Plasmodiumexportedprotein(hyp6),unknownfunction	676.653	45.5429	243.062	47.7381	214.078	44.3357	188.561	43.3488	14.8575	5.09157	4.82857	4.34986	3.57656	3.26919	3.18233	2.33967	4	hypxx		1
Pf3D7_05_v3	1322749	1323749	PF3D7_0532700	erythrocytemembraneprotein1(PfEMP1),pseudogene(VAR)	761.055	40.9812	207.683	36.5282	242.12	43.8261	173.772	45.4888	18.5708	5.68555	5.52456	3.82011	4.54688	3.74674	3.74087	1.99148	4	var	1
Pf3D7_05_v3	1329055	1330055	PF3D7_0533000	rifin,pseudogene(RIF)	758.462	54.2247	237.266	56.8155	227.281	46.2815	254.848	45.6381	13.9874	4.17608	4.91084	5.58411	3.34919	2.53314	3.24836	3.1509	4	rif	1	1
Pf3D7_09_v3	43545	44545	PF3D7_0900500	rifin(RIF)	1438.28	80.2702	274.335	38.9889	191.056	40.3052	191.731	42.4032	17.918	7.03623	4.74023	4.52162	4.37629	4.83267	3.11144	2.45256	4	rif			0.484717
Pf3D7_09_v3	77361	78361	PF3D7_0901600	stevor	355.466	17.5844	27.6508	6.0698	164.869	42.8996	209.689	42.7018	20.2148	4.55547	3.84314	4.91054	4.97648	2.83817	2.39152	2.70819	4	stevor			0.573887
Pf3D7_10_v3	59524	60524	PF3D7_1000900	erythrocytemembraneprotein1(PfEMP1),truncated	792.454	50.9138	276.025	54.4641	209.386	48.3662	264.092	45.4391	15.5646	5.06802	4.32918	5.812	3.76134	3.25025	2.78157	3.30068	4	var
Pf3D7_11_v3	59050	60050	PF3D7_1100800	Pfmc-2TMMaurer'sclefttwotransmembraneprotein(MC-2TM)	439.004	32.9616	65.0821	16.733	123.188	20.4306	121.746	22.0974	13.3186	3.88945	6.02958	5.50952	3.17445	2.3027	4.14615	3.10187	4	pfmc-2tm		1
Pf3D7_13_v3	50162	51162	PF3D7_1300500	rifin(RIF)	1231.75	82.4775	31.2732	6.17916	218.77	41.0001	200.974	39.3672	14.9344	5.06108	5.33584	5.10511	3.59665	3.24467	3.58942	2.83607	4	rif		1	0.569227
Pf3D7_13_v3	54759	55759	PF3D7_1300600	rifin(RIF)	1112.78	59.7428	276.146	44.6212	192.256	38.1741	144.194	35.9332	18.6262	6.18867	5.03629	4.01283	4.56134	4.15125	3.34903	2.11815	4	rif
Pf3D7_14_v3	8038	9038	PF3D7_1400200	rifin(RIF)	329.829	21.4103	82.1073	12.1943	70.3774	21.0328	87.1503	19.1113	15.4052	6.73325	3.34608	4.56015	3.71967	4.58908	1.99263	2.47788	4	rif			0.31238
Pf3D7_14_v3	3168063	3169063	PF3D7_1477000	Plasmodiumexportedprotein(hyp17),unknownfunction,pseudogene	618.753	42.747	220.362	40.3013	223.68	38.9617	207.84	39.4668	14.4748	5.46786	5.74102	5.2662	3.47655	3.57172	3.91458	2.94195	4	hypxx	1		0.496127
Pf3D7_14_v3	3175041	3176041	PF3D7_1477200	Plasmodiumexportedprotein(hyp15),unknownfunction	780.643	44.66	235.093	40.8481	218.443	42.2973	176.941	40.9101	17.4797	5.7553	5.16447	4.32512	4.26176	3.80282	3.45189	2.32341	4	hypxx		1
Pf3D7_07_v3	608797	609797	PF3D7_0713300	erythrocytemembraneprotein1(PfEMP1),pseudogene(VAR)	731.385	52.2382	227.848	54.6282	196.184	52.1651	244.549	52.7053	14.001	4.17089	3.76083	4.63993	3.35274	2.52897	2.32547	2.53032	4	var	1	1	0.299061
Pf3D7_01_v3	29010	30010	PF3D7_0100100	erythrocytemembraneprotein1,PfEMP1(VAR)	80.9449	7.06319	24.8737	6.56194	281.073	38.8227	380.292	34.042	11.4601	3.7906	7.23991	11.1713	2.68879	2.22323	5.11745	6.82315	5	var			0.608091
Pf3D7_01_v3	551213	552213	PF3D7_0114200	exportedproteinfamily3(EPF3)	305.632	26.6341	267.815	41.2309	239.392	46.3278	287.86	44.8418	11.4752	6.49549	5.16735	6.41946	2.69274	4.39792	3.45421	3.69995	5	epf		1
Pf3D7_01_v3	552140	553140	PF3D7_0114300	exportedproteinfamily4,pseudogene(EPF4)	378.511	35.831	221.931	36.2001	214.951	39.6566	237.154	40.5119	10.5638	6.13067	5.42031	5.85393	2.45458	4.10461	3.65721	3.32825	5	epf	1	1
Pf3D7_02_v3	24732	25732	PF3D7_0200100	erythrocytemembraneprotein1,PfEMP1(VAR)	45.5135	6.18029	59.0448	17.2798	309.115	37.2939	369.2	36.3811	7.3643	3.41698	8.28862	10.1481	1.61853	1.92284	5.95904	6.15068	5	var
Pf3D7_04_v3	560138	561138	PF3D7_0412600	rifin,pseudogene(RIF)	155.552	14.8621	93.2159	17.8266	167.051	28.3526	201.766	27.6218	10.4664	5.22903	5.89191	7.30459	2.42912	3.37971	4.03567	4.28172	5	rif	1
Pf3D7_04_v3	1148774	1149774	PF3D7_0425600	rifin,pseudogene(RIF)	76.0479	9.63832	198.506	29.146	140.973	20.0599	174.036	20.8034	7.89016	6.81075	7.0276	8.36575	1.75594	4.65138	4.94707	4.97918	5	rif	1
Pf3D7_07_v3	1409935	1410935	PF3D7_0732800	erythrocytemembraneprotein1(PfEMP1),exon2	61.0688	11.772	39.6047	6.83536	168.142	28.9549	175.885	28.3683	5.18763	5.79409	5.80703	6.20005	1.04975	3.83401	3.96755	3.55574	5	var
Pf3D7_08_v3	1428830	1429830	PF3D7_0833300	erythrocytemembraneprotein1(PfEMP1),exon2,pseudogene	557.396	44.5864	203.819	29.5287	252.595	37.3402	285.483	36.2816	12.5015	6.9024	6.76469	7.86853	2.96091	4.72508	4.73608	4.65238	5	var	1
Pf3D7_09_v3	46736	47736	PF3D7_0900600	rifin(RIF)	407.605	28.8414	96.5968	17.0064	112.058	16.3537	129.405	15.5777	14.1326	5.68003	6.85215	8.30707	3.38715	3.7423	4.80626	4.94061	5	rif			0.5188
Pf3D7_09_v3	1461900	1462900	PF3D7_0936900	Plasmodiumexportedprotein(PHISTb),unknownfunction,pseudogene	212.012	47.2351	280.735	46.9179	237.101	44.3821	273.599	42.8013	4.48844	5.98354	5.34227	6.39231	0.867046	3.98632	3.59458	3.6821	5	phist	1	1
Pf3D7_09_v3	1465404	1466404	PF3D7_0937000	Plasmodiumexportedprotein(PHISTb),unknownfunction	479.044	55.9169	345.696	50.8551	278.127	49.8487	314.797	46.2851	8.56707	6.79767	5.57942	6.80126	1.93282	4.64087	3.7849	3.95089	5	phist
Pf3D7_12_v3	779433	780433	PF3D7_1219400	erythrocytemembraneprotein1(PfEMP1),pseudogene(VAR)	300.159	55.034	503.632	67.7521	318.499	48.1809	409.606	46.0363	5.45406	7.43345	6.61048	8.89746	1.11937	5.15203	4.61233	5.32865	5	var	1	1	0.403038
Pf3D7_13_v3	73913	74913	PF3D7_1301200	glycophorinbindingprotein(GBPH2)	157.857	52.0175	316.717	47.7381	186.909	45.4939	293.67	44.8916	3.03469	6.63447	4.10844	6.54176	0.48717	4.50966	2.60443	3.78033	5	other		1
Pf3D7_13_v3	2855068	2856068	PF3D7_1372500	stevor,pseudogene	81.521	12.5813	191.865	30.1303	107.366	15.0565	92.6962	14.8311	6.47954	6.36784	7.13087	6.25012	1.38733	4.2953	5.02994	3.58865	5	stevor	1	1	0.565903
Pf3D7_01_v3	94550	95550	PF3D7_0102100	stevor,pseudogene	995.536	100.945	203.336	48.7224	293.621	46.1425	241.644	47.7782	9.86216	4.17336	6.36335	5.05762	2.27124	2.53096	4.414	2.80486	5	stevor	1		0.641342
Pf3D7_04_v3	100184	101184	PF3D7_0401700	Plasmodiumexportedprotein,unknownfunction,pseudogene	664.267	56.6527	140.065	50.3629	237.647	50.173	154.23	49.2215	11.7252	2.78111	4.73655	3.13339	2.75808	1.41161	3.10849	1.54012	6	unknown exported	1	1	0.420835
Pf3D7_02_v3	850552	851552	PF3D7_0221100	Plasmodiumexportedprotein,unknownfunction,pseudogene	472.995	55.5491	194.16	47.4647	175.234	47.347	38.8215	49.5699	8.5149	4.09062	3.70106	0.783167	1.91919	2.46444	2.2775	-0.00459963	6	unknown exported	1
Pf3D7_04_v3	1123486	1124486	PF3D7_0424800	Plasmodiumexportedprotein(PHISTb),unknownfunction	49.8344	46.5729	268.177	47.4647	263.179	48.6905	42.5188	46.8824	1.07003	5.65003	5.40514	0.906925	-0.026211	3.71818	3.64503	0.0767422	6	phist		1	0.964427
Pf3D7_04_v3	1127279	1128279	PF3D7_0424900	Plasmodiumexportedprotein(PHISTa),unknownfunction	47.2419	43.2621	225.916	44.4025	361.38	75.6997	64.7025	79.8792	1.09199	5.08791	4.77386	0.810004	-0.0204719	3.26625	3.13843	0.0130398	6	phist		1	0.65453
Pf3D7_09_v3	1453922	1454922	PF3D7_0936700	lysophospholipase,putative	292.093	43.9242	200.801	45.168	219.534	44.7063	28.786	43.1497	6.64993	4.44565	4.91058	0.667119	1.43186	2.74987	3.24815	-0.0808737	6	lpl		1	0.495389
Pf3D7_14_v3	3207127	3208127	PF3D7_1477800	acyl-CoAbindingprotein(ACBP)	166.787	44.2185	284.478	45.4415	253.686	40.1199	24.5605	43.3488	3.77188	6.26031	6.3232	0.566579	0.679804	4.20884	4.38178	-0.146956	6	other		1	0.645737
Pf3D7_01_v3	39707	40707	PF3D7_0100200	rifin(RIF)	108.023	9.93261	51.9208	6.01511	53.7924	10.5164	28.786	11.6459	10.8756	8.63173	5.1151	2.47177	2.53606	6.11543	3.41227	1.10526	6	rif		1
Pf3D7_01_v3	572353	573353	PF3D7_0114900	Plasmodiumexportedprotein,unknownfunction,pseudogene	114.36	11.0362	144.05	40.7934	217.352	35.9504	68.9279	37.3765	10.3623	3.53121	6.04589	1.84415	2.40192	2.01468	4.15923	0.69275	6	unknown exported	1	1
Pf3D7_03_v3	47079	48079	PF3D7_0300200	rifin(RIF)	158.433	8.97614	101.185	13.616	33.7157	8.06104	15.8455	9.3068	17.6505	7.43133	4.18255	1.70257	4.30638	5.15033	2.6639	0.599695	6	rif
Pf3D7_08_v3	79323	80323	PF3D7_0800800	Plasmodiumexportedprotein(hyp7),unknownfunction	430.362	39.0683	208.166	43.4729	209.386	37.7572	37.7651	42.0548	11.0156	4.78841	5.54559	0.897997	2.57265	3.02545	3.75775	0.0708747	6	hypxx		1
Pf3D7_08_v3	82628	83628	PF3D7_0800900	Plasmodiumexportedprotein(hyp7),unknownfunction,pseudogene	776.034	57.7563	276.146	56.0499	259.469	52.0261	96.9216	53.7007	13.4364	4.92679	4.98729	1.80485	3.2052	3.13671	3.3097	0.666917	6	hypxx	1	1	0.730914
Pf3D7_08_v3	1383877	1384877	PF3D7_0832000	stevor	621.346	45.9843	279.527	43.1448	253.468	43.3628	111.975	46.3349	13.5121	6.47881	5.84529	2.41664	3.22501	4.38451	3.99825	1.06903	6	stevor		1	0.66596
Pf3D7_10_v3	54998	55998	PF3D7_1000700	Plasmodiumexportedprotein(PHISTa),unknownfunction,pseudogene	505.834	45.3222	224.829	42.8167	158.977	48.7369	167.434	49.0722	11.1608	5.25097	3.26194	3.41199	2.6106	3.39734	1.92511	1.72324	6	phist	1
Pf3D7_12_v3	2167681	2168681	PF3D7_1253000	gametocyteerythrocytecytosolicprotein(GECO)	756.446	54.4454	254.05	48.1756	191.71	50.6826	146.571	52.1579	13.8937	5.27342	3.78256	2.81014	3.3247	3.41539	2.34291	1.32766	6	other		1	0.428425
Pf3D7_14_v3	3208629	3209629	PF3D7_1477900	acyl-CoAsynthetase,pseudogene(ACS1b)	422.296	53.6361	352.82	49.3239	303.114	45.8182	34.0678	47.6787	7.87335	7.15312	6.61558	0.714529	1.75155	4.92665	4.61642	-0.0497132	6	acs	1	1	0.497409
Pf3D7_14_v3	3213081	3214081	PF3D7_1478000	Plasmodiumexportedprotein(PHISTa),unknownfunction(GEXP17)	644.679	49.0009	179.308	47.6288	199.348	42.6679	138.648	44.7423	13.1565	3.7647	4.67208	3.09881	3.13207	2.2024	3.05675	1.5174	6	phist		1	0.695922
Pf3D7_14_v3	3220202	3221202	PF3D7_1478200	Plasmodiumexportedprotein,unknownfunction,pseudogene	550.195	50.8403	178.221	45.9336	174.58	42.9922	166.114	44.2446	10.822	3.87997	4.06074	3.75445	2.52206	2.29508	2.56615	1.94832	6	unknown exported	1		0.34203
Pf3D7_14_v3	3228172	3229172	PF3D7_1478500	Plasmodiumexportedprotein(PHISTa),unknownfunction,pseudogene	567.19	49.0745	198.989	49.8161	155.594	46.3278	182.223	44.7921	11.5577	3.99447	3.35854	4.0682	2.71431	2.38713	2.00264	2.15454	6	phist	1
Pf3D7_14_v3	3253592	3254592	PF3D7_1479000	acyl-CoAsynthetase(ACS1a)	491.719	49.1481	159.143	43.5276	262.306	43.6408	43.0469	43.1497	10.0048	3.65614	6.01057	0.997618	2.30852	2.11512	4.13089	0.136352	6	acs		1	0.879544
Pf3D7_14_v3	3257341	3258341	PF3D7_1479100	Plasmodiumexportedprotein,unknownfunction	94.7718	5.37097	34.8956	5.4136	36.7708	6.48589	5.81002	7.06719	17.6452	6.44591	5.66935	0.822112	4.305	4.35806	3.85707	0.0209976	6	unknown exported
Pf3D7_01_v3	554939	555939	PF3D7_0114400	erythrocytemembraneprotein1(PfEMP1),exon2,pseudogene(VAR)	127.035	41.4963	127.749	44.6759	248.34	39.7493	214.971	41.3082	3.06136	2.85946	6.24766	5.20408	0.494138	1.4746	4.32116	2.90112	7	var	1
Pf3D7_01_v3	558208	559208	PF3D7_0114500	Plasmodiumexportedprotein(hyp10),unknownfunction	77.4882	35.7574	87.2994	39.3717	191.929	38.869	137.856	38.5709	2.16705	2.21731	4.93784	3.57409	0.26045	0.958321	3.27003	1.82978	7	hypxx		1
Pf3D7_01_v3	577204	578204	PF3D7_0115000	surface-associatedinterspersedprotein1.3(SURFIN1.3)(SURF1.3)	35.4314	6.32744	27.7716	22.0372	167.051	22.747	104.052	23.1923	5.59964	1.26021	7.34387	4.48649	1.15741	0.188826	5.20087	2.42947	7	surfin
Pf3D7_05_v3	1332970	1333970	PF3D7_0533100	erythrocytemembraneprotein1(PfEMP1),truncated,pseudogene(VAR1CSA)	38.6001	25.089	20.2853	16.1314	194.002	45.3549	158.719	42.7018	1.53853	1.2575	4.27742	3.71692	0.0962108	0.186646	2.74004	1.92366	7	var	1	1
Pf3D7_06_v3	30984	31984	PF3D7_0600600	erythrocytemembraneprotein1(PfEMP1),exon2(VAR)	165.635	22.2196	52.4038	15.3659	157.776	28.7696	169.811	25.8301	7.45445	3.4104	5.48412	6.57415	1.64209	1.91754	3.70842	3.80162	7	var
Pf3D7_10_v3	1435816	1436816	PF3D7_1036400	liverstageantigen1(LSA1)	502.665	54.2983	170.252	56.3233	167.596	55.0838	309.251	50.4657	9.25747	3.02276	3.04256	6.12794	2.11323	1.60589	1.74906	3.50834	7	other
Pf3D7_12_v3	763948	764948	PF3D7_1219200	rifin,pseudogene(RIF)	26.2135	41.5698	50.9548	49.4333	234.701	48.4589	235.834	47.8777	0.63059	1.03078	4.8433	4.92576	-0.14104	0.00436227	3.19416	2.71819	7	rif	1
Pf3D7_12_v3	783518	784518	PF3D7_1219500	erythrocytemembraneprotein1(PfEMP1),exon2,pseudogene(VAR)	121.561	50.8403	179.308	47.4647	201.858	46.6058	217.612	48.8731	2.39104	3.77771	4.33118	4.45259	0.318978	2.21286	2.78318	2.40719	7	var	1
Pf3D7_14_v3	3239973	3240973	PF3D7_1478700	Plasmodiumexportedprotein,unknownfunction,pseudogene	269.624	60.4786	176.048	49.652	247.903	47.3007	256.697	44.7423	4.45817	3.54564	5.241	5.73723	0.859136	2.02628	3.51331	3.25154	7	unknown exported	1	1
Pf3D7_04_v3	60911	61911	PF3D7_0400600	erythrocytemembraneprotein1(PfEMP1),exon1,pseudogene	74.8956	35.316	18.1119	5.96043	76.1604	18.7628	44.1033	17.1205	2.12073	3.03869	4.05912	2.57605	0.248344	1.6187	2.56485	1.1738	7	var	1
Pf3D7_11_v3	1993518	1994518	PF3D7_1149500	ring-infectederythrocytesurfaceantigen2,pseudogene(RESA2)	156.417	47.088	272.041	45.8789	108.13	43.9188	213.914	38.123	3.3218	5.92954	2.46204	5.61115	0.562194	3.94291	1.28319	3.16867	7	resa-like	1	1	0.598598
Pf3D7_05_v3	39988	40988	PF3D7_0500600	stevor,pseudogene	494.023	51.2081	140.548	47.4647	162.032	47.1154	124.387	47.0317	9.64736	2.96111	3.43905	2.64475	2.21511	1.55632	2.06724	1.21896	8	stevor	1	1
Pf3D7_01_v3	52780	53780	PF3D7_0100500	erythrocytemembraneprotein1(PfEMP1),exon1,pseudogene	49.5463	17.658	34.5334	6.17916	19.3129	14.5933	30.8987	12.6413	2.80588	5.58869	1.32341	2.44427	0.427381	3.66887	0.369432	1.08719	8	var	1
Pf3D7_05_v3	28804	29804	PF3D7_0500200	erythrocytemembraneprotein1(PfEMP1),pseudogene	55.3076	13.9057	46.4872	10.0616	8.61987	12.6012	9.5073	9.95379	3.97733	4.62026	0.684052	0.955144	0.733489	2.89026	-0.143655	0.108435	8	var	1
Pf3D7_09_v3	115049	116049	PF3D7_0902600	serine/threonineproteinkinase,FIKKfamily(FIKK9.7)	29.3821	49.5895	178.583	43.6916	24.8776	43.0385	18.7505	43.2492	0.592506	4.08735	0.578031	0.433546	-0.150991	2.46181	-0.228736	-0.234394	8	fikk			0.409031
Pf3D7_10_v3	52099	53099	PF3D7_1000600	rifin(RIF)	317.73	54.7397	221.569	50.8004	89.1447	43.5945	58.3643	44.8418	5.80438	4.36156	2.04486	1.30156	1.21091	2.68227	0.9484	0.336123	8	rif			0.374278
Pf3D7_01_v3	547880	548880	PF3D7_0114100	Pfmc-2TMMaurer'sclefttwotransmembraneprotein(MC-2TM)	110.903	8.60827	18.8364	5.30424	30.3332	11.9989	25.3528	11.0487	12.8833	3.5512	2.528	2.29464	3.06069	2.03075	1.33612	0.988842	8	pfmc-2tm
Pf3D7_04_v3	38455	39455	PF3D7_0400200	erythrocytemembraneprotein1(PfEMP1),exon2,pseudogene	234.193	25.4569	34.5334	14.7097	25.8596	32.9391	17.4301	30.4088	9.19959	2.34766	0.785073	0.573193	2.0981	1.06312	-0.0625844	-0.142609	8	var	1
Pf3D7_08_v3	61635	62635	PF3D7_0800600	Plasmodiumexportedprotein(PHISTa),unknownfunction	59.9165	6.18029	19.4401	8.20243	17.3489	10.2848	17.166	10.8496	9.69477	2.37004	1.68685	1.58218	2.2275	1.08111	0.661093	0.520564	8	phist
Pf3D7_08_v3	1380334	1381334	PF3D7_0831900	Plasmodiumexportedprotein(PHIST),unknownfunction,pseudogene	482.213	40.4662	200.438	45.2227	101.584	44.8453	21.1273	49.968	11.9164	4.43224	2.26521	0.422817	2.80804	2.7391	1.12523	-0.241446	8	phist	1
Pf3D7_12_v3	44606	45606	PF3D7_1200500	rifin(RIF)	371.598	26.8548	137.65	23.2949	16.476	22.1447	23.7683	21.55	13.8373	5.90902	0.744015	1.10294	3.30997	3.92641	-0.0955333	0.205575	8	rif
Pf3D7_12_v3	2173822	2174822	PF3D7_1253200	Plasmodiumexportedprotein,unknownfunction	686.735	48.7802	239.681	46.5351	38.7349	45.3549	20.3351	43.4981	14.0782	5.15054	0.85404	0.467494	3.37291	3.3166	-0.00723823	-0.212081	8	unknown exported		1
Pf3D7_12_v3	2174829	2175829	PF3D7_1253300	Plasmodiumexportedprotein(PHISTa),unknownfunction,pseudogene	106.294	10.5212	56.7506	17.1704	20.6222	21.3571	11.3559	20.1067	10.1028	3.30514	0.96559	0.564782	2.33413	1.83292	0.0822809	-0.148137	8	phist	1
Pf3D7_14_v3	3104571	3105571	PF3D7_1475400	cysteinerepeatmodularprotein4(CRMP4)	847.185	49.3688	38.7595	44.7853	47.0274	48.3199	296.839	45.4888	17.1603	0.865451	0.973251	6.52554	4.17831	-0.128559	0.0884291	3.76967	9	other		1
Pf3D7_14_v3	3106449	3107449	PF3D7_1475500	LCCLdomain-containingprotein(CCp1)	1058.04	44.8071	53.3698	50.5816	57.6113	46.7448	371.313	43.6971	23.6132	1.05512	1.23246	8.49743	5.8645	0.0239345	0.296449	5.06573	9	other
Pf3D7_02_v3	824364	825364	PF3D7_0220500	Plasmodiumexportedprotein(hyp2),unknownfunction	649	49.4423	31.877	46.9726	26.9507	47.1617	19.0146	49.2713	13.1264	0.67863	0.571453	0.385916	3.12421	-0.278761	-0.234015	-0.265699	9	hypxx		1
Pf3D7_05_v3	1318729	1319729	PF3D7_0532600	Plasmodiumexportedprotein,unknownfunction	667.723	46.7937	68.3423	45.004	103.875	41.0464	34.8601	38.9691	14.2695	1.51858	2.53067	0.894557	3.42291	0.396551	1.33826	0.0686137	9	unknown exported		1	0.631807
Pf3D7_07_v3	1349532	1350532	PF3D7_0731300	Plasmodiumexportedprotein(PHISTb),unknownfunction(PfG174)	667.147	40.9077	54.215	44.8399	40.6989	39.8419	23.7683	40.6612	16.3086	1.20908	1.02151	0.584545	3.95574	0.147714	0.127157	-0.135147	9	phist		1	0.60642
Pf3D7_07_v3	1353258	1354258	PF3D7_0731400	serine/threonineproteinkinase,FIKKfamily,pseudogene(FIKK7.2)	564.022	49.4423	50.5926	56.8702	36.2253	50.4047	27.2014	48.8233	11.4077	0.889615	0.718689	0.55714	2.6751	-0.109131	-0.115858	-0.15316	9	fikk	1	1	0.349965
Pf3D7_08_v3	102326	103326	PF3D7_0801300	vonWillebrandfactorAdomain-relatedprotein(WARP)	761.055	45.6165	50.5926	51.3472	32.8428	46.2815	36.4447	47.7284	16.6838	0.985304	0.709631	0.763585	4.05378	-0.032199	-0.123127	-0.01747	9	other			0.489916
Pf3D7_12_v3	56305	57305	PF3D7_1200600	erythrocytemembraneprotein1,PfEMP1(VAR2CSA)	16.1314	25.4569	51.9208	28.271	42.3356	50.8216	503.887	46.7331	0.633675	1.83654	0.833024	10.7822	-0.140234	0.652184	-0.0241039	6.56745	10	var		1	0.450463
Pf3D7_01_v3	502368	503368	PF3D7_0113200	Plasmodiumexportedprotein,unknownfunction	17.2836	43.1885	41.6574	50.691	26.8416	49.5708	272.279	52.3569	0.40019	0.821791	0.54148	5.20044	-0.201245	-0.163662	-0.258069	2.89873	10	unknown exported			0.298303
Pf3D7_12_v3	2135553	2136553	PF3D7_1252400	reticulocytebindingproteinhomologue3,pseudogene(RH3)	20.7403	43.1885	43.7101	40.356	26.2961	37.4329	191.731	38.8696	0.480227	1.08311	0.702486	4.93267	-0.180331	0.0464381	-0.128861	2.72273	10	other	1	1	0.250016
Pf3D7_13_v3	2829356	2830356	PF3D7_1371900	Plasmodiumexportedprotein,unknownfunction	21.8926	47.088	41.1744	45.2227	86.3078	47.764	28.786	44.0953	0.464929	0.910481	1.80696	0.652813	-0.184328	-0.0923559	0.757486	-0.0902766	11	unknown exported			0.47649
Pf3D7_08_v3	1387382	1388382	PF3D7_0832100	rifin,pseudogene(RIF)	147.775	44.5128	136.322	44.5665	162.141	45.9572	33.5396	44.4437	3.31983	3.05884	3.52809	0.754654	0.561679	1.6349	2.13869	-0.0233404	11	rif	1
Pf3D7_12_v3	827212	828212	PF3D7_1220800	unspecifiedproduct	36.8717	54.4454	182.689	48.6677	64.4854	48.1346	47.8006	51.3616	0.677223	3.7538	1.33969	0.930668	-0.128854	2.19364	0.382497	0.092348	11	other		1	0.535484
Pf3D7_01_v3	98319	99319	PF3D7_0102200	ring-infectederythrocytesurfaceantigen(RESA)	65.6777	67.4682	27.2886	43.3088	148.829	39.147	22.4478	41.4078	0.973462	0.630094	3.8018	0.542115	-0.051445	-0.317784	2.35835	-0.163035	11	resa-like		1	0.649354
Pf3D7_01_v3	115299	116299	PF3D7_0102500	erythrocytebindingantigen-181(EBA181)	25.9254	61.9501	46.2457	56.6514	226.735	51.4239	29.0501	50.8141	0.418488	0.816321	4.40914	0.571694	-0.196464	-0.16806	2.84574	-0.143594	11	other			0.359881
Pf3D7_01_v3	586891	587891	PF3D7_0115100	Plasmodiumexportedprotein(PHISTa),unknownfunction	55.3076	14.4943	27.1679	12.5224	16.0395	10.1458	10.2996	10.2524	3.81582	2.16954	1.5809	1.0046	0.691284	0.919916	0.57607	0.140944	11	phist
Pf3D7_02_v3	854466	855466	PF3D7_0221200	Plasmodiumexportedprotein(hyp15),unknownfunction	147.487	45.2486	56.6299	41.7777	95.6915	41.7414	20.5992	43.7967	3.25948	1.35551	2.29248	0.470337	0.545909	0.265438	1.14712	-0.210212	11	hypxx		1
Pf3D7_04_v3	115558	116558	PF3D7_0402000	Plasmodiumexportedprotein(PHISTa),unknownfunction	60.2046	36.2724	28.8583	31.3333	96.7826	34.7922	23.7683	35.6346	1.65979	0.921011	2.78173	0.667001	0.127898	-0.0838901	1.53974	-0.0809518	11	phist		1	0.431925
Pf3D7_05_v3	40903	41903	PF3D7_0500700	rifin,pseudogene(RIF)	276.826	54.8869	89.8351	48.5037	97.9828	49.4781	75.5302	49.9183	5.04357	1.85213	1.98033	1.51308	1.01211	0.664718	0.89661	0.475146	11	rif	1	1
Pf3D7_07_v3	82443	83443	PF3D7_0701900	Plasmodiumexportedprotein,unknownfunction	70.2867	51.2081	4.95059	9.8976	135.408	51.0069	58.8924	47.2307	1.37257	0.500181	2.6547	1.24691	0.052845	-0.422232	1.4378	0.300203	11	unknown exported		1	0.730396
Pf3D7_08_v3	71285	72285	PF3D7_0800700	surface-associatedinterspersedprotein8.3(SURFIN8.3)(SURF8.3)	173.7	37.4496	31.7562	22.6934	80.8522	23.7198	41.9906	23.2421	4.63823	1.39936	3.40864	1.80666	0.906188	0.300696	2.04283	0.668109	11	surfin			0.633819
Pf3D7_09_v3	1457892	1458892	PF3D7_0936800	Plasmodiumexportedprotein(PHISTc),unknownfunction	27.6538	33.1823	66.8933	36.5828	105.293	32.6148	20.8632	32.9968	0.83339	1.82855	3.22838	0.632279	-0.0880468	0.645757	1.89818	-0.103773	11	phist		1	0.883249
Pf3D7_12_v3	2162645	2163645	PF3D7_1252900	Plasmodiumexportedprotein,unknownfunction	113.208	56.5791	108.792	49.8708	71.1412	52.6747	31.4269	48.8731	2.00088	2.18148	1.35058	0.643031	0.217027	0.929509	0.391234	-0.0967065	11	unknown exported		1	1.04657
Pf3D7_13_v3	78970	79970	PF3D7_1301300	Plasmodiumexportedprotein(PHISTa-like),unknownfunction,pseudogene	69.9986	57.3149	142.843	51.5113	77.5788	48.6442	145.779	50.8141	1.2213	2.77304	1.59482	2.86887	0.0133166	1.40512	0.587241	1.36626	11	phist	1		0.589111
Pf3D7_13_v3	2832452	2833452	PF3D7_1372000	Plasmodiumexportedprotein(PHISTa),unknownfunction	36.2956	52.3853	44.7968	50.527	167.378	48.9222	30.8987	46.534	0.692858	0.886591	3.42131	0.664003	-0.124769	-0.111563	2.053	-0.0829222	11	phist		1	0.480223
Pf3D7_13_v3	2841203	2842203	PF3D7_1372200	histidine-richproteinIII(HRPIII)	23.909	32.2258	31.1525	29.9662	72.1232	34.2826	26.6733	32.4991	0.741921	1.03959	2.10378	0.82074	-0.111948	0.0114447	0.995686	0.0200957	11	other		1	0.615588
Pf3D7_13_v3	2845267	2846267	PF3D7_1372300	Plasmodiumexportedprotein(PHIST),unknownfunction	14.9791	15.0829	46.3665	28.8179	36.4435	21.3571	11.8841	20.8532	0.993118	1.60895	1.70639	0.569893	-0.0463087	0.469203	0.676774	-0.144777	11	phist
Pf3D7_14_v3	3146990	3147990	PF3D7_1476500	probableprotein,unknownfunction	114.36	48.8538	92.9745	50.3082	65.6856	47.8103	62.8538	45.7377	2.34086	1.8481	1.37388	1.37422	0.305867	0.661477	0.409935	0.383882	11	other		1	0.337319
Pf3D7_14_v3	3216796	3217796	PF3D7_1478100	Plasmodiumexportedprotein(hyp13),unknownfunction	76.9121	41.7906	51.3171	43.965	86.7443	44.4284	32.4833	42.0548	1.84042	1.16723	1.95245	0.772404	0.175097	0.114064	0.874241	-0.0116736	11	hypxx			0.457864
Pf3D7_14_v3	3243129	3244129	PF3D7_1478800	Plasmodiumexportedprotein,unknownfunction	41.4807	56.8734	59.4071	45.4961	91.2179	47.0227	35.1242	45.4391	0.729352	1.30576	1.93987	0.772995	-0.115233	0.225446	0.864143	-0.0112852	11	unknown exported		1	0.673667
Pf3D7_01_v3	104204	105204	PF3D7_0102300	Plasmodiumexportedprotein,unknownfunction	20.4523	50.8403	26.4434	49.488	31.3152	43.6408	18.4864	44.3939	0.402285	0.53434	0.717567	0.416418	-0.200698	-0.394769	-0.116758	-0.245652	12
Pf3D7_01_v3	127641	128641	PF3D7_0102800	conservedPlasmodiumprotein,unknownfunction	12.9627	43.4092	24.27	35.3251	24.8776	42.251	16.6378	43.0004	0.298616	0.687047	0.588805	0.386922	-0.227787	-0.271994	-0.22009	-0.265038	12				0.331606
Pf3D7_01_v3	263723	264723	PF3D7_0106200	conservedPlasmodiumprotein,unknownfunction	16.1314	49.1481	33.4467	50.6363	27.7145	49.0612	28.2578	53.1532	0.32822	0.660528	0.564896	0.531629	-0.220052	-0.293315	-0.239277	-0.169927	12				0.548749
Pf3D7_01_v3	289886	290886	PF3D7_0106900	2-C-methyl-D-erythritol4-phosphatecytidylyltransferase,putative(IspD)	15.2672	49.1481	32.4807	52.769	28.5874	48.7832	23.5042	48.5247	0.310637	0.615526	0.586009	0.484376	-0.224646	-0.329496	-0.222334	-0.200985	12				0.333
Pf3D7_01_v3	319668	320668	PF3D7_0107700	conservedPlasmodiummembraneprotein,unknownfunction	16.7075	41.9377	31.394	47.3007	24.9867	44.7063	20.8632	44.7921	0.398389	0.663711	0.558908	0.465779	-0.201716	-0.290756	-0.244083	-0.213208	12				0.387882
Pf3D7_01_v3	321871	322871	PF3D7_0107800	double-strandbreakrepairproteinMRE11(MRE11)	15.2672	42.5263	35.7408	48.6131	24.332	47.3934	16.1096	48.5745	0.359006	0.735209	0.513405	0.331647	-0.212007	-0.233272	-0.280599	-0.301368	12				0.274678
Pf3D7_01_v3	355711	356711	PF3D7_0108700	secretedookineteprotein,putative(PSOP24)	17.2836	42.5999	30.1865	45.168	23.1318	44.2431	24.2964	48.7238	0.405719	0.668316	0.522834	0.498656	-0.1998	-0.287053	-0.273032	-0.191599	12				0.371196
Pf3D7_01_v3	379306	380306	PF3D7_0109700	conservedprotein,unknownfunction	17.5717	43.9978	34.0504	46.8632	21.4951	47.4397	20.071	48.8233	0.399377	0.726591	0.453104	0.411095	-0.201458	-0.240201	-0.328991	-0.24915	12				0.349
Pf3D7_01_v3	391565	392565	PF3D7_0110100	selenocysteine-specificelongationfactorselBhomologue,putative	21.6045	49.0745	33.3259	50.3082	27.4963	51.4239	27.2014	53.7505	0.440239	0.662435	0.534699	0.506068	-0.19078	-0.291782	-0.263511	-0.186728	12				0.44309
Pf3D7_01_v3	443438	444438	PF3D7_0111700	conservedPlasmodiumprotein,unknownfunction	15.8433	50.0309	31.0317	47.7381	27.7145	48.9685	20.5992	47.181	0.31667	0.650041	0.565966	0.436599	-0.22307	-0.301747	-0.238419	-0.232387	12				0.50748
Pf3D7_01_v3	486000	487000	PF3D7_0112900	Plasmodiumexportedprotein,unknownfunction	28.806	59.5221	34.7749	53.5345	31.2061	53.9719	31.1628	56.6371	0.483955	0.649579	0.578192	0.550219	-0.179357	-0.302118	-0.228607	-0.157709	12			1
Pf3D7_02_v3	88291	89291	PF3D7_0201800	knobassociatedheatshockprotein40(KAHsp40)	26.7896	55.3283	31.394	49.7067	28.0419	48.2736	23.2401	45.5386	0.484193	0.631585	0.580895	0.510338	-0.179295	-0.316585	-0.226438	-0.183921	12				0.560463
Pf3D7_02_v3	98338	99338	PF3D7_0201900	erythrocytemembraneprotein3(EMP3)	18.7239	46.9408	26.6849	48.8865	33.7157	47.347	21.6555	42.652	0.398883	0.545854	0.712098	0.507725	-0.201587	-0.385511	-0.121147	-0.185638	12				1.02854
Pf3D7_02_v3	138427	139427	PF3D7_0202900	palmitoyltransferase,putative(DHHC12)	19.3	42.0849	29.2205	46.3711	25.4232	43.8724	19.5428	42.8013	0.458597	0.630145	0.57948	0.456594	-0.185983	-0.317743	-0.227573	-0.219245	12				0.376702
Pf3D7_02_v3	188615	189615	PF3D7_0204100	conservedPlasmodiumprotein,unknownfunction	17.8597	47.7501	32.6014	49.1052	26.1869	46.9764	22.976	45.887	0.374024	0.663909	0.557448	0.500708	-0.208083	-0.290596	-0.245254	-0.19025	12				0.296103
Pf3D7_02_v3	192318	193318	PF3D7_0204200	conservedPlasmodiumprotein,unknownfunction	16.9955	40.9812	29.8243	43.9103	26.1869	42.0657	16.9019	45.9367	0.414715	0.67921	0.622524	0.367939	-0.19745	-0.278295	-0.193031	-0.277515	12
Pf3D7_02_v3	227525	228525	PF3D7_0205600	conservedPlasmodiumprotein,unknownfunction	15.2672	44.2921	29.3413	43.3635	22.8045	40.2125	16.3737	40.4124	0.344694	0.676636	0.5671	0.405165	-0.215747	-0.280364	-0.237509	-0.253047	12				0.320236
Pf3D7_02_v3	234737	235737	PF3D7_0205900	26SproteasomeregulatorysubunitRPN1,putative(RPN1)	9.79405	46.2051	34.7749	52.0581	25.6414	50.59	25.3528	49.968	0.211969	0.668002	0.506847	0.507381	-0.250429	-0.287306	-0.285862	-0.185865	12				0.276859
Pf3D7_02_v3	288165	289165	PF3D7_0207200	iron-sulfurassemblyprotein,putative(IscA1)	19.5881	55.7698	35.2578	51.0738	23.7865	48.2273	28.5219	51.7099	0.351231	0.69033	0.493216	0.551575	-0.214039	-0.269354	-0.2968	-0.156817	12				0.582158
Pf3D7_02_v3	325223	326223	PF3D7_0208000	serinerepeatantigen1(SERA1)	14.403	44.5128	33.2052	51.0738	30.7697	52.7674	23.5042	52.556	0.32357	0.650142	0.58312	0.447222	-0.221267	-0.301665	-0.224653	-0.225405	12				0.301065
Pf3D7_02_v3	327432	328432	PF3D7_0208100.1	conservedPlasmodiumprotein,unknownfunction	13.2508	48.118	28.979	43.0354	26.5143	44.0578	19.0146	45.5386	0.275381	0.673376	0.601807	0.417549	-0.233859	-0.282985	-0.209656	-0.244908	12
Pf3D7_02_v3	327432	328432	PF3D7_0208100.2	unspecifiedproduct	13.2508	48.118	28.979	43.0354	26.5143	44.0578	19.0146	45.5386	0.275381	0.673376	0.601807	0.417549	-0.233859	-0.282985	-0.209656	-0.244908	12
Pf3D7_02_v3	386080	387080	PF3D7_0209200	3'exoribonuclease,putative	14.9791	39.289	28.0131	43.1995	25.8596	44.1967	17.4301	45.5386	0.381254	0.648459	0.585103	0.382754	-0.206193	-0.303018	-0.223061	-0.267777	12				0.518803
Pf3D7_02_v3	425189	426189	PF3D7_0210400	50SribosomalproteinL33,putative	12.9627	38.3325	28.7376	42.4886	21.8225	36.321	16.9019	38.5212	0.338165	0.67636	0.600823	0.438769	-0.217453	-0.280586	-0.210446	-0.230961	12
Pf3D7_02_v3	451251	452251	PF3D7_0211100	conservedPlasmodiumprotein,unknownfunction	19.8762	60.2579	33.2052	51.6206	31.7517	52.1188	25.3528	52.4565	0.329852	0.643255	0.609218	0.483311	-0.219625	-0.307202	-0.203709	-0.201685	12				0.44245
Pf3D7_02_v3	588551	589551	PF3D7_0214400	conservedPlasmodiumprotein,unknownfunction	20.1642	47.4558	33.8089	50.4176	27.6054	45.2623	18.4864	51.909	0.424905	0.670577	0.609898	0.356131	-0.194787	-0.285235	-0.203163	-0.285276	12				0.339755
Pf3D7_02_v3	610125	611125	PF3D7_0214900	rhoptryneckprotein6(RON6)	13.5388	45.3957	30.428	43.801	26.5143	49.1538	22.4478	49.968	0.29824	0.694687	0.539415	0.449244	-0.227886	-0.265851	-0.259726	-0.224076	12				0.371075
Pf3D7_02_v3	623806	624806	PF3D7_0215100	RINGzincfingerprotein,putative	15.8433	43.7771	34.1711	47.6835	25.2049	50.451	24.0323	48.5247	0.361908	0.716623	0.499592	0.495259	-0.211249	-0.248215	-0.291684	-0.193832	12				0.560051
Pf3D7_02_v3	639900	640900	PF3D7_0215500	conservedPlasmodiumprotein,unknownfunction	18.1478	52.0175	36.5861	54.3548	28.4783	50.451	26.1451	50.2169	0.348879	0.673098	0.564474	0.520643	-0.214653	-0.283209	-0.239616	-0.177147	12				0.314725
Pf3D7_02_v3	652862	653862	PF3D7_0215800	originrecognitioncomplexsubunit5(ORC5)	19.8762	48.9273	40.0877	55.8859	27.4963	49.9414	21.9196	54.0989	0.406239	0.717313	0.550571	0.405176	-0.199664	-0.24766	-0.250773	-0.25304	12				0.334113
Pf3D7_02_v3	668032	669032	PF3D7_0216100	conservedPlasmodiumprotein,unknownfunction	16.4194	49.8838	32.6014	46.207	23.1318	47.1617	20.8632	50.9136	0.329153	0.705551	0.490479	0.409777	-0.219808	-0.257117	-0.298998	-0.250017	12				0.349934
Pf3D7_02_v3	669341	670341	PF3D7_0216200	conservedPlasmodiumprotein,unknownfunction	11.2343	38.774	31.0317	43.4729	22.4771	42.7143	17.166	43.8465	0.289738	0.713817	0.52622	0.391502	-0.230107	-0.250471	-0.270315	-0.262028	12				0.325011
Pf3D7_02_v3	669913	670913	PF3D7_0216300	conservedPlasmodiumprotein,unknownfunction	13.5388	45.3957	28.7376	43.3088	26.7325	45.7719	20.8632	46.7828	0.29824	0.663551	0.584037	0.445959	-0.227886	-0.290884	-0.223916	-0.226235	12				0.509924
Pf3D7_02_v3	745212	746212	PF3D7_0218200	conservedPlasmodiumprotein,unknownfunction	14.9791	44.2185	36.5861	48.9958	27.2781	48.2273	12.4123	48.9229	0.338752	0.746719	0.565615	0.253711	-0.2173	-0.224018	-0.2387	-0.352593	12
Pf3D7_02_v3	748865	749865	PF3D7_0218300	apicoplastRNAmethyltransferaseprecursor,putative	10.6582	37.2289	21.4928	32.8097	20.1858	35.2555	14.261	36.5304	0.286288	0.655075	0.572557	0.390387	-0.231009	-0.297699	-0.233129	-0.262761	12				0.63653
Pf3D7_02_v3	752466	753466	PF3D7_0218500	smallnuclearribonucleoproteinSmD2,putative(SNRPD2)	12.9627	43.7771	31.877	45.004	22.1498	41.2318	18.7505	42.3534	0.296107	0.708315	0.537202	0.442715	-0.228443	-0.254895	-0.261502	-0.228367	12				0.467497
Pf3D7_03_v3	106609	107609	PF3D7_0301900	conservedPlasmodiumprotein,unknownfunction	16.4194	43.7771	31.7562	42.2152	21.1678	43.3628	17.6941	42.1045	0.375068	0.752246	0.488156	0.420242	-0.20781	-0.219575	-0.300862	-0.243138	12
Pf3D7_03_v3	146556	147556	PF3D7_0302700	CDGSHiron-sulfurdomain-containingprotein,putative	16.4194	52.6796	36.5861	50.2536	26.0778	47.4397	19.0146	49.8685	0.311684	0.728029	0.549704	0.381295	-0.224372	-0.239045	-0.251469	-0.268737	12				0.436289
Pf3D7_03_v3	161204	162204	PF3D7_0303000	N-ethylmaleimide-sensitivefusionprotein(NSF)	17.5717	51.9439	34.4126	54.3548	27.2781	43.8261	19.8069	48.0768	0.338282	0.633111	0.622417	0.411985	-0.217422	-0.315358	-0.193117	-0.248565	12				0.472874
Pf3D7_03_v3	211783	212783	PF3D7_0304300	conservedPlasmodiumprotein,unknownfunction	16.7075	43.1885	31.877	45.3868	22.1498	39.2397	18.7505	44.8916	0.386851	0.702341	0.564474	0.417684	-0.204731	-0.259698	-0.239616	-0.244819	12
Pf3D7_03_v3	259832	260832	PF3D7_0305400	conservedPlasmodiumprotein,unknownfunction	11.8105	37.9647	25.9604	39.0982	22.9136	44.3357	24.0323	41.358	0.311092	0.663979	0.516821	0.58108	-0.224527	-0.29054	-0.277858	-0.137425	12				0.506394
Pf3D7_03_v3	279328	280328	PF3D7_0305700	ubiquitin-conjugatingenzymeE2,putative	10.6582	41.2755	32.1184	49.7067	24.8776	46.1425	22.1837	45.5386	0.258221	0.646158	0.539147	0.487141	-0.238343	-0.304868	-0.259941	-0.199168	12
Pf3D7_03_v3	382790	383790	PF3D7_0308900	splicingfactor3Bsubunit1,putative(SF3B1)	12.6746	46.7201	31.2732	45.3321	28.151	48.6442	18.4864	49.4206	0.271288	0.689869	0.578712	0.374063	-0.234928	-0.269725	-0.22819	-0.27349	12				0.364192
Pf3D7_03_v3	411589	412589	PF3D7_0309800	YTHdomain-containingprotein,putative	16.1314	49.2216	33.5674	49.652	25.7505	48.3199	26.1451	50.7643	0.32773	0.676053	0.532917	0.515029	-0.22018	-0.280833	-0.26494	-0.180837	12
Pf3D7_03_v3	420197	421197	PF3D7_0310000	50SribosomalproteinL9,apicoplast,putative	14.9791	50.1045	35.9823	50.9644	28.9148	52.8137	21.9196	50.9634	0.298957	0.706028	0.547487	0.430105	-0.227698	-0.256733	-0.253248	-0.236656	12				0.340692
Pf3D7_03_v3	442220	443220	PF3D7_0310300	phosphoglyceratemutase,putative	14.9791	51.2081	35.4993	51.6753	26.9507	48.2736	20.071	50.2169	0.292514	0.686968	0.558291	0.399686	-0.229382	-0.272057	-0.244578	-0.256649	12
Pf3D7_03_v3	558834	559834	PF3D7_0313800	conservedPlasmodiumprotein,unknownfunction	16.7075	44.4393	25.4774	41.3949	29.6785	50.5437	22.976	46.9321	0.375962	0.615472	0.587185	0.489558	-0.207576	-0.329539	-0.22139	-0.197579	12				0.248387
Pf3D7_03_v3	656747	657747	PF3D7_0316200	conservedPlasmodiumprotein,unknownfunction	12.0985	40.6134	33.6881	49.5427	26.5143	47.347	21.9196	47.5294	0.297894	0.679981	0.56	0.46118	-0.227976	-0.277675	-0.243207	-0.216231	12
Pf3D7_03_v3	659520	660520	PF3D7_0316300.1	inorganicpyrophosphatase,putative	16.7075	53.6361	38.518	53.5345	28.8056	53.7403	20.071	55.6417	0.311497	0.719499	0.536015	0.360719	-0.224421	-0.245903	-0.262454	-0.282261	12
Pf3D7_03_v3	815069	816069	PF3D7_0319500	RNA-bindingprotein,putative	12.0985	43.4092	27.1679	46.6992	28.6965	43.6871	21.1273	47.181	0.278708	0.581764	0.656864	0.447793	-0.232989	-0.35664	-0.165472	-0.22503	12				0.475624
Pf3D7_03_v3	817413	818413	PF3D7_0319600	elongationfactor1(EF-1),putative	15.5552	39.804	30.7902	46.6992	25.0958	40.9075	19.5428	43.1497	0.390795	0.65933	0.613477	0.452907	-0.2037	-0.294278	-0.200291	-0.221668	12				0.381612
Pf3D7_03_v3	820208	821208	PF3D7_0319700	ABCtransporterIfamilymember1,putative(ABCI3)	12.6746	45.0279	30.7902	42.762	22.4771	44.8453	19.0146	44.6428	0.281483	0.720036	0.501214	0.425928	-0.232264	-0.245471	-0.290382	-0.239401	12				0.295677
Pf3D7_03_v3	942045	943045	PF3D7_0322400	regulatorofinitiationfactor2(eIF2)	21.6045	51.2081	35.1371	50.3629	27.3872	50.2194	24.5605	51.5109	0.421896	0.697678	0.545351	0.476802	-0.195573	-0.263447	-0.254962	-0.205963	12				0.464152
Pf3D7_03_v3	946251	947251	PF3D7_0322500	iron-sulfurassemblyprotein,putative(IscA2)	13.5388	37.8175	25.9604	37.2937	22.9136	40.7685	17.6941	39.0189	0.358004	0.696107	0.562042	0.453475	-0.212269	-0.26471	-0.241568	-0.221295	12				0.19355
Pf3D7_03_v3	961867	962867	PF3D7_0322700	conservedPlasmodiumprotein,unknownfunction	16.4194	38.774	30.6695	45.7149	26.4052	46.1425	20.3351	48.9229	0.423464	0.670886	0.572253	0.415656	-0.195164	-0.284987	-0.233373	-0.246152	12				0.308822
Pf3D7_03_v3	968702	969702	PF3D7_0323000	translationmachinery-associatedprotein7,putative(TMA7)	19.3	42.747	27.2886	44.0744	26.4052	45.5866	19.8069	43.3488	0.451494	0.619149	0.579232	0.456919	-0.187839	-0.326583	-0.227773	-0.219031	12				0.549905
Pf3D7_03_v3	985765	986765	PF3D7_0323500	survivalmotorneuron-likeprotein(SMN)	16.4194	47.8237	31.0317	43.9103	25.4232	44.5674	17.6941	45.9367	0.343332	0.706707	0.570444	0.385184	-0.216103	-0.256188	-0.234825	-0.26618	12				0.375857
Pf3D7_04_v3	105103	106103	PF3D7_0401800	Plasmodiumexportedprotein(PHISTb),unknownfunction(PfD80)	23.3329	39.6569	25.9604	40.9028	25.5323	43.4092	20.3351	41.6068	0.588369	0.634685	0.588177	0.488745	-0.152073	-0.314092	-0.220594	-0.198113	12	phist			0.552134
Pf3D7_04_v3	147880	148880	PF3D7_0402400	Plasmodiumexportedprotein,unknownfunction(GEXP18)	21.3165	44.3657	28.4961	42.5433	25.0958	46.5131	18.4864	45.0409	0.480473	0.669814	0.539543	0.410436	-0.180267	-0.285849	-0.259623	-0.249583	12				0.469022
Pf3D7_04_v3	301767	302767	PF3D7_0405500	conservedPlasmodiumprotein,unknownfunction	14.1149	46.1315	31.2732	45.9336	25.4232	46.3278	17.4301	46.534	0.305971	0.680835	0.548768	0.374567	-0.225865	-0.276988	-0.25222	-0.273159	12				0.464618
Pf3D7_04_v3	320519	321519	PF3D7_0406000	conservedPlasmodiumprotein,unknownfunction	16.4194	48.7066	38.6387	52.8236	24.0047	50.8216	23.5042	51.2123	0.337108	0.731467	0.472333	0.458956	-0.217729	-0.236281	-0.31356	-0.217692	12				0.338837
Pf3D7_04_v3	331543	332543	PF3D7_0406400	cytosolicglyoxalaseII(cGloII)	12.0985	34.9481	24.6322	35.8173	19.7493	39.147	20.5992	43.8962	0.346185	0.687718	0.504491	0.469271	-0.215357	-0.271454	-0.287753	-0.210913	12
Pf3D7_04_v3	392850	393850	PF3D7_0407900	AAAfamilyATPase,putative	19.5881	54.3719	35.7408	53.5345	29.2421	53.4623	25.0887	49.122	0.360261	0.667622	0.546967	0.510743	-0.211679	-0.287612	-0.253666	-0.183655	12				0.32195
Pf3D7_04_v3	400966	401966	PF3D7_0408200	conservedPlasmodiumprotein,unknownfunction	19.8762	48.9273	35.6201	52.3315	27.8236	47.903	18.4864	48.6243	0.406239	0.680663	0.580832	0.380189	-0.199664	-0.277127	-0.226488	-0.269464	12				0.430787
Pf3D7_04_v3	455071	456071	PF3D7_0409600	replicationproteinA1,largesubunit(RPA1)	15.8433	55.4019	33.4467	46.7538	23.5683	48.1346	22.976	48.7736	0.28597	0.715379	0.489633	0.471075	-0.231092	-0.249215	-0.299676	-0.209727	12
Pf3D7_04_v3	456422	457422	PF3D7_0409700	peptidechainreleasefactor2,putative	12.0985	35.3895	25.5982	38.2233	20.6222	35.2555	15.5814	36.1323	0.341867	0.669701	0.584936	0.431232	-0.216486	-0.28594	-0.223195	-0.235915	12
Pf3D7_04_v3	485332	486332	PF3D7_0410800	conservedPlasmodiumprotein,unknownfunction	13.8269	43.2621	27.7716	41.5043	25.9687	47.5323	22.1837	46.6335	0.319608	0.669126	0.546338	0.475703	-0.222302	-0.286402	-0.25417	-0.206685	12				0.255409
Pf3D7_04_v3	498668	499668	PF3D7_0411000	conservedPlasmodiumprotein,unknownfunction	16.9955	44.8071	28.8583	46.6992	27.169	42.0193	23.7683	45.2898	0.379304	0.617961	0.646584	0.524805	-0.206703	-0.327538	-0.173723	-0.174412	12				0.453813
Pf3D7_04_v3	509880	510880	PF3D7_0411300	conservedPlasmodiumprotein,unknownfunction	15.5552	53.7097	30.0658	46.4804	31.4243	50.4973	25.3528	50.2666	0.289616	0.646849	0.622297	0.504367	-0.230139	-0.304313	-0.193213	-0.187846	12				0.364199
Pf3D7_04_v3	516568	517568	PF3D7_0411400	DEADboxATP-dependentRNAhelicase,putative	11.5224	46.4994	34.2919	48.6131	26.9507	49.1075	21.9196	53.3523	0.247797	0.705405	0.54881	0.410846	-0.241067	-0.257235	-0.252186	-0.249313	12				0.41671
Pf3D7_04_v3	617850	618850	PF3D7_0413600	26Sproteaseregulatorysubunit6B,putative(RPT3)	13.5388	35.4631	24.9944	37.2937	19.6402	39.008	21.1273	43.0004	0.381771	0.670204	0.503492	0.491328	-0.206058	-0.285535	-0.288554	-0.196416	12				0.437966
Pf3D7_04_v3	632626	633626	PF3D7_0414000	chromosomeassociatedprotein,putative	17.2836	52.6061	34.7749	51.8394	29.4603	53.0917	27.9937	53.203	0.328547	0.67082	0.554895	0.526168	-0.219966	-0.28504	-0.247303	-0.173517	12				0.330273
Pf3D7_04_v3	638405	639405	PF3D7_0414100	conservedPlasmodiummembraneprotein,unknownfunction	18.4359	61.2879	33.8089	51.73	26.7325	50.4047	26.1451	54.5965	0.300808	0.653565	0.530357	0.478879	-0.227214	-0.298913	-0.266995	-0.204598	12				0.29224
Pf3D7_04_v3	670383	671383	PF3D7_0415100	conservedPlasmodiumprotein,unknownfunction	12.0985	45.3222	27.7716	39.5904	23.1318	43.8724	16.1096	46.3847	0.266944	0.701473	0.527252	0.347304	-0.236063	-0.260396	-0.269487	-0.291078	12
Pf3D7_04_v3	681310	682310	PF3D7_0415300	cdc2-relatedproteinkinase3(CRK3)	14.403	50.1781	35.4993	52.4409	25.7505	50.312	26.1451	51.1625	0.287038	0.676939	0.511816	0.511021	-0.230813	-0.28012	-0.281874	-0.183472	12
Pf3D7_04_v3	687692	688692	PF3D7_0415500	nuclearcap-bindingprotein,putative	22.4687	52.2382	35.8616	54.0814	29.2421	50.4973	25.0887	51.063	0.43012	0.663104	0.579082	0.491328	-0.193424	-0.291244	-0.227893	-0.196415	12				0.309617
Pf3D7_04_v3	793327	794327	PF3D7_0418000	conservedPlasmodiumprotein,unknownfunction	11.8105	46.0579	34.0504	49.4333	25.5323	48.8759	20.3351	47.5294	0.256427	0.688815	0.52239	0.427843	-0.238812	-0.270572	-0.273388	-0.238142	12
Pf3D7_04_v3	829463	830463	PF3D7_0418400	conservedPlasmodiumprotein,unknownfunction	14.1149	43.4828	34.2919	47.6288	25.314	50.6363	22.976	47.9275	0.324609	0.719982	0.499918	0.479391	-0.220995	-0.245514	-0.291422	-0.204261	12				0.532408
Pf3D7_04_v3	857498	858498	PF3D7_0419400	conservedPlasmodiumprotein,unknownfunction	16.7075	54.1511	33.6881	54.3001	32.7337	50.2657	24.2964	53.4021	0.308535	0.620406	0.651213	0.454971	-0.225195	-0.325573	-0.170007	-0.220312	12				0.240487
Pf3D7_04_v3	872638	873638	PF3D7_0419700	apicalmerozoiteprotein(Pf34)	13.5388	48.1916	34.6541	51.1285	26.6234	48.7369	22.4478	51.8095	0.280937	0.677784	0.546268	0.433276	-0.232407	-0.279441	-0.254226	-0.234571	12				0.5515
Pf3D7_04_v3	1026148	1027148	PF3D7_0422400	40SribosomalproteinS19(RPS19)	22.4687	46.8672	31.1525	50.0895	28.9148	47.625	22.1837	47.828	0.479412	0.621937	0.607135	0.463822	-0.180544	-0.324342	-0.20538	-0.214494	12
Pf3D7_04_v3	1038619	1039619	PF3D7_0422600	conservedPlasmodiumprotein,unknownfunction	13.8269	39.9512	27.5301	40.5747	23.5683	40.6295	17.6941	41.6068	0.346095	0.678504	0.580079	0.425269	-0.215381	-0.278862	-0.227093	-0.239834	12				0.435848
Pf3D7_04_v3	1044881	1045881	PF3D7_0422900	conservedPlasmodiumprotein,unknownfunction	15.2672	40.6869	27.5301	42.5433	26.2961	43.8261	21.3914	43.5976	0.375236	0.647108	0.60001	0.490655	-0.207766	-0.304105	-0.211098	-0.196858	12				0.462683
Pf3D7_04_v3	1083650	1084650	PF3D7_0424100	reticulocytebindingproteinhomologue5(RH5)	23.0448	47.8237	30.7902	45.9336	24.1138	41.7414	15.5814	43.7967	0.48187	0.67032	0.577695	0.355767	-0.179902	-0.285442	-0.229006	-0.285516	12				0.308627
Pf3D7_05_v3	63565	64565	PF3D7_0501200	parasite-infectederythrocytesurfaceprotein(PIESP2)	12.3866	44.2185	30.1865	45.4415	31.4243	49.0148	17.9582	45.4391	0.280123	0.664294	0.641119	0.395215	-0.23262	-0.290287	-0.178108	-0.259588	12				0.602126
Pf3D7_05_v3	124616	125616	PF3D7_0503000	50SribosomalproteinL28,apicoplast,putative	10.0821	36.7139	26.3226	38.1686	20.6222	36.6453	16.9019	36.9286	0.274613	0.68964	0.562752	0.457691	-0.23406	-0.269909	-0.240998	-0.218524	12				0.35977
Pf3D7_05_v3	166142	167142	PF3D7_0504100	AN1-likezincfingerfamilyprotein	16.4194	41.3491	29.5828	41.8871	21.6042	45.216	21.1273	41.2087	0.397092	0.706251	0.4778	0.51269	-0.202055	-0.256554	-0.309172	-0.182375	12				0.419799
Pf3D7_05_v3	233315	234315	PF3D7_0505300	UDP-N-acetylglucosamine:UMPantiporter	20.7403	49.7366	30.5487	49.5974	31.7517	48.9685	23.5042	48.6243	0.417003	0.615933	0.648411	0.483384	-0.196852	-0.329168	-0.172256	-0.201637	12				0.354156
Pf3D7_05_v3	245433	246433	PF3D7_0505600	conservedPlasmodiumprotein,unknownfunction	14.9791	43.0413	28.1338	41.6683	23.0227	45.7719	20.8632	44.3441	0.348017	0.675185	0.502988	0.470484	-0.214878	-0.281531	-0.288959	-0.210115	12				0.413604
Pf3D7_05_v3	252106	253106	PF3D7_0505800	smallubiquitin-relatedmodifier(SUMO)	9.50599	32.0787	24.27	37.6765	20.1858	34.5606	16.1096	35.6843	0.296333	0.644168	0.58407	0.451448	-0.228384	-0.306468	-0.22389	-0.222627	12				0.457381
Pf3D7_05_v3	292974	293974	PF3D7_0507000	conservedPlasmodiumprotein,unknownfunction	11.8105	39.804	29.2205	42.4886	20.0767	42.0193	21.9196	44.5432	0.296716	0.687726	0.477797	0.492098	-0.228284	-0.271448	-0.309174	-0.19591	12				0.62953
Pf3D7_05_v3	366522	367522	PF3D7_0508900	conservedPlasmodiumprotein,unknownfunction	15.8433	48.4123	34.8956	48.7771	24.2229	45.5866	18.2223	45.5884	0.327258	0.715409	0.53136	0.399714	-0.220303	-0.249191	-0.26619	-0.256631	12				0.177276
Pf3D7_05_v3	386456	387456	PF3D7_0509200	leucine-richrepeatprotein(LRR2)	15.2672	54.2983	38.518	54.7922	29.8968	58.2804	22.1837	59.8721	0.281173	0.702983	0.512982	0.370518	-0.232345	-0.259181	-0.280938	-0.27582	12				0.512746
Pf3D7_05_v3	398497	399497	PF3D7_0509400	RNApolymeraseI(RNAPI)	14.403	53.2682	34.6541	51.7847	27.2781	48.5516	22.4478	51.4611	0.270386	0.669196	0.561837	0.436209	-0.235164	-0.286346	-0.241732	-0.232643	12				0.304977
Pf3D7_05_v3	460517	461517	PF3D7_0510800	WDrepeat-containingprotein,putative	17.2836	59.9636	34.7749	51.6753	29.6785	50.034	16.6378	51.8095	0.288235	0.67295	0.593167	0.321134	-0.2305	-0.283328	-0.21659	-0.308278	12
Pf3D7_05_v3	470555	471555	PF3D7_0511200	stearoyl-CoAdesaturase(SCD)	17.8597	61.9501	37.1898	54.3001	32.079	56.6126	24.5605	59.0758	0.288292	0.684894	0.566641	0.415746	-0.230485	-0.273725	-0.237877	-0.246093	12				0.246774
Pf3D7_05_v3	478382	479382	PF3D7_0511300	MORNrepeatprotein,putative	14.403	45.175	30.3073	46.9179	27.2781	45.5402	19.2787	47.2307	0.318827	0.645965	0.598989	0.408182	-0.222506	-0.305024	-0.211917	-0.251065	12				0.32125
Pf3D7_05_v3	517385	518385	PF3D7_0511600	apicalrhoptryneckprotein(ARNP)	17.5717	55.3283	33.4467	51.5113	27.4963	52.8137	30.1065	55.8408	0.31759	0.649308	0.520628	0.539149	-0.222829	-0.302336	-0.274802	-0.164985	12				0.48435
Pf3D7_05_v3	518629	519629	PF3D7_0511700	EKC/KEOPScomplexsubunitCGI121(CGI121)	16.1314	56.2112	35.0164	52.5502	26.4052	49.8951	24.8246	53.5514	0.286978	0.666342	0.529214	0.463566	-0.230828	-0.288641	-0.267912	-0.214663	12
Pf3D7_05_v3	553490	554490	PF3D7_0512900	conservedPlasmodiumprotein,unknownfunction	14.6911	53.489	32.9637	48.3943	26.8416	50.451	22.976	50.5653	0.274656	0.681148	0.532033	0.454383	-0.234048	-0.276736	-0.26565	-0.220698	12				0.444914
Pf3D7_05_v3	578005	579005	PF3D7_0513600	deoxyribodipyrimidinephoto-lyase,putative	12.9627	42.8206	29.3413	43.0901	29.4603	49.8024	19.8069	51.7597	0.302721	0.680929	0.591544	0.38267	-0.226715	-0.276913	-0.217892	-0.267833	12				0.436335
Pf3D7_05_v3	595163	596163	PF3D7_0514100	ATP-dependentDNAhelicaseUvrD(UvrD)	19.012	56.432	38.1557	51.9487	25.5323	52.2578	21.1273	54.1486	0.336901	0.734488	0.488584	0.390173	-0.217783	-0.233852	-0.300518	-0.262902	12
Pf3D7_05_v3	626798	627798	PF3D7_0515200	conservedPlasmodiumprotein,unknownfunction	7.77762	34.8009	23.6662	33.9034	21.1678	35.7187	13.9969	40.4622	0.223489	0.698048	0.592625	0.345925	-0.247419	-0.263149	-0.217025	-0.291984	12
Pf3D7_05_v3	636854	637854	PF3D7_0515400	conservedPlasmodiumprotein,unknownfunction	12.9627	45.6165	32.7222	46.3711	23.2409	47.347	21.6555	46.6833	0.284167	0.705659	0.490863	0.463881	-0.231563	-0.25703	-0.298689	-0.214455	12				0.239422
Pf3D7_05_v3	681937	682937	PF3D7_0516400	phosducin-likeprotein,putative(PhLP3)	10.6582	47.3087	34.2919	50.5816	25.314	49.0148	20.5992	47.3303	0.22529	0.677952	0.516456	0.435222	-0.246948	-0.279306	-0.27815	-0.233292	12
Pf3D7_05_v3	749177	750177	PF3D7_0517900	zincfingerprotein,putative	13.2508	41.6434	29.7035	45.8789	26.8416	43.4092	17.166	40.8105	0.318197	0.647433	0.618339	0.420627	-0.222671	-0.303843	-0.196389	-0.242885	12				0.40584
Pf3D7_05_v3	758398	759398	PF3D7_0518200	SWIB/MDM2domain-containingprotein,putative	15.5552	48.3387	29.945	46.3711	28.4783	46.9301	23.5042	48.8731	0.321796	0.645769	0.606824	0.480923	-0.22173	-0.305181	-0.20563	-0.203254	12				0.329992
Pf3D7_05_v3	789899	790899	PF3D7_0519100	mitochondrialribosomalproteinL14precursor,putative	12.6746	43.3356	30.0658	43.0901	23.8956	43.4555	17.6941	42.6022	0.292475	0.697743	0.549887	0.415333	-0.229392	-0.263395	-0.251322	-0.246364	12
Pf3D7_05_v3	798275	799275	PF3D7_0519400	40SribosomalproteinS24(RPS24)	14.403	47.3087	35.4993	48.2303	20.0767	42.8532	22.7119	45.1404	0.304447	0.736037	0.468499	0.503139	-0.226264	-0.232606	-0.316636	-0.188652	12				0.460481
Pf3D7_05_v3	816566	817566	PF3D7_0519700	conservedPlasmodiumprotein,unknownfunction	16.1314	40.9812	27.8923	43.1448	21.8225	40.4905	20.071	42.005	0.393629	0.646481	0.538954	0.477824	-0.20296	-0.304608	-0.260096	-0.205291	12				0.354706
Pf3D7_05_v3	826912	827912	PF3D7_0519900	conservedPlasmodiumprotein,unknownfunction	15.2672	49.2216	29.3413	45.004	27.4963	46.0035	15.3173	43.1995	0.310173	0.651971	0.5977	0.354571	-0.224767	-0.300195	-0.212952	-0.286301	12				0.414993
Pf3D7_05_v3	840060	841060	PF3D7_0520400	conservedPlasmodiumprotein,unknownfunction	18.4359	43.8507	35.1371	47.7928	20.9496	44.1967	21.6555	47.0814	0.420424	0.735197	0.474008	0.459959	-0.195958	-0.233282	-0.312215	-0.217034	12				0.491595
Pf3D7_05_v3	904344	905344	PF3D7_0522300	S-adenosylmethionine-dependentmethyltransferase,putative	16.1314	46.2786	36.8275	48.6677	24.5503	48.4126	18.7505	50.615	0.348571	0.756713	0.507106	0.370453	-0.214734	-0.215983	-0.285654	-0.275862	12				0.438245
Pf3D7_05_v3	944431	945431	PF3D7_0522800	G10protein,putative	18.4359	51.5024	104.204	140.863	27.8236	51.1459	17.166	51.8593	0.357962	0.739754	0.544005	0.331011	-0.21228	-0.229618	-0.256043	-0.301787	12				0.613883
Pf3D7_05_v3	964544	965544	PF3D7_0523100	mitochondrialprocessingpeptidasealphasubunit,putative	15.2672	39.0683	30.428	44.9493	23.4591	45.3086	20.5992	46.9321	0.390782	0.67694	0.517763	0.438915	-0.203704	-0.280119	-0.277102	-0.230865	12				0.427389
Pf3D7_05_v3	984854	985854	PF3D7_0523700	conservedPlasmodiummembraneprotein,unknownfunction	13.5388	45.1014	31.394	44.4025	21.9316	44.66	17.166	43.7469	0.300186	0.707032	0.491079	0.392394	-0.227377	-0.255926	-0.298515	-0.261442	12				0.467153
Pf3D7_05_v3	1044962	1045962	PF3D7_0525200	conservedPlasmodiumprotein,unknownfunction	14.9791	40.9077	34.8956	48.6677	25.0958	47.486	17.4301	44.0953	0.366168	0.717018	0.528488	0.395282	-0.210135	-0.247898	-0.268494	-0.259543	12
Pf3D7_05_v3	1090430	1091430	PF3D7_0526500	conservedPlasmodiumprotein,unknownfunction	18.1478	48.5595	31.2732	49.2146	28.9148	50.8216	27.9937	46.1856	0.373723	0.635446	0.568947	0.606113	-0.208161	-0.313481	-0.236026	-0.120971	12				0.238085
Pf3D7_05_v3	1123110	1124110	PF3D7_0526900	transmembraneemp24domain-containingprotein,putative	12.3866	40.1719	25.7189	39.8091	21.4951	34.2826	15.0532	34.6392	0.30834	0.646056	0.626997	0.434571	-0.225246	-0.30495	-0.189441	-0.23372	12
Pf3D7_05_v3	1130254	1131254	PF3D7_0527100	ubiquitin-conjugatingenzymeE2N,putative(UBC13)	9.79405	36.0517	26.9264	38.7701	22.1498	36.2284	12.6764	40.1635	0.271667	0.694515	0.611393	0.31562	-0.234829	-0.26599	-0.201963	-0.311903	12				0.491711
Pf3D7_05_v3	1143118	1144118	PF3D7_0527500	Hsc70-interactingprotein(HIP)	13.5388	45.175	26.5641	39.9185	23.1318	40.1662	17.9582	43.0501	0.299697	0.665458	0.575902	0.417147	-0.227505	-0.289351	-0.230445	-0.245173	12				0.30052
Pf3D7_05_v3	1148310	1149310	PF3D7_0527600	conservedPlasmodiumprotein,unknownfunction	11.8105	38.9947	24.7529	36.8562	21.386	39.1007	16.6378	40.4124	0.302874	0.671607	0.546947	0.4117	-0.226675	-0.284407	-0.253682	-0.248752	12				0.315917
Pf3D7_05_v3	1164572	1165572	PF3D7_0528200	eukaryotictranslationinitiationfactor3subunitE,putative(EIF3E)	14.403	33.9916	24.5114	33.1378	23.1318	43.2702	15.3173	42.2041	0.423722	0.739681	0.53459	0.362934	-0.195096	-0.229677	-0.263598	-0.280805	12
Pf3D7_05_v3	1221492	1222492	PF3D7_0529900	RINGzincfingerprotein,putative	12.9627	36.4932	26.5641	42.1058	25.314	43.2702	23.5042	41.8059	0.355209	0.630889	0.585022	0.562222	-0.212999	-0.317144	-0.223126	-0.149819	12
Pf3D7_05_v3	1254721	1255721	PF3D7_0530800	CPW-WPCfamilyprotein	16.4194	53.2682	32.4807	46.8085	26.4052	47.1617	21.3914	48.674	0.30824	0.693906	0.559887	0.439483	-0.225272	-0.266479	-0.243297	-0.230491	12
Pf3D7_06_v3	69193	70193	PF3D7_0601600	tetratricopeptiderepeatprotein,putative	13.2508	30.5336	19.5609	27.3961	9.60188	22.6543	12.4123	23.9389	0.433974	0.714003	0.423844	0.518499	-0.192417	-0.250322	-0.352472	-0.178557	12
Pf3D7_06_v3	92006	93006	PF3D7_0602100	ATP-dependentRNAhelicase,putative	16.7075	49.5159	30.7902	45.0587	26.6234	48.8759	26.9374	52.7551	0.337417	0.683335	0.544714	0.510612	-0.217648	-0.274978	-0.255473	-0.183741	12
Pf3D7_06_v3	119703	120703	PF3D7_0602900	conservedPlasmodiumprotein,unknownfunction	14.6911	53.0475	32.6014	49.0505	30.4423	51.9335	17.6941	52.1081	0.276942	0.66465	0.586178	0.339565	-0.233451	-0.290001	-0.222198	-0.296164	12				0.346828
Pf3D7_06_v3	131538	132538	PF3D7_0603300	dihydroorotatedehydrogenase(DHODH)	19.5881	59.9636	34.4126	49.488	30.3332	50.034	20.071	53.9993	0.326667	0.695373	0.606252	0.37169	-0.220458	-0.2653	-0.206089	-0.27505	12				0.320826
Pf3D7_06_v3	205707	206707	PF3D7_0604700	glyoxalaseI(GILP)	18.4359	57.977	36.4653	56.5421	32.079	54.6205	24.8246	52.4565	0.317986	0.644923	0.587307	0.473242	-0.222726	-0.305861	-0.221292	-0.208303	12
Pf3D7_06_v3	221313	222313	PF3D7_0605200	conservedPlasmodiumprotein,unknownfunction	12.6746	44.7336	29.5828	46.7538	28.0419	47.3007	24.5605	47.5791	0.283335	0.632736	0.592843	0.516204	-0.23178	-0.315659	-0.21685	-0.180066	12
Pf3D7_06_v3	267899	268899	PF3D7_0606500	polypyrimidinetractbindingprotein,putative	16.4194	48.9273	30.0658	43.4729	23.6774	43.9651	19.0146	49.0224	0.335588	0.691599	0.53855	0.387876	-0.218126	-0.268334	-0.26042	-0.264411	12
Pf3D7_06_v3	342321	343321	PF3D7_0608200	conservedPlasmodiumprotein,unknownfunction	14.6911	43.8507	27.6508	42.762	28.8056	47.3007	21.3914	47.0317	0.335025	0.646621	0.608989	0.454829	-0.218273	-0.304496	-0.203893	-0.220405	12				0.344334
Pf3D7_06_v3	350015	351015	PF3D7_0608400	conservedPlasmodiumprotein,unknownfunction	14.9791	42.5263	30.911	44.0744	25.8596	45.6792	17.9582	45.5884	0.352231	0.701337	0.566113	0.39392	-0.213777	-0.260505	-0.2383	-0.260438	12				0.406709
Pf3D7_06_v3	352275	353275	PF3D7_0608500	proteasomesubunitalphatype-2,putative	13.2508	36.9346	27.5301	41.0121	23.0227	42.3436	17.4301	42.1543	0.358764	0.671268	0.543711	0.413483	-0.21207	-0.28468	-0.256278	-0.24758	12
Pf3D7_06_v3	354729	355729	PF3D7_0608600	conservedPlasmodiumprotein,unknownfunction	13.2508	47.8973	33.8089	45.2774	22.1498	47.3934	21.1273	46.6335	0.27665	0.746706	0.46736	0.45305	-0.233527	-0.224029	-0.31755	-0.221574	12
Pf3D7_06_v3	402222	403222	PF3D7_0609500	conservedPlasmodiumprotein,unknownfunction	17.2836	50.7667	37.069	54.4094	28.2601	49.1538	23.2401	51.8593	0.340452	0.681298	0.574932	0.448138	-0.216855	-0.276616	-0.231223	-0.224803	12
Pf3D7_06_v3	425305	426305	PF3D7_0609900	conservedPlasmodiumprotein,unknownfunction	17.8597	58.4185	37.069	53.972	27.6054	51.9335	22.7119	48.6243	0.30572	0.686819	0.531553	0.46709	-0.225931	-0.272177	-0.266035	-0.212347	12				0.46846
Pf3D7_06_v3	432508	433508	PF3D7_0610000	mitochondrialribosomalproteinL19precursor,putative	16.7075	52.6796	42.0196	54.6829	24.0047	50.034	21.6555	55.3431	0.317153	0.768423	0.479768	0.391295	-0.222943	-0.206569	-0.307593	-0.262164	12				0.350491
Pf3D7_06_v3	445863	446863	PF3D7_0610500	peptidyl-tRNAhydrolasePTRHD1,putative	13.2508	57.1677	35.1371	56.6514	30.4423	49.7561	25.3528	52.1579	0.231788	0.620234	0.611831	0.486078	-0.24525	-0.325711	-0.201612	-0.199866	12				0.578682
Pf3D7_06_v3	466981	467981	PF3D7_0611200	transcriptionfactorwithAP2domain(s),putative(ApiAP2)	11.5224	44.2921	32.8429	48.9958	27.0598	49.0612	22.7119	49.0224	0.260146	0.670321	0.551552	0.463296	-0.23784	-0.285442	-0.249986	-0.21484	12				0.335081
Pf3D7_06_v3	473650	474650	PF3D7_0611400	SWI/SNF-relatedmatrix-associatedactin-dependentregulatorofchromatin	19.3	53.8568	34.2919	52.6049	30.6606	52.9064	20.071	52.0086	0.358358	0.651877	0.579525	0.385917	-0.212176	-0.300271	-0.227537	-0.265699	12
Pf3D7_06_v3	538804	539804	PF3D7_0613200	conservedPlasmodiumprotein,unknownfunction	19.3	47.603	32.2392	50.8551	28.6965	50.9143	25.6169	49.8187	0.405437	0.633942	0.563624	0.514202	-0.199874	-0.314689	-0.240298	-0.181381	12
Pf3D7_06_v3	546464	547464	PF3D7_0613400	apicoplastribosomalproteinL18precursor,putative	9.79405	41.4963	29.3413	43.5822	25.5323	43.0385	18.7505	43.4483	0.236022	0.67324	0.593243	0.431559	-0.244144	-0.283094	-0.216528	-0.2357	12
Pf3D7_06_v3	611971	612971	PF3D7_0614700	conservedPlasmodiumprotein,unknownfunction	13.8269	41.4227	30.428	45.0587	26.5143	46.5131	21.3914	46.2851	0.3338	0.675297	0.570039	0.462166	-0.218593	-0.281441	-0.23515	-0.215583	12				0.233218
Pf3D7_06_v3	617262	618262	PF3D7_0614900	conservedPlasmodiummembraneprotein,unknownfunction	15.5552	45.2486	34.1711	45.5508	23.4591	49.5708	15.5814	49.5201	0.343772	0.750176	0.473244	0.314648	-0.215988	-0.221239	-0.312828	-0.312541	12				0.274758
Pf3D7_06_v3	621772	622772	PF3D7_0615000	conservedPlasmodiumprotein,unknownfunction	11.2343	34.5802	30.5487	43.6916	21.6042	41.0928	20.071	44.1451	0.324877	0.699189	0.525742	0.45466	-0.220925	-0.262232	-0.270699	-0.220516	12				0.426513
Pf3D7_06_v3	661289	662289	PF3D7_0615800	conservedPlasmodiumprotein,unknownfunction	14.1149	48.0444	32.2392	49.2693	26.0778	46.5595	20.8632	52.1579	0.293789	0.654347	0.560096	0.400001	-0.229049	-0.298285	-0.243129	-0.256442	12				0.430946
Pf3D7_06_v3	667355	668355	PF3D7_0615900	conservedPlasmodiumprotein,unknownfunction	15.2672	52.7532	33.8089	51.0191	30.9879	51.1459	21.9196	52.556	0.289408	0.662671	0.605873	0.417071	-0.230193	-0.291592	-0.206393	-0.245222	12				0.256285
Pf3D7_06_v3	677887	678887	PF3D7_0616400	conservedPlasmodiumprotein,unknownfunction	16.1314	54.5926	34.7749	49.8708	26.5143	50.7753	23.2401	55.0942	0.295487	0.6973	0.522189	0.421825	-0.228605	-0.263751	-0.27355	-0.242098	12				0.371428
Pf3D7_06_v3	783854	784854	PF3D7_0618900.1	phosphatidylinositolN-acetylglucosaminyltransferasesubunitGPI1	13.8269	48.1916	31.7562	44.5119	23.7865	43.7335	17.4301	46.3847	0.286915	0.713432	0.543897	0.375773	-0.230845	-0.250781	-0.256129	-0.272366	12
Pf3D7_06_v3	783854	784854	PF3D7_0618900.2	phosphatidylinositolN-acetylglucosaminyltransferasesubunitGPI1	13.8269	48.1916	31.7562	44.5119	23.7865	43.7335	17.4301	46.3847	0.286915	0.713432	0.543897	0.375773	-0.230845	-0.250781	-0.256129	-0.272366	12
Pf3D7_06_v3	798897	799897	PF3D7_0619200	conservedPlasmodiumprotein,unknownfunction	15.2672	47.1615	33.2052	46.3711	24.2229	53.1843	24.5605	50.3164	0.323722	0.716075	0.455452	0.488121	-0.221227	-0.248655	-0.327106	-0.198523	12
Pf3D7_06_v3	823747	824747	PF3D7_0619500	acyl-CoAsynthetase(ACS12)	17.2836	57.7563	35.6201	51.4566	25.9687	50.6363	25.0887	52.3072	0.29925	0.692236	0.512848	0.479641	-0.227622	-0.267822	-0.281046	-0.204097	12	acs			0.505612
Pf3D7_06_v3	824657	825657	PF3D7_0619600	conservedPlasmodiumprotein,unknownfunction	16.1314	53.489	36.3446	52.4955	29.0239	54.8521	23.2401	50.5155	0.301584	0.692337	0.52913	0.460059	-0.227012	-0.26774	-0.267979	-0.216968	12				0.26086
Pf3D7_06_v3	838533	839533	PF3D7_0619800	conservedPlasmodiummembraneprotein,unknownfunction	17.8597	46.2051	33.9296	47.41	25.0958	45.7719	18.2223	46.4842	0.386531	0.715663	0.54828	0.392011	-0.204814	-0.248987	-0.252612	-0.261694	12				0.357183
Pf3D7_06_v3	859614	860614	PF3D7_0620700	DnaJprotein,putative	14.9791	47.603	27.0471	41.0668	25.7505	44.3821	21.3914	49.4703	0.314667	0.658612	0.5802	0.432409	-0.223593	-0.294855	-0.226996	-0.235141	12				0.309791
Pf3D7_06_v3	883928	884928	PF3D7_0621700	conservedPlasmodiumprotein,unknownfunction	16.4194	51.8703	33.2052	47.246	24.7685	45.2623	17.166	46.4842	0.316547	0.702815	0.547221	0.369287	-0.223102	-0.259317	-0.253461	-0.276629	12				0.376922
Pf3D7_06_v3	905822	906822	PF3D7_0622200	radicalSAMprotein,putative	18.4359	48.3387	38.035	51.8394	24.2229	51.3312	17.9582	52.6058	0.38139	0.733708	0.471894	0.341373	-0.206158	-0.234479	-0.313911	-0.294976	12				0.384217
Pf3D7_06_v3	916799	917799	PF3D7_0622700	conservedPlasmodiummembraneprotein,unknownfunction	11.2343	38.0382	26.0811	40.1919	22.8045	40.8148	21.6555	46.8824	0.295343	0.648914	0.558731	0.461911	-0.228643	-0.302652	-0.244225	-0.21575	12				0.683927
Pf3D7_06_v3	1014069	1015069	PF3D7_0624800	conservedPlasmodiumprotein,unknownfunction	14.403	41.9377	27.2886	43.7463	24.6594	39.8883	16.9019	45.5386	0.343438	0.623792	0.618211	0.371155	-0.216075	-0.32285	-0.196492	-0.275401	12
Pf3D7_06_v3	1082410	1083410	PF3D7_0626900	mitochondrialribosomalproteinL46precursor,putative	13.5388	45.9108	33.2052	47.9569	26.7325	47.3007	16.3737	45.7874	0.294894	0.692397	0.565161	0.357603	-0.22876	-0.267693	-0.239065	-0.284309	12				0.442891
Pf3D7_06_v3	1188972	1189972	PF3D7_0628900	RAPprotein,putative	14.9791	54.2247	34.8956	49.652	27.8236	49.4318	22.976	53.4519	0.276241	0.702804	0.562868	0.429844	-0.233634	-0.259326	-0.240904	-0.236827	12				0.37147
Pf3D7_07_v3	101194	102194	PF3D7_0702400	smallexportedmembraneprotein1(SEMP1)	22.7568	40.4662	31.2732	44.7853	24.0047	44.7527	17.4301	44.6925	0.562366	0.698292	0.536386	0.390001	-0.158868	-0.262953	-0.262157	-0.263015	12				0.973485
Pf3D7_07_v3	113448	114448	PF3D7_0702900	centrin,putative	15.8433	37.7439	26.0811	38.0593	21.4951	36.182	15.5814	37.8244	0.419758	0.685275	0.594083	0.41194	-0.196132	-0.273418	-0.215855	-0.248594	12
Pf3D7_07_v3	131332	132332	PF3D7_0703400	conservedPlasmodiumprotein,unknownfunction	15.5552	42.747	26.9264	43.9103	29.0239	42.2973	19.0146	41.8059	0.36389	0.613214	0.686188	0.454831	-0.210731	-0.331355	-0.14194	-0.220404	12				0.491001
Pf3D7_07_v3	143519	144519	PF3D7_0703600	conservedPlasmodiumprotein,unknownfunction	9.79405	25.4569	21.372	30.7865	17.8944	34.2363	16.1096	34.6392	0.384731	0.6942	0.522673	0.465068	-0.205285	-0.266243	-0.273161	-0.213675	12
Pf3D7_07_v3	241552	242552	PF3D7_0704800	conservedPlasmodiumprotein,unknownfunction	20.1642	49.7366	32.9637	51.1285	25.6414	47.4397	26.6733	50.3164	0.40542	0.644723	0.540505	0.530111	-0.199879	-0.306022	-0.258851	-0.170924	12				0.228061
Pf3D7_07_v3	357200	358200	PF3D7_0707700	E3ubiquitin-proteinligase,putative	13.5388	42.0849	33.4467	44.9493	25.4232	49.5244	18.7505	50.9634	0.321702	0.744098	0.513347	0.367921	-0.221755	-0.226125	-0.280646	-0.277527	12				0.224262
Pf3D7_07_v3	372606	373606	PF3D7_0708100	DNA-directedRNApolymerase28.2kDapolypeptide,putative	17.5717	37.5232	28.7376	39.481	18.0035	39.8419	16.6378	37.8244	0.468289	0.727884	0.451874	0.43987	-0.18345	-0.239161	-0.329978	-0.230237	12
Pf3D7_07_v3	498836	499836	PF3D7_0711300	conservedPlasmodiumprotein,unknownfunction	18.7239	40.0248	25.8397	41.0668	27.4963	44.938	24.0323	43.3985	0.467807	0.629211	0.611872	0.553759	-0.183576	-0.318493	-0.201579	-0.155382	12				0.595138
Pf3D7_07_v3	682181	683181	PF3D7_0715200	conservedPlasmodiumprotein,unknownfunction	13.8269	45.2486	30.6695	46.3711	25.9687	43.5482	20.5992	47.2805	0.305576	0.661393	0.596321	0.435681	-0.225969	-0.29262	-0.214059	-0.232991	12				0.289519
Pf3D7_07_v3	710408	711408	PF3D7_0716100	proteinSDA1,putative(SDA1)	13.5388	47.3823	32.9637	47.246	24.8776	46.2815	21.9196	44.9414	0.285735	0.697704	0.537528	0.487737	-0.231153	-0.263426	-0.26124	-0.198776	12
Pf3D7_07_v3	719510	720510	PF3D7_0716400	transcriptioninitiationfactorIIAsubunit1,putative	14.403	47.2351	30.6695	42.2699	23.2409	50.451	23.2401	50.8141	0.304922	0.725564	0.460663	0.457355	-0.22614	-0.241027	-0.322925	-0.218745	12				0.545527
Pf3D7_07_v3	765913	766913	PF3D7_0717700	serine--tRNAligase,putative	20.4523	49.6631	34.2919	51.73	28.0419	53.4623	22.976	50.0676	0.411821	0.662902	0.524517	0.4589	-0.198206	-0.291407	-0.271681	-0.21773	12				0.509616
Pf3D7_07_v3	834551	835551	PF3D7_0718800	conservedPlasmodiumprotein,unknownfunction	17.5717	43.7035	26.3226	43.1995	35.4615	52.6284	25.0887	55.144	0.402066	0.609326	0.673809	0.454967	-0.200755	-0.33448	-0.151874	-0.220314	12
Pf3D7_07_v3	837635	838635	PF3D7_0719000	conservedPlasmodiumprotein,unknownfunction	13.5388	52.4589	34.5334	48.1756	23.7865	46.7448	24.5605	48.1266	0.258084	0.716823	0.508859	0.510331	-0.238379	-0.248054	-0.284247	-0.183925	12				0.346783
Pf3D7_07_v3	840608	841608	PF3D7_0719200	NIMArelatedkinase4(NEK4)	13.8269	46.7937	32.9637	48.8318	27.9327	47.903	20.071	47.6289	0.295486	0.675046	0.58311	0.421404	-0.228605	-0.281643	-0.224661	-0.242374	12
Pf3D7_07_v3	856154	857154	PF3D7_0719500	LEM3/CDC50familyprotein,putative	16.9955	44.66	36.2238	52.1128	26.8416	48.6905	17.6941	48.9229	0.380553	0.695104	0.55127	0.361673	-0.206377	-0.265516	-0.250212	-0.281633	12
Pf3D7_07_v3	858992	859992	PF3D7_0719600	60SribosomalproteinL11a,putative	11.5224	42.3056	35.4993	49.2146	26.0778	52.999	26.9374	51.7597	0.272361	0.721316	0.492043	0.520432	-0.234648	-0.244442	-0.297742	-0.177286	12
Pf3D7_07_v3	865427	866427	PF3D7_0719900	conservedPlasmodiummembraneprotein,unknownfunction	16.7075	53.1947	33.5674	49.1052	27.9327	49.9877	20.3351	51.9588	0.314082	0.683581	0.558791	0.39137	-0.223746	-0.27478	-0.244176	-0.262115	12				0.251139
Pf3D7_07_v3	901049	902049	PF3D7_0720900	conservedPlasmodiumprotein,unknownfunction	12.0985	36.1989	28.2546	43.0354	27.9327	46.3278	23.2401	48.1266	0.334223	0.656543	0.602936	0.482895	-0.218483	-0.296519	-0.20875	-0.201958	12				0.3409
Pf3D7_07_v3	903643	904643	PF3D7_0721000	conservedPlasmodiummembraneprotein,unknownfunction	15.8433	51.6496	37.4313	52.1128	27.6054	49.1075	20.071	52.556	0.306746	0.718275	0.562142	0.381897	-0.225663	-0.246887	-0.241487	-0.268341	12				0.191282
Pf3D7_07_v3	952614	953614	PF3D7_0722300	ubiquitincarboxyl-terminalhydrolase,putative	19.8762	55.1812	70.7572	104.718	26.9507	54.0182	24.8246	52.5063	0.360199	0.675693	0.498919	0.472793	-0.211695	-0.281123	-0.292224	-0.208598	12				0.320007
Pf3D7_07_v3	954284	955284	PF3D7_0722400	GTP-bindingprotein,putative	14.403	38.5533	60.0108	92.1953	29.3512	47.8566	18.4864	45.887	0.373587	0.65091	0.613316	0.402868	-0.208197	-0.301048	-0.20042	-0.254557	12				0.286567
Pf3D7_07_v3	960194	961194	PF3D7_0722600	U3smallnucleolarRNA-associatedprotein7,putative(UTP7)	17.5717	49.3688	64.4784	98.976	29.6785	50.0804	22.4478	52.6058	0.355927	0.651455	0.592617	0.426717	-0.212811	-0.30061	-0.217031	-0.238882	12
Pf3D7_07_v3	1021008	1022008	PF3D7_0724300	3-demethylubiquinone-93-methyltransferase,putative(COQ3)	14.403	48.2652	37.4313	51.0191	26.8416	54.5742	24.2964	54.5965	0.298414	0.733672	0.491837	0.445018	-0.22784	-0.234508	-0.297907	-0.226854	12				0.327262
Pf3D7_07_v3	1024172	1025172	PF3D7_0724500	conservedPlasmodiumprotein,unknownfunction	14.403	43.8507	30.5487	46.2617	27.2781	46.4668	18.2223	47.6289	0.328455	0.660345	0.587045	0.382589	-0.21999	-0.293462	-0.221503	-0.267886	12				0.528862
Pf3D7_07_v3	1032577	1033577	PF3D7_0724600	proteinkinase,putative	14.403	48.7066	31.1525	46.3711	29.2421	51.0069	21.9196	53.6012	0.295709	0.671809	0.573297	0.408939	-0.228547	-0.284245	-0.232535	-0.250567	12
Pf3D7_07_v3	1078515	1079515	PF3D7_0725400	conservedPlasmodiumprotein,unknownfunction	13.8269	37.0818	21.2513	35.1611	22.9136	35.9967	19.0146	36.8788	0.372876	0.604398	0.636547	0.515597	-0.208383	-0.338443	-0.181777	-0.180464	12				0.444733
Pf3D7_07_v3	1123992	1124992	PF3D7_0726400	conservedPlasmodiummembraneprotein,unknownfunction	10.9463	29.8714	22.9417	34.3955	19.3129	35.6724	15.8455	38.2723	0.366448	0.666997	0.541396	0.41402	-0.210062	-0.288114	-0.258136	-0.247227	12				0.29287
Pf3D7_07_v3	1144230	1145230	PF3D7_0726800	dolichyl-diphosphooligosaccharide--proteinglycosyltransferasesubunitDAD1,putative(DAD1)	10.3702	43.9242	28.2546	43.3088	24.8776	40.8611	17.9582	43.7469	0.236093	0.652399	0.608833	0.410502	-0.244125	-0.299851	-0.204017	-0.24954	12
Pf3D7_07_v3	1161320	1162320	PF3D7_0727300	DNA(cytosine-5)-methyltransferase(DNMT)	12.0985	47.1615	31.394	46.4804	26.7325	47.8103	21.6555	43.946	0.256533	0.675424	0.559137	0.492775	-0.238784	-0.281338	-0.243899	-0.195464	12				0.361525
Pf3D7_07_v3	1183901	1184901	PF3D7_0727900	conservedPlasmodiumprotein,unknownfunction	16.1314	47.8237	29.5828	43.5276	27.3872	45.6792	21.1273	49.9183	0.33731	0.679633	0.599555	0.423238	-0.217676	-0.277955	-0.211463	-0.241169	12				0.306415
Pf3D7_07_v3	1214674	1215674	PF3D7_0728400.1	conservedPlasmodiumprotein,unknownfunction	12.0985	36.1253	26.9264	44.9493	26.0778	41.2781	17.6941	41.9055	0.334904	0.599039	0.631759	0.422238	-0.218305	-0.342751	-0.18562	-0.241826	12
Pf3D7_07_v3	1214674	1215674	PF3D7_0728400.2	conservedPlasmodiumprotein,unknownfunction	12.0985	36.1253	26.9264	44.9493	26.0778	41.2781	17.6941	41.9055	0.334904	0.599039	0.631759	0.422238	-0.218305	-0.342751	-0.18562	-0.241826	12
Pf3D7_07_v3	1251003	1252003	PF3D7_0729300	60SribosomalexportproteinNMD3,putative(NMD3)	12.9627	43.7771	32.3599	47.0819	22.4771	42.9459	17.4301	41.358	0.296107	0.687311	0.523382	0.421444	-0.228443	-0.271782	-0.272593	-0.242348	12				0.319615
Pf3D7_07_v3	1281822	1282822	PF3D7_0730000	conservedPlasmodiumprotein,unknownfunction	12.3866	36.0517	25.8397	36.3641	25.4232	45.6792	19.8069	47.5294	0.343579	0.710583	0.55656	0.416729	-0.216038	-0.253071	-0.245967	-0.245447	12				0.39389
Pf3D7_08_v3	109057	110057	PF3D7_0801600	conservedPlasmodiumprotein,unknownfunction	22.1806	50.3988	36.5861	53.0424	24.1138	51.5629	27.4655	52.8049	0.440102	0.689752	0.467658	0.520132	-0.190816	-0.269819	-0.317311	-0.177484	12				0.545636
Pf3D7_08_v3	180063	181063	PF3D7_0802600	adenylylcyclasebeta(ACbeta)	16.1314	43.6299	34.0504	52.5502	26.7325	49.3391	23.2401	50.8639	0.369733	0.647959	0.541812	0.456908	-0.209204	-0.30342	-0.257803	-0.219039	12				0.236416
Pf3D7_08_v3	195178	196178	PF3D7_0802900	conservedPlasmodiumprotein,unknownfunction	13.2508	39.5833	29.462	43.801	21.4951	36.1357	19.0146	42.4529	0.334757	0.672633	0.594844	0.447899	-0.218343	-0.283583	-0.215244	-0.22496	12				0.592316
Pf3D7_08_v3	196081	197081	PF3D7_0803000	peptidyl-prolylcis-transisomerase(CYP81)	16.9955	45.4693	36.4653	49.3239	22.9136	45.4476	21.3914	48.8233	0.37378	0.739303	0.504176	0.438139	-0.208146	-0.229981	-0.288005	-0.231375	12
Pf3D7_08_v3	330151	331151	PF3D7_0806100	conservedPlasmodiumprotein,unknownfunction	12.9627	44.2185	33.2052	49.1599	26.1869	49.5244	21.9196	50.9634	0.293151	0.675453	0.528768	0.430105	-0.229215	-0.281315	-0.26827	-0.236656	12				0.524977
Pf3D7_08_v3	376367	377367	PF3D7_0807100	RNAhelicase,putative	24.4851	56.7263	41.1744	59.2762	29.7877	56.3346	26.4092	53.6509	0.431636	0.694619	0.528764	0.492242	-0.193028	-0.265906	-0.268273	-0.195815	12
Pf3D7_08_v3	383798	384798	PF3D7_0807400	conservedPlasmodiumprotein,unknownfunction	14.1149	50.3988	31.394	48.0116	29.0239	53.1843	28.786	58.5781	0.280064	0.653884	0.545723	0.491412	-0.232635	-0.298657	-0.254664	-0.19636	12				0.468173
Pf3D7_08_v3	386719	387719	PF3D7_0807500	proteasomesubunitalphatype-6,putative	16.7075	41.4227	32.2392	49.5427	27.2781	48.3662	18.4864	46.6335	0.403342	0.650736	0.563991	0.396419	-0.200422	-0.301188	-0.240004	-0.258796	12				0.518961
Pf3D7_08_v3	404496	405496	PF3D7_0808000	conservedPlasmodiumprotein,unknownfunction	22.4687	51.1346	39.1217	54.3001	28.0419	51.7018	21.9196	55.3431	0.439403	0.720472	0.542378	0.396067	-0.190999	-0.245121	-0.257348	-0.259027	12				0.269124
Pf3D7_08_v3	511928	512928	PF3D7_0809900	JmjCdomaincontainingprotein(JmjC1)	14.403	46.5729	32.2392	47.1366	23.5683	45.7719	20.8632	47.3303	0.309257	0.683953	0.514908	0.4408	-0.225007	-0.274482	-0.279393	-0.229626	12				0.486475
Pf3D7_08_v3	559006	560006	PF3D7_0811100	mitochondrialcarrierprotein,putative	17.2836	47.3823	32.9637	48.9412	26.1869	52.3041	24.0323	47.0814	0.364769	0.673537	0.500666	0.510441	-0.210501	-0.282856	-0.290822	-0.183853	12
Pf3D7_08_v3	560244	561244	PF3D7_0811200	ERmembraneproteincomplexsubunit1,putative(EMC1)	14.6911	48.7066	29.3413	40.7934	24.9867	46.0962	19.0146	47.5294	0.301624	0.719266	0.542056	0.40006	-0.227001	-0.24609	-0.257607	-0.256403	12
Pf3D7_08_v3	575486	576486	PF3D7_0811400	conservedprotein,unknownfunction	17.8597	58.8599	37.069	54.3001	27.3872	48.8759	21.9196	49.8685	0.303427	0.682669	0.560342	0.439548	-0.22653	-0.275514	-0.242932	-0.230449	12				0.27903
Pf3D7_08_v3	589321	590321	PF3D7_0811700	conservedPlasmodiumprotein,unknownfunction	14.1149	39.7305	26.6849	41.3949	23.4591	44.66	26.4092	45.2898	0.355266	0.644642	0.525282	0.583116	-0.212984	-0.306087	-0.271068	-0.136086	12				0.497304
Pf3D7_08_v3	595690	596690	PF3D7_0811900	RNA-bindingprotein,putative	13.5388	47.5294	29.0998	42.5979	27.2781	46.3741	20.5992	46.4344	0.284851	0.683128	0.588218	0.443619	-0.231384	-0.275145	-0.220561	-0.227773	12
Pf3D7_08_v3	779147	780147	PF3D7_0817200	conservedPlasmodiumprotein,unknownfunction	17.5717	47.7501	31.6355	44.6759	26.2961	44.66	17.4301	49.0722	0.367993	0.708111	0.588807	0.355193	-0.209659	-0.255059	-0.220089	-0.285893	12
Pf3D7_08_v3	797306	798306	PF3D7_0817400	phosphatase,putative	18.4359	54.004	32.2392	49.9801	27.9327	47.3934	27.4655	50.5155	0.34138	0.645041	0.58938	0.543704	-0.216613	-0.305766	-0.219629	-0.16199	12				0.305455
Pf3D7_08_v3	829506	830506	PF3D7_0818200	14-3-3protein(14-3-3I)	12.9627	31.3429	21.6135	33.7393	22.1498	38.6837	19.2787	38.8696	0.413577	0.640603	0.572587	0.495984	-0.197747	-0.309334	-0.233105	-0.193355	12				0.473365
Pf3D7_08_v3	885636	886636	PF3D7_0819600	conservedPlasmodiumprotein,unknownfunction	14.1149	51.2081	32.9637	50.3629	30.0059	47.1617	21.3914	47.8777	0.275638	0.654523	0.636234	0.446793	-0.233792	-0.298142	-0.182028	-0.225687	12				0.469501
Pf3D7_08_v3	965322	966322	PF3D7_0821400	conservedPlasmodiumprotein,unknownfunction	10.6582	31.9315	23.304	36.036	19.9675	36.8306	18.4864	39.4668	0.333783	0.646687	0.542144	0.468404	-0.218598	-0.304443	-0.257536	-0.211483	12				0.458168
Pf3D7_08_v3	968240	969240	PF3D7_0821500	ribosomalRNAsmallsubunitmethyltransferaseNEP1,putative(NEP1)	15.8433	45.1014	28.3753	45.1134	27.9327	50.034	25.3528	47.7782	0.351282	0.628977	0.558274	0.530635	-0.214025	-0.318681	-0.244591	-0.17058	12
Pf3D7_08_v3	1054635	1055635	PF3D7_0824200	conservedPlasmodiumprotein,unknownfunction	15.2672	38.8476	30.5487	43.8557	20.9496	40.3515	20.5992	40.711	0.393002	0.696573	0.519178	0.505986	-0.203123	-0.264335	-0.275966	-0.186781	12				0.251426
Pf3D7_08_v3	1138644	1139644	PF3D7_0826100	E3ubiquitin-proteinligase,putative	16.1314	48.0444	31.9977	48.8318	27.169	47.208	19.2787	48.1764	0.33576	0.655264	0.575517	0.400169	-0.218081	-0.297547	-0.230754	-0.256331	12
Pf3D7_08_v3	1266198	1267198	PF3D7_0829500	conservedPlasmodiumprotein,unknownfunction	16.1314	43.0413	30.5487	46.3711	25.314	42.7606	21.6555	43.1497	0.374789	0.658787	0.591994	0.501869	-0.207883	-0.294714	-0.217531	-0.189487	12
Pf3D7_08_v3	1302823	1303823	PF3D7_0830600	Plasmodiumexportedprotein(PHISTc),unknownfunction	16.9955	43.0413	29.7035	43.5822	20.8404	43.1312	22.4478	41.0594	0.394865	0.681551	0.483186	0.546715	-0.202637	-0.276412	-0.30485	-0.160011	12	phist			0.433145
Pf3D7_09_v3	84124	85124	PF3D7_0901800	Plasmodiumexportedprotein,unknownfunction	19.012	44.8071	29.5828	43.7463	23.2409	45.3086	21.3914	46.1358	0.424308	0.676235	0.512947	0.463662	-0.194943	-0.280686	-0.280967	-0.2146	12
Pf3D7_09_v3	128724	129724	PF3D7_0903000	conservedprotein,unknownfunction	15.5552	42.5999	30.3073	43.3635	21.386	43.4555	21.3914	40.711	0.365146	0.698913	0.492136	0.525445	-0.210402	-0.262454	-0.297668	-0.173991	12
Pf3D7_09_v3	159041	160041	PF3D7_0903400	DEAD/DEAHboxhelicase,putative	14.9791	41.4227	27.7716	40.9028	24.4412	42.2973	17.6941	43.6971	0.361616	0.678966	0.577843	0.404926	-0.211325	-0.278491	-0.228887	-0.253205	12				0.218383
Pf3D7_09_v3	185321	186321	PF3D7_0903900	60SribosomalproteinL32(RPL32)	15.2672	46.8672	32.1184	45.4961	23.4591	47.764	18.2223	45.6879	0.325754	0.705959	0.491146	0.398843	-0.220696	-0.256789	-0.298462	-0.257203	12				0.448517
Pf3D7_09_v3	218962	219962	PF3D7_0904700	bacterialhistone-likeprotein(HU)	16.9955	44.0714	31.0317	46.3711	27.2781	48.4589	19.5428	46.1856	0.385636	0.669203	0.562912	0.423136	-0.205048	-0.28634	-0.240869	-0.241236	12
Pf3D7_09_v3	360035	361035	PF3D7_0907600	translationinitiationfactorSUI1,putative	16.9955	44.9543	28.979	40.6294	22.5862	39.6566	13.4687	39.2677	0.378062	0.713252	0.569545	0.342997	-0.207028	-0.250925	-0.235547	-0.293909	12				0.388236
Pf3D7_09_v3	377535	378535	PF3D7_0908200	conservedPlasmodiumprotein,unknownfunction	10.6582	43.1885	31.7562	48.6677	26.7325	45.2623	16.9019	45.2898	0.246783	0.652511	0.590613	0.373194	-0.241332	-0.299761	-0.218639	-0.274061	12				0.211766
Pf3D7_09_v3	387649	388649	PF3D7_0908400	conservedPlasmodiumprotein,unknownfunction	20.1642	56.6527	38.518	52.7143	22.4771	49.5708	21.3914	47.6289	0.355927	0.730694	0.453434	0.449126	-0.212812	-0.236903	-0.328726	-0.224153	12				0.310056
Pf3D7_09_v3	447428	448428	PF3D7_0909900	helicasewithZn-fingermotif,putative	19.3	57.462	36.3446	50.8551	27.169	52.6284	23.2401	51.2123	0.335874	0.71467	0.516242	0.453799	-0.218051	-0.249786	-0.278322	-0.221082	12
Pf3D7_09_v3	460818	461818	PF3D7_0910100	Ran-bindingprotein,putative	14.1149	41.4963	26.5641	39.9185	22.8045	43.4092	21.3914	43.3985	0.340148	0.665458	0.525338	0.492906	-0.216935	-0.289351	-0.271023	-0.195378	12				0.331981
Pf3D7_09_v3	503912	504912	PF3D7_0911100	conservedPlasmodiumprotein,unknownfunction	11.8105	38.5533	29.945	44.1291	20.5131	39.9346	20.5992	38.8696	0.306342	0.678577	0.513667	0.529957	-0.225768	-0.278804	-0.280388	-0.171026	12				0.427115
Pf3D7_09_v3	527478	528478	PF3D7_0911500.1	conservedPlasmodiumprotein,unknownfunction	11.8105	41.1284	27.8923	43.1448	24.7685	41.5097	15.8455	43.8465	0.287162	0.646481	0.596692	0.361386	-0.23078	-0.304608	-0.213761	-0.281822	12
Pf3D7_09_v3	527478	528478	PF3D7_0911500.2	conservedPlasmodiumprotein,unknownfunction	11.8105	41.1284	27.8923	43.1448	24.7685	41.5097	15.8455	43.8465	0.287162	0.646481	0.596692	0.361386	-0.23078	-0.304608	-0.213761	-0.281822	12
Pf3D7_09_v3	531841	532841	PF3D7_0911700	GTP-bindingprotein,putative	14.403	44.5864	33.5674	51.7847	27.6054	45.5866	22.4478	47.6289	0.323036	0.648211	0.60556	0.471306	-0.221406	-0.303218	-0.206645	-0.209575	12
Pf3D7_09_v3	536181	537181	PF3D7_0911800	conservedPlasmodiumprotein,unknownfunction	15.5552	47.088	29.8243	43.3635	23.5683	44.938	18.7505	44.0953	0.330343	0.687774	0.524463	0.425227	-0.219497	-0.271409	-0.271725	-0.239862	12				0.426693
Pf3D7_09_v3	583468	584468	PF3D7_0913500	protease,putative	15.8433	49.3688	36.5861	50.4176	24.5503	47.8103	21.6555	46.3349	0.320917	0.725661	0.513494	0.467369	-0.22196	-0.240949	-0.280528	-0.212163	12
Pf3D7_09_v3	704857	705857	PF3D7_0916900	conservedPlasmodiumprotein,unknownfunction	16.1314	51.2081	33.3259	48.285	26.6234	50.2194	26.9374	51.0132	0.315017	0.690192	0.530142	0.528048	-0.223502	-0.269466	-0.267168	-0.172281	12				0.40019
Pf3D7_09_v3	746673	747673	PF3D7_0918100	cytochromeb5-likeheme/steroidbindingprotein,putative	12.0985	41.3491	28.979	44.9493	24.0047	42.5753	21.9196	43.299	0.292594	0.644704	0.563818	0.506238	-0.229361	-0.306037	-0.240143	-0.186616	12				0.52218
Pf3D7_09_v3	792717	793717	PF3D7_0919300	thioredoxin-likeprotein1,putative(TrxL1)	14.6911	37.3025	26.5641	42.0511	25.7505	41.7877	14.525	41.0096	0.393837	0.63171	0.616222	0.354185	-0.202905	-0.316484	-0.198088	-0.286555	12				0.317057
Pf3D7_09_v3	795039	796039	PF3D7_0919400	proteindisulfideisomerase(PDI9)	19.5881	41.3491	36.4653	50.8551	23.8956	48.5052	20.8632	46.0363	0.473725	0.717043	0.49264	0.45319	-0.18203	-0.247877	-0.297263	-0.221482	12				0.24769
Pf3D7_09_v3	833254	834254	PF3D7_0920400	conservedPlasmodiumprotein,unknownfunction	21.8926	49.9574	31.877	46.6992	23.1318	44.5674	21.6555	45.887	0.438225	0.682603	0.51903	0.471931	-0.191306	-0.275567	-0.276085	-0.209164	12				0.385379
Pf3D7_09_v3	855016	856016	PF3D7_0920900	U4/U6snRNA-associated-splicingfactor,putative(PRP24)	10.0821	44.3657	27.5301	44.1291	29.3512	47.5323	19.5428	45.0409	0.22725	0.623854	0.6175	0.43389	-0.246436	-0.322801	-0.197062	-0.234168	12
Pf3D7_09_v3	869991	870991	PF3D7_0921200	conservedPlasmodiummembraneprotein,unknownfunction	17.8597	47.5294	34.6541	48.2303	24.0047	48.2273	20.071	48.7736	0.375761	0.718513	0.497741	0.411514	-0.207629	-0.246696	-0.293169	-0.248875	12				0.21235
Pf3D7_09_v3	885092	886092	PF3D7_0921700	conservedPlasmodiumprotein,unknownfunction	22.1806	54.4454	35.2578	51.4566	28.2601	50.312	21.9196	53.1532	0.407392	0.685195	0.561697	0.412385	-0.199363	-0.273483	-0.241844	-0.248302	12				0.607237
Pf3D7_09_v3	980652	981652	PF3D7_0924200	conservedPlasmodiumprotein,unknownfunction	15.8433	51.5024	35.6201	54.7922	29.0239	48.5516	26.1451	51.8593	0.307623	0.650094	0.597795	0.504155	-0.225434	-0.301703	-0.212876	-0.187985	12				0.22641
Pf3D7_09_v3	1015018	1016018	PF3D7_0925100	conservedPlasmodiumprotein,unknownfunction	15.2672	48.8538	31.7562	45.7149	25.2049	44.66	15.5814	45.7874	0.312508	0.694658	0.564373	0.340299	-0.224157	-0.265875	-0.239697	-0.295682	12
Pf3D7_09_v3	1020403	1021403	PF3D7_0925300	proline--tRNAligase,putative(aPRS)	21.6045	56.6527	37.9143	55.9953	29.7877	55.5471	24.8246	53.5016	0.38135	0.677098	0.53626	0.463997	-0.206168	-0.279993	-0.262258	-0.214379	12				0.221047
Pf3D7_09_v3	1032815	1033815	PF3D7_0925800	conservedPlasmodiumprotein,unknownfunction	13.5388	49.8838	31.2732	47.5741	24.6594	44.7063	23.2401	48.1266	0.271407	0.657358	0.551587	0.482895	-0.234897	-0.295864	-0.249958	-0.201958	12				0.238403
Pf3D7_09_v3	1040213	1041213	PF3D7_0925900	conservedPlasmodiumprotein,unknownfunction	15.5552	47.1615	31.2732	45.004	23.2409	44.0114	18.2223	46.3349	0.329828	0.694898	0.528065	0.393274	-0.219631	-0.265682	-0.268834	-0.260863	12
Pf3D7_09_v3	1057316	1058316	PF3D7_0926100	proteinkinase,putative	14.9791	49.9574	32.9637	48.7224	25.9687	43.7798	16.9019	46.7331	0.299837	0.676561	0.593166	0.361669	-0.227468	-0.280424	-0.21659	-0.281636	12			1	0.370543
Pf3D7_09_v3	1064252	1065252	PF3D7_0926300	proteinkinase,putative	12.0985	36.9346	27.5301	42.5433	22.6954	40.3979	18.2223	38.8198	0.327565	0.647108	0.561797	0.469407	-0.220223	-0.304105	-0.241765	-0.210823	12
Pf3D7_09_v3	1135045	1136045	PF3D7_0928000.1	cytochromecoxidasesubunit6B,putative	10.9463	36.6403	23.787	41.723	24.0047	39.6103	24.2964	40.6115	0.29875	0.570117	0.606022	0.598264	-0.227752	-0.366004	-0.206274	-0.12613	12
Pf3D7_09_v3	1135045	1136045	PF3D7_0928000.2	cytochromecoxidasesubunit6B,putative	10.9463	36.6403	23.787	41.723	24.0047	39.6103	24.2964	40.6115	0.29875	0.570117	0.606022	0.598264	-0.227752	-0.366004	-0.206274	-0.12613	12
Pf3D7_09_v3	1148002	1149002	PF3D7_0928600	conservedPlasmodiumprotein,unknownfunction	12.9627	38.4797	30.1865	45.3868	23.7865	43.2239	24.2964	47.0317	0.336871	0.665094	0.550309	0.516596	-0.217791	-0.289644	-0.250983	-0.179808	12			1	0.34798
Pf3D7_09_v3	1170839	1171839	PF3D7_0929300	conservedPlasmodiumprotein,unknownfunction	16.4194	52.091	34.5334	51.5659	29.4603	49.0148	16.1096	50.0178	0.315206	0.669695	0.601049	0.322077	-0.223452	-0.285945	-0.210264	-0.307658	12				0.326091
Pf3D7_09_v3	1186402	1187402	PF3D7_0929800	conservedPlasmodiumprotein,unknownfunction	16.1314	46.5729	32.7222	45.7149	25.0958	47.4397	16.9019	46.6833	0.346369	0.715789	0.529004	0.362055	-0.215309	-0.248886	-0.268081	-0.281383	12
Pf3D7_09_v3	1187163	1188163	PF3D7_0929900	conservedPlasmodiumprotein,unknownfunction	11.5224	45.1014	29.2205	43.2541	25.6414	45.077	15.3173	44.5432	0.255478	0.675554	0.568836	0.343875	-0.23906	-0.281234	-0.236116	-0.293331	12
Pf3D7_09_v3	1207474	1208474	PF3D7_0930400.1	conservedPlasmodiumprotein,unknownfunction	17.2836	54.004	31.877	52.3862	34.3704	52.6747	22.976	55.0942	0.320043	0.6085	0.652503	0.417031	-0.222188	-0.335145	-0.168972	-0.245248	12
Pf3D7_09_v3	1207474	1208474	PF3D7_0930400.2	conservedPlasmodiumprotein,unknownfunction	17.2836	54.004	31.877	52.3862	34.3704	52.6747	22.976	55.0942	0.320043	0.6085	0.652503	0.417031	-0.222188	-0.335145	-0.168972	-0.245248	12
Pf3D7_09_v3	1247440	1248440	PF3D7_0930900	NifU-likeprotein,putative(IscU2)	19.5881	53.2682	33.9296	52.9877	27.6054	46.3278	26.6733	50.9136	0.367726	0.64033	0.595871	0.523893	-0.209728	-0.309554	-0.21442	-0.175011	12
Pf3D7_09_v3	1262847	1263847	PF3D7_0931400	conservedPlasmodiumprotein,unknownfunction	18.4359	45.9843	35.6201	49.2146	23.4591	49.5244	23.5042	50.416	0.400917	0.723771	0.473688	0.466205	-0.201055	-0.242468	-0.312472	-0.212928	12				0.365255
Pf3D7_09_v3	1275984	1276984	PF3D7_0931900	adenylatekinase-likeprotein2(AKLP2)	19.012	52.5325	32.9637	50.3082	32.5155	53.3233	21.6555	51.262	0.361909	0.655235	0.60978	0.422447	-0.211248	-0.29757	-0.203257	-0.241688	12				0.421483
Pf3D7_09_v3	1283379	1284379	PF3D7_0932100	proteinMAM3,putative	14.9791	43.4092	33.4467	47.4647	27.3872	53.138	17.6941	51.8593	0.345067	0.704665	0.515398	0.341194	-0.215649	-0.257829	-0.279	-0.295093	12				0.318666
Pf3D7_09_v3	1297739	1298739	PF3D7_0932600	apicoplastribosomalproteinS6,putative(RPS6)	15.8433	49.6631	36.3446	53.9173	30.115	53.1843	17.166	48.475	0.319016	0.67408	0.566239	0.354121	-0.222457	-0.282419	-0.2382	-0.286597	12
Pf3D7_09_v3	1302075	1303075	PF3D7_0932700	conservedPlasmodiumprotein,unknownfunction	19.8762	63.0537	35.7408	52.0034	30.8788	53.277	22.7119	53.9993	0.315227	0.687278	0.57959	0.420596	-0.223447	-0.271808	-0.227486	-0.242905	12				0.276209
Pf3D7_09_v3	1367114	1368114	PF3D7_0935100	conservedprotein,unknownfunction	13.5388	41.717	30.428	42.8167	23.4591	45.6329	16.6378	45.8372	0.324539	0.710657	0.514083	0.362976	-0.221013	-0.253012	-0.280055	-0.280777	12
Pf3D7_09_v3	1372518	1373518	PF3D7_0935300	phosphatidylinositolN-acetylglucosaminyltransferasesubunitP,putative	12.3866	30.9015	25.2359	38.6608	23.8956	43.1312	19.5428	44.4934	0.400841	0.652752	0.554021	0.439229	-0.201075	-0.299567	-0.248004	-0.230658	12
Pf3D7_10_v3	73417	74417	PF3D7_1001300	Plasmodiumexportedprotein(PHISTa),unknownfunction	15.8433	46.1315	29.3413	47.7928	23.4591	41.2781	25.0887	42.7018	0.343438	0.613927	0.568318	0.587533	-0.216075	-0.330781	-0.236531	-0.133183	12	phist			0.474296
Pf3D7_10_v3	99861	100861	PF3D7_1001900	Plasmodiumexportedprotein(hyp16),unknownfunction(PfJ23)	14.6911	43.3356	27.5301	40.356	22.8045	41.3707	19.5428	41.6068	0.339008	0.682181	0.551223	0.469702	-0.217233	-0.275906	-0.25025	-0.21063	12	hypxx			0.290585
Pf3D7_10_v3	132495	133495	PF3D7_1002800	DnaJprotein,putative	15.8433	46.2786	28.2546	41.2309	22.368	43.7335	22.1837	41.6566	0.342346	0.685277	0.511461	0.532537	-0.21636	-0.273417	-0.282159	-0.16933	12				0.229402
Pf3D7_10_v3	160462	161462	PF3D7_1003500	40SribosomalproteinS20e,putative	17.8597	42.9678	29.462	43.1995	25.6414	45.9572	18.4864	44.3939	0.415653	0.681999	0.557941	0.416418	-0.197205	-0.276053	-0.244859	-0.245652	12				0.542124
Pf3D7_10_v3	196454	197454	PF3D7_1004200	WDrepeat-containingprotein,putative	15.2672	45.3222	30.428	42.3245	24.1138	45.4939	18.2223	42.1543	0.336859	0.718922	0.530045	0.432276	-0.217794	-0.246367	-0.267246	-0.235228	12
Pf3D7_10_v3	214094	215094	PF3D7_1004500	conservedPlasmodiumprotein,unknownfunction	17.2836	52.0175	34.6541	49.2146	23.6774	42.8069	17.166	46.2354	0.332265	0.704143	0.553121	0.371274	-0.218995	-0.258249	-0.248727	-0.275323	12				0.301506
Pf3D7_10_v3	259804	260804	PF3D7_1006100	CCR4-NOTtranscriptioncomplexsubunit5,putative(NOT5)	16.7075	46.1315	30.911	42.1058	20.0767	42.112	19.0146	41.5073	0.362171	0.734127	0.476745	0.458103	-0.21118	-0.234142	-0.310018	-0.218253	12
Pf3D7_10_v3	298780	299780	PF3D7_1007600	conservedPlasmodiumprotein,unknownfunction	18.4359	41.4963	33.4467	47.9569	22.0407	42.6216	19.5428	41.0594	0.444278	0.697432	0.517125	0.475964	-0.189725	-0.263644	-0.277614	-0.206514	12
Pf3D7_10_v3	320511	321511	PF3D7_1008000	histonedeacetylase2(HDA2)	16.1314	46.5729	31.7562	48.285	29.0239	47.8103	23.5042	48.9229	0.346369	0.657683	0.607064	0.480433	-0.215309	-0.295603	-0.205437	-0.203576	12
Pf3D7_10_v3	351203	352203	PF3D7_1008500	conservedPlasmodiummembraneprotein,unknownfunction	16.4194	45.0279	33.4467	49.2693	26.6234	47.9956	18.4864	43.299	0.364649	0.678855	0.554705	0.426948	-0.210532	-0.27858	-0.247456	-0.238731	12				0.30222
Pf3D7_10_v3	397493	398493	PF3D7_1009800	conservedPlasmodiummembraneprotein,unknownfunction	10.6582	47.6766	29.8243	41.9964	18.7673	41.1854	21.9196	41.9055	0.223552	0.710163	0.455678	0.523072	-0.247402	-0.253409	-0.326925	-0.175551	12
Pf3D7_10_v3	402211	403211	PF3D7_1010000	ribosomalproteinL43,mitochondrial,putative	10.6582	37.3025	29.5828	43.0354	21.6042	39.7029	15.5814	44.2944	0.285723	0.687406	0.544147	0.351769	-0.231156	-0.271705	-0.255929	-0.288143	12
Pf3D7_10_v3	403179	404179	PF3D7_1010100	conservedPlasmodiumprotein,unknownfunction	14.6911	47.088	32.2392	44.1291	23.2409	41.7414	15.5814	43.4981	0.311992	0.730566	0.556783	0.358209	-0.224292	-0.237006	-0.245788	-0.28391	12
Pf3D7_10_v3	472886	473886	PF3D7_1012300	ubiquinol-cytochromecreductasecomplexsubunit,putative	15.2672	35.2424	25.4774	38.8248	22.2589	43.0385	22.4478	40.711	0.433205	0.656215	0.517186	0.551394	-0.192618	-0.296783	-0.277565	-0.156936	12
Pf3D7_10_v3	486752	487752	PF3D7_1012700	NLIinteractingfactor-likephosphatase,putative(NIF4)	16.7075	47.1615	33.2052	50.0348	24.2229	44.6137	20.5992	44.6925	0.354261	0.663642	0.542948	0.46091	-0.213247	-0.290811	-0.256891	-0.216409	12
Pf3D7_10_v3	492050	493050	PF3D7_1012800	conservedPlasmodiumprotein,unknownfunction	16.4194	48.633	32.8429	45.3321	23.0227	47.903	25.881	48.8233	0.337618	0.724495	0.480611	0.530095	-0.217596	-0.241886	-0.306916	-0.170935	12				0.511397
Pf3D7_10_v3	517107	518107	PF3D7_1013300	conservedPlasmodiumprotein,unknownfunction	14.1149	53.0475	34.4126	49.8708	25.0958	47.486	19.8069	47.828	0.26608	0.690035	0.528488	0.414128	-0.236289	-0.269592	-0.268494	-0.247157	12
Pf3D7_10_v3	532609	533609	PF3D7_1013600	conservedPlasmodiumprotein,unknownfunction	12.6746	51.061	34.1711	51.5113	30.5514	50.8216	22.1837	49.9183	0.248225	0.663371	0.60115	0.4444	-0.240955	-0.291029	-0.210183	-0.22726	12
Pf3D7_10_v3	541859	542859	PF3D7_1013800	conservedPlasmodiumprotein,unknownfunction	16.4194	47.1615	29.8243	46.4258	31.2061	48.7369	17.4301	47.5294	0.348153	0.642408	0.640297	0.366722	-0.214843	-0.307883	-0.178768	-0.278315	12				0.317868
Pf3D7_10_v3	675917	676917	PF3D7_1016800	Plasmodiumexportedprotein(PHISTc),unknownfunction	16.1314	44.2921	30.6695	46.4258	25.2049	45.1696	20.8632	45.0907	0.364205	0.660613	0.558006	0.462694	-0.210648	-0.293246	-0.244807	-0.215236	12	phist			0.474363
Pf3D7_10_v3	709007	710007	PF3D7_1017700	conservedPlasmodiumprotein,unknownfunction	10.3702	37.1553	30.1865	46.2617	24.4412	44.7527	25.3528	47.9773	0.279104	0.652516	0.546139	0.528433	-0.232886	-0.299756	-0.25433	-0.172027	12				0.461877
Pf3D7_10_v3	834792	835792	PF3D7_1020700	histoneacetyltransferase,putative	23.3329	55.6226	39.001	52.769	26.9507	54.3889	21.3914	53.7007	0.419486	0.739089	0.495518	0.398345	-0.196203	-0.230153	-0.294953	-0.25753	12				0.281879
Pf3D7_10_v3	845692	846692	PF3D7_1020900	ADP-ribosylationfactor(ARF1)	19.012	51.2081	35.9823	51.3472	28.4783	49.7098	20.3351	51.0132	0.371269	0.700765	0.572891	0.398624	-0.208802	-0.260965	-0.232861	-0.257347	12
Pf3D7_10_v3	894369	895369	PF3D7_1021700	conservedPlasmodiummembraneprotein,unknownfunction	16.4194	45.0279	31.6355	47.9022	28.151	47.0227	21.1273	46.8326	0.364649	0.660419	0.598668	0.451124	-0.210532	-0.293403	-0.212175	-0.22284	12				0.243434
Pf3D7_10_v3	981731	982731	PF3D7_1023200	orotidine5'-phosphatedecarboxylase(OMPDC)	21.8926	67.4682	42.6234	62.8853	31.2061	58.651	23.7683	57.085	0.324488	0.677796	0.532064	0.416367	-0.221027	-0.279432	-0.265625	-0.245685	12				0.360941
Pf3D7_10_v3	1060158	1061158	PF3D7_1025300	conservedPlasmodiumprotein,unknownfunction	12.9627	44.2921	31.1525	44.8946	22.368	42.0657	21.3914	43.9958	0.292664	0.693903	0.53174	0.486215	-0.229343	-0.266482	-0.265885	-0.199776	12				0.300521
Pf3D7_10_v3	1066585	1067585	PF3D7_1025400	conservedPlasmodiummembraneprotein,unknownfunction	14.6911	47.088	28.6168	42.926	28.151	48.9222	18.2223	48.2261	0.311992	0.666654	0.575424	0.377851	-0.224292	-0.288389	-0.230829	-0.271	12				0.26863
Pf3D7_10_v3	1099382	1100382	PF3D7_1026000	conservedPlasmodiumprotein,unknownfunction	13.2508	37.5232	32.3599	45.9336	22.4771	44.7527	20.071	42.1045	0.353136	0.704493	0.502251	0.476695	-0.213541	-0.257968	-0.28955	-0.206033	12
Pf3D7_10_v3	1118073	1119073	PF3D7_1026600	conservedPlasmodiumprotein,unknownfunction	17.5717	39.5833	34.5334	49.1599	25.5323	45.6792	19.8069	46.6335	0.443917	0.702471	0.558948	0.424735	-0.189819	-0.259593	-0.24405	-0.240185	12				0.347708
Pf3D7_10_v3	1151353	1152353	PF3D7_1027700.1	centrin-3	11.8105	33.7709	23.1832	34.4502	21.0587	36.2284	16.3737	35.0871	0.349724	0.672948	0.581276	0.466659	-0.214432	-0.283329	-0.226132	-0.21263	12
Pf3D7_10_v3	1151353	1152353	PF3D7_1027700.2	centrin-3	11.8105	33.7709	23.1832	34.4502	21.0587	36.2284	16.3737	35.0871	0.349724	0.672948	0.581276	0.466659	-0.214432	-0.283329	-0.226132	-0.21263	12
Pf3D7_10_v3	1183495	1184495	PF3D7_1028800	conservedPlasmodiumprotein,unknownfunction	10.6582	36.346	25.1152	40.52	22.8045	36.8769	17.6941	38.0733	0.293243	0.619822	0.618395	0.464738	-0.229191	-0.326042	-0.196344	-0.213892	12				0.416559
Pf3D7_10_v3	1189089	1190089	PF3D7_1029000	conservedPlasmodiumprotein,unknownfunction,pseudogene	13.5388	40.3191	25.7189	43.7463	27.3872	46.6521	24.8246	41.9055	0.335791	0.58791	0.587052	0.592395	-0.218073	-0.351699	-0.221497	-0.129988	12
Pf3D7_10_v3	1195177	1196177	PF3D7_1029200	WDrepeat-containingprotein,putative	16.4194	49.9574	30.1865	46.8632	27.4963	46.9764	19.0146	49.4206	0.328668	0.644141	0.585322	0.38475	-0.219934	-0.30649	-0.222886	-0.266465	12				0.285067
Pf3D7_10_v3	1204262	1205262	PF3D7_1029500	conservedPlasmodiumprotein,unknownfunction	16.4194	46.1315	33.4467	46.5898	23.1318	46.6521	16.9019	48.3257	0.355926	0.717897	0.495836	0.34975	-0.212812	-0.24719	-0.294698	-0.28947	12				0.575574
Pf3D7_10_v3	1228592	1229592	PF3D7_1030100	pre-mRNA-splicingfactorATP-dependentRNAhelicasePRP22,putative(PRP22)	15.2672	48.8538	33.5674	49.7614	24.6594	44.1041	22.976	42.4032	0.312508	0.674567	0.559118	0.541846	-0.224157	-0.282028	-0.243914	-0.163212	12				0.2655
Pf3D7_10_v3	1242477	1243477	PF3D7_1030400	conservedPlasmodiumprotein,unknownfunction	8.6418	35.5367	24.7529	37.9499	19.9675	34.0046	14.525	34.3903	0.24318	0.652252	0.5872	0.422357	-0.242273	-0.299969	-0.221378	-0.241748	12
Pf3D7_10_v3	1248033	1249033	PF3D7_1030700	RNAmethyltransferase,putative	19.8762	49.8838	34.4126	50.4176	26.9507	47.5787	24.0323	49.1717	0.39845	0.682551	0.566445	0.488743	-0.2017	-0.275608	-0.238034	-0.198115	12				0.330252
Pf3D7_10_v3	1255086	1256086	PF3D7_1031100	conservedPlasmodiumprotein,unknownfunction	12.9627	49.0009	28.3753	43.6916	24.7685	43.1312	18.4864	44.4437	0.26454	0.649445	0.574259	0.415951	-0.236692	-0.302225	-0.231763	-0.245958	12				0.330016
Pf3D7_10_v3	1304381	1305381	PF3D7_1032400	phosphatidylinositolN-acetylglucosaminyltransferasesubunitA,putative(PIGA)	17.8597	49.5159	32.7222	49.1052	27.4963	47.208	22.1837	50.3662	0.360686	0.666369	0.58245	0.440448	-0.211568	-0.288618	-0.22519	-0.229857	12				0.317634
Pf3D7_10_v3	1308373	1309373	PF3D7_1032600	conservedprotein,unknownfunction	15.5552	54.1511	30.911	48.0662	30.115	50.4973	22.976	50.8141	0.287255	0.643092	0.596369	0.452158	-0.230756	-0.307333	-0.21402	-0.222161	12
Pf3D7_10_v3	1320449	1321449	PF3D7_1032900	RNApolymeraseII-associatedprotein1,putative	16.4194	52.9004	31.7562	48.0116	28.6965	43.3165	16.6378	45.4888	0.310383	0.661428	0.662484	0.365756	-0.224712	-0.292592	-0.160962	-0.27895	12				0.356684
Pf3D7_10_v3	1377259	1378259	PF3D7_1034600	translationinitiationfactorIF-3,putative(IF3b)	17.8597	42.3056	31.1525	46.2617	22.1498	43.7798	22.4478	44.7921	0.422159	0.673397	0.505937	0.501155	-0.195505	-0.282968	-0.286592	-0.189956	12				0.270192
Pf3D7_10_v3	1379528	1380528	PF3D7_1034800	conservedPlasmodiumprotein,unknownfunction	14.403	43.4092	31.394	46.5351	25.5323	45.8182	17.4301	45.9865	0.331796	0.674631	0.557252	0.379026	-0.219117	-0.281977	-0.245411	-0.270228	12				0.376596
Pf3D7_10_v3	1461851	1462851	PF3D7_1037000	DNApolymerasezetacatalyticsubunit,putative	14.9791	48.2652	29.5828	45.8789	26.6234	44.9843	20.5992	47.5294	0.31035	0.644802	0.591838	0.433399	-0.224721	-0.305958	-0.217657	-0.23449	12
Pf3D7_10_v3	1495473	1496473	PF3D7_1037700	enhancerofrudimentaryhomolog,putative(ERH)	14.1149	41.6434	28.6168	41.723	21.7133	45.4939	21.6555	44.3441	0.338947	0.685876	0.477279	0.488351	-0.217249	-0.272935	-0.30959	-0.198372	12				0.361454
Pf3D7_10_v3	1555202	1556202	PF3D7_1038700	Plasmodiumexportedprotein,unknownfunction	15.8433	48.4859	31.9977	43.4182	22.9136	42.0193	13.7328	38.6705	0.326761	0.736965	0.545311	0.355123	-0.220433	-0.23186	-0.254994	-0.285938	12				0.81297
Pf3D7_11_v3	140301	141301	PF3D7_1103100	60SacidicribosomalproteinP1,putative(RPP1)	13.5388	39.5097	29.8243	48.3943	27.2781	42.2046	20.071	41.2585	0.34267	0.616277	0.64633	0.486469	-0.216276	-0.328892	-0.173926	-0.199609	12
Pf3D7_11_v3	205294	206294	PF3D7_1104700.1	RNApolymerasesubunit,putative	14.6911	38.6268	30.1865	41.0121	20.2949	39.1007	14.261	39.4668	0.380334	0.736039	0.519042	0.361342	-0.206434	-0.232605	-0.276075	-0.281851	12
Pf3D7_11_v3	205294	206294	PF3D7_1104700.2	RNApolymerasesubunit,putative	14.6911	38.6268	30.1865	41.0121	20.2949	39.1007	14.261	39.4668	0.380334	0.736039	0.519042	0.361342	-0.206434	-0.232605	-0.276075	-0.281851	12
Pf3D7_11_v3	250418	251418	PF3D7_1105800	conservedPlasmodiumprotein,unknownfunction	11.8105	41.8641	33.5674	49.5427	21.9316	41.7414	17.6941	42.652	0.282115	0.677545	0.525416	0.414848	-0.232099	-0.279634	-0.27096	-0.246683	12
Pf3D7_11_v3	258279	259279	PF3D7_1106100	apicoplastribosomalproteinS15precursor,putative	11.2343	35.9046	26.0811	37.7312	20.404	39.286	20.3351	38.8696	0.312893	0.691234	0.519371	0.523162	-0.224057	-0.268627	-0.275811	-0.175492	12				0.392751
Pf3D7_11_v3	282494	283494	PF3D7_1106700	dna2/nam7helicasefamilymember,putative	16.1314	40.0248	25.5982	40.0825	24.6594	45.2623	21.9196	43.5976	0.403035	0.638638	0.544811	0.502771	-0.200502	-0.310914	-0.255396	-0.188895	12				0.346145
Pf3D7_11_v3	389120	390120	PF3D7_1109200	pre-mRNAsplicingfactor,putative	12.9627	40.0248	28.979	39.6451	19.6402	39.1007	16.9019	41.1589	0.323867	0.73096	0.502298	0.41065	-0.221189	-0.236688	-0.289512	-0.249443	12
Pf3D7_11_v3	430976	431976	PF3D7_1110800	conservedPlasmodiumprotein,unknownfunction	11.5224	41.5698	31.394	43.3635	20.1858	39.9346	16.1096	44.9911	0.277182	0.723973	0.505471	0.358062	-0.233388	-0.242306	-0.286966	-0.284007	12
Pf3D7_11_v3	476984	477984	PF3D7_1112500	conservedprotein,unknownfunction	14.1149	51.3553	33.2052	50.7457	25.2049	43.2702	21.6555	45.4888	0.274848	0.654345	0.5825	0.476062	-0.233998	-0.298286	-0.22515	-0.206449	12				0.460212
Pf3D7_11_v3	539403	540403	PF3D7_1114100.1	rhomboidproteaseROM1	16.7075	37.7439	30.0658	44.7306	24.2229	44.3357	21.1273	43.5976	0.442654	0.672153	0.546352	0.484598	-0.190149	-0.283969	-0.254159	-0.200839	12
Pf3D7_11_v3	539403	540403	PF3D7_1114100.2	rhomboidproteaseROM1	16.7075	37.7439	30.0658	44.7306	24.2229	44.3357	21.1273	43.5976	0.442654	0.672153	0.546352	0.484598	-0.190149	-0.283969	-0.254159	-0.200839	12
Pf3D7_11_v3	582198	583198	PF3D7_1115300	cysteineproteinasefalcipain2b(FP2B)	21.8926	52.1646	29.0998	41.6683	25.0958	45.6329	19.5428	50.1173	0.419683	0.698368	0.54995	0.389941	-0.196152	-0.262892	-0.251272	-0.263054	12				0.724467
Pf3D7_11_v3	606418	607418	PF3D7_1116000	rhoptryneckprotein4(RON4)	12.3866	41.717	32.1184	47.41	23.4591	44.1504	21.6555	46.9321	0.29692	0.67746	0.531345	0.461422	-0.228231	-0.279701	-0.266202	-0.216072	12				0.312974
Pf3D7_11_v3	654371	655371	PF3D7_1117200	conservedPlasmodiumprotein,unknownfunction	17.8597	43.1149	31.2732	45.6602	22.6954	44.0578	21.3914	41.7562	0.414235	0.684912	0.515128	0.512293	-0.197575	-0.273711	-0.279216	-0.182636	12
Pf3D7_11_v3	706882	707882	PF3D7_1118600	histoneacetyltransferase(MYST)	12.9627	44.3657	29.945	45.2774	23.4591	40.9075	18.4864	45.1404	0.292178	0.661367	0.573467	0.409531	-0.22947	-0.29264	-0.232399	-0.250178	12				0.26676
Pf3D7_11_v3	712363	713363	PF3D7_1118700	myosinlightchainB(MLC-B)	12.9627	37.8175	29.7035	41.9418	24.9867	43.8261	17.9582	45.6381	0.34277	0.708208	0.570133	0.393491	-0.21625	-0.254981	-0.235075	-0.26072	12				0.290402
Pf3D7_11_v3	720492	721492	PF3D7_1119100	tRNAm(1)Gmethyltransferase,putative	18.1478	43.8507	28.7376	43.2541	25.0958	47.347	25.0887	48.3754	0.413854	0.66439	0.53004	0.518625	-0.197675	-0.29021	-0.267249	-0.178474	12
Pf3D7_11_v3	748652	749652	PF3D7_1119900	conservedPlasmodiumprotein,unknownfunction	16.9955	49.0009	33.9296	48.9958	29.133	50.173	20.8632	51.4113	0.346841	0.6925	0.580651	0.40581	-0.215186	-0.26761	-0.226634	-0.252624	12				0.31515
Pf3D7_11_v3	772039	773039	PF3D7_1120500	tRNAnucleotidyltransferase,putative	18.1478	58.4921	39.1217	58.62	33.2792	55.5934	27.2014	60.4693	0.310261	0.667378	0.598618	0.449838	-0.224744	-0.287808	-0.212215	-0.223685	12				0.423941
Pf3D7_11_v3	815822	816822	PF3D7_1121600	exportedprotein1(EXP1)	17.5717	54.4454	37.7935	56.0499	31.4243	53.4623	19.0146	58.2297	0.32274	0.674283	0.587784	0.326545	-0.221484	-0.282256	-0.220909	-0.304722	12
Pf3D7_11_v3	819573	820573	PF3D7_1121700	proteinGCN20(GCN20)	17.5717	52.8268	39.3632	58.5653	31.2061	54.4815	25.6169	53.7007	0.332629	0.672125	0.572783	0.477031	-0.2189	-0.283991	-0.232948	-0.205812	12
Pf3D7_11_v3	902870	903870	PF3D7_1123000	conservedPlasmodiumprotein,unknownfunction	18.7239	59.89	43.8308	57.8545	25.8596	56.7979	21.6555	59.026	0.312638	0.757604	0.455291	0.366881	-0.224123	-0.215267	-0.327235	-0.278211	12				0.299662
Pf3D7_11_v3	908866	909866	PF3D7_1123100	calcium-dependentproteinkinase7(CDPK7)	9.50599	38.259	29.462	40.7387	21.386	44.7527	18.4864	40.6612	0.248464	0.723194	0.477871	0.454645	-0.240892	-0.242932	-0.309115	-0.220526	12				0.336095
Pf3D7_11_v3	932864	933864	PF3D7_1123500	conservedPlasmodiumprotein,unknownfunction	13.2508	41.6434	29.462	42.762	25.4232	46.6058	20.8632	47.1312	0.318197	0.688976	0.545494	0.442662	-0.222671	-0.270443	-0.254847	-0.228402	12				0.292031
Pf3D7_11_v3	955843	956843	PF3D7_1124100	neutral-sphingomyelinaseactivationfactorprotein,putative	14.1149	45.6165	34.1711	49.7067	23.6774	43.0385	19.2787	44.7921	0.309425	0.687455	0.550145	0.430404	-0.224963	-0.271666	-0.251115	-0.236459	12
Pf3D7_11_v3	1021995	1022995	PF3D7_1126100	autophagy-relatedprotein7,putative(ATG7)	18.1478	49.8102	31.394	50.8551	29.133	48.4589	21.1273	47.4796	0.364339	0.617323	0.60119	0.444976	-0.210613	-0.328052	-0.210151	-0.226881	12				0.358478
Pf3D7_11_v3	1030179	1031179	PF3D7_1126400	largeribosomalsubunitprocessingfactor,putative	12.9627	48.8538	36.2238	48.6131	25.6414	49.6634	19.8069	50.5653	0.265337	0.745145	0.516304	0.391709	-0.236483	-0.225284	-0.278273	-0.261892	12				0.572713
Pf3D7_11_v3	1032562	1033562	PF3D7_1126500	conservedPlasmodiumprotein,unknownfunction	16.7075	55.2548	32.7222	49.7067	31.9699	51.7945	23.7683	53.5514	0.302372	0.658306	0.617245	0.443841	-0.226806	-0.295102	-0.197267	-0.227627	12
Pf3D7_11_v3	1096617	1097617	PF3D7_1128200	multiproteinbridgingfactortype1,putative(MBF1)	12.9627	43.9242	34.1711	47.9569	26.4052	47.347	19.2787	48.2759	0.295115	0.712538	0.557695	0.399344	-0.228702	-0.2515	-0.245056	-0.256873	12				0.352931
Pf3D7_11_v3	1111615	1112615	PF3D7_1128600	CCR4-NOTtranscriptioncomplexsubunit2,putative(NOT2)	16.7075	47.1615	30.911	49.652	27.4963	44.66	25.3528	45.24	0.354261	0.622553	0.615681	0.560407	-0.213247	-0.323846	-0.198522	-0.151012	12
Pf3D7_11_v3	1128274	1129274	PF3D7_1129200	26SproteasomeregulatorysubunitRPN7,putative(RPN7)	13.8269	42.8942	30.6695	45.0587	21.1678	38.9617	16.6378	40.6115	0.322349	0.680657	0.543298	0.409682	-0.221586	-0.277132	-0.25661	-0.250079	12
Pf3D7_11_v3	1203119	1204119	PF3D7_1131300	conservedPlasmodiumprotein,unknownfunction	19.012	44.9543	32.3599	50.0895	27.8236	46.7911	22.1837	46.4344	0.422918	0.646042	0.594634	0.477743	-0.195306	-0.304962	-0.215412	-0.205345	12				0.309809
Pf3D7_11_v3	1267084	1268084	PF3D7_1132600	pre-mRNA-splicingfactor38A,putative(PRP38A)	16.4194	43.5564	28.979	40.3013	23.2409	44.1967	16.3737	44.4437	0.376969	0.719059	0.525851	0.368414	-0.207313	-0.246257	-0.270611	-0.277203	12				0.32292
Pf3D7_11_v3	1287133	1288133	PF3D7_1133200	conservedPlasmodiumprotein,unknownfunction	19.3	52.7532	31.7562	50.3082	27.2781	44.6137	20.5992	44.5432	0.365855	0.631233	0.611429	0.462454	-0.210217	-0.316868	-0.201935	-0.215393	12				0.221809
Pf3D7_11_v3	1301673	1302673	PF3D7_1133700	conservedPlasmodiumprotein,unknownfunction	12.6746	36.861	27.8923	38.114	19.9675	43.1775	16.6378	43.1995	0.343849	0.731812	0.462452	0.385139	-0.215968	-0.236003	-0.321489	-0.26621	12				0.399851
Pf3D7_11_v3	1312757	1313757	PF3D7_1133900	conservedPlasmodiumprotein,unknownfunction	15.2672	42.9678	34.8956	47.8475	24.8776	46.1888	18.4864	46.0363	0.355317	0.729309	0.538607	0.401561	-0.212971	-0.238016	-0.260374	-0.255416	12				0.299139
Pf3D7_11_v3	1326247	1327247	PF3D7_1134200	conservedPlasmodiumprotein,unknownfunction	15.5552	59.4485	34.1711	50.3082	29.5694	49.8951	20.3351	47.6289	0.261658	0.679235	0.592631	0.426949	-0.237445	-0.278275	-0.21702	-0.23873	12				0.312859
Pf3D7_11_v3	1333036	1334036	PF3D7_1134300	conservedPlasmodiumprotein,unknownfunction	10.9463	43.7035	33.5674	46.5351	23.1318	44.7527	23.2401	48.2261	0.250467	0.721335	0.516881	0.481899	-0.240369	-0.244427	-0.27781	-0.202613	12				0.253997
Pf3D7_11_v3	1384615	1385615	PF3D7_1135400	conservedPlasmodiumprotein,unknownfunction	21.8926	55.2548	35.6201	48.6131	23.1318	50.034	22.1837	49.968	0.396212	0.732726	0.462322	0.443958	-0.202285	-0.235268	-0.321594	-0.22755	12				0.465451
Pf3D7_11_v3	1397006	1398006	PF3D7_1135800	conservedPlasmodiumprotein,unknownfunction	22.4687	57.7563	31.2732	46.6992	26.4052	51.0069	27.2014	52.8546	0.389026	0.669673	0.517679	0.514646	-0.204163	-0.285962	-0.277169	-0.181089	12
Pf3D7_11_v3	1464558	1465558	PF3D7_1137200	conservedPlasmodiumprotein,unknownfunction	13.5388	49.0745	34.4126	47.9569	24.0047	45.6329	20.8632	45.9367	0.275883	0.717573	0.526039	0.454173	-0.233728	-0.247451	-0.27046	-0.220836	12				0.445758
Pf3D7_11_v3	1496634	1497634	PF3D7_1138100	ubiquitin-relatedmodifier1,putative(URM1)	15.2672	47.8973	31.5147	47.4647	26.9507	46.5131	18.4864	46.1358	0.318749	0.663961	0.579422	0.400695	-0.222526	-0.290555	-0.22762	-0.255985	12				0.525314
Pf3D7_11_v3	1497708	1498708	PF3D7_1138200	conservedPlasmodiummembraneprotein,unknownfunction	15.5552	38.6268	26.3226	39.7544	22.0407	41.6024	17.6941	40.9101	0.402705	0.66213	0.529794	0.432512	-0.200588	-0.292026	-0.267447	-0.235073	12				0.579577
Pf3D7_11_v3	1591534	1592534	PF3D7_1139800	conservedPlasmodiumprotein,unknownfunction	15.2672	49.4423	29.3413	43.9103	24.4412	44.3821	16.9019	43.3488	0.308788	0.66821	0.550699	0.389905	-0.225129	-0.287139	-0.25067	-0.263078	12				0.221774
Pf3D7_11_v3	1665261	1666261	PF3D7_1141500	conservedPlasmodiumprotein,unknownfunction	12.0985	40.4662	33.2052	46.3164	24.1138	44.4284	16.3737	42.5027	0.298978	0.716921	0.542756	0.385239	-0.227693	-0.247976	-0.257044	-0.266144	12				0.60147
Pf3D7_11_v3	1695007	1696007	PF3D7_1142300	conservedPlasmodiummembraneprotein,unknownfunction	18.4359	47.8973	31.5147	48.1756	27.9327	46.2815	17.166	45.6381	0.384905	0.654163	0.603539	0.376133	-0.205239	-0.298432	-0.208266	-0.272129	12				0.421506
Pf3D7_11_v3	1739529	1740529	PF3D7_1143500	conservedPlasmodiumprotein,unknownfunction	15.8433	46.6465	29.3413	44.0744	27.3872	48.1809	24.5605	48.7736	0.339646	0.665722	0.568424	0.503561	-0.217066	-0.289139	-0.236446	-0.188375	12
Pf3D7_11_v3	1774250	1775250	PF3D7_1144800	conservedPlasmodiumprotein,unknownfunction	12.0985	46.2051	31.9977	41.9964	16.2577	38.1741	15.3173	38.2723	0.261843	0.761915	0.425883	0.400219	-0.237396	-0.211801	-0.350836	-0.256298	12
Pf3D7_11_v3	1781898	1782898	PF3D7_1145000	conservedPlasmodiumprotein,unknownfunction	16.9955	47.6766	31.2732	49.1599	26.9507	43.5018	19.2787	46.5837	0.356475	0.636153	0.619531	0.413851	-0.212668	-0.312912	-0.195433	-0.247339	12
Pf3D7_11_v3	1811942	1812942	PF3D7_1145600	conservedprotein,unknownfunction	14.1149	50.6931	29.3413	46.1523	25.7505	43.5018	17.166	43.5478	0.278438	0.635749	0.591941	0.394188	-0.23306	-0.313236	-0.217574	-0.260263	12				0.370719
Pf3D7_11_v3	1818094	1819094	PF3D7_1145900	conservedPlasmodiumprotein,unknownfunction	11.8105	38.0382	23.6662	37.4031	21.6042	36.9696	17.166	33.3452	0.310491	0.632734	0.584377	0.514797	-0.224684	-0.315661	-0.223643	-0.18099	12				0.321069
Pf3D7_11_v3	1825079	1826079	PF3D7_1146100	conservedPlasmodiumprotein,unknownfunction	13.8269	40.9812	29.8243	40.7934	19.8584	41.7414	14.525	41.8557	0.337396	0.731106	0.475748	0.347026	-0.217654	-0.236571	-0.310819	-0.291261	12
Pf3D7_11_v3	1829964	1830964	PF3D7_1146500	leucine-richrepeatprotein(LRR10)	13.8269	42.3792	28.6168	41.1215	22.6954	41.2318	15.5814	44.0455	0.326266	0.695908	0.550434	0.353757	-0.220562	-0.264869	-0.250883	-0.286836	12
Pf3D7_11_v3	1855890	1856890	PF3D7_1146900	proteinYIPF6,putative	16.9955	38.5533	30.0658	44.8946	23.4591	43.1312	23.7683	46.6335	0.440831	0.669697	0.543901	0.509683	-0.190625	-0.285943	-0.256126	-0.184351	12
Pf3D7_12_v3	157733	158733	PF3D7_1202700	conservedPlasmodiumprotein,unknownfunction	13.2508	43.2621	31.1525	42.8714	22.6954	43.8261	15.8455	43.0999	0.306291	0.72665	0.517851	0.367646	-0.225782	-0.240154	-0.277031	-0.277708	12				0.26279
Pf3D7_12_v3	176353	177353	PF3D7_1203300	conservedPlasmodiumprotein,unknownfunction	13.8269	40.3191	25.5982	38.0046	24.1138	44.2894	18.4864	43.0999	0.342937	0.673555	0.54446	0.42892	-0.216206	-0.282841	-0.255677	-0.237434	12				0.408073
Pf3D7_12_v3	250899	251899	PF3D7_1205600	conservedPlasmodiumprotein,unknownfunction	9.50599	34.9481	23.9077	35.5985	23.2409	38.0815	16.3737	40.711	0.272003	0.671593	0.610294	0.402194	-0.234741	-0.284419	-0.202845	-0.255001	12				0.321134
Pf3D7_12_v3	288802	289802	PF3D7_1206300	conservedPlasmodiumprotein,unknownfunction	19.5881	53.489	35.8616	50.6363	25.4232	50.1267	20.5992	51.4113	0.366208	0.708219	0.507179	0.400675	-0.210125	-0.254972	-0.285595	-0.255999	12				0.222509
Pf3D7_12_v3	350784	351784	PF3D7_1207600	tRNAdelta(2)-isopentenylpyrophosphatetransferase,putative(MiaA)	14.6911	46.5729	34.1711	45.3868	20.9496	48.8295	21.1273	46.6335	0.315443	0.752886	0.429036	0.45305	-0.22339	-0.21906	-0.348306	-0.221574	12				0.294162
Pf3D7_12_v3	361400	362400	PF3D7_1208100	conservedPlasmodiumprotein,unknownfunction	21.6045	50.1045	29.945	48.1209	27.169	44.3357	19.5428	44.4934	0.431189	0.622287	0.612802	0.439229	-0.193145	-0.32406	-0.200833	-0.230658	12				0.275308
Pf3D7_12_v3	376052	377052	PF3D7_1208200	cysteinerepeatmodularprotein3(CRMP3)	14.9791	48.4123	31.6355	45.5508	25.4232	44.8453	18.2223	48.674	0.309407	0.69451	0.566909	0.374374	-0.224968	-0.265993	-0.237662	-0.273285	12
Pf3D7_12_v3	401800	402800	PF3D7_1208600	mitochondrialimportinnermembranetranslocasesubunitTIM10,putative(TIM10)	14.1149	40.6869	30.7902	42.762	22.8045	43.1775	17.6941	46.0363	0.346915	0.720036	0.528157	0.384351	-0.215166	-0.245471	-0.26876	-0.266728	12				0.505041
Pf3D7_12_v3	426772	427772	PF3D7_1209200	U6snRNA-associatedSm-likeproteinLSm7,putative(LSM7)	8.92987	37.5232	25.4774	38.8795	21.386	39.7029	18.2223	39.417	0.237983	0.655291	0.538651	0.462295	-0.243631	-0.297525	-0.260339	-0.215498	12				0.299599
Pf3D7_12_v3	432380	433380	PF3D7_1209300	zincfingertranscriptionfactor,putative(KROX1)	13.8269	45.3222	30.0658	45.7149	22.368	41.973	19.8069	43.0501	0.30508	0.657681	0.532914	0.46009	-0.226098	-0.295604	-0.264943	-0.216948	12				0.280427
Pf3D7_12_v3	445125	446125	PF3D7_1209700	conservedPlasmodiumprotein,unknownfunction	14.1149	42.3792	35.0164	47.8475	22.2589	46.0962	17.4301	45.6381	0.333062	0.731833	0.482879	0.38192	-0.218786	-0.235986	-0.305096	-0.268326	12				0.498666
Pf3D7_12_v3	450839	451839	PF3D7_1209900	ABCtransporterBfamilymember7,putative(ABCB7)	14.6911	43.2621	30.3073	46.043	26.6234	44.1967	21.1273	47.6787	0.339584	0.658239	0.602384	0.443118	-0.217082	-0.295155	-0.209193	-0.228102	12
Pf3D7_12_v3	586309	587309	PF3D7_1213600	dyneinlightchain1,putative(DLC8)	16.4194	47.8973	34.5334	47.0273	24.1138	46.5131	14.261	43.0501	0.342804	0.734327	0.51843	0.331265	-0.216241	-0.233982	-0.276566	-0.301619	12				0.507307
Pf3D7_12_v3	588482	589482	PF3D7_1213700	RNApolymerasesubunit8c,putative	12.9627	49.7366	32.3599	48.0662	28.9148	46.0499	16.9019	47.3303	0.260627	0.673236	0.627901	0.357105	-0.237714	-0.283098	-0.188715	-0.284636	12				0.42444
Pf3D7_12_v3	601064	602064	PF3D7_1214000	conservedPlasmodiumprotein,unknownfunction	13.5388	47.5294	28.8583	41.8324	23.2409	43.6871	22.1837	43.7967	0.284851	0.689855	0.531985	0.506515	-0.231384	-0.269736	-0.265688	-0.186433	12
Pf3D7_12_v3	632511	633511	PF3D7_1215400	conservedPlasmodiumprotein,unknownfunction	15.8433	51.6496	32.7222	49.4333	28.151	49.2928	22.7119	47.181	0.306746	0.661947	0.571098	0.481378	-0.225663	-0.292174	-0.2343	-0.202955	12				0.231591
Pf3D7_12_v3	644039	645039	PF3D7_1216000	serine--tRNAligase,putative	18.7239	54.8133	33.9296	50.6363	25.7505	48.5516	20.8632	47.4796	0.341594	0.670065	0.530374	0.439414	-0.216557	-0.285647	-0.266981	-0.230537	12				0.4199
Pf3D7_12_v3	688371	689371	PF3D7_1217400	conservedPlasmodiumprotein,unknownfunction	15.2672	46.7201	34.5334	46.7538	21.8225	46.1888	20.071	48.674	0.32678	0.738622	0.472463	0.412356	-0.220428	-0.230528	-0.313455	-0.248321	12				0.494546
Pf3D7_12_v3	737325	738325	PF3D7_1218700	conservedPlasmodiumprotein,unknownfunction	13.8269	48.4859	38.7595	48.6677	23.4591	48.2736	14.7891	52.556	0.285174	0.796411	0.485961	0.281397	-0.2313	-0.184066	-0.302623	-0.334396	12
Pf3D7_12_v3	816409	817409	PF3D7_1220400	debranchingenzyme-associatedribonuclease,putative(DRN1)	13.5388	45.2486	28.7376	42.5433	22.1498	39.9346	15.5814	43.7967	0.299209	0.675491	0.554652	0.355767	-0.227632	-0.281285	-0.247498	-0.285516	12
Pf3D7_12_v3	819159	820159	PF3D7_1220500	ribosomebiogenesisproteinTSR3,putative(TSR3)	12.0985	40.7605	31.5147	44.2384	25.2049	46.6521	18.2223	47.0814	0.296819	0.712383	0.540274	0.387038	-0.228257	-0.251624	-0.259037	-0.264962	12				0.385778
Pf3D7_12_v3	874440	875440	PF3D7_1221900	conservedPlasmodiummembraneprotein,unknownfunction	15.2672	50.0309	29.945	49.0505	28.9148	46.7911	24.5605	49.5699	0.305155	0.610493	0.617955	0.495472	-0.226079	-0.333542	-0.196697	-0.193692	12				0.286021
Pf3D7_12_v3	880686	881686	PF3D7_1222100	conservedPlasmodiumprotein,unknownfunction	20.4523	57.0941	38.035	58.7294	30.2241	53.4623	24.5605	54.0491	0.358221	0.647631	0.565335	0.454411	-0.212212	-0.303684	-0.238925	-0.22068	12				0.389172
Pf3D7_12_v3	1084887	1085887	PF3D7_1226800	ataxin-3,putative(ATX3)	16.9955	45.9108	31.394	49.1052	27.9327	45.5402	21.1273	47.4298	0.370185	0.639321	0.613364	0.445444	-0.209086	-0.310365	-0.200382	-0.226574	12				0.290478
Pf3D7_12_v3	1104751	1105751	PF3D7_1227300	conservedPlasmodiumprotein,unknownfunction	15.8433	54.3719	40.3292	54.9016	27.6054	53.6476	16.9019	53.85	0.291388	0.734572	0.514569	0.31387	-0.229676	-0.233784	-0.279665	-0.313053	12				0.409127
Pf3D7_12_v3	1137148	1138148	PF3D7_1227800	histoneS-adenosylmethyltransferase,putative	18.4359	50.546	36.3446	51.3472	24.5503	50.1267	19.8069	50.2666	0.364735	0.70782	0.489765	0.394037	-0.21051	-0.255292	-0.29957	-0.260362	12				0.298617
Pf3D7_12_v3	1165008	1166008	PF3D7_1228700	conservedPlasmodiumprotein,unknownfunction	13.2508	46.5729	31.5147	45.4961	30.6606	51.0069	17.9582	49.0224	0.284517	0.69269	0.601107	0.366326	-0.231471	-0.267457	-0.210218	-0.278575	12
Pf3D7_12_v3	1184983	1185983	PF3D7_1228900	conservedPlasmodiumprotein,unknownfunction	16.4194	42.747	29.5828	45.4415	27.6054	50.9143	24.5605	52.556	0.384106	0.651008	0.542193	0.467321	-0.205448	-0.300968	-0.257496	-0.212195	12				0.377749
Pf3D7_12_v3	1232505	1233505	PF3D7_1229900.1	conservedPlasmodiumprotein,unknownfunction	8.92987	32.5937	27.1679	35.7079	18.6582	41.0001	13.9969	42.7515	0.273975	0.760837	0.455077	0.327401	-0.234226	-0.212667	-0.327407	-0.304159	12
Pf3D7_12_v3	1232505	1233505	PF3D7_1229900.2	conservedPlasmodiumprotein,unknownfunction	8.92987	32.5937	27.1679	35.7079	18.6582	41.0001	13.9969	42.7515	0.273975	0.760837	0.455077	0.327401	-0.234226	-0.212667	-0.327407	-0.304159	12
Pf3D7_12_v3	1296569	1297569	PF3D7_1231400	aminoacidtransporter,putative	16.1314	50.0309	34.6541	48.9412	28.151	50.4973	20.5992	47.3303	0.322429	0.708076	0.557475	0.435222	-0.221565	-0.255087	-0.245232	-0.233292	12				0.230181
Pf3D7_12_v3	1321480	1322480	PF3D7_1231900	conservedPlasmodiumprotein,unknownfunction	16.7075	46.1315	36.4653	48.7224	22.2589	49.0148	23.2401	52.8546	0.362171	0.74843	0.454126	0.439699	-0.21118	-0.222643	-0.32817	-0.23035	12				0.473549
Pf3D7_12_v3	1343763	1344763	PF3D7_1232600	conservedPlasmodiumprotein,unknownfunction	12.3866	52.091	26.9264	44.8399	28.9148	48.042	28.5219	50.8639	0.237788	0.600501	0.601865	0.560749	-0.243682	-0.341576	-0.209609	-0.150787	12				0.366967
Pf3D7_12_v3	1350783	1351783	PF3D7_1232800	conservedPlasmodiumprotein,unknownfunction	12.3866	43.6299	32.1184	44.2931	28.4783	49.3855	16.6378	51.7099	0.283902	0.725133	0.576653	0.321753	-0.231632	-0.241373	-0.229842	-0.307872	12
Pf3D7_12_v3	1435495	1436495	PF3D7_1234300	DNApolymeraseepsilonsubunitb,putative	19.5881	49.0009	32.6014	48.9958	29.3512	50.3583	22.1837	50.2169	0.39975	0.665392	0.582847	0.441758	-0.20136	-0.289404	-0.224871	-0.228996	12				0.34065
Pf3D7_12_v3	1531748	1532748	PF3D7_1236800	protein-S-isoprenylcysteineO-methyltransferase,putative	11.8105	44.8071	31.2732	46.1523	25.314	48.5516	23.5042	47.8777	0.263585	0.677609	0.521383	0.490922	-0.236941	-0.279582	-0.274196	-0.196683	12				0.251093
Pf3D7_12_v3	1548644	1549644	PF3D7_1237100	conservedPlasmodiumprotein,unknownfunction	15.8433	50.9138	30.6695	44.0197	23.1318	47.9493	24.0323	50.2666	0.311179	0.696722	0.482422	0.478097	-0.224505	-0.264215	-0.305463	-0.205112	12				0.247728
Pf3D7_12_v3	1557117	1558117	PF3D7_1237300	conservedPlasmodiumprotein,unknownfunction	14.403	54.6662	33.8089	50.6363	28.2601	49.7098	22.7119	50.8141	0.263472	0.667681	0.568502	0.446961	-0.236971	-0.287564	-0.236384	-0.225577	12
Pf3D7_12_v3	1566079	1567079	PF3D7_1237500	conservedPlasmodiumprotein,unknownfunction	13.2508	50.546	31.7562	45.5508	23.8956	46.6521	22.976	45.0907	0.262153	0.69716	0.512208	0.509551	-0.237315	-0.263863	-0.281559	-0.184438	12
Pf3D7_12_v3	1604607	1605607	PF3D7_1238700	conservedPlasmodiumprotein,unknownfunction	18.1478	51.3553	36.2238	50.8551	26.0778	47.764	21.9196	51.5606	0.353377	0.712294	0.545972	0.425123	-0.213478	-0.251695	-0.254464	-0.23993	12				0.270457
Pf3D7_12_v3	1623205	1624205	PF3D7_1239000	HDsuperfamilyphosphohydrolaseprotein	18.7239	43.7035	30.1865	48.449	27.4963	46.1425	19.5428	46.7828	0.42843	0.623057	0.5959	0.417735	-0.193866	-0.323441	-0.214397	-0.244786	12				0.251689
Pf3D7_12_v3	1755737	1756737	PF3D7_1241200	conservedPlasmodiumprotein,unknownfunction	17.2836	44.7336	34.2919	48.3943	20.0767	45.7256	22.1837	44.2446	0.386367	0.708594	0.439069	0.501388	-0.204857	-0.254671	-0.340254	-0.189804	12
Pf3D7_12_v3	1795345	1796345	PF3D7_1242400	GAS8-likeprotein,putative	14.6911	46.0579	32.1184	46.5351	23.1318	43.9651	22.1837	45.24	0.31897	0.690197	0.52614	0.490356	-0.222469	-0.269461	-0.270379	-0.197054	12				0.39623
Pf3D7_12_v3	1800062	1801062	PF3D7_1242600	proteingeranylgeranyltransferasetypeII,alphasubunit,putative	22.1806	52.1646	36.5861	50.1442	26.5143	51.9798	19.0146	49.0722	0.425204	0.729618	0.510089	0.387482	-0.194709	-0.237768	-0.28326	-0.26467	12				0.402799
Pf3D7_12_v3	1822095	1823095	PF3D7_1243500	vacuolar-sortingproteinSNF7,putative(SNF7)	13.8269	38.4061	26.2019	38.7701	21.8225	39.286	13.7328	38.6705	0.360018	0.675828	0.555478	0.355123	-0.211742	-0.281014	-0.246835	-0.285938	12
Pf3D7_12_v3	1855181	1856181	PF3D7_1244200	RNApolymeraseIItranscriptionfactorBsubunit2,putative(TFB2)	20.4523	55.5491	36.8275	57.3076	28.0419	49.6634	26.4092	51.909	0.368184	0.642629	0.564639	0.50876	-0.209609	-0.307706	-0.239483	-0.184958	12				0.334027
Pf3D7_12_v3	1907649	1908649	PF3D7_1245800	epsin,putative	7.48956	32.6673	21.4928	30.7318	12.7661	29.1402	17.9582	32.1507	0.229268	0.699367	0.438092	0.558563	-0.245909	-0.262089	-0.341038	-0.152224	12
Pf3D7_12_v3	1925142	1926142	PF3D7_1246300	conservedPlasmodiumprotein,unknownfunction	10.0821	41.5698	30.7902	43.965	19.8584	38.4058	16.9019	39.3175	0.242534	0.700334	0.517068	0.429882	-0.242442	-0.261311	-0.27766	-0.236802	12				0.412852
Pf3D7_12_v3	1938143	1939143	PF3D7_1246700	conservedPlasmodiumprotein,unknownfunction	19.3	53.4154	36.7068	54.9563	27.8236	48.0883	23.2401	48.1266	0.361319	0.667927	0.578594	0.482895	-0.211403	-0.287366	-0.228285	-0.201958	12				0.248708
Pf3D7_12_v3	2003530	2004530	PF3D7_1248900	26Sproteaseregulatorysubunit8,putative(RPT6)	21.0284	46.5729	32.3599	49.2146	26.2961	45.4476	18.2223	47.2307	0.451516	0.657526	0.578603	0.385815	-0.187833	-0.295728	-0.228278	-0.265766	12
Pf3D7_12_v3	2039352	2040352	PF3D7_1249800	THOcomplexsubunit2,putative(THO2)	12.9627	45.5429	34.1711	47.6835	22.5862	42.5753	15.3173	43.5478	0.284626	0.716623	0.5305	0.351735	-0.231443	-0.248215	-0.26688	-0.288165	12				0.266139
Pf3D7_12_v3	2043620	2044620	PF3D7_1250000	rRNA-processingprotein,putative	18.1478	43.9978	36.8275	52.6049	25.9687	49.3855	16.9019	45.9367	0.412471	0.700077	0.525837	0.367939	-0.198036	-0.261518	-0.270623	-0.277515	12
Pf3D7_12_v3	2064487	2065487	PF3D7_1250300	vacuolarproteinsorting-associatedprotein26,putative(VPS26)	18.1478	45.6165	35.6201	49.1052	25.5323	46.6984	17.6941	47.8777	0.397834	0.725383	0.546749	0.369569	-0.201861	-0.241172	-0.25384	-0.276444	12				0.399501
Pf3D7_12_v3	2088984	2089984	PF3D7_1251100	conservedPlasmodiumprotein,unknownfunction	15.5552	39.6569	30.1865	47.0819	23.35	40.3515	16.1096	40.711	0.392244	0.641149	0.578665	0.395706	-0.203321	-0.308896	-0.228228	-0.259264	12
Pf3D7_12_v3	2102617	2103617	PF3D7_1251600	conservedPlasmodiumprotein,unknownfunction	15.5552	37.1553	26.0811	38.4421	19.6402	37.1549	17.166	37.5756	0.418654	0.678451	0.528603	0.456839	-0.196421	-0.278905	-0.268402	-0.219084	12				0.340771
Pf3D7_12_v3	2159073	2160073	PF3D7_1252800	Plasmodiumexportedprotein(PHISTb),unknownfunction	27.9418	54.2983	36.5861	54.9563	28.151	53.6013	22.7119	49.122	0.514598	0.665731	0.525192	0.462357	-0.17135	-0.289132	-0.271139	-0.215457	12	phist
Pf3D7_13_v3	143595	144595	PF3D7_1302600	deoxyhypusinehydroxylase(DOHH)	15.5552	41.4963	29.945	45.168	23.6774	43.9188	20.071	45.9367	0.374858	0.662969	0.539118	0.436927	-0.207865	-0.291352	-0.259964	-0.232171	12
Pf3D7_13_v3	162417	163417	PF3D7_1303300	conservedPlasmodiumprotein,unknownfunction	14.9791	52.1646	31.6355	48.7771	27.8236	48.5516	28.5219	48.674	0.287151	0.648573	0.573073	0.585978	-0.230783	-0.302927	-0.232715	-0.134205	12				0.666929
Pf3D7_13_v3	246812	247812	PF3D7_1305000	conservedPlasmodiumprotein,unknownfunction	19.3	57.3149	32.7222	50.3629	31.6426	51.5165	23.2401	51.7099	0.336736	0.649728	0.614223	0.449432	-0.217826	-0.301998	-0.199692	-0.223952	12				0.311105
Pf3D7_13_v3	321517	322517	PF3D7_1306800	RED-likeprotein,putative	13.5388	50.3988	34.1711	49.2693	24.332	46.9764	21.1273	51.6104	0.268633	0.693558	0.517962	0.409361	-0.235622	-0.266759	-0.276942	-0.250289	12
Pf3D7_13_v3	371760	372760	PF3D7_1308300	40SribosomalproteinS27(RPS27)	11.2343	41.4227	26.4434	40.9028	21.386	37.2012	23.5042	50.9136	0.271211	0.646494	0.574874	0.461649	-0.234948	-0.304598	-0.23127	-0.215923	12				0.478228
Pf3D7_13_v3	493953	494953	PF3D7_1311600	conservedPlasmodiumprotein,unknownfunction	10.6582	51.7232	31.6355	47.3007	24.4412	44.5674	18.7505	41.4575	0.206062	0.668817	0.54841	0.452282	-0.251972	-0.286651	-0.252507	-0.222079	12				0.336208
Pf3D7_13_v3	517607	518607	PF3D7_1312200	conservedPlasmodiumprotein,unknownfunction	11.5224	37.6704	28.0131	41.5043	18.0035	35.5334	20.071	39.8152	0.305874	0.674945	0.506664	0.504104	-0.225891	-0.281724	-0.286008	-0.188018	12				0.322954
Pf3D7_13_v3	598698	599698	PF3D7_1313800	conservedPlasmodiummembraneprotein,unknownfunction	16.9955	50.9138	30.5487	45.7696	25.7505	48.4126	27.4655	50.7643	0.333809	0.667445	0.531897	0.54104	-0.218591	-0.287754	-0.265759	-0.163742	12				0.267398
Pf3D7_13_v3	731793	732793	PF3D7_1317300	conservedPlasmodiumprotein,unknownfunction	13.5388	42.8206	32.3599	43.8557	21.2769	45.1696	23.2401	45.6381	0.316175	0.737872	0.471045	0.509226	-0.223199	-0.231131	-0.314593	-0.184652	12
Pf3D7_13_v3	738453	739453	PF3D7_1317700	conservedPlasmodiumprotein,unknownfunction	16.7075	55.3283	38.518	49.9801	25.4232	54.5742	17.166	53.1532	0.30197	0.770667	0.465846	0.322953	-0.226911	-0.204765	-0.318765	-0.307083	12				0.462435
Pf3D7_13_v3	744350	745350	PF3D7_1317900	smallribosomalsubunitnuclearexportprotein,putative	17.8597	49.6631	31.6355	48.9412	31.097	51.4239	19.2787	47.828	0.359617	0.646398	0.604719	0.403084	-0.211847	-0.304675	-0.207319	-0.254415	12				0.291816
Pf3D7_13_v3	765640	766640	PF3D7_1318500	conservedPlasmodiumprotein,unknownfunction	14.9791	51.2081	30.911	45.4961	24.4412	49.6171	25.6169	47.9275	0.292514	0.679421	0.492596	0.534493	-0.229382	-0.278125	-0.297298	-0.168045	12				0.323409
Pf3D7_13_v3	801212	802212	PF3D7_1319400	conservedPlasmodiumprotein,unknownfunction	14.6911	47.8237	32.1184	45.8789	23.2409	47.3934	20.8632	47.4796	0.307193	0.700069	0.490383	0.439414	-0.225546	-0.261524	-0.299074	-0.230537	12				0.321514
Pf3D7_13_v3	842250	843250	PF3D7_1320400	typeIsignalpeptidase(SPB)	16.4194	50.7667	34.6541	56.214	30.6606	49.2465	22.1837	50.3662	0.323429	0.616467	0.622594	0.440448	-0.221304	-0.328739	-0.192974	-0.229857	12
Pf3D7_13_v3	930814	931814	PF3D7_1322200	conservedPlasmodiumprotein,unknownfunction	12.9627	44.2921	32.7222	48.0662	23.35	44.0114	19.0146	40.8603	0.292664	0.680774	0.530544	0.465356	-0.229343	-0.277038	-0.266845	-0.213486	12				0.324628
Pf3D7_13_v3	960713	961713	PF3D7_1322900	conservedPlasmodiumprotein,unknownfunction	15.5552	38.9211	28.6168	43.965	28.2601	46.8374	23.2401	46.7828	0.39966	0.6509	0.603366	0.496766	-0.201384	-0.301056	-0.208405	-0.192841	12				0.653948
Pf3D7_13_v3	1018803	1019803	PF3D7_1324300	conservedPlasmodiummembraneprotein,unknownfunction	17.5717	51.576	34.7749	51.6753	27.9327	49.2465	24.0323	51.8593	0.340695	0.67295	0.567202	0.463414	-0.216792	-0.283328	-0.237427	-0.214763	12				0.361387
Pf3D7_13_v3	1027992	1028992	PF3D7_1324600	conservedPlasmodiumprotein,unknownfunction	15.5552	41.717	29.7035	45.9336	29.6785	50.6363	26.9374	48.9229	0.372874	0.646662	0.586111	0.550609	-0.208383	-0.304463	-0.222252	-0.157452	12
Pf3D7_13_v3	1042588	1043588	PF3D7_1325000	U6snRNA-associatedSm-likeproteinLSm6,putative(LSM6)	17.2836	44.145	34.7749	48.0116	22.9136	44.2894	21.1273	46.7331	0.391519	0.724302	0.517361	0.452084	-0.203511	-0.242041	-0.277424	-0.222209	12				0.564412
Pf3D7_13_v3	1087084	1088084	PF3D7_1326100	WDrepeat-containingprotein,putative	15.2672	51.6496	35.8616	47.8475	22.9136	52.5357	22.7119	52.0583	0.295592	0.749498	0.436153	0.436278	-0.228578	-0.221784	-0.342594	-0.232598	12				0.422951
Pf3D7_13_v3	1107375	1108375	PF3D7_1326600	conservedPlasmodiumprotein,unknownfunction	16.1314	54.519	37.1898	53.2064	29.5694	52.5821	21.9196	54.5468	0.295886	0.698972	0.562347	0.401849	-0.228501	-0.262406	-0.241323	-0.255227	12				0.181279
Pf3D7_13_v3	1124780	1125780	PF3D7_1326700	conservedPlasmodiumprotein,unknownfunction	13.2508	49.8102	30.6695	48.3943	29.133	46.4205	23.2401	45.9865	0.266026	0.633742	0.627589	0.505368	-0.236303	-0.31485	-0.188966	-0.187188	12				0.450929
Pf3D7_13_v3	1160776	1161776	PF3D7_1327700	regulatorofnonsensetranscripts3B,putative(UPF3B)	17.2836	45.1014	33.8089	49.1052	26.1869	47.9956	20.8632	43.7469	0.383216	0.688499	0.54561	0.476907	-0.205681	-0.270826	-0.254754	-0.205894	12				0.535762
Pf3D7_13_v3	1164807	1165807	PF3D7_1327900	conservedPlasmodiumprotein,unknownfunction	14.403	54.8869	36.5861	52.6049	28.0419	52.1651	24.5605	51.8593	0.262412	0.695488	0.537561	0.473599	-0.237248	-0.265207	-0.261214	-0.208068	12
Pf3D7_13_v3	1186119	1187119	PF3D7_1328200	conservedPlasmodiumprotein,unknownfunction	15.5552	50.1045	35.0164	49.9801	27.2781	51.3312	19.5428	51.063	0.310455	0.700607	0.531414	0.382719	-0.224694	-0.261092	-0.266147	-0.2678	12				0.219035
Pf3D7_13_v3	1273948	1274948	PF3D7_1330100	conservedPlasmodiumprotein,unknownfunction	17.2836	53.3418	40.0877	57.3623	30.9879	55.0375	24.8246	55.0445	0.324016	0.698851	0.563032	0.450991	-0.22115	-0.262504	-0.240773	-0.222927	12				0.390375
Pf3D7_13_v3	1289618	1290618	PF3D7_1330700	GPItransamidasesubunitPIG-U,putative	15.8433	51.4289	36.2238	50.527	24.5503	50.1267	22.4478	49.8685	0.308062	0.71692	0.489765	0.45014	-0.225319	-0.247977	-0.29957	-0.223487	12				0.224737
Pf3D7_13_v3	1306154	1307154	PF3D7_1331200	conservedPlasmodiumprotein,unknownfunction	11.8105	40.3926	34.1711	48.5037	23.4591	45.1696	19.2787	45.1404	0.292393	0.704505	0.519356	0.427083	-0.229414	-0.257958	-0.275823	-0.238642	12				0.3292
Pf3D7_13_v3	1308677	1309677	PF3D7_1331300	signalpeptidase21kDasubunit(SP21)	12.0985	41.202	29.5828	42.1058	26.6234	43.8261	15.0532	46.6833	0.293639	0.702583	0.607478	0.322454	-0.229088	-0.259504	-0.205105	-0.307411	12				0.504314
Pf3D7_13_v3	1339193	1340193	PF3D7_1332400	nucleotidyltransferase,putative	15.8433	41.6434	31.9977	43.2541	19.9675	44.3357	17.9582	49.0224	0.380452	0.739761	0.450371	0.366326	-0.206403	-0.229612	-0.331184	-0.278575	12				0.357826
Pf3D7_13_v3	1384558	1385558	PF3D7_1333900	conservedPlasmodiumprotein,unknownfunction	12.9627	45.9108	32.3599	46.5351	25.6414	49.6634	22.4478	47.0317	0.282345	0.695387	0.516304	0.477291	-0.232039	-0.265289	-0.278273	-0.205642	12				0.261584
Pf3D7_13_v3	1395065	1396065	PF3D7_1334100	conservedPlasmodiumprotein,unknownfunction	17.5717	51.7967	32.1184	50.8551	28.8056	46.2815	18.4864	47.2307	0.339244	0.631567	0.6224	0.391406	-0.217171	-0.316599	-0.19313	-0.262091	12
Pf3D7_13_v3	1438352	1439352	PF3D7_1335300	reticulocytebindingprotein2homologueb(RH2b)	4.3209	7.79894	5.91656	8.63989	4.14627	8.57065	5.54593	10.551	0.554037	0.684796	0.483775	0.525631	-0.161044	-0.273804	-0.304377	-0.173869	12				0.886545
Pf3D7_13_v3	1552603	1553603	PF3D7_1338400	conservedPlasmodiumprotein,unknownfunction	16.7075	38.7004	31.6355	44.1838	22.368	41.9267	19.0146	42.7018	0.431714	0.715998	0.533503	0.445288	-0.193008	-0.248718	-0.264471	-0.226676	12				0.377631
Pf3D7_13_v3	1595820	1596820	PF3D7_1339700	conservedPlasmodiumprotein,unknownfunction	15.2672	49.2952	33.5674	47.5194	27.0598	47.903	20.3351	47.8777	0.30971	0.706394	0.564887	0.42473	-0.224888	-0.256439	-0.239284	-0.240188	12				0.221974
Pf3D7_13_v3	1597118	1598118	PF3D7_1339800	mitotic-spindleorganizingprotein1,putative	9.21793	37.4496	30.6695	43.4182	22.5862	44.0578	17.6941	44.3441	0.246142	0.706374	0.512649	0.399018	-0.241499	-0.256455	-0.281205	-0.257088	12				0.412695
Pf3D7_13_v3	1606823	1607823	PF3D7_1340300	nucleolarcomplexprotein2,putative	18.7239	48.5595	32.9637	49.652	28.2601	48.5979	22.976	50.3164	0.385587	0.663895	0.581509	0.45663	-0.205061	-0.290608	-0.225946	-0.219221	12				0.295376
Pf3D7_13_v3	1677417	1678417	PF3D7_1342700	transcriptionactivator,putative	12.9627	40.0248	34.5334	47.6288	24.6594	48.042	21.1273	47.5791	0.323867	0.725053	0.513288	0.444046	-0.221189	-0.241438	-0.280693	-0.227493	12				0.387491
Pf3D7_13_v3	1719819	1720819	PF3D7_1343500	conservedPlasmodiumprotein,unknownfunction	15.5552	52.9004	33.0844	47.0273	28.6965	49.9414	19.5428	47.828	0.294047	0.703515	0.574603	0.408606	-0.228981	-0.258754	-0.231487	-0.250786	12
Pf3D7_13_v3	1806659	1807659	PF3D7_1345000	conservedPlasmodiumprotein,unknownfunction	7.2015	39.1419	26.5641	39.5357	23.7865	41.0001	21.1273	41.0096	0.183984	0.671902	0.580157	0.515179	-0.257741	-0.284171	-0.22703	-0.180739	12				0.499177
Pf3D7_13_v3	1902223	1903223	PF3D7_1347600	conservedPlasmodiumprotein,unknownfunction	10.9463	42.1584	31.0317	43.8557	20.404	43.4555	20.071	40.1635	0.259647	0.707586	0.469538	0.499732	-0.23797	-0.25548	-0.315803	-0.190892	12
Pf3D7_13_v3	1911007	1912007	PF3D7_1347800	leucine-richrepeatprotein(LRR4.1)	12.6746	51.4289	34.6541	50.1989	25.0958	45.9109	21.9196	46.7331	0.246449	0.690336	0.54662	0.469038	-0.241419	-0.26935	-0.253944	-0.211066	12
Pf3D7_13_v3	1923499	1924499	PF3D7_1348000	conservedPlasmodiumprotein,unknownfunction	14.1149	36.7875	27.4094	41.5043	21.7133	39.9809	22.1837	42.8013	0.383687	0.660399	0.543092	0.518295	-0.205558	-0.293419	-0.256775	-0.178691	12
Pf3D7_13_v3	1924549	1925549	PF3D7_1348100	GTPase,putative	7.77762	33.6973	24.9944	35.3251	17.6762	36.1357	15.5814	38.5212	0.230808	0.707554	0.489162	0.404489	-0.245506	-0.255507	-0.300054	-0.253492	12				0.423006
Pf3D7_13_v3	1949900	1950900	PF3D7_1348500	TBCdomainprotein,putative	12.9627	44.145	28.3753	43.7463	20.2949	42.5289	26.1451	41.9552	0.293639	0.648633	0.477203	0.623167	-0.229088	-0.302878	-0.309652	-0.109762	12
Pf3D7_13_v3	1957858	1958858	PF3D7_1348700	WDrepeat-containingprotein16,putative(WDR16)	11.5224	51.061	32.9637	45.1134	23.8956	43.0849	15.5814	44.9911	0.22566	0.730685	0.554617	0.346322	-0.246851	-0.236909	-0.247527	-0.291723	12
Pf3D7_13_v3	2002489	2003489	PF3D7_1349900	conservedPlasmodiumprotein,unknownfunction	19.5881	49.7366	36.3446	48.5037	24.0047	47.486	17.166	52.2574	0.393837	0.749316	0.505511	0.328489	-0.202905	-0.22193	-0.286934	-0.303444	12				0.4336
Pf3D7_13_v3	2012299	2013299	PF3D7_1350400	ubiquitin-activatingenzymeE1,putative	11.2343	40.5398	25.4774	35.4892	19.2038	38.4984	17.166	37.7746	0.277118	0.717892	0.498821	0.454432	-0.233405	-0.247195	-0.292303	-0.220666	12				0.505709
Pf3D7_13_v3	2041055	2042055	PF3D7_1351100	conservedprotein,unknownfunction	11.8105	43.7771	29.2205	41.6137	23.1318	40.1199	17.6941	42.2538	0.269787	0.702185	0.576567	0.418758	-0.235321	-0.259823	-0.229911	-0.244114	12
Pf3D7_13_v3	2068817	2069817	PF3D7_1352000	conservedPlasmodiumprotein,unknownfunction	14.1149	45.69	32.4807	44.6212	23.35	50.7753	21.6555	48.2759	0.308928	0.727921	0.459869	0.448578	-0.225093	-0.239132	-0.323562	-0.224514	12				0.192954
Pf3D7_13_v3	2098869	2099869	PF3D7_1352600	proteinkinase,putative	20.7403	61.8029	37.069	52.8783	28.4783	51.2386	22.1837	49.3708	0.335588	0.701025	0.555798	0.449328	-0.218126	-0.260756	-0.246579	-0.22402	12
Pf3D7_13_v3	2100985	2101985	PF3D7_1352700	P-loopcontainingnucleosidetriphosphatehydrolase,putative	13.2508	51.3553	27.4094	46.1523	30.8788	47.8566	21.9196	47.2805	0.258022	0.59389	0.645236	0.463608	-0.238395	-0.346891	-0.174804	-0.214635	12				0.275186
Pf3D7_13_v3	2109852	2110852	PF3D7_1352800	vacuolarfusionproteinMON1,putative	13.5388	55.4755	33.9296	48.6131	26.0778	47.486	15.5814	47.828	0.24405	0.697952	0.549168	0.32578	-0.242046	-0.263227	-0.251899	-0.305225	12				0.405577
Pf3D7_13_v3	2143625	2144625	PF3D7_1353500	RNApolymeraseIItranscriptionfactorBsubunit4,putative(TFB4)	14.403	52.1646	36.2238	51.4019	24.1138	45.1233	17.9582	44.3939	0.276107	0.704717	0.534398	0.40452	-0.233669	-0.257787	-0.263752	-0.253472	12
Pf3D7_13_v3	2226540	2227540	PF3D7_1356100	conservedPlasmodiumprotein,unknownfunction	15.2672	46.4994	34.6541	46.6992	26.0778	47.486	16.6378	50.3662	0.328331	0.742071	0.549168	0.330337	-0.220023	-0.227756	-0.251899	-0.30223	12				0.267008
Pf3D7_13_v3	2231383	2232383	PF3D7_1356300	ubiquitin-conjugatingenzyme,putative	7.77762	34.0652	25.1152	37.2937	21.8225	39.2397	19.0146	40.9599	0.228316	0.673444	0.556133	0.464225	-0.246157	-0.282931	-0.246309	-0.21423	12				0.431726
Pf3D7_13_v3	2244689	2245689	PF3D7_1356700	DnaJprotein,putative	15.2672	51.061	35.0164	52.6596	28.9148	47.486	18.2223	48.2759	0.298999	0.664958	0.608912	0.377462	-0.227687	-0.289754	-0.203954	-0.271256	12				0.376833
Pf3D7_13_v3	2303694	2304694	PF3D7_1358000	patatin-likephospholipase,putative	14.9791	43.4092	28.979	45.7149	23.1318	41.5561	19.8069	42.2041	0.345067	0.633907	0.55664	0.469312	-0.215649	-0.314718	-0.245902	-0.210886	12				0.432152
Pf3D7_13_v3	2308535	2309535	PF3D7_1358200	conservedPlasmodiumprotein,unknownfunction	15.2672	60.1107	37.7935	53.3158	27.3872	49.7098	20.5992	48.7238	0.253985	0.708861	0.550942	0.422775	-0.23945	-0.254456	-0.250476	-0.241473	12				0.450761
Pf3D7_13_v3	2334415	2335415	PF3D7_1358900	GTP-bindingprotein,putative	12.9627	44.4393	34.6541	48.0116	23.8956	46.2815	20.5992	43.299	0.291695	0.721786	0.51631	0.475743	-0.229596	-0.244064	-0.278268	-0.206659	12				0.498642
Pf3D7_13_v3	2353181	2354181	PF3D7_1359300	exosomecomplexexonucleaseRRP44(DIS3)	13.2508	47.6766	29.945	46.5351	22.6954	40.4442	20.8632	42.8511	0.277931	0.643493	0.561153	0.486877	-0.233192	-0.307011	-0.242281	-0.199341	12				0.31061
Pf3D7_13_v3	2461569	2462569	PF3D7_1361300	conservedPlasmodiumprotein,unknownfunction	16.4194	46.5729	27.4094	42.2699	25.2049	40.2589	17.9582	39.0189	0.352553	0.648438	0.62607	0.460244	-0.213693	-0.303035	-0.190185	-0.216846	12
Pf3D7_13_v3	2517987	2518987	PF3D7_1362800	conservedPlasmodiumprotein,unknownfunction	18.1478	45.7636	35.7408	49.1599	22.4771	47.764	20.071	44.0455	0.396555	0.727032	0.470587	0.455688	-0.202195	-0.239847	-0.314961	-0.219841	12				0.184357
Pf3D7_13_v3	2531701	2532701	PF3D7_1363000	conservedPlasmodiumprotein,unknownfunction	12.6746	37.9647	31.877	44.4025	20.2949	41.5561	18.2223	36.7295	0.333852	0.71791	0.488374	0.496122	-0.21858	-0.24718	-0.300687	-0.193265	12
Pf3D7_13_v3	2576786	2577786	PF3D7_1364200	conservedPlasmodiumprotein,unknownfunction	15.5552	44.8071	32.7222	45.2227	23.4591	45.4939	20.071	45.4391	0.347159	0.723579	0.515654	0.441712	-0.215103	-0.242623	-0.278794	-0.229026	12				0.410144
Pf3D7_13_v3	2582114	2583114	PF3D7_1364300	pre-mRNA-splicingfactorATP-dependentRNAhelicasePRP16(PRP16)	11.8105	47.8237	30.7902	44.1838	23.2409	41.695	19.0146	44.3939	0.246959	0.696866	0.557403	0.428316	-0.241286	-0.264099	-0.245291	-0.237831	12				0.458288
Pf3D7_13_v3	2607550	2608550	PF3D7_1364900	ferrochelatase(FC)	9.79405	39.6569	26.3226	38.3874	19.422	37.9425	20.3351	38.2226	0.24697	0.685709	0.51188	0.532018	-0.241283	-0.273069	-0.281823	-0.169672	12
Pf3D7_13_v3	2608198	2609198	PF3D7_1365000	conservedPlasmodiumprotein,unknownfunction	16.4194	51.5024	36.4653	50.9644	24.332	46.7448	20.3351	45.0907	0.318808	0.715505	0.520528	0.450982	-0.222511	-0.249114	-0.274882	-0.222934	12				0.470742
Pf3D7_13_v3	2679925	2680925	PF3D7_1367000	suppressorofkinetochoreprotein1,putative(SKP1)	10.6582	34.8745	27.0471	37.3484	17.8944	38.0815	16.9019	37.5756	0.305616	0.724184	0.469897	0.449811	-0.225958	-0.242137	-0.315514	-0.223704	12				0.42254
Pf3D7_13_v3	2749095	2750095	PF3D7_1369200	conservedPlasmodiumprotein,unknownfunction	17.5717	49.0009	34.6541	49.488	26.0778	50.729	20.8632	52.3569	0.3586	0.700253	0.514061	0.39848	-0.212113	-0.261377	-0.280073	-0.257441	12
Pf3D7_13_v3	2776384	2777384	PF3D7_1369600	conservedPlasmodiumprotein,unknownfunction	17.8597	47.3087	34.4126	50.9097	26.6234	48.5516	16.9019	42.9506	0.377514	0.675954	0.548353	0.39352	-0.207171	-0.280913	-0.252553	-0.260702	12
Pf3D7_14_v3	76293	77293	PF3D7_1401900	conservedPlasmodiumprotein,unknownfunction	10.0821	25.6776	23.9077	35.1611	20.9496	39.0544	14.261	36.9783	0.392642	0.679947	0.536421	0.385659	-0.203218	-0.277702	-0.262129	-0.265868	12
Pf3D7_14_v3	109614	110614	PF3D7_1403000	conservedPlasmodiumprotein,unknownfunction	11.5224	38.3325	23.4247	37.6218	21.2769	37.6182	18.7505	35.0871	0.300591	0.622636	0.565601	0.534399	-0.227271	-0.323779	-0.238711	-0.168107	12				0.367296
Pf3D7_14_v3	118511	119511	PF3D7_1403100	conservedPlasmodiumprotein,unknownfunction	14.6911	43.7771	29.945	45.7696	22.2589	40.5368	19.0146	41.7562	0.335589	0.654255	0.549104	0.455372	-0.218126	-0.298358	-0.251951	-0.220048	12				0.261036
Pf3D7_14_v3	152639	153639	PF3D7_1404500	rRNAbiogenesisproteinRRP5,putative(RRP5)	13.2508	43.3356	28.2546	42.3792	23.1318	42.0657	19.8069	40.711	0.305772	0.666709	0.549897	0.486525	-0.225917	-0.288345	-0.251314	-0.199573	12				0.339107
Pf3D7_14_v3	205059	206059	PF3D7_1405900	RNA-bindingprotein,putative	10.0821	41.9377	27.4094	39.6998	18.5491	38.3594	19.8069	42.2538	0.240407	0.690417	0.483561	0.46876	-0.242998	-0.269285	-0.304549	-0.211249	12				0.377884
Pf3D7_14_v3	227910	228910	PF3D7_1406300	glycerophosphodiesterphosphodiesterase(GDPD)	14.403	45.0279	29.0998	47.5194	27.9327	47.486	25.881	45.6381	0.319868	0.612377	0.58823	0.567092	-0.222234	-0.332027	-0.220551	-0.146618	12				0.449812
Pf3D7_14_v3	239247	240247	PF3D7_1406600	ATP-dependentClpprotease,putative(ClpC)	13.5388	46.7937	35.1371	51.73	26.6234	48.7832	25.881	49.5201	0.28933	0.67924	0.545749	0.522636	-0.230214	-0.27827	-0.254642	-0.175838	12				0.218767
Pf3D7_14_v3	261599	262599	PF3D7_1407200	conservedPlasmodiumprotein,unknownfunction	15.2672	43.2621	32.8429	45.2227	23.0227	46.2352	21.9196	46.5837	0.3529	0.726248	0.497947	0.470542	-0.213602	-0.240477	-0.293004	-0.210077	12				0.319329
Pf3D7_14_v3	268192	269192	PF3D7_1407400	conservedPlasmodiumprotein,unknownfunction	12.6746	45.5429	31.0317	45.7149	26.8416	44.4747	15.5814	43.2492	0.2783	0.678809	0.603525	0.36027	-0.233096	-0.278617	-0.208277	-0.282555	12				0.526026
Pf3D7_14_v3	361039	362039	PF3D7_1409200.1	conservedPlasmodiumprotein,unknownfunction	12.6746	51.1346	33.8089	50.0895	25.4232	42.9459	13.9969	46.8326	0.247867	0.67497	0.591982	0.298871	-0.241048	-0.281704	-0.217541	-0.322911	12
Pf3D7_14_v3	361039	362039	PF3D7_1409200.2	conservedPlasmodiumprotein,unknownfunction	12.6746	51.1346	33.8089	50.0895	25.4232	42.9459	13.9969	46.8326	0.247867	0.67497	0.591982	0.298871	-0.241048	-0.281704	-0.217541	-0.322911	12
Pf3D7_14_v3	458296	459296	PF3D7_1411300	conservedPlasmodiumprotein,unknownfunction	16.1314	54.8869	35.3786	49.7067	26.4052	51.4239	19.2787	51.8593	0.293903	0.711747	0.513481	0.37175	-0.229019	-0.252135	-0.280538	-0.27501	12				0.395768
Pf3D7_14_v3	478387	479387	PF3D7_1411800	conservedPlasmodiumprotein,unknownfunction	14.1149	48.7802	35.0164	50.2536	23.6774	47.6713	21.9196	45.7874	0.289357	0.696794	0.49668	0.478726	-0.230207	-0.264158	-0.29402	-0.204699	12				0.369836
Pf3D7_14_v3	489880	490880	PF3D7_1412200	conservedPlasmodiumprotein,unknownfunction	7.48956	45.9843	25.1152	39.3717	23.5683	39.9346	17.4301	41.5571	0.162872	0.6379	0.590172	0.419425	-0.263258	-0.311508	-0.218993	-0.243675	12				0.478084
Pf3D7_14_v3	503845	504845	PF3D7_1412400	conservedPlasmodiumprotein,unknownfunction	10.9463	28.032	24.27	34.2862	18.44	37.9425	16.9019	37.3765	0.390493	0.707865	0.485999	0.452207	-0.203779	-0.255257	-0.302593	-0.222129	12				0.295807
Pf3D7_14_v3	538369	539369	PF3D7_1413600	conservedPlasmodiumprotein,unknownfunction	16.7075	54.7397	36.1031	53.0424	24.332	45.7719	23.2401	46.8824	0.305217	0.680646	0.531593	0.495711	-0.226062	-0.27714	-0.266003	-0.193535	12
Pf3D7_14_v3	555272	556272	PF3D7_1414000	26SproteasomeregulatorysubunitRPN13,putative(RPN13)	7.77762	36.7875	26.4434	37.5671	18.44	34.2826	13.9969	35.1867	0.21142	0.703898	0.537882	0.39779	-0.250572	-0.258446	-0.260956	-0.257895	12				0.628252
Pf3D7_14_v3	587029	588029	PF3D7_1414500	atypicalproteinkinase,ABC-1family,putative(ABCk2)	14.1149	39.0683	31.1525	46.2617	23.6774	43.4092	22.7119	43.4981	0.361288	0.673397	0.545447	0.522135	-0.211411	-0.282968	-0.254885	-0.176167	12				0.276396
Pf3D7_14_v3	608705	609705	PF3D7_1415100	conservedPlasmodiumprotein,unknownfunction	19.3	58.7864	35.4993	52.0581	28.4783	48.7832	20.5992	51.7099	0.328307	0.681917	0.583773	0.398361	-0.220029	-0.276118	-0.224129	-0.25752	12				0.51993
Pf3D7_14_v3	642235	643235	PF3D7_1415900	zincfingerprotein,putative	14.6911	42.6735	30.0658	46.5351	24.332	40.4905	17.166	44.8916	0.344268	0.646089	0.600931	0.382388	-0.215858	-0.304924	-0.210359	-0.268018	12
Pf3D7_14_v3	694085	695085	PF3D7_1417200	NOTfamilyprotein,putative	16.4194	43.0413	27.8923	41.9418	22.6954	42.251	21.6555	39.2179	0.38148	0.665024	0.537157	0.552184	-0.206134	-0.2897	-0.261538	-0.156417	12				0.334706
Pf3D7_14_v3	714208	715208	PF3D7_1417400	rapguaninenucleotideexchangefactor,putative,pseudogene(EPAC)	17.5717	54.8869	33.4467	49.7067	22.9136	45.1233	21.6555	43.9958	0.320144	0.672881	0.5078	0.492217	-0.222162	-0.283383	-0.285097	-0.195831	12				0.167985
Pf3D7_14_v3	760922	761922	PF3D7_1418000	ubiquitinfusiondegradationproteinUFD1,putative(UFD1)	16.4194	45.3222	31.5147	44.6759	23.1318	43.5482	18.2223	43.3985	0.362282	0.705407	0.531177	0.419883	-0.211151	-0.257233	-0.266337	-0.243374	12
Pf3D7_14_v3	789958	790958	PF3D7_1419000	conservedPlasmodiumprotein,unknownfunction	13.2508	47.7501	30.428	46.6992	26.7325	43.5945	20.5992	44.8916	0.277503	0.651574	0.613208	0.458865	-0.233304	-0.300513	-0.200507	-0.217752	12				0.337079
Pf3D7_14_v3	810869	811869	PF3D7_1419400	conservedPlasmodiummembraneprotein,unknownfunction	15.5552	49.2216	33.5674	49.9255	28.3692	49.2465	25.6169	50.0178	0.316024	0.67235	0.576065	0.512156	-0.223239	-0.28381	-0.230314	-0.182726	12				0.337605
Pf3D7_14_v3	830273	831273	PF3D7_1420000	splicingfactor3Bsubunit4,putative(SF3B4)	6.91344	39.5097	31.9977	46.0977	22.8045	42.9922	18.2223	41.7064	0.174981	0.694128	0.530433	0.436919	-0.260094	-0.266301	-0.266934	-0.232177	12				0.544971
Pf3D7_14_v3	880950	881950	PF3D7_1421300	conservedPlasmodiumprotein,unknownfunction	11.2343	31.9315	25.1152	32.3723	14.8393	34.9775	11.62	34.3903	0.351825	0.775824	0.424253	0.337886	-0.213883	-0.200618	-0.352144	-0.297268	12				0.310989
Pf3D7_14_v3	975043	976043	PF3D7_1424100	60SribosomalproteinL5,putative	12.6746	38.9211	27.4094	39.3717	21.386	43.4092	18.7505	43.7469	0.325649	0.69617	0.492661	0.428613	-0.220724	-0.264659	-0.297246	-0.237636	12
Pf3D7_14_v3	1013765	1014765	PF3D7_1425900	conservedPlasmodiumprotein,unknownfunction	12.9627	40.6869	30.911	45.7696	24.2229	46.5595	20.3351	47.6787	0.318596	0.675361	0.520257	0.426503	-0.222566	-0.281389	-0.2751	-0.239023	12				0.465898
Pf3D7_14_v3	1034860	1035860	PF3D7_1426600	conservedPlasmodiumprotein,unknownfunction	10.9463	49.0009	34.6541	48.449	25.314	48.1809	20.5992	48.1764	0.22339	0.71527	0.525395	0.427579	-0.247444	-0.249303	-0.270977	-0.238316	12
Pf3D7_14_v3	1055662	1056662	PF3D7_1427100	lipase,putative	19.3	46.8672	32.7222	50.8004	30.3332	52.2578	19.5428	48.8233	0.411802	0.644133	0.580453	0.400276	-0.198211	-0.306496	-0.226793	-0.256261	12				0.350929
Pf3D7_14_v3	1061305	1062305	PF3D7_1427200	selenoprotein(Sel4)	15.8433	50.9874	36.2238	54.6282	31.8608	56.6126	24.8246	56.7864	0.31073	0.663097	0.562786	0.437157	-0.224622	-0.291249	-0.24097	-0.23202	12				0.459509
Pf3D7_14_v3	1118091	1119091	PF3D7_1428500	proteinkinase,putative	12.9627	51.1346	31.7562	47.7928	30.0059	52.9064	24.5605	52.1081	0.253502	0.664456	0.567151	0.471337	-0.239576	-0.290157	-0.237468	-0.209555	12				0.405848
Pf3D7_14_v3	1126542	1127542	PF3D7_1428600	peptidechainreleasefactor1,putative	19.5881	52.6061	33.6881	48.1756	26.1869	51.3776	22.4478	54.0989	0.372354	0.699277	0.509695	0.41494	-0.208519	-0.262161	-0.283576	-0.246623	12				0.440634
Pf3D7_14_v3	1141654	1142654	PF3D7_1429100	apicoplastribosomalproteinL15precursor,putative	15.5552	57.6092	32.4807	51.6753	31.9699	55.5471	24.2964	52.7053	0.270012	0.628554	0.575546	0.460986	-0.235262	-0.319022	-0.230731	-0.216358	12				0.27078
Pf3D7_14_v3	1163832	1164832	PF3D7_1429500	diphthamidebiosynthesisprotein2,putative(DPH2)	12.9627	40.9077	34.1711	51.0191	26.1869	49.6171	21.3914	47.0814	0.316877	0.669771	0.52778	0.454349	-0.223016	-0.285884	-0.269063	-0.22072	12				0.373536
Pf3D7_14_v3	1274167	1275167	PF3D7_1432300	conservedPlasmodiumprotein,unknownfunction	14.6911	48.5595	32.3599	47.246	23.6774	44.9843	21.9196	50.0676	0.302538	0.684924	0.526348	0.4378	-0.226762	-0.273701	-0.270212	-0.231598	12
Pf3D7_14_v3	1282145	1283145	PF3D7_1432400	leucine-richrepeatprotein(LRR5)	12.0985	41.202	29.7035	46.4804	26.6234	46.4205	21.9196	45.0907	0.293639	0.639054	0.573527	0.486122	-0.229088	-0.310579	-0.232351	-0.199837	12				0.322183
Pf3D7_14_v3	1288754	1289754	PF3D7_1432600	conservedPlasmodiumprotein,unknownfunction	17.2836	54.4454	38.7595	54.3548	27.7145	53.416	20.3351	51.9588	0.317448	0.713083	0.518843	0.39137	-0.222866	-0.251061	-0.276235	-0.262115	12				0.40687
Pf3D7_14_v3	1348494	1349494	PF3D7_1433700	conservedPlasmodiumprotein,unknownfunction	15.5552	53.8568	33.5674	50.8004	25.4232	49.9877	25.881	48.2261	0.288825	0.66077	0.508589	0.53666	-0.230346	-0.29312	-0.284464	-0.166621	12				0.328408
Pf3D7_14_v3	1359502	1360502	PF3D7_1433900	proteinkinase,putative	18.1478	47.4558	34.0504	49.0505	24.5503	49.8024	22.1837	51.8593	0.382415	0.694191	0.492954	0.427767	-0.20589	-0.26625	-0.297011	-0.238192	12				0.279371
Pf3D7_14_v3	1376330	1377330	PF3D7_1434400	conservedPlasmodiummembraneprotein,unknownfunction	12.3866	38.8476	29.7035	40.52	23.0227	43.2239	17.166	42.2538	0.318851	0.733058	0.532638	0.406259	-0.2225	-0.235002	-0.265164	-0.252328	12				0.239836
Pf3D7_14_v3	1402165	1403165	PF3D7_1434500	dynein-relatedAAA-typeATPase,putative	11.5224	40.9812	34.7749	45.6055	24.5503	47.0691	15.5814	46.4842	0.281163	0.762515	0.52158	0.335198	-0.232348	-0.211318	-0.274039	-0.299035	12				0.189669
Pf3D7_14_v3	1416520	1417520	PF3D7_1435100	ribonucleaseH2subunitB,putative	18.7239	50.7667	34.6541	49.5974	24.8776	49.7561	20.3351	47.7782	0.368822	0.698708	0.499991	0.425615	-0.209442	-0.262619	-0.291364	-0.239607	12
Pf3D7_14_v3	1488206	1489206	PF3D7_1436500	GTP-bindingprotein,putative	16.1314	52.0175	35.2578	51.3472	28.3692	49.9877	21.1273	49.8685	0.310115	0.686655	0.567524	0.42366	-0.224783	-0.272309	-0.237169	-0.240891	12				0.422291
Pf3D7_14_v3	1505406	1506406	PF3D7_1437100	conservedPlasmodiumprotein,unknownfunction	20.7403	55.4755	36.5861	52.2221	24.332	50.0804	25.6169	51.2123	0.373864	0.700587	0.485859	0.50021	-0.208124	-0.261108	-0.302705	-0.190578	12
Pf3D7_14_v3	1542372	1543372	PF3D7_1438100	secretorycomplexprotein62(SEC62)	10.9463	44.7336	31.1525	45.7149	24.5503	42.6679	19.8069	44.2944	0.2447	0.681452	0.575381	0.447165	-0.241876	-0.276492	-0.230863	-0.225442	12				0.454767
Pf3D7_14_v3	1612563	1613563	PF3D7_1439600	conservedPlasmodiumprotein,unknownfunction	15.2672	41.1284	33.3259	45.7696	26.9507	49.2001	19.0146	50.5155	0.371208	0.728123	0.547777	0.376411	-0.208818	-0.238969	-0.253015	-0.271946	12
Pf3D7_14_v3	1622076	1623076	PF3D7_1439900	triosephosphateisomerase(TIM)	16.1314	49.6631	35.7408	53.2611	27.4963	47.6713	24.8246	49.2713	0.324817	0.671049	0.576789	0.503835	-0.220941	-0.284856	-0.229733	-0.188195	12				0.578267
Pf3D7_14_v3	1671150	1672150	PF3D7_1441000	conservedPlasmodiumprotein,unknownfunction	20.4523	45.175	31.0317	46.9726	29.0239	46.9764	20.8632	47.828	0.452735	0.660634	0.61784	0.436213	-0.187515	-0.29323	-0.19679	-0.232641	12				0.421335
Pf3D7_14_v3	1713565	1714565	PF3D7_1442300	tRNAbindingprotein,putative	13.5388	45.5429	31.394	43.3635	21.2769	40.3979	12.6764	39.7156	0.297276	0.723973	0.526683	0.319179	-0.228138	-0.242306	-0.269943	-0.309563	12				0.321474
Pf3D7_14_v3	1767622	1768622	PF3D7_1443000	serine/threonineproteinkinase(SRPK2)	15.2672	49.5159	31.7562	46.9726	23.2409	43.0849	20.8632	45.24	0.308329	0.676058	0.539421	0.461167	-0.225249	-0.280829	-0.259721	-0.216239	12
Pf3D7_14_v3	1772776	1773776	PF3D7_1443200	conservedPlasmodiumprotein,unknownfunction	11.8105	43.0413	28.8583	41.2856	22.1498	45.6792	19.0146	42.9008	0.274399	0.698992	0.484899	0.443223	-0.234115	-0.26239	-0.303475	-0.228034	12				0.347286
Pf3D7_14_v3	1779106	1780106	PF3D7_1443400	WDrepeat-containingprotein,putative	14.9791	52.6061	29.945	46.043	25.9687	48.5052	23.2401	48.2261	0.284741	0.65037	0.53538	0.481899	-0.231413	-0.301482	-0.262964	-0.202613	12				0.318201
Pf3D7_14_v3	1825627	1826627	PF3D7_1444200	calmodulin-likeprotein	18.7239	45.69	36.1031	46.5351	22.368	45.8645	15.5814	45.24	0.409803	0.775825	0.487697	0.344416	-0.198733	-0.200617	-0.301229	-0.292976	12				0.449044
Pf3D7_14_v3	1847815	1848815	PF3D7_1444900	conservedPlasmodiumprotein,unknownfunction	19.012	46.5729	34.6541	49.5974	24.7685	45.216	20.3351	47.4796	0.40822	0.698708	0.547782	0.428291	-0.199147	-0.262619	-0.253011	-0.237847	12				0.40126
Pf3D7_14_v3	1854554	1855554	PF3D7_1445100	histidine--tRNAligase,putative	12.0985	50.3252	31.7562	43.965	22.6954	42.8069	15.0532	40.8603	0.240406	0.722306	0.530181	0.368406	-0.242998	-0.243646	-0.267136	-0.277208	12				0.515268
Pf3D7_14_v3	1932700	1933700	PF3D7_1447100	conservedPlasmodiumprotein,unknownfunction	13.2508	40.0248	26.6849	39.8638	26.0778	45.1696	20.3351	43.9958	0.331065	0.669402	0.577331	0.462205	-0.219308	-0.28618	-0.229298	-0.215557	12
Pf3D7_14_v3	1997803	1998803	PF3D7_1448600	SNAREprotein,putative(VTI1)	13.2508	49.0009	29.7035	43.1995	25.9687	42.3436	15.3173	43.1995	0.27042	0.687589	0.613285	0.354571	-0.235155	-0.271558	-0.200445	-0.286301	12				0.420646
Pf3D7_14_v3	2041042	2042042	PF3D7_1449700	exosomecomplexexonucleaseRRP6(RRP6)	18.1478	49.7366	35.4993	49.7067	26.0778	47.764	20.071	50.0676	0.364878	0.714175	0.545972	0.400878	-0.210473	-0.250183	-0.254464	-0.255865	12				0.303869
Pf3D7_14_v3	2044529	2045529	PF3D7_1449900	conservedPlasmodiumprotein,unknownfunction	16.7075	45.9108	32.4807	43.965	21.1678	46.0962	16.6378	43.3488	0.363912	0.738785	0.459209	0.383812	-0.210725	-0.230397	-0.324091	-0.267082	12				0.679404
Pf3D7_14_v3	2055291	2056291	PF3D7_1450200	conservedPlasmodiumprotein,unknownfunction	15.2672	42.4527	30.911	44.3478	22.6954	42.1583	14.7891	40.2133	0.359628	0.697013	0.538338	0.367766	-0.211844	-0.263981	-0.26059	-0.277628	12
Pf3D7_14_v3	2065270	2066270	PF3D7_1450400	zincfingerprotein,putative	9.21793	43.3356	27.1679	41.1762	27.4963	46.5595	15.3173	43.3985	0.21271	0.659796	0.590563	0.352945	-0.250235	-0.293903	-0.21868	-0.28737	12				0.364115
Pf3D7_14_v3	2130757	2131757	PF3D7_1451900	ribosomebiogenesisproteinTSR1,putative(TSR1)	13.5388	48.118	32.9637	48.5584	23.35	44.0114	19.2787	44.5432	0.281367	0.678847	0.530544	0.432809	-0.232295	-0.278587	-0.266845	-0.234878	12				0.29234
Pf3D7_14_v3	2147921	2148921	PF3D7_1452400	conservedPlasmodiumprotein,unknownfunction	17.2836	53.7833	35.9823	50.9644	23.4591	45.1233	16.6378	48.1764	0.321356	0.706028	0.519889	0.345352	-0.221845	-0.256733	-0.275396	-0.292361	12
Pf3D7_14_v3	2363078	2364078	PF3D7_1457600	conservedPlasmodiumprotein,unknownfunction	13.2508	46.5729	33.5674	47.7381	23.1318	45.9572	19.2787	45.6381	0.284517	0.703157	0.503334	0.422426	-0.231471	-0.259041	-0.288681	-0.241703	12				0.305643
Pf3D7_14_v3	2366787	2367787	PF3D7_1457700	largeribosomalsubunitnuclearexportfactor,putative	12.9627	43.8507	31.877	45.8789	23.6774	43.0385	17.6941	42.8013	0.29561	0.694807	0.550145	0.413401	-0.228573	-0.265755	-0.251115	-0.247634	12				0.299596
Pf3D7_14_v3	2390226	2391226	PF3D7_1458100	proteinPET117,putative(PET117)	9.79405	31.1958	25.9604	37.0203	18.9855	38.5911	20.071	39.1682	0.313954	0.701248	0.491966	0.512431	-0.223779	-0.260577	-0.297804	-0.182545	12				0.656886
Pf3D7_14_v3	2460821	2461821	PF3D7_1460400	ubiquitincarboxyl-terminalhydrolaseisozymeL3(UCHL3)	17.2836	54.519	35.7408	51.3472	24.7685	48.7369	22.7119	47.6787	0.31702	0.696061	0.508208	0.476353	-0.222978	-0.264746	-0.284769	-0.206258	12				0.592119
Pf3D7_14_v3	2473258	2474258	PF3D7_1460600	innermembranecomplexsub-compartmentprotein3(ISP3)	14.1149	38.9947	29.945	42.2699	22.9136	41.6487	14.7891	39.0189	0.36197	0.708424	0.550164	0.379024	-0.211233	-0.254807	-0.2511	-0.270229	12				0.42694
Pf3D7_14_v3	2479940	2480940	PF3D7_1460900.1	apicoplastribosomalproteinS10,putative	14.1149	45.175	32.7222	44.0744	20.0767	43.5018	21.1273	40.6115	0.312449	0.742431	0.461514	0.520229	-0.224173	-0.227466	-0.322241	-0.17742	12
Pf3D7_14_v3	2479940	2480940	PF3D7_1460900.2	apicoplastribosomalproteinS10,putative	14.1149	45.175	32.7222	44.0744	20.0767	43.5018	21.1273	40.6115	0.312449	0.742431	0.461514	0.520229	-0.224173	-0.227466	-0.322241	-0.17742	12
Pf3D7_14_v3	2522709	2523709	PF3D7_1462100	conservedPlasmodiumprotein,unknownfunction	11.5224	39.289	26.5641	40.9575	20.9496	38.2668	19.2787	38.0235	0.293273	0.648577	0.547462	0.507021	-0.229183	-0.302923	-0.253268	-0.186101	12				0.547414
Pf3D7_14_v3	2558598	2559598	PF3D7_1462800	glyceraldehyde-3-phosphatedehydrogenase(GAPDH)	15.5552	42.1584	31.877	45.2227	22.368	43.4092	18.4864	42.0548	0.36897	0.704889	0.515282	0.439579	-0.209403	-0.257649	-0.279092	-0.230429	12
Pf3D7_14_v3	2628382	2629382	PF3D7_1464800	conservedPlasmodiumprotein,unknownfunction	13.5388	43.1149	29.5828	47.246	22.9136	41.1391	20.8632	40.9599	0.314017	0.626144	0.556979	0.509357	-0.223763	-0.320959	-0.245631	-0.184566	12
Pf3D7_14_v3	2687803	2688803	PF3D7_1466000	conservedPlasmodiumprotein,unknownfunction	12.3866	40.9812	31.2732	41.8324	18.7673	41.0464	15.0532	43.2492	0.302251	0.747583	0.457222	0.348057	-0.226838	-0.223324	-0.325686	-0.290583	12
Pf3D7_14_v3	2813885	2814885	PF3D7_1468500	derlin-1(DER1-1)	11.5224	34.9481	24.8737	36.036	17.458	36.2747	18.7505	38.123	0.3297	0.690246	0.481272	0.491842	-0.219665	-0.269422	-0.306386	-0.196078	12				0.306535
Pf3D7_14_v3	2865858	2866858	PF3D7_1469900	conservedPlasmodiumprotein,unknownfunction	10.9463	33.6237	23.787	34.6689	19.2038	38.4058	16.6378	35.336	0.325553	0.686119	0.500023	0.470846	-0.220748	-0.27274	-0.291338	-0.209878	12
Pf3D7_14_v3	2878958	2879958	PF3D7_1470300	conservedPlasmodiumprotein,unknownfunction	16.9955	43.9242	28.1338	45.4415	27.7145	43.4555	19.0146	44.6428	0.386928	0.619121	0.637767	0.425928	-0.204711	-0.326605	-0.180798	-0.239401	12
Pf3D7_14_v3	2939978	2940978	PF3D7_1472000	pre-mRNA-splicingfactorISY1,putative	11.2343	36.7875	23.9077	33.9581	17.458	34.9312	18.2223	35.9332	0.305384	0.704035	0.499782	0.507116	-0.226019	-0.258336	-0.291531	-0.186039	12				0.412722
Pf3D7_14_v3	3038332	3039332	PF3D7_1474200	conservedPlasmodiummembraneprotein,unknownfunction	18.7239	55.6226	32.4807	49.652	27.169	48.5516	19.5428	49.2215	0.336624	0.654167	0.55959	0.397038	-0.217856	-0.298429	-0.243535	-0.258389	12
Pf3D7_14_v3	3067062	3068062	PF3D7_1474800	proteasomesubunitalphatype-1,putative	14.403	40.3926	28.6168	44.0744	21.1678	39.2397	21.9196	35.6843	0.356575	0.649284	0.539449	0.614265	-0.212642	-0.302355	-0.259699	-0.115613	12				0.328164
Pf3D7_14_v3	3075288	3076288	PF3D7_1475000	mediatorcomplexsubunit31,putative	12.0985	39.4362	26.4434	42.8714	23.6774	37.9888	16.6378	37.0281	0.306787	0.616807	0.623273	0.449329	-0.225652	-0.328466	-0.192429	-0.22402	12
Pf3D7_14_v3	3081250	3082250	PF3D7_1475200	conservedprotein,unknownfunction	18.1478	49.5895	29.8243	41.3949	24.5503	47.3007	16.3737	43.2492	0.365961	0.720482	0.519026	0.37859	-0.21019	-0.245112	-0.276088	-0.270515	12				0.282369
Pf3D7_01_v3	133124	134124	PF3D7_0103000	vacuolarproteinsorting-associatedproteinVTA1,putative	14.6911	47.1615	23.6662	44.8946	19.422	42.9459	15.3173	44.0953	0.311506	0.52715	0.452243	0.347368	-0.224419	-0.400549	-0.329681	-0.291036	12				0.466765
Pf3D7_01_v3	160631	161631	PF3D7_0103600	ATP-dependentRNAhelicase,putative	12.6746	36.6403	22.0965	38.3874	22.6954	39.147	15.3173	35.2364	0.34592	0.575619	0.579748	0.434701	-0.215427	-0.361581	-0.227358	-0.233635	12				0.296904
Pf3D7_01_v3	225279	226279	PF3D7_0105300	cyclase-associatedprotein(CAP)	13.8269	46.9408	30.428	45.7149	21.8225	47.903	20.5992	41.4078	0.29456	0.665604	0.455556	0.497471	-0.228847	-0.289234	-0.327023	-0.192378	12				0.320719
Pf3D7_01_v3	286451	287451	PF3D7_0106800	ras-relatedproteinRab-5C(RAB5c)	14.1149	47.088	29.945	46.207	21.9316	44.66	17.166	45.7874	0.299756	0.648062	0.491079	0.374907	-0.227489	-0.303337	-0.298515	-0.272935	12
Pf3D7_01_v3	326724	327724	PF3D7_0107900	conservedPlasmodiumprotein,unknownfunction	16.7075	41.9377	34.1711	50.1989	22.8045	48.8759	22.976	47.3303	0.398389	0.680714	0.46658	0.48544	-0.201716	-0.277085	-0.318176	-0.200286	12				0.716082
Pf3D7_01_v3	351126	352126	PF3D7_0108600	conservedPlasmodiumprotein,unknownfunction	12.9627	44.8807	30.911	52.1128	30.6606	51.9335	23.7683	51.8593	0.288826	0.593156	0.590382	0.458323	-0.230346	-0.347481	-0.218825	-0.218109	12				0.560646
Pf3D7_01_v3	357334	358334	PF3D7_0108800	conservedPlasmodiumprotein,unknownfunction	9.50599	34.6538	21.4928	37.5124	15.4939	34.2363	11.62	36.7793	0.274313	0.572952	0.452558	0.315939	-0.234138	-0.363725	-0.329429	-0.311693	12				0.481853
Pf3D7_01_v3	376504	377504	PF3D7_0109500	N-acetyltransferase,putative	8.35374	37.2289	26.5641	46.9179	22.4771	45.077	21.9196	46.0363	0.224389	0.566183	0.498638	0.476137	-0.247184	-0.369167	-0.29245	-0.2064	12				0.454917
Pf3D7_01_v3	378099	379099	PF3D7_0109600	cold-shockprotein,putative	16.4194	49.0745	24.1492	44.0197	32.6246	55.5934	24.5605	51.6104	0.334581	0.5486	0.586843	0.475883	-0.218389	-0.383304	-0.221665	-0.206567	12				0.378495
Pf3D7_01_v3	380197	381197	PF3D7_0109800	phenylalanine--tRNAligasealphasubunit	15.5552	52.3118	39.3632	55.2297	24.332	51.8872	19.2787	55.4426	0.297355	0.712718	0.46894	0.347724	-0.228117	-0.251355	-0.316282	-0.290802	12				0.353972
Pf3D7_01_v3	382784	383784	PF3D7_0109900.1	unspecifiedproduct	14.403	42.3056	26.5641	44.0744	19.2038	44.4284	21.1273	43.946	0.340451	0.60271	0.432242	0.480756	-0.216855	-0.339799	-0.345733	-0.203364	12
Pf3D7_01_v3	382784	383784	PF3D7_0109900.2	unspecifiedproduct	14.403	42.3056	26.5641	44.0744	19.2038	44.4284	21.1273	43.946	0.340451	0.60271	0.432242	0.480756	-0.216855	-0.339799	-0.345733	-0.203364	12
Pf3D7_01_v3	417421	418421	PF3D7_0110800	transcriptioninitiationfactorTFIIB,putative	10.6582	39.4362	26.4434	46.0977	23.6774	50.7753	25.3528	52.556	0.270264	0.573638	0.466317	0.482396	-0.235196	-0.363173	-0.318387	-0.202286	12				0.355743
Pf3D7_01_v3	430358	431358	PF3D7_0111200	conservedPlasmodiumprotein,unknownfunction	11.5224	38.259	22.9417	42.4339	19.5311	41.4634	16.6378	39.6659	0.301168	0.540646	0.471044	0.419448	-0.22712	-0.389699	-0.314594	-0.24366	12				0.280557
Pf3D7_01_v3	435908	436908	PF3D7_0111400	conservedPlasmodiumprotein,unknownfunction(GEXP19)	14.1149	48.4859	30.0658	50.9644	25.8596	50.034	23.7683	49.968	0.291113	0.589937	0.516841	0.47567	-0.229748	-0.350069	-0.277842	-0.206707	12				0.323211
Pf3D7_01_v3	440918	441918	PF3D7_0111500	UMP-CMPkinase,putative	20.4523	58.7864	33.9296	62.8853	29.8968	58.4194	26.1451	56.6868	0.347909	0.539547	0.511762	0.46122	-0.214907	-0.390582	-0.281918	-0.216204	12
Pf3D7_01_v3	442789	443789	PF3D7_0111600	conservedPlasmodiumprotein,unknownfunction	14.6911	59.6693	38.2765	57.1983	27.6054	52.999	22.4478	53.2528	0.246209	0.669189	0.520866	0.421533	-0.241482	-0.286351	-0.274611	-0.24229	12				0.547799
Pf3D7_01_v3	450146	451146	PF3D7_0111900	conservedprotein,unknownfunction	14.403	55.3283	31.5147	54.136	26.8416	53.1843	20.3351	50.5155	0.260319	0.582139	0.50469	0.402552	-0.237795	-0.356338	-0.287593	-0.254765	12				0.291543
Pf3D7_01_v3	489627	490627	PF3D7_0113000	glutamicacid-richprotein(GARP)	20.7403	53.9304	32.3599	48.3943	26.8416	52.0261	18.7505	48.5745	0.384575	0.668672	0.515926	0.386015	-0.205325	-0.286767	-0.278576	-0.265634	12			1	0.772534
Pf3D7_02_v3	105296	106296	PF3D7_0202000	knob-associatedhistidine-richprotein(KAHRP)	12.3866	41.202	16.5422	43.4729	19.0946	47.0227	36.9728	44.0455	0.300631	0.380518	0.406072	0.839423	-0.227261	-0.51844	-0.366734	0.0323756	12				0.781394
Pf3D7_02_v3	113182	114182	PF3D7_0202200	EMP1-traffickingprotein(PTP1)	23.909	51.061	28.0131	46.4258	23.1318	47.2544	21.6555	45.9367	0.468244	0.603395	0.489516	0.47142	-0.183462	-0.339249	-0.29977	-0.2095	12
Pf3D7_02_v3	137889	138889	PF3D7_0202800	conservedPlasmodiumprotein,unknownfunction	14.1149	41.2755	22.5795	44.2931	24.1138	42.8532	15.5814	45.6381	0.341968	0.509775	0.562707	0.341412	-0.216459	-0.414519	-0.241034	-0.29495	12
Pf3D7_02_v3	159160	160160	PF3D7_0203200	conservedPlasmodiumprotein,unknownfunction	15.2672	44.145	28.3753	44.7853	24.2229	44.66	14.7891	46.1358	0.345842	0.633585	0.542385	0.320556	-0.215447	-0.314977	-0.257343	-0.308658	12
Pf3D7_02_v3	162400	163400	PF3D7_0203400	conservedPlasmodiumprotein,unknownfunction	10.6582	33.1087	28.3753	42.2152	21.386	41.695	13.7328	41.4575	0.321915	0.672158	0.512915	0.33125	-0.221699	-0.283964	-0.280992	-0.301629	12
Pf3D7_02_v3	225745	226745	PF3D7_0205500	DNA-directedRNApolymeraseII16kDasubunit,putative	11.2343	36.4196	20.8891	35.7626	22.5862	41.1854	12.6764	40.1138	0.308469	0.584105	0.548403	0.316011	-0.225213	-0.354758	-0.252513	-0.311646	12				0.545311
Pf3D7_02_v3	230641	231641	PF3D7_0205700.1	conservedPlasmodiumprotein,unknownfunction	11.8105	50.4724	29.462	51.9487	23.4591	48.7369	21.1273	50.2169	0.233999	0.567136	0.481342	0.420721	-0.244672	-0.368401	-0.30633	-0.242823	12
Pf3D7_02_v3	230641	231641	PF3D7_0205700.2	conservedPlasmodiumprotein,unknownfunction	11.8105	50.4724	29.462	51.9487	23.4591	48.7369	21.1273	50.2169	0.233999	0.567136	0.481342	0.420721	-0.244672	-0.368401	-0.30633	-0.242823	12
Pf3D7_02_v3	251894	252894	PF3D7_0206300	pentafunctionalAROMpolypeptide,putative,pseudogene(AROM)	17.5717	50.9874	29.0998	49.8161	24.9867	48.9685	24.0323	48.7238	0.344628	0.584144	0.510261	0.493235	-0.215764	-0.354726	-0.283122	-0.195162	12				0.892218
Pf3D7_02_v3	270119	271119	PF3D7_0206600	DNA-directedRNApolymeraseIIIsubunitRPC10,putative	11.5224	41.6434	27.0471	40.7387	20.404	43.2239	18.7505	49.7192	0.276692	0.663917	0.472054	0.377128	-0.233516	-0.29059	-0.313784	-0.271475	12				0.55543
Pf3D7_02_v3	302064	303064	PF3D7_0207500	serinerepeatantigen6(SERA6)	10.9463	43.1885	27.4094	45.168	18.8764	41.6487	17.6941	43.7967	0.253454	0.606832	0.453229	0.404005	-0.239588	-0.336486	-0.32889	-0.25381	12				0.294678
Pf3D7_02_v3	337058	338058	PF3D7_0208300	conservedPlasmodiumprotein,unknownfunction	18.1478	46.4258	30.911	48.9412	23.8956	51.1459	19.8069	48.8233	0.390899	0.631595	0.467205	0.405685	-0.203673	-0.316577	-0.317675	-0.252706	12				0.28361
Pf3D7_02_v3	357514	358514	PF3D7_0208700.1	conservedPlasmodiumprotein,unknownfunction	12.9627	42.4527	27.8923	48.7224	20.6222	47.625	19.5428	48.027	0.305345	0.572474	0.433012	0.406913	-0.226029	-0.364109	-0.345115	-0.251899	12
Pf3D7_02_v3	357514	358514	PF3D7_0208700.2	conservedPlasmodiumprotein,unknownfunction	12.9627	42.4527	27.8923	48.7224	20.6222	47.625	19.5428	48.027	0.305345	0.572474	0.433012	0.406913	-0.226029	-0.364109	-0.345115	-0.251899	12
Pf3D7_02_v3	358642	359642	PF3D7_0208800	conservedPlasmodiumprotein,unknownfunction	14.1149	49.0009	28.3753	48.449	22.8045	50.4047	23.7683	49.8187	0.288054	0.585674	0.452428	0.477096	-0.230547	-0.353497	-0.329533	-0.20577	12				0.535298
Pf3D7_02_v3	411775	412775	PF3D7_0210100.1	60SribosomalproteinL37ae,putative	8.06568	37.7439	24.5114	38.4967	18.8764	45.3549	13.2046	45.8372	0.213695	0.636714	0.416193	0.288076	-0.249978	-0.312461	-0.358612	-0.330006	12
Pf3D7_02_v3	411775	412775	PF3D7_0210100.2	60SribosomalproteinL37ae,putative	8.06568	37.7439	24.5114	38.4967	18.8764	45.3549	13.2046	45.8372	0.213695	0.636714	0.416193	0.288076	-0.249978	-0.312461	-0.358612	-0.330006	12
Pf3D7_02_v3	426990	427990	PF3D7_0210500	conservedPlasmodiumprotein,unknownfunction	24.4851	53.9304	36.5861	57.417	27.2781	54.2962	21.3914	51.9588	0.454013	0.6372	0.502394	0.411699	-0.187181	-0.31207	-0.289435	-0.248753	12				0.340894
Pf3D7_02_v3	433586	434586	PF3D7_0210600	conservedPlasmodiumprotein,unknownfunction	10.9463	39.2154	21.1306	42.5433	18.7673	38.9617	16.9019	42.1045	0.279133	0.496685	0.481686	0.401427	-0.232878	-0.425043	-0.306054	-0.255504	12				0.395401
Pf3D7_02_v3	435550	436550	PF3D7_0210700	syntaxin,Qa-SNAREfamily(SYN17)	12.0985	47.3823	30.0658	45.1134	22.6954	45.4013	20.5992	47.3303	0.255338	0.666449	0.499884	0.435222	-0.239096	-0.288554	-0.291449	-0.233292	12
Pf3D7_02_v3	455786	456786	PF3D7_0211200	ras-relatedproteinRab-5A(RAB5a)	19.012	48.8538	33.5674	52.3315	25.8596	51.0996	24.8246	55.144	0.389161	0.641438	0.506063	0.450178	-0.204127	-0.308663	-0.286491	-0.223462	12				0.324627
Pf3D7_02_v3	461018	462018	PF3D7_0211400	beta-ketoacyl-ACPsynthaseIII(KASIII)	16.4194	46.4994	28.0131	48.5584	22.0407	46.8374	23.5042	49.2713	0.35311	0.576895	0.470579	0.477036	-0.213548	-0.360555	-0.314967	-0.205809	12
Pf3D7_02_v3	479600	480600	PF3D7_0212000	GDP-fructose:GMPantiporter,putative	12.6746	49.3688	28.1338	49.0505	24.8776	46.5595	21.3914	43.0999	0.256733	0.573568	0.534318	0.496321	-0.238732	-0.36323	-0.263816	-0.193134	12				0.475233
Pf3D7_02_v3	541048	542048	PF3D7_0213300	conservedPlasmodiumprotein,unknownfunction	16.7075	55.3283	33.5674	53.3705	22.6954	54.3889	19.8069	53.1532	0.30197	0.62895	0.41728	0.372638	-0.226911	-0.318703	-0.35774	-0.274427	12
Pf3D7_02_v3	541311	542311	PF3D7_0213400	proteinkinase7(PK7)	18.4359	57.5356	32.6014	52.8236	23.5683	55.0375	21.9196	53.85	0.320426	0.617175	0.428223	0.407049	-0.222088	-0.32817	-0.348958	-0.251809	12				0.372577
Pf3D7_02_v3	545395	546395	PF3D7_0213500	conservedPlasmodiumprotein,unknownfunction	15.5552	47.603	24.7529	46.5898	27.3872	48.8759	20.071	48.8233	0.326769	0.531294	0.560342	0.411095	-0.220431	-0.397217	-0.242932	-0.24915	12				0.467543
Pf3D7_02_v3	565621	566621	PF3D7_0214000	T-complexprotein1subunittheta(CCT8)	16.7075	50.4724	31.0317	50.691	27.6054	53.5086	25.0887	51.909	0.331022	0.612174	0.515906	0.483321	-0.219319	-0.332191	-0.278592	-0.201678	12				0.292628
Pf3D7_02_v3	572815	573815	PF3D7_0214100	proteintransportproteinSEC31(SEC31)	10.6582	48.2652	28.8583	50.6363	25.314	49.3391	23.2401	55.144	0.220826	0.569913	0.513062	0.421444	-0.248114	-0.366168	-0.280874	-0.242348	12				0.30204
Pf3D7_02_v3	656340	657340	PF3D7_0215900	palmitoyltransferase,putative(DHHC11)	13.5388	46.4258	28.0131	44.4025	22.5862	45.8645	19.5428	49.6197	0.291622	0.63089	0.492455	0.393852	-0.229615	-0.317143	-0.297411	-0.260483	12
Pf3D7_02_v3	689811	690811	PF3D7_0216700.1	autophagy-relatedprotein11,putative	14.1149	35.5367	24.1492	33.5753	16.6942	35.4408	13.2046	37.5756	0.397192	0.719255	0.471045	0.351414	-0.202029	-0.246099	-0.314593	-0.288376	12
Pf3D7_02_v3	689811	690811	PF3D7_0216700.2	autophagy-relatedprotein11,putative	14.1149	35.5367	24.1492	33.5753	16.6942	35.4408	13.2046	37.5756	0.397192	0.719255	0.471045	0.351414	-0.202029	-0.246099	-0.314593	-0.288376	12
Pf3D7_02_v3	706087	707087	PF3D7_0217000	conservedPlasmodiummembraneprotein,unknownfunction	15.2672	53.1211	30.428	46.5898	26.1869	49.4781	20.5992	50.8141	0.287404	0.653104	0.529262	0.405384	-0.230717	-0.299283	-0.267873	-0.252904	12
Pf3D7_02_v3	714752	715752	PF3D7_0217200	conservedPlasmodiumprotein,unknownfunction	19.3	47.1615	31.5147	48.9412	23.7865	45.216	20.8632	49.6694	0.409232	0.64393	0.526064	0.420041	-0.198882	-0.30666	-0.27044	-0.24327	12				0.420634
Pf3D7_02_v3	716049	717049	PF3D7_0217300	AP-2complexsubunitsigma,putative	14.1149	36.861	23.0625	41.3402	22.4771	44.938	23.7683	44.9911	0.382922	0.557871	0.50018	0.528289	-0.205757	-0.37585	-0.291212	-0.172122	12
Pf3D7_02_v3	751237	752237	PF3D7_0218400	DEAD/DEAHboxATP-dependentRNAhelicase,putative	23.0448	49.6631	31.1525	49.9255	22.2589	45.6329	19.8069	48.1266	0.464023	0.62398	0.487782	0.411558	-0.184565	-0.322699	-0.301162	-0.248845	12				0.306465
Pf3D7_02_v3	771816	772816	PF3D7_0219200	40SribosomalproteinS30	13.2508	44.5128	28.2546	45.9883	23.5683	45.6792	19.2787	46.9819	0.297685	0.614387	0.515953	0.410343	-0.228031	-0.330412	-0.278555	-0.249644	12				0.406124
Pf3D7_02_v3	774315	775315	PF3D7_0219400.1	ribosomeassociatedmembraneproteinRAMP4,putative	10.3702	34.0652	16.7837	40.1919	15.6031	42.9459	10.8278	43.5976	0.304422	0.417589	0.36332	0.248358	-0.22627	-0.488635	-0.401043	-0.356112	12
Pf3D7_02_v3	790964	791964	PF3D7_0219900	Plasmodiumexportedprotein,unknownfunction	19.8762	35.9781	24.7529	43.1448	23.2409	39.6103	19.8069	39.5166	0.552453	0.573717	0.586739	0.50123	-0.161458	-0.36311	-0.221748	-0.189907	12				0.477119
Pf3D7_02_v3	796252	797252	PF3D7_0220000	liverstageantigen3(LSA3)	20.1642	43.8507	27.7716	47.246	28.5874	46.2815	17.9582	45.9865	0.459838	0.587808	0.617685	0.39051	-0.185659	-0.35178	-0.196914	-0.26268	12				0.358297
Pf3D7_03_v3	97407	98407	PF3D7_0301700	Plasmodiumexportedprotein,unknownfunction	15.8433	41.4963	26.5641	42.2699	24.1138	43.9188	17.6941	42.005	0.3818	0.62844	0.549054	0.421238	-0.206051	-0.319113	-0.25199	-0.242483	12			1
Pf3D7_03_v3	109380	110380	PF3D7_0302000	pre-mRNA-splicingfactorPRP46,putative(PRP46)	22.7568	48.5595	29.3413	47.1366	23.8956	46.6521	21.6555	43.6971	0.468637	0.622474	0.512208	0.495582	-0.183359	-0.32391	-0.281559	-0.193619	12
Pf3D7_03_v3	175299	176299	PF3D7_0303300	DNA-directedRNApolymerasesubunitI,putative	16.7075	45.1014	24.0285	45.168	20.6222	41.5097	19.5428	42.2041	0.370443	0.531981	0.496804	0.463055	-0.209018	-0.396665	-0.293921	-0.214999	12				0.391087
Pf3D7_03_v3	217441	218441	PF3D7_0304400	60SribosomalproteinL44(RPL44)	13.8269	50.3252	26.5641	47.6288	23.2409	48.7369	19.0146	48.0768	0.274751	0.557732	0.476865	0.395505	-0.234023	-0.375962	-0.309923	-0.259397	12				0.422321
Pf3D7_03_v3	257916	258916	PF3D7_0305300	conservedPlasmodiummembraneprotein,unknownfunction	14.6911	43.9242	29.462	46.043	20.5131	44.1967	19.2787	42.9008	0.334465	0.63988	0.464132	0.449379	-0.21842	-0.309916	-0.320141	-0.223987	12				0.353576
Pf3D7_03_v3	303817	304817	PF3D7_0306700	membranemagnesiumtransporter,putative	12.0985	39.9512	30.428	46.3711	21.4951	47.208	17.9582	45.9865	0.302832	0.656185	0.455327	0.39051	-0.226686	-0.296807	-0.327206	-0.26268	12				0.530732
Pf3D7_03_v3	310152	311152	PF3D7_0306900	40SribosomalproteinS23,putative	8.35374	30.3864	22.5795	33.1378	15.6031	36.9233	15.3173	37.5756	0.274917	0.681382	0.422581	0.40764	-0.23398	-0.276549	-0.353485	-0.251421	12
Pf3D7_03_v3	312842	313842	PF3D7_0307100	40SribosomalproteinS12,putative	10.6582	42.5999	25.3567	44.8399	24.0047	42.5753	19.8069	44.4934	0.250193	0.565494	0.563818	0.445165	-0.240441	-0.369721	-0.240143	-0.226757	12				0.341608
Pf3D7_03_v3	315736	316736	PF3D7_0307200	60SribosomalproteinL7,putative	9.79405	39.7305	23.1832	43.801	13.9664	44.8917	14.525	44.6925	0.246512	0.529285	0.311113	0.324999	-0.241402	-0.398833	-0.442939	-0.305738	12
Pf3D7_03_v3	321662	322662	PF3D7_0307400	ATP-dependentClpproteaseproteolyticsubunit(ClpP)	9.79405	42.5263	23.4247	38.6608	19.8584	39.9809	13.4687	39.6659	0.230306	0.605903	0.496697	0.339554	-0.245637	-0.337233	-0.294007	-0.296172	12				0.320441
Pf3D7_03_v3	325422	326422	PF3D7_0307600	conservedPlasmodiumprotein,unknownfunction	7.77762	31.9315	25.9604	40.684	19.9675	35.6261	16.1096	38.1728	0.243572	0.638099	0.560474	0.422018	-0.242171	-0.311348	-0.242826	-0.241971	12				0.261028
Pf3D7_03_v3	334769	335769	PF3D7_0307700	conservedPlasmodiumprotein,unknownfunction	10.3702	34.6538	23.6662	40.684	21.9316	38.8227	15.0532	42.1045	0.299251	0.581708	0.564917	0.35752	-0.227621	-0.356685	-0.23926	-0.284363	12				0.272004
Pf3D7_03_v3	363733	364733	PF3D7_0308200	T-complexprotein1subuniteta(CCT7)	10.3702	31.3429	26.4434	39.481	19.5311	37.3866	15.3173	38.4216	0.330863	0.669775	0.522409	0.398664	-0.219361	-0.28588	-0.273373	-0.257321	12
Pf3D7_03_v3	402433	403433	PF3D7_0309500	asparaginesynthetase,putative	10.0821	43.3356	16.0592	36.0907	14.621	42.39	14.261	43.8962	0.232652	0.444968	0.344916	0.32488	-0.245024	-0.466623	-0.415812	-0.305816	12				0.385228
Pf3D7_03_v3	410428	411428	PF3D7_0309700	SECIS-bindingprotein2,putative(SBP2)	18.1478	43.0413	31.9977	50.2536	23.5683	53.0917	23.7683	50.0676	0.421637	0.636725	0.443917	0.474724	-0.195641	-0.312453	-0.336363	-0.207329	12
Pf3D7_03_v3	458606	459606	PF3D7_0310500	DEADboxhelicase,putative	11.2343	45.175	28.4961	42.7073	19.8584	49.2465	23.5042	49.8685	0.248684	0.667242	0.403245	0.471324	-0.240835	-0.287917	-0.369003	-0.209564	12				0.315298
Pf3D7_03_v3	461527	462527	PF3D7_0310600.1	eukaryotictranslationinitiationfactor3subunitK,putative	10.0821	50.1781	25.7189	47.9022	21.4951	48.6905	18.7505	47.7782	0.200926	0.536904	0.441464	0.392449	-0.253314	-0.392707	-0.338332	-0.261405	12
Pf3D7_03_v3	461527	462527	PF3D7_0310600.2	unspecifiedproduct	10.0821	50.1781	25.7189	47.9022	21.4951	48.6905	18.7505	47.7782	0.200926	0.536904	0.441464	0.392449	-0.253314	-0.392707	-0.338332	-0.261405	12
Pf3D7_03_v3	462826	463826	PF3D7_0310700	traffickingproteinparticlecomplexsubunit4,putative	7.77762	33.7709	20.0438	41.9418	19.422	43.5018	17.4301	45.0409	0.230305	0.477896	0.446464	0.386984	-0.245637	-0.440149	-0.334319	-0.264997	12
Pf3D7_03_v3	465585	466585	PF3D7_0310900	conservedPlasmodiumprotein,unknownfunction	13.8269	49.0745	31.0317	48.9412	27.0598	47.625	17.4301	54.497	0.281753	0.634061	0.568185	0.319836	-0.232194	-0.314594	-0.236638	-0.309132	12				0.312154
Pf3D7_03_v3	496863	497863	PF3D7_0311500	conservedPlasmodiumprotein,unknownfunction	12.9627	57.7563	29.0998	57.5811	23.4591	56.9369	19.2787	55.4924	0.224438	0.505371	0.412019	0.347412	-0.247171	-0.418059	-0.361961	-0.291007	12
Pf3D7_03_v3	521469	522469	PF3D7_0312300	26SproteasomeregulatorysubunitRPN12,putative(RPN12)	16.4194	46.0579	29.5828	45.9336	22.1498	49.1538	18.4864	49.321	0.356495	0.644034	0.450622	0.374818	-0.212663	-0.306576	-0.330982	-0.272994	12				0.51318
Pf3D7_03_v3	525939	526939	PF3D7_0312400	glycogensynthasekinase3(GSK3)	9.79405	37.3025	26.0811	38.8795	20.6222	39.9346	15.8455	43.8465	0.262557	0.670819	0.516399	0.361386	-0.23721	-0.285041	-0.278196	-0.281822	12				0.283042
Pf3D7_03_v3	533739	534739	PF3D7_0312800	60SribosomalproteinL26,putative	7.48956	33.2559	14.9725	36.036	13.639	38.4521	11.0919	40.2631	0.22521	0.415487	0.354701	0.275485	-0.246969	-0.490325	-0.407959	-0.338282	12
Pf3D7_03_v3	538304	539304	PF3D7_0313000	conservedPlasmodiumprotein,unknownfunction	11.8105	49.1481	27.1679	48.5037	26.0778	51.5629	19.2787	52.6556	0.240304	0.56012	0.505747	0.366128	-0.243025	-0.374042	-0.286744	-0.278705	12
Pf3D7_03_v3	544694	545694	PF3D7_0313300	apicoplastconservedycf19proteinprecursor,unknownfunction	11.8105	30.0186	24.3907	37.6218	17.3489	42.4363	16.6378	39.417	0.393439	0.648313	0.408822	0.422097	-0.203009	-0.303136	-0.364527	-0.241919	12				0.566448
Pf3D7_03_v3	566747	567747	PF3D7_0314000	co-chaperonep23(P23)	14.403	54.3719	32.4807	54.4094	25.4232	52.1188	27.2014	53.7505	0.264898	0.596969	0.487793	0.506068	-0.236598	-0.344416	-0.301152	-0.186728	12				0.400444
Pf3D7_03_v3	570551	571551	PF3D7_0314100.1	vesicletransportv-SNAREprotein,putative	8.92987	50.9874	23.304	50.0348	16.476	51.3312	16.6378	50.416	0.175139	0.465756	0.320974	0.33001	-0.260053	-0.449909	-0.435025	-0.302444	12
Pf3D7_03_v3	570551	571551	PF3D7_0314100.2	vesicletransportv-SNAREprotein,putative	8.92987	50.9874	23.304	50.0348	16.476	51.3312	16.6378	50.416	0.175139	0.465756	0.320974	0.33001	-0.260053	-0.449909	-0.435025	-0.302444	12
Pf3D7_03_v3	577866	578866	PF3D7_0314300	DER1-likeprotein(Der1-2)	14.6911	57.7563	31.5147	48.7771	27.8236	55.3617	15.3173	53.5016	0.254364	0.646096	0.502578	0.286296	-0.239351	-0.304918	-0.289287	-0.331176	12				0.557416
Pf3D7_03_v3	586055	587055	PF3D7_0314600	conservedPlasmodiumprotein,unknownfunction	17.5717	50.8403	29.3413	48.7224	28.2601	52.5821	16.6378	50.3662	0.345625	0.602214	0.537447	0.330337	-0.215503	-0.340199	-0.261305	-0.30223	12				0.483246
Pf3D7_03_v3	604095	605095	PF3D7_0314800	conservedPlasmodiumprotein,unknownfunction	21.8926	59.3014	40.4499	58.0185	25.5323	56.9369	22.7119	52.5063	0.369175	0.69719	0.448432	0.432556	-0.20935	-0.263839	-0.33274	-0.235045	12				0.387024
Pf3D7_03_v3	608383	609383	PF3D7_0314900	conservedPlasmodiummembraneprotein,unknownfunction	16.7075	54.519	30.5487	48.7224	27.2781	48.9222	21.3914	47.5791	0.306453	0.626995	0.557581	0.449597	-0.225739	-0.320275	-0.245147	-0.223844	12				0.301437
Pf3D7_03_v3	630881	631881	PF3D7_0315400	conservedPlasmodiumprotein,unknownfunction	15.5552	49.4423	28.6168	45.8242	23.6774	51.4702	18.2223	49.8685	0.314613	0.624491	0.460022	0.365407	-0.223607	-0.322288	-0.323439	-0.279179	12				0.336681
Pf3D7_03_v3	642079	643079	PF3D7_0315800	zincfingerprotein,putative	15.2672	50.3252	31.394	53.9173	25.4232	49.8487	23.7683	55.0445	0.303371	0.582262	0.510007	0.431802	-0.226545	-0.35624	-0.283326	-0.23554	12				0.282625
Pf3D7_03_v3	657772	658772	PF3D7_0316300.2	inorganicpyrophosphatase,putative	8.35374	42.1584	22.7003	45.7696	21.7133	53.138	18.2223	50.8639	0.198151	0.495969	0.408621	0.358256	-0.25404	-0.425618	-0.364688	-0.283879	12
Pf3D7_03_v3	680777	681777	PF3D7_0316900	E3ubiquitin-proteinligase,putative	10.0821	38.1854	24.7529	39.5357	20.7313	46.0962	16.3737	49.7192	0.26403	0.62609	0.44974	0.329323	-0.236825	-0.321003	-0.33169	-0.302896	12				0.29253
Pf3D7_03_v3	683185	684185	PF3D7_0317000	proteasomesubunitalphatype-3,putative	14.9791	48.1916	31.5147	49.9255	24.6594	53.6013	19.5428	54.5468	0.310824	0.631235	0.460052	0.358276	-0.224597	-0.316866	-0.323415	-0.283866	12				0.406935
Pf3D7_03_v3	721331	722331	PF3D7_0317500	kinesin-5(EG5)	14.1149	49.5159	30.911	53.6986	26.0778	54.3425	22.1837	55.9403	0.285058	0.575639	0.479879	0.39656	-0.23133	-0.361565	-0.307504	-0.258703	12
Pf3D7_03_v3	724515	725515	PF3D7_0317600	40SribosomalproteinS11,putative(RPS11)	7.77762	26.7813	17.5082	36.0907	17.3489	37.3402	14.7891	35.5848	0.290412	0.485117	0.464617	0.415602	-0.229931	-0.434343	-0.319751	-0.246188	12
Pf3D7_03_v3	809581	810581	PF3D7_0319400	kinesin-8,putative	11.5224	37.3025	28.979	41.723	21.1678	44.7063	20.3351	44.8418	0.308891	0.694557	0.473486	0.453485	-0.225102	-0.265956	-0.312634	-0.221288	12				0.292361
Pf3D7_03_v3	839862	840862	PF3D7_0320100	proteintransportproteinSEC22(SEC22)	13.2508	46.0579	27.2886	44.5665	27.8236	48.2273	17.166	45.5884	0.287699	0.612312	0.576926	0.376543	-0.23064	-0.33208	-0.229623	-0.27186	12				0.433615
Pf3D7_03_v3	860313	861313	PF3D7_0320500	nicotinamidase,putative(Nico)	11.2343	38.7004	28.0131	39.9185	18.1126	40.3052	19.0146	40.7608	0.290289	0.701757	0.449386	0.466492	-0.229963	-0.260167	-0.331974	-0.212739	12
Pf3D7_03_v3	864514	865514	PF3D7_0320700	signalpeptidasecomplexsubunit2,putative(SPC2)	12.3866	44.9543	27.4094	42.9807	21.4951	42.4363	20.5992	43.946	0.275538	0.637714	0.506526	0.468739	-0.233818	-0.311657	-0.286119	-0.211263	12				0.400319
Pf3D7_03_v3	874713	875713	PF3D7_0320900	histoneH2Avariant,putative(H2A.Z)	8.06568	30.1657	19.5609	35.4892	18.3309	36.1357	14.7891	39.7156	0.267379	0.551179	0.50728	0.372375	-0.23595	-0.38123	-0.285515	-0.274599	12				0.395331
Pf3D7_03_v3	884993	885993	PF3D7_0321100	conservedPlasmodiumprotein,unknownfunction	16.9955	59.1542	27.6508	55.5578	27.6054	56.381	18.7505	54.8454	0.287308	0.497694	0.489622	0.341879	-0.230742	-0.424231	-0.299685	-0.294643	12				0.211048
Pf3D7_03_v3	888476	889476	PF3D7_0321200	UDP-N-acetylglucosamine--dolichyl-phosphateN-acetylglucosaminephosphotransferase,putative(ALG7)	10.3702	36.2724	25.9604	39.5357	20.0767	44.8917	19.5428	43.299	0.285898	0.656632	0.447225	0.451345	-0.231111	-0.296447	-0.333708	-0.222695	12				0.353379
Pf3D7_03_v3	900357	901357	PF3D7_0321600	ATP-dependentRNAhelicase,putative	14.403	45.5429	28.979	46.043	23.2409	46.5131	16.3737	45.3395	0.316251	0.62939	0.499664	0.361135	-0.223179	-0.318349	-0.291627	-0.281987	12				0.351427
Pf3D7_03_v3	909618	910618	PF3D7_0321700	microtubuleandactinbindingprotein,putative	17.2836	53.489	32.4807	48.8318	28.5874	52.9527	18.7505	52.2574	0.323124	0.665155	0.539867	0.35881	-0.221383	-0.289595	-0.259363	-0.283515	12				0.21053
Pf3D7_03_v3	912416	913416	PF3D7_0321800	WDrepeat-containingprotein,putative	11.5224	39.6569	26.8056	41.7777	22.2589	37.8035	14.525	42.4529	0.290552	0.641625	0.588805	0.342144	-0.229894	-0.308513	-0.22009	-0.294469	12				0.239945
Pf3D7_03_v3	966002	967002	PF3D7_0322900	40SribosomalproteinS3A,putative	20.4523	41.202	27.4094	47.1913	19.0946	42.6679	21.9196	47.1312	0.496391	0.580815	0.447517	0.465076	-0.176107	-0.357403	-0.333474	-0.21367	12				0.343252
Pf3D7_04_v3	181051	182051	PF3D7_0403300	conservedPlasmodiumprotein,unknownfunction	18.1478	44.8071	25.3567	42.1605	22.4771	43.8261	15.8455	43.1995	0.405021	0.601433	0.51287	0.366798	-0.199983	-0.340827	-0.281028	-0.278265	12				0.652878
Pf3D7_04_v3	236513	237513	PF3D7_0404300	conservedPlasmodiumprotein,unknownfunction	10.9463	44.9543	26.9264	41.559	21.4951	44.8917	20.8632	44.9414	0.243498	0.647908	0.478821	0.464231	-0.24219	-0.303461	-0.308353	-0.214225	12				0.267186
Pf3D7_04_v3	276324	277324	PF3D7_0405100	proteintransportproteinSec24B(SEC24B)	15.2672	45.69	28.2546	49.1599	20.1858	49.5708	20.3351	50.7146	0.334148	0.574749	0.407212	0.400971	-0.218503	-0.36228	-0.36582	-0.255804	12
Pf3D7_04_v3	278572	279572	PF3D7_0405200	ag-1bloodstagemembraneproteinhomologue(MAg-1)	17.2836	50.6195	29.2205	46.4804	29.4603	52.1188	18.2223	52.1579	0.341442	0.628663	0.565253	0.349368	-0.216597	-0.318934	-0.238991	-0.289721	12				0.237698
Pf3D7_04_v3	290751	291751	PF3D7_0405400	pre-mRNA-processing-splicingfactor8,putative(PRPF8)	10.9463	40.2455	23.0625	41.8324	20.1858	41.4171	19.2787	46.0363	0.271988	0.551307	0.487378	0.418772	-0.234745	-0.381127	-0.301485	-0.244104	12
Pf3D7_04_v3	318678	319678	PF3D7_0405900	apicalsushiprotein(ASP)	10.9463	41.2755	19.5609	31.9895	19.6402	40.6758	22.976	39.6659	0.265201	0.611479	0.482847	0.579238	-0.236519	-0.33275	-0.305122	-0.138635	12				0.258522
Pf3D7_04_v3	324725	325725	PF3D7_0406100	V-typeprotonATPasesubunitB	10.6582	38.9947	21.1306	39.9185	14.8393	42.3436	19.0146	40.8603	0.273324	0.529344	0.35045	0.465356	-0.234396	-0.398786	-0.411371	-0.213486	12
Pf3D7_04_v3	345808	346808	PF3D7_0406600	conservedPlasmodiumprotein,unknownfunction	15.8433	48.4123	29.7035	44.2931	21.1678	45.6329	16.6378	44.2944	0.327258	0.670612	0.463871	0.375619	-0.220303	-0.285207	-0.32035	-0.272467	12				0.502989
Pf3D7_04_v3	346958	347958	PF3D7_0406700	conservedPlasmodiumprotein,unknownfunction	13.2508	45.0279	28.4961	46.4804	23.5683	48.6905	22.4478	48.9229	0.29428	0.613078	0.484043	0.45884	-0.22892	-0.331464	-0.304162	-0.217769	12				0.3378
Pf3D7_04_v3	361264	362264	PF3D7_0407000	conservedPlasmodiumprotein,unknownfunction	14.1149	52.3118	31.877	48.3943	23.35	48.3662	23.5042	46.1856	0.269822	0.658693	0.482775	0.508908	-0.235311	-0.29479	-0.305179	-0.184861	12
Pf3D7_04_v3	396828	397828	PF3D7_0408100	conservedPlasmodiumprotein,unknownfunction	15.5552	58.5656	26.6849	52.2768	24.5503	54.7132	18.4864	51.909	0.265603	0.510454	0.448709	0.356131	-0.236414	-0.413973	-0.332518	-0.285276	12				0.37332
Pf3D7_04_v3	404866	405866	PF3D7_0408300	zincfinger,RANbindingprotein,putative	8.35374	43.3356	23.304	42.8167	17.6762	41.5097	14.525	44.9414	0.192769	0.544274	0.425833	0.323199	-0.255446	-0.386782	-0.350876	-0.306921	12				0.436904
Pf3D7_04_v3	423800	424800	PF3D7_0408900.1	tRNAN6-adenosinethreonylcarbamoyltransferase	17.5717	57.5356	37.6728	55.5031	26.5143	58.6973	26.6733	56.8361	0.305406	0.678751	0.451712	0.469302	-0.226013	-0.278664	-0.330107	-0.210892	12
Pf3D7_04_v3	423800	424800	PF3D7_0408900.2	tRNAN6-adenosinethreonylcarbamoyltransferase	17.5717	57.5356	37.6728	55.5031	26.5143	58.6973	26.6733	56.8361	0.305406	0.678751	0.451712	0.469302	-0.226013	-0.278664	-0.330107	-0.210892	12
Pf3D7_04_v3	473096	474096	PF3D7_0410300	proteinphosphatasePPM1,putative(PPM1)	15.2672	42.0849	32.2392	48.6677	23.35	44.1504	16.3737	45.7377	0.362771	0.662435	0.528874	0.357991	-0.211023	-0.291781	-0.268185	-0.284053	12
Pf3D7_04_v3	509170	510170	PF3D7_0411200	conservedPlasmodiumprotein,unknownfunction	11.5224	42.0849	25.7189	42.5433	23.0227	46.2352	21.1273	44.7423	0.273789	0.604535	0.497947	0.4722	-0.234275	-0.338333	-0.293004	-0.208988	12				0.304119
Pf3D7_04_v3	525118	526118	PF3D7_0411800	conservedPlasmodiumprotein,unknownfunction	16.4194	49.0745	28.979	56.2687	25.4232	51.9335	27.4655	50.6648	0.334581	0.515011	0.489534	0.542102	-0.218389	-0.410309	-0.299756	-0.163043	12
Pf3D7_04_v3	533985	534985	PF3D7_0411900	DNApolymerasealpha	10.6582	34.0652	21.372	38.2233	22.4771	43.0849	20.8632	42.7018	0.312876	0.559135	0.521693	0.488579	-0.224061	-0.374833	-0.273948	-0.198222	12				0.247936
Pf3D7_04_v3	536274	537274	PF3D7_0412000	conservedPlasmodiumprotein,unknownfunction	16.9955	55.034	35.9823	51.3472	22.4771	49.2465	22.976	49.5201	0.308818	0.700765	0.45642	0.463973	-0.225121	-0.260965	-0.326329	-0.214395	12				0.576529
Pf3D7_04_v3	647888	648888	PF3D7_0414200.1	calmodulin-likeprotein	14.6911	56.8734	28.8583	50.8004	24.8776	47.9493	18.7505	48.674	0.258312	0.568072	0.518831	0.385226	-0.238319	-0.367648	-0.276244	-0.266153	12
Pf3D7_04_v3	647888	648888	PF3D7_0414200.2	calmodulin-likeprotein	14.6911	56.8734	28.8583	50.8004	24.8776	47.9493	18.7505	48.674	0.258312	0.568072	0.518831	0.385226	-0.238319	-0.367648	-0.276244	-0.266153	12
Pf3D7_04_v3	650231	651231	PF3D7_0414300	Rab5-interactingprotein,putative	18.1478	45.8372	33.0844	47.0819	21.8225	50.2657	22.976	50.0676	0.395919	0.702699	0.434143	0.4589	-0.202361	-0.25941	-0.344207	-0.21773	12
Pf3D7_04_v3	660124	661124	PF3D7_0414700	GTP-bindingprotein,putative	20.4523	50.6195	32.2392	57.7998	30.4423	57.2149	26.9374	53.1532	0.40404	0.557774	0.532069	0.506788	-0.200239	-0.375928	-0.265621	-0.186254	12
Pf3D7_04_v3	665473	666473	PF3D7_0414900	armadillo-domaincontainingrhoptryprotein(ARO)	14.1149	45.1014	27.1679	46.2617	26.6234	46.1425	20.5992	49.5699	0.312959	0.587265	0.576982	0.415559	-0.224039	-0.352217	-0.229578	-0.246216	12				0.452825
Pf3D7_04_v3	686540	687540	PF3D7_0415400	coatomersubunitzeta,putative	18.1478	58.0506	33.9296	54.2454	31.097	54.0646	24.0323	54.8952	0.31262	0.625483	0.575182	0.437785	-0.224128	-0.32149	-0.231022	-0.231607	12
Pf3D7_04_v3	729462	730462	PF3D7_0416800	smallGTP-bindingproteinsar1(SAR1)	9.21793	33.7709	17.0252	36.8562	17.0215	38.4521	11.8841	38.0733	0.272955	0.461936	0.442668	0.312137	-0.234493	-0.45298	-0.337366	-0.314192	12				0.413465
Pf3D7_04_v3	753212	754212	PF3D7_0417300	LETM1-likeprotein,putative	15.8433	40.5398	29.5828	47.5194	22.368	41.6024	20.5992	47.5294	0.390809	0.622542	0.537661	0.433399	-0.203697	-0.323856	-0.261133	-0.23449	12				0.41818
Pf3D7_04_v3	783694	784694	PF3D7_0417700	conservedPlasmodiumprotein,unknownfunction	12.0985	39.7305	22.0965	37.4031	17.6762	40.0272	17.6941	39.9147	0.304514	0.590767	0.441605	0.443298	-0.226246	-0.349402	-0.338219	-0.227984	12				0.431702
Pf3D7_04_v3	831928	832928	PF3D7_0418500	traffickingproteinparticlecomplexsubunit3,putative(BET3)	14.1149	35.6838	23.1832	36.9656	22.4771	45.7719	20.8632	41.8059	0.395555	0.627156	0.491068	0.499049	-0.202456	-0.320145	-0.298525	-0.191341	12				0.543485
Pf3D7_04_v3	870237	871237	PF3D7_0419600	ranbindingprotein1,putative	12.3866	37.3761	28.6168	40.7934	19.8584	42.8532	16.9019	43.5976	0.331404	0.701506	0.463405	0.38768	-0.219219	-0.260369	-0.320724	-0.26454	12				0.261505
Pf3D7_04_v3	877522	878522	PF3D7_0419900	phosphatidylinositol4-kinase,putative	8.06568	31.3429	23.304	34.4502	15.9304	33.6803	11.3559	32.8475	0.257337	0.676455	0.472989	0.345716	-0.238574	-0.28051	-0.313033	-0.292122	12				0.369784
Pf3D7_04_v3	931108	932108	PF3D7_0420500	conservedPlasmodiumprotein,unknownfunction	18.7239	40.3191	20.2853	43.1995	21.6042	45.3086	18.4864	46.1358	0.464393	0.469573	0.476823	0.400695	-0.184469	-0.446841	-0.309956	-0.255985	12
Pf3D7_04_v3	931963	932963	PF3D7_0420600	conservedPlasmodiumprotein,unknownfunction	34.5672	56.7263	28.7376	52.4955	27.7145	50.9606	26.4092	52.4565	0.609368	0.54743	0.543842	0.50345	-0.146585	-0.384244	-0.256173	-0.188448	12
Pf3D7_04_v3	998147	999147	PF3D7_0422000	steroiddehydrogenase,putative	19.012	48.118	28.1338	44.5119	26.4052	47.8103	16.1096	45.4391	0.395112	0.632051	0.552291	0.354532	-0.202572	-0.31621	-0.249393	-0.286327	12				0.531904
Pf3D7_04_v3	1042064	1043064	PF3D7_0422800	serpentinereceptor,putative(SR12)	14.403	49.7366	30.5487	45.2227	20.9496	43.5482	17.9582	44.0455	0.289586	0.675517	0.481067	0.407719	-0.230147	-0.281264	-0.30655	-0.251369	12
Pf3D7_04_v3	1047196	1048196	PF3D7_0423000	conservedPlasmodiumprotein,unknownfunction	12.6746	42.8206	26.0811	42.2699	20.1858	46.4668	19.8069	47.5791	0.295993	0.617014	0.434413	0.416294	-0.228473	-0.3283	-0.34399	-0.245733	12				0.693087
Pf3D7_04_v3	1049907	1050907	PF3D7_0423200	BSD-domainprotein,putative	17.8597	45.2486	28.6168	47.5194	26.7325	45.1233	21.3914	49.9183	0.394702	0.602213	0.592432	0.428528	-0.202679	-0.340199	-0.217179	-0.237692	12
Pf3D7_04_v3	1052506	1053506	PF3D7_0423300	conservedPlasmodiumprotein,unknownfunction	15.5552	50.9874	28.3753	45.3321	24.0047	44.7063	19.5428	45.6381	0.305079	0.625943	0.536942	0.428212	-0.226098	-0.321121	-0.26171	-0.237899	12				0.254451
Pf3D7_05_v3	59226	60226	PF3D7_0501100.1	heatshockprotein40,typeII	15.5552	46.1315	23.787	41.5043	23.2409	42.1583	17.6941	41.6068	0.337193	0.573121	0.551277	0.425269	-0.217707	-0.363589	-0.250207	-0.239834	12
Pf3D7_05_v3	59226	60226	PF3D7_0501100.2	heatshockprotein40,typeII	15.5552	46.1315	23.787	41.5043	23.2409	42.1583	17.6941	41.6068	0.337193	0.573121	0.551277	0.425269	-0.217707	-0.363589	-0.250207	-0.239834	12
Pf3D7_05_v3	96133	97133	PF3D7_0501900	conservedprotein,unknownfunction	16.1314	44.2185	30.0658	46.8632	23.4591	42.3436	18.2223	43.0999	0.364811	0.641565	0.554018	0.422792	-0.21049	-0.308561	-0.248007	-0.241462	12
Pf3D7_05_v3	97157	98157	PF3D7_0502000	vacuolarproteinsorting-associatedprotein11,putative(VPS11)	15.5552	45.0279	28.1338	42.926	19.9675	43.5018	21.3914	43.0999	0.345457	0.655402	0.459004	0.496321	-0.215547	-0.297436	-0.324256	-0.193134	12				0.309677
Pf3D7_05_v3	102397	103397	PF3D7_0502100	HCNGP-likeprotein	22.4687	56.3584	31.394	48.5584	28.0419	52.2115	22.1837	50.3662	0.398675	0.64652	0.537083	0.440448	-0.201641	-0.304577	-0.261597	-0.229857	12
Pf3D7_05_v3	103756	104756	PF3D7_0502200	conservedPlasmodiummembraneprotein,unknownfunction	17.8597	54.4454	34.0504	54.4641	24.8776	46.9301	24.5605	49.6197	0.32803	0.62519	0.530099	0.494975	-0.220101	-0.321726	-0.267202	-0.194019	12
Pf3D7_05_v3	111191	112191	PF3D7_0502400	merozoitesurfaceprotein8(MSP8)	17.8597	46.8672	29.7035	49.5974	26.0778	50.034	20.3351	47.4298	0.38107	0.598892	0.521202	0.428741	-0.206241	-0.342869	-0.274342	-0.237552	12				0.405113
Pf3D7_05_v3	121949	122949	PF3D7_0502800	DnaJprotein,putative	15.5552	48.3387	31.5147	44.6759	19.3129	44.938	18.2223	42.2041	0.321796	0.705407	0.429768	0.431766	-0.22173	-0.257233	-0.347718	-0.235564	12
Pf3D7_05_v3	123404	124404	PF3D7_0502900	mitochondrialinnermembraneTIM10associatedprotein,putative	17.2836	43.9978	29.3413	48.8865	25.4232	46.1888	20.3351	46.6833	0.392829	0.600192	0.550419	0.435597	-0.203169	-0.341824	-0.250895	-0.233046	12
Pf3D7_05_v3	151884	152884	PF3D7_0503800	60SribosomalproteinL31(RPL31)	11.8105	42.747	24.5114	45.7149	17.0215	49.2001	16.3737	49.4703	0.276288	0.53618	0.345965	0.33098	-0.233622	-0.393289	-0.41497	-0.301807	12				0.448322
Pf3D7_05_v3	167149	168149	PF3D7_0504200	ATP-dependenthelicase,putative	14.9791	47.8973	29.7035	44.3478	18.9855	41.7877	16.1096	40.711	0.312734	0.669785	0.454332	0.395706	-0.224098	-0.285872	-0.328005	-0.259264	12				0.279052
Pf3D7_05_v3	255725	256725	PF3D7_0506000	conservedPlasmodiumprotein,unknownfunction	10.6582	45.3957	23.0625	44.7853	22.8045	40.6758	16.3737	45.4888	0.234784	0.514957	0.56064	0.35995	-0.244467	-0.410352	-0.242692	-0.282766	12				0.642449
Pf3D7_05_v3	258331	259331	PF3D7_0506100	60SribosomalsubunitproteinL24-2,putative	16.1314	50.3988	26.2019	46.9179	22.1498	47.9493	21.6555	47.0814	0.320075	0.558463	0.461942	0.459959	-0.22218	-0.375374	-0.321898	-0.217034	12				0.32043
Pf3D7_05_v3	327156	328156	PF3D7_0507900	conservedPlasmodiumprotein,unknownfunction	10.9463	38.6268	27.5301	42.1605	21.1678	44.2894	17.9582	43.5478	0.283386	0.652983	0.477943	0.412379	-0.231767	-0.299381	-0.309057	-0.248306	12
Pf3D7_05_v3	357761	358761	PF3D7_0508700	pre-mRNA-processingATP-dependentRNAhelicasePRP5,putative(PRP5)	15.5552	42.232	28.2546	48.1756	23.6774	43.7798	24.2964	44.4934	0.368327	0.586492	0.540829	0.546068	-0.209571	-0.352839	-0.258591	-0.160437	12				0.231839
Pf3D7_05_v3	377952	378952	PF3D7_0509000	SNAPprotein(solubleN-ethylmaleimide-sensitivefactorattachmentprotein),putative	9.50599	47.088	24.1492	45.8789	18.1126	45.7256	14.525	47.181	0.201877	0.526368	0.396115	0.307857	-0.253066	-0.401178	-0.374724	-0.317005	12
Pf3D7_05_v3	436995	437995	PF3D7_0510200	peptidyl-prolylcis-transisomerase(CYP87)	13.8269	57.0206	34.2919	51.3472	28.151	52.7211	20.5992	53.5016	0.24249	0.667844	0.533961	0.38502	-0.242454	-0.287433	-0.264103	-0.266288	12				0.340209
Pf3D7_05_v3	468776	469776	PF3D7_0511100	conservedPlasmodiumprotein,unknownfunction	15.2672	48.0444	36.4653	54.3548	25.8596	50.4973	18.7505	50.615	0.317773	0.670875	0.512099	0.370453	-0.222782	-0.284996	-0.281647	-0.275862	12				0.90838
Pf3D7_05_v3	527139	528139	PF3D7_0512000	prefoldinsubunit,putative	7.48956	34.8745	21.7343	38.2233	16.8033	41.4634	15.5814	41.9055	0.214757	0.568614	0.405256	0.371822	-0.2497	-0.367213	-0.367389	-0.274963	12				0.773593
Pf3D7_05_v3	544040	545040	PF3D7_0512600	ras-relatedproteinRab-1B(RAB1b)	8.6418	38.0382	21.7343	41.0668	17.6762	43.5945	16.3737	45.0907	0.227187	0.529243	0.405469	0.363128	-0.246452	-0.398867	-0.367218	-0.280677	12
Pf3D7_05_v3	559013	560013	PF3D7_0513200	conservedPlasmodiumprotein,unknownfunction	14.9791	46.7937	33.0844	50.8551	28.2601	52.3041	20.5992	53.2528	0.320109	0.650562	0.540304	0.386819	-0.222171	-0.301327	-0.259013	-0.265106	12
Pf3D7_05_v3	572161	573161	PF3D7_0513400	GTP-bindingprotein,putative	9.50599	43.0413	22.2173	43.2541	19.7493	47.1617	19.0146	48.5745	0.220857	0.513646	0.418757	0.391452	-0.248106	-0.411406	-0.356554	-0.26206	12				0.38116
Pf3D7_05_v3	573088	574088	PF3D7_0513500	mitochondrialimportinnermembranetranslocasesubunitTIM16,putative(PAM16)	13.2508	43.0413	29.3413	44.1838	22.9136	45.3549	23.2401	49.4703	0.307862	0.664074	0.505207	0.469779	-0.225371	-0.290464	-0.287178	-0.210579	12				0.586431
Pf3D7_05_v3	590269	591269	PF3D7_0514000	tubulin--tyrosineligase,putative(TTL)	5.18508	28.5471	24.27	37.4578	16.5851	30.9933	13.4687	37.476	0.181632	0.647929	0.535119	0.359395	-0.258356	-0.303444	-0.263173	-0.28313	12			1
Pf3D7_05_v3	596318	597318	PF3D7_0514200	conservedPlasmodiumprotein,unknownfunction	8.92987	41.4963	24.27	40.684	16.6942	42.6679	17.4301	43.3488	0.215197	0.596549	0.391259	0.40209	-0.249585	-0.344753	-0.378622	-0.255069	12				0.501372
Pf3D7_05_v3	599547	600547	PF3D7_0514300	aspartate--tRNAligase,putative	9.50599	37.4496	26.2019	38.278	20.0767	40.7685	13.4687	42.8511	0.253834	0.684516	0.492456	0.314314	-0.239489	-0.274029	-0.29741	-0.312761	12				0.310166
Pf3D7_05_v3	607951	608951	PF3D7_0514600	ribose5-phosphateepimerase,putative	13.2508	36.1253	27.1679	42.5433	22.6954	45.5402	19.5428	44.2944	0.366801	0.638594	0.49836	0.441202	-0.20997	-0.310949	-0.292673	-0.229361	12				0.334497
Pf3D7_05_v3	617493	618493	PF3D7_0514800	kinase,putative	16.4194	53.0475	30.1865	49.5974	27.6054	52.2578	23.5042	51.262	0.309523	0.608631	0.528254	0.458511	-0.224937	-0.33504	-0.268682	-0.217985	12				0.319866
Pf3D7_05_v3	618129	619129	PF3D7_0514900	conservedPlasmodiumprotein,unknownfunction	16.9955	46.9408	30.6695	47.5741	26.4052	49.8951	21.9196	48.2261	0.362062	0.644668	0.529214	0.454517	-0.211208	-0.306066	-0.267912	-0.22061	12				0.326607
Pf3D7_05_v3	622856	623856	PF3D7_0515000	pre-mRNA-splicingfactorCWC2,putative(CWC2)	15.2672	41.5698	27.4094	44.1291	20.1858	42.4363	24.0323	44.4437	0.367267	0.621118	0.475673	0.540736	-0.209848	-0.325	-0.310879	-0.163941	12				0.405661
Pf3D7_05_v3	683208	684208	PF3D7_0516500	metabolite/drugtransporter,putative	12.3866	40.0983	25.7189	38.0593	18.44	37.8498	13.4687	35.9332	0.308906	0.675759	0.487189	0.374826	-0.225098	-0.28107	-0.301638	-0.272988	12				0.321353
Pf3D7_05_v3	693992	694992	PF3D7_0516700	ubiquitincarboxyl-terminalhydrolase2,putative	12.9627	35.831	23.1832	36.9656	17.3489	38.5447	13.2046	40.2133	0.361773	0.627156	0.450098	0.328364	-0.211284	-0.320145	-0.331403	-0.303526	12
Pf3D7_05_v3	713272	714272	PF3D7_0516900	60SribosomalproteinL2(RPL2)	15.8433	41.4963	28.2546	47.0273	23.7865	45.1233	22.1837	44.8916	0.3818	0.600813	0.527145	0.494161	-0.206051	-0.341325	-0.269573	-0.194553	12				0.468257
Pf3D7_05_v3	716175	717175	PF3D7_0517000	60SribosomalproteinL12,putative	8.92987	40.0248	25.2359	43.0901	16.5851	40.4905	15.5814	41.4078	0.223108	0.585654	0.409605	0.376291	-0.247518	-0.353512	-0.363899	-0.272025	12				0.479507
Pf3D7_05_v3	750161	751161	PF3D7_0518000	conservedprotein,unknownfunction	11.8105	42.6735	26.9264	40.6294	20.1858	40.1662	16.9019	42.3534	0.276764	0.662732	0.502557	0.399068	-0.233497	-0.291543	-0.289305	-0.257055	12				0.447529
Pf3D7_05_v3	760498	761498	PF3D7_0518300	proteasomesubunitbetatype-1,putative	10.0821	34.4331	18.1119	39.8091	16.8033	38.2668	12.6764	38.3719	0.292803	0.454969	0.439109	0.330356	-0.229306	-0.458582	-0.340222	-0.302217	12				0.381685
Pf3D7_05_v3	792436	793436	PF3D7_0519200	V-typeprotonATPase16kDaproteolipidsubunit	11.5224	27.8113	18.8364	33.4659	15.9304	30.2521	10.8278	32.2503	0.414306	0.562854	0.526588	0.335743	-0.197557	-0.371844	-0.270019	-0.298677	12
Pf3D7_05_v3	828453	829453	PF3D7_0520000	40SribosomalproteinS9,putative	13.2508	41.8641	21.4928	40.684	15.4939	39.008	13.9969	43.3985	0.316519	0.528286	0.397198	0.32252	-0.223109	-0.399636	-0.373855	-0.307367	12
Pf3D7_05_v3	837928	838928	PF3D7_0520300	U6snRNA-associatedSm-likeproteinLSm2,putative(LSM2)	10.0821	35.6103	27.1679	38.9889	19.8584	40.4905	15.5814	40.711	0.283123	0.696811	0.490446	0.382732	-0.231836	-0.264144	-0.299024	-0.267792	12				0.39981
Pf3D7_05_v3	844317	845317	PF3D7_0520600	bis(5'-nucleosyl)-tetraphosphatase[asymmetrical]	13.5388	50.0309	31.0317	48.7224	23.1318	47.1617	17.6941	48.1764	0.270609	0.636908	0.490479	0.367277	-0.235106	-0.312305	-0.298998	-0.27795	12				0.452008
Pf3D7_05_v3	848267	849267	PF3D7_0520700	conservedPlasmodiumprotein,unknownfunction	12.0985	52.6061	28.8583	51.73	25.6414	49.1538	22.7119	46.8326	0.229983	0.557864	0.521657	0.484959	-0.245722	-0.375856	-0.273977	-0.200602	12				0.33906
Pf3D7_05_v3	855526	856526	PF3D7_0520800	conservedPlasmodiumprotein,unknownfunction	13.2508	44.66	32.2392	47.3554	20.6222	47.9493	18.7505	49.9183	0.296704	0.680792	0.430083	0.375624	-0.228287	-0.277022	-0.347465	-0.272464	12				0.280029
Pf3D7_05_v3	860563	861563	PF3D7_0521000	conservedPlasmodiumprotein,unknownfunction	13.5388	48.4123	32.2392	47.9569	24.1138	48.4126	18.7505	48.0768	0.279656	0.672254	0.498089	0.390011	-0.232742	-0.283888	-0.29289	-0.263008	12				0.335429
Pf3D7_05_v3	868392	869392	PF3D7_0521200	conservedPlasmodiumprotein,unknownfunction	15.2672	45.0279	27.1679	41.3949	21.2769	43.3165	22.976	45.1404	0.339061	0.65631	0.491196	0.50899	-0.217219	-0.296706	-0.298422	-0.184807	12				0.439629
Pf3D7_05_v3	877568	878568	PF3D7_0521500	ribosomallargesubunitpseudouridylatesynthase,putative	13.2508	41.4963	27.6508	43.965	23.6774	43.1312	18.4864	43.8465	0.319325	0.628928	0.548962	0.421616	-0.222376	-0.318721	-0.252064	-0.242235	12				0.445044
Pf3D7_05_v3	895518	896518	PF3D7_0522000	conservedPlasmodiumprotein,unknownfunction	8.6418	39.7305	20.2853	38.4421	18.8764	44.2894	14.7891	41.9552	0.21751	0.527684	0.426206	0.352497	-0.248981	-0.400119	-0.350577	-0.287664	12				0.652464
Pf3D7_05_v3	900914	901914	PF3D7_0522200	transcriptioninitiationfactorTFIIDsubunit10,putative(TAF10)	15.2672	46.8672	26.4434	45.7149	23.5683	49.2465	15.8455	49.8187	0.325754	0.578442	0.478578	0.318063	-0.220696	-0.359311	-0.308548	-0.310297	12				0.575449
Pf3D7_05_v3	970462	971462	PF3D7_0523300	conservedPlasmodiumprotein,unknownfunction	16.4194	50.1781	29.8243	48.5584	24.7685	48.6905	15.5814	47.38	0.327222	0.614194	0.508693	0.32886	-0.220312	-0.330566	-0.284381	-0.3032	12				0.404354
Pf3D7_05_v3	973018	974018	PF3D7_0523400	DnaJprotein,putative	12.3866	40.1719	24.3907	44.5665	17.2397	39.8883	13.2046	39.6659	0.30834	0.547288	0.432199	0.332896	-0.225246	-0.384359	-0.345767	-0.300548	12				0.422627
Pf3D7_05_v3	977315	978315	PF3D7_0523500	outerarmdyneinlc3,putative	12.9627	42.6735	23.304	42.6526	19.9675	40.4442	16.3737	40.8105	0.303765	0.546368	0.493705	0.401213	-0.226442	-0.385098	-0.296408	-0.255645	12				0.531221
Pf3D7_05_v3	978165	979165	PF3D7_0523600	conservedPlasmodiumprotein,unknownfunction	14.1149	53.7097	33.8089	48.9958	25.9687	50.034	15.8455	50.1671	0.2628	0.690037	0.519021	0.315854	-0.237146	-0.26959	-0.276092	-0.311748	12
Pf3D7_05_v3	994107	995107	PF3D7_0523900	conservedPlasmodiummembraneprotein,unknownfunction	11.2343	42.9678	27.5301	47.41	25.6414	49.0148	20.5992	48.1764	0.261459	0.580681	0.523136	0.427579	-0.237497	-0.357511	-0.27279	-0.238316	12				0.471504
Pf3D7_05_v3	1003737	1004737	PF3D7_0524100	conservedPlasmodiumprotein,unknownfunction	12.6746	46.8672	28.979	46.3711	20.6222	46.2352	21.1273	42.3534	0.270436	0.624937	0.446028	0.498834	-0.235151	-0.32193	-0.334669	-0.191482	12
Pf3D7_05_v3	1015698	1016698	PF3D7_0524500	conservedPlasmodiumprotein,unknownfunction	9.50599	43.6299	27.4094	51.8394	20.1858	46.6984	20.3351	48.2759	0.217878	0.528737	0.432259	0.421227	-0.248885	-0.399273	-0.345719	-0.242491	12				0.407849
Pf3D7_05_v3	1137370	1138370	PF3D7_0527300	methionineaminopeptidase1a,putative(METAP1a)	12.0985	45.6165	28.1338	46.5898	24.9867	49.6634	17.166	45.5884	0.265222	0.603862	0.503121	0.376543	-0.236513	-0.338874	-0.288852	-0.27186	12				0.456084
Pf3D7_05_v3	1156079	1157079	PF3D7_0528000	proteasomematurationfactorUMP1,putative(UMP1)	14.403	41.5698	27.5301	44.3478	24.7685	44.4747	17.166	43.7469	0.346477	0.620777	0.556912	0.392394	-0.215281	-0.325274	-0.245684	-0.261442	12
Pf3D7_05_v3	1174407	1175407	PF3D7_0528500	F-actin-cappingproteinsubunitalpha,putative(CPalpha)	13.2508	41.1284	24.1492	39.7544	23.5683	40.2125	12.9405	41.1589	0.322181	0.60746	0.586094	0.314403	-0.22163	-0.335981	-0.222266	-0.312702	12
Pf3D7_05_v3	1176786	1177786	PF3D7_0528600	conservedPlasmodiumprotein,unknownfunction	11.5224	39.3626	25.9604	40.6294	22.368	42.4363	12.9405	42.0548	0.292725	0.638956	0.527096	0.307706	-0.229327	-0.310658	-0.269612	-0.317104	12				0.447148
Pf3D7_05_v3	1205973	1206973	PF3D7_0529500	cellcycleregulatorprotein,putative	12.3866	37.5968	20.6476	37.7859	18.3309	41.834	14.7891	39.9147	0.329459	0.546437	0.438182	0.370518	-0.219728	-0.385043	-0.340966	-0.27582	12				0.638615
Pf3D7_05_v3	1213033	1214033	PF3D7_0529800	conservedPlasmodiumprotein,unknownfunction	16.1314	46.6465	23.1832	39.9732	22.2589	47.9956	14.261	47.7284	0.345822	0.579969	0.46377	0.298795	-0.215452	-0.358084	-0.320432	-0.322961	12
Pf3D7_05_v3	1243487	1244487	PF3D7_0530400	conservedPlasmodiumprotein,unknownfunction	13.5388	46.4258	27.6508	45.3868	20.2949	44.0114	19.0146	40.1635	0.291622	0.609226	0.461128	0.47343	-0.229615	-0.334561	-0.322551	-0.208179	12				0.292273
Pf3D7_05_v3	1249461	1250461	PF3D7_0530600	XAP-5DNAbindingprotein,putative	18.1478	49.4423	30.7902	49.1052	22.368	46.6984	18.4864	43.4981	0.36705	0.627025	0.478989	0.424993	-0.209905	-0.320251	-0.308218	-0.240015	12
Pf3D7_06_v3	97390	98390	PF3D7_0602200	MYNDfingerprotein,putative	19.8762	55.4755	35.1371	55.0656	25.7505	51.7018	24.8246	50.0178	0.358288	0.638095	0.498058	0.496315	-0.212195	-0.31135	-0.292915	-0.193138	12				0.573858
Pf3D7_06_v3	111164	112164	PF3D7_0602600	conservedPlasmodiumprotein,unknownfunction	19.8762	56.947	27.8923	45.168	27.4963	50.1267	24.0323	48.6243	0.34903	0.617523	0.548536	0.494245	-0.214614	-0.32789	-0.252406	-0.194499	12
Pf3D7_06_v3	198362	199362	PF3D7_0604600	DNAhelicase,putative	17.8597	57.6092	36.3446	53.3158	26.0778	53.277	19.2787	55.9901	0.310015	0.681685	0.489476	0.344323	-0.224809	-0.276305	-0.299802	-0.293037	12				0.283788
Pf3D7_06_v3	224595	225595	PF3D7_0605400	calcium-bindingprotein,putative	17.2836	48.1916	32.2392	51.9487	29.0239	52.0261	24.0323	55.6915	0.358643	0.620597	0.557872	0.431525	-0.212102	-0.325419	-0.244914	-0.235722	12
Pf3D7_06_v3	257104	258104	PF3D7_0606100	RNA-bindingprotein,putative	11.8105	37.0082	24.5114	37.8952	18.5491	37.2012	17.9582	40.9599	0.319132	0.646821	0.498616	0.438434	-0.222426	-0.304335	-0.292467	-0.231181	12				0.314057
Pf3D7_06_v3	262326	263326	PF3D7_0606300	conservedPlasmodiumprotein,unknownfunction	13.2508	48.9273	20.6476	43.0901	23.6774	53.5086	18.2223	51.3616	0.270826	0.479173	0.442497	0.354785	-0.235049	-0.439122	-0.337503	-0.286161	12				0.680523
Pf3D7_06_v3	347510	348510	PF3D7_0608310	sortingassemblymachinery50kDasubunit,putative(SAM50)	17.5717	48.8538	31.394	49.652	22.1498	49.0148	22.1837	51.7099	0.359679	0.632281	0.4519	0.429003	-0.211831	-0.316025	-0.329957	-0.23738	12				0.610155
Pf3D7_06_v3	392491	393491	PF3D7_0609200	citratesynthase-likeprotein,putative	17.5717	52.8268	31.1525	51.6753	25.2049	52.6747	24.2964	53.4021	0.332629	0.602851	0.478501	0.454971	-0.2189	-0.339687	-0.308609	-0.220312	12				0.395692
Pf3D7_06_v3	395742	396742	PF3D7_0609300	conservedPlasmodiumprotein,unknownfunction	17.2836	47.5294	31.6355	49.8161	29.7877	52.8137	20.8632	52.2574	0.36364	0.635046	0.564015	0.399239	-0.210796	-0.313802	-0.239985	-0.256942	12				0.363982
Pf3D7_06_v3	422122	423122	PF3D7_0609800	palmitoyltransferase,putative(DHHC2)	8.06568	32.9616	27.0471	43.1995	19.7493	40.3515	18.2223	40.6115	0.244699	0.626098	0.489432	0.448698	-0.241876	-0.320997	-0.299838	-0.224435	12				0.372211
Pf3D7_06_v3	435965	436965	PF3D7_0610100	pre-mRNA-splicingfactorSLU7,putative(SLU7)	11.8105	42.8942	25.3567	43.5276	20.6222	44.8453	18.7505	43.946	0.27534	0.582543	0.459852	0.426671	-0.233869	-0.356014	-0.323575	-0.238912	12
Pf3D7_06_v3	452167	453167	PF3D7_0610700	conservedPlasmodiumprotein,unknownfunction	9.79405	37.5232	16.663	38.9889	17.8944	40.1199	13.2046	41.7562	0.261013	0.427378	0.446023	0.316231	-0.237613	-0.480765	-0.334673	-0.311501	12				0.468297
Pf3D7_06_v3	486566	487566	PF3D7_0611600	conservedPlasmodiumprotein,unknownfunction	17.2836	58.4921	38.1557	54.0267	22.8045	47.9493	20.5992	51.262	0.295486	0.706238	0.475596	0.401842	-0.228605	-0.256565	-0.310941	-0.255232	12				0.382613
Pf3D7_06_v3	488787	489787	PF3D7_0611700	60SribosomalproteinL39(RPL39)	9.21793	40.0248	26.0811	46.8632	23.0227	47.764	21.3914	49.0224	0.230305	0.556537	0.482009	0.43636	-0.245637	-0.376922	-0.305794	-0.232544	12
Pf3D7_06_v3	520251	521251	PF3D7_0612300	conservedprotein,unknownfunction	16.7075	49.5159	30.0658	48.3397	26.4052	54.2962	21.6555	52.4565	0.337417	0.621969	0.486318	0.412828	-0.217648	-0.324316	-0.302337	-0.248011	12
Pf3D7_06_v3	522165	523165	PF3D7_0612500	conservedPlasmodiumprotein,unknownfunction	10.9463	32.0051	24.6322	37.7312	17.7853	34.6069	16.1096	33.8927	0.342017	0.652834	0.513924	0.475312	-0.216446	-0.299501	-0.280183	-0.206942	12				0.583927
Pf3D7_06_v3	534864	535864	PF3D7_0613000.1	conservedPlasmodiumprotein,unknownfunction	11.2343	46.6465	32.1184	48.8865	24.9867	47.6713	20.3351	51.5109	0.240839	0.656999	0.524146	0.394773	-0.242885	-0.296152	-0.27198	-0.259878	12
Pf3D7_06_v3	534864	535864	PF3D7_0613000.2	conservedPlasmodiumprotein,unknownfunction	11.2343	46.6465	32.1184	48.8865	24.9867	47.6713	20.3351	51.5109	0.240839	0.656999	0.524146	0.394773	-0.242885	-0.296152	-0.27198	-0.259878	12
Pf3D7_06_v3	534864	535864	PF3D7_0613000.3	conservedPlasmodiumprotein,unknownfunction	11.2343	46.6465	32.1184	48.8865	24.9867	47.6713	20.3351	51.5109	0.240839	0.656999	0.524146	0.394773	-0.242885	-0.296152	-0.27198	-0.259878	12
Pf3D7_06_v3	537278	538278	PF3D7_0613100	conservedPlasmodiumprotein,unknownfunction	8.35374	39.6569	20.1646	47.0273	20.2949	43.9651	14.261	44.7921	0.21065	0.428785	0.461614	0.318382	-0.250773	-0.479633	-0.322161	-0.310087	12
Pf3D7_06_v3	553957	554957	PF3D7_0613600	conservedPlasmodiumprotein,unknownfunction	6.62538	33.6973	21.2513	34.2862	18.3309	36.8306	12.6764	43.4981	0.196615	0.619821	0.497708	0.291424	-0.254441	-0.326043	-0.293195	-0.327806	12				0.451425
Pf3D7_06_v3	591764	592764	PF3D7_0614100	conservedPlasmodiumprotein,unknownfunction	14.6911	53.0475	28.4961	48.285	25.9687	46.9301	17.9582	49.5201	0.276942	0.590165	0.553348	0.362645	-0.233451	-0.349886	-0.248544	-0.280995	12				0.235329
Pf3D7_06_v3	595404	596404	PF3D7_0614200	cytosolicFe-SclusterassemblyfactorNAR1,putative(NAR1)	16.7075	52.9739	33.5674	54.2454	21.8225	46.6058	18.7505	48.674	0.315391	0.618806	0.468236	0.385226	-0.223404	-0.326859	-0.316847	-0.266153	12				0.304969
Pf3D7_06_v3	606759	607759	PF3D7_0614500	60SribosomalproteinL19(RPL19)	12.3866	52.5325	27.0471	47.9022	21.9316	50.7753	14.7891	52.6556	0.235789	0.564632	0.431934	0.280865	-0.244204	-0.370414	-0.345979	-0.334746	12				0.339905
Pf3D7_06_v3	610602	611602	PF3D7_0614600	conservedPlasmodiumprotein,unknownfunction	16.9955	55.4019	36.2238	53.8626	26.6234	52.6747	20.3351	52.1081	0.306767	0.672522	0.505431	0.390248	-0.225657	-0.283672	-0.286999	-0.262852	12
Pf3D7_06_v3	655096	656096	PF3D7_0615600	conservedPlasmodiumprotein,unknownfunction	10.9463	42.9678	20.7683	43.1448	18.2218	42.3436	16.1096	45.887	0.254756	0.481363	0.430332	0.351071	-0.239248	-0.437362	-0.347265	-0.288602	12				0.244871
Pf3D7_06_v3	655876	656876	PF3D7_0615700	RNAandexportfactorbindingprotein,putative	8.35374	39.0683	24.3907	43.0901	17.3489	39.425	14.261	42.1045	0.213824	0.56604	0.440048	0.338705	-0.249944	-0.369282	-0.339468	-0.29673	12
Pf3D7_06_v3	764992	765992	PF3D7_0618200	conservedPlasmodiumprotein,unknownfunction	15.8433	50.9138	26.4434	48.0116	21.8225	46.1888	21.3914	47.7284	0.311179	0.550771	0.472463	0.44819	-0.224505	-0.381558	-0.313455	-0.224769	12				0.459307
Pf3D7_06_v3	768292	769292	PF3D7_0618300	60SribosomalproteinL27a,putative	12.6746	39.289	31.2732	47.9569	26.2961	47.8103	17.4301	47.3303	0.322599	0.652111	0.550009	0.368265	-0.22152	-0.300082	-0.251224	-0.277301	12				0.436919
Pf3D7_06_v3	777335	778335	PF3D7_0618600	rhomboidproteaseROM10(ROM10)	12.0985	49.0745	27.8923	52.2221	23.8956	48.0883	20.071	48.5745	0.246533	0.534109	0.496911	0.4132	-0.241397	-0.394954	-0.293836	-0.247766	12				0.330064
Pf3D7_06_v3	778192	779192	PF3D7_0618700	traffickingproteinparticlecomplexsubunit6A,putative	16.1314	48.118	30.6695	46.8632	22.2589	43.8261	16.1096	46.4842	0.335247	0.654447	0.507891	0.346561	-0.218215	-0.298204	-0.285024	-0.291566	12				0.718272
Pf3D7_06_v3	795525	796525	PF3D7_0619000.1	conservedPlasmodiumprotein,unknownfunction	16.4194	42.1584	25.5982	44.8399	22.4771	47.0691	15.3173	47.0814	0.389469	0.57088	0.477534	0.325337	-0.204047	-0.365391	-0.309385	-0.305516	12
Pf3D7_06_v3	795525	796525	PF3D7_0619000.2	conservedPlasmodiumprotein,unknownfunction	16.4194	42.1584	25.5982	44.8399	22.4771	47.0691	15.3173	47.0814	0.389469	0.57088	0.477534	0.325337	-0.204047	-0.365391	-0.309385	-0.305516	12
Pf3D7_06_v3	829889	830889	PF3D7_0619700	conservedPlasmodiumprotein,unknownfunction	14.403	48.2652	30.5487	49.4333	31.9699	54.5278	20.071	57.4334	0.298414	0.617978	0.586305	0.349466	-0.22784	-0.327524	-0.222097	-0.289657	12				0.201705
Pf3D7_06_v3	852455	853455	PF3D7_0620400	merozoitesurfaceprotein10(MSP10)	15.2672	43.5564	24.1492	45.5508	25.314	45.6329	19.2787	49.2713	0.350516	0.53016	0.554731	0.391276	-0.214226	-0.398129	-0.247434	-0.262176	12				0.309296
Pf3D7_06_v3	873309	874309	PF3D7_0621300	mRNAbindingPumilio-homologydomainprotein,putative	16.9955	49.8102	30.911	43.801	20.2949	47.5787	22.7119	48.0768	0.341205	0.705714	0.426554	0.472409	-0.216658	-0.256985	-0.350297	-0.208851	12				0.315403
Pf3D7_06_v3	881463	882463	PF3D7_0621500	ribonucleaseP/MRPproteinsubunitRPP1,putative(RPP1)	11.5224	51.576	23.5455	50.8004	21.4951	48.0883	23.5042	49.5699	0.223406	0.46349	0.446992	0.474163	-0.24744	-0.451731	-0.333895	-0.207698	12				0.335774
Pf3D7_06_v3	895280	896280	PF3D7_0621900	signalrecognitionparticlesubunitSRP68,putative(SRP68)	14.403	45.9843	28.7376	45.4961	25.314	45.6329	19.8069	45.3395	0.313216	0.63165	0.554731	0.436857	-0.223972	-0.316533	-0.247434	-0.232217	12				0.332796
Pf3D7_06_v3	896489	897489	PF3D7_0622000	conservedPlasmodiumprotein,unknownfunction	14.403	44.2185	26.3226	43.3088	20.5131	45.077	15.3173	40.5617	0.325723	0.607789	0.455068	0.37763	-0.220704	-0.335717	-0.327415	-0.271146	12				0.478221
Pf3D7_06_v3	970455	971455	PF3D7_0623800	tyrosinekinase-likeprotein,putative(TKL4)	11.2343	33.8445	22.7003	36.036	19.5311	42.112	13.7328	42.7515	0.331939	0.629934	0.463789	0.321224	-0.21908	-0.317912	-0.320416	-0.308219	12				0.308003
Pf3D7_06_v3	1019524	1020524	PF3D7_0625000.1	sphingomyelinsynthase1,putative	12.6746	36.861	27.6508	41.1762	19.0946	38.4521	12.6764	38.2723	0.343849	0.671524	0.496581	0.331216	-0.215968	-0.284474	-0.2941	-0.301652	12
Pf3D7_06_v3	1019524	1020524	PF3D7_0625000.2	sphingomyelinsynthase1,putative	12.6746	36.861	27.6508	41.1762	19.0946	38.4521	12.6764	38.2723	0.343849	0.671524	0.496581	0.331216	-0.215968	-0.284474	-0.2941	-0.301652	12
Pf3D7_06_v3	1024679	1025679	PF3D7_0625200	conservedPlasmodiumprotein,unknownfunction	15.2672	49.7366	29.8243	43.6916	18.8764	41.8803	15.8455	43.6474	0.306961	0.682609	0.450723	0.363034	-0.225607	-0.275562	-0.330902	-0.280739	12
Pf3D7_06_v3	1030657	1031657	PF3D7_0625300	DNApolymerase1,putative	15.5552	50.1045	30.0658	48.0116	20.8404	44.1504	22.4478	46.9819	0.310455	0.626219	0.472032	0.477797	-0.224694	-0.320898	-0.313801	-0.205309	12
Pf3D7_06_v3	1043046	1044046	PF3D7_0625800	conservedPlasmodiumprotein,unknownfunction	19.012	49.7366	31.9977	49.2146	20.8404	45.9572	22.976	45.3395	0.382254	0.650167	0.453474	0.506755	-0.205932	-0.301645	-0.328694	-0.186276	12				0.338654
Pf3D7_06_v3	1053465	1054465	PF3D7_0626000	conservedPlasmodiumprotein,unknownfunction	11.5224	51.2081	25.5982	46.043	25.314	45.8645	23.2401	45.5884	0.225011	0.555963	0.55193	0.509781	-0.247021	-0.377384	-0.249682	-0.184287	12				0.50401
Pf3D7_06_v3	1059422	1060422	PF3D7_0626200	conservedPlasmodiumprotein,unknownfunction	15.5552	58.0506	24.1492	47.0819	24.2229	50.2657	21.6555	53.4519	0.267959	0.512919	0.481897	0.40514	-0.235798	-0.411991	-0.305884	-0.253064	12				0.366096
Pf3D7_06_v3	1095873	1096873	PF3D7_0627200	myosinlightchain,putative	11.2343	44.7336	28.8583	45.6602	21.0587	46.3741	19.0146	49.122	0.251138	0.632023	0.454105	0.387089	-0.240194	-0.316232	-0.328188	-0.264928	12
Pf3D7_06_v3	1098149	1099149	PF3D7_0627300	E3ubiquitin-proteinligaseRNF5,putative(RNF5)	15.8433	40.9077	29.7035	41.0668	19.9675	44.0114	15.3173	45.4391	0.387294	0.723297	0.453689	0.337095	-0.204615	-0.242849	-0.328521	-0.297788	12				0.317034
Pf3D7_06_v3	1173196	1174196	PF3D7_0628300	choline/ethanolaminephosphotransferase,putative(CEPT)	9.21793	37.3025	23.0625	39.0436	18.0035	38.9154	18.7505	37.7746	0.247113	0.590686	0.462632	0.496379	-0.241245	-0.349467	-0.321345	-0.193096	12				0.783603
Pf3D7_06_v3	1194679	1195679	PF3D7_0629000	conservedprotein,unknownfunction	10.9463	45.69	26.2019	44.0744	22.5862	48.5979	17.4301	48.1764	0.239578	0.594492	0.464757	0.361797	-0.243214	-0.346407	-0.319639	-0.281552	12				0.667759
Pf3D7_06_v3	1279320	1280320	PF3D7_0630600	conservedPlasmodiumprotein,unknownfunction	11.2343	33.0351	18.4741	35.1064	14.7302	30.7617	11.3559	34.4401	0.340072	0.526232	0.478849	0.329729	-0.216955	-0.401287	-0.30833	-0.302629	12				0.374641
Pf3D7_06_v3	1294974	1295974	PF3D7_0631000	tetratricopeptiderepeatprotein,putative	5.47314	11.9191	9.05595	13.8894	9.92922	18.7164	7.65866	21.749	0.459191	0.652004	0.530509	0.352138	-0.185828	-0.300168	-0.266873	-0.2879	12
Pf3D7_07_v3	232901	233901	PF3D7_0704700	phosphopantetheineadenylyltransferase,putative(PPAT)	16.9955	49.5159	31.394	49.1052	26.2961	48.8295	20.071	51.3118	0.343233	0.639321	0.538529	0.391158	-0.216129	-0.310365	-0.260437	-0.262254	12				0.27415
Pf3D7_07_v3	285666	286666	PF3D7_0705700	40SribosomalproteinS29,putative	10.0821	43.1149	27.8923	48.1756	20.8404	44.1967	18.7505	45.9865	0.233843	0.578972	0.471537	0.407739	-0.244713	-0.358885	-0.314198	-0.251356	12				0.470955
Pf3D7_07_v3	288588	289588	PF3D7_0705800	cysteine-richsecretoryprotein,putative	15.5552	51.5024	32.2392	49.652	22.1498	44.0578	21.1273	44.6925	0.302029	0.649303	0.502744	0.472726	-0.226896	-0.302339	-0.289154	-0.208642	12
Pf3D7_07_v3	303815	304815	PF3D7_0706200	conservedPlasmodiumprotein,unknownfunction	11.8105	48.8538	25.7189	43.3088	19.5311	44.9843	20.071	47.9275	0.241752	0.593849	0.434176	0.418778	-0.242646	-0.346924	-0.344181	-0.2441	12
Pf3D7_07_v3	306633	307633	PF3D7_0706400	60SribosomalproteinL37(RPL37)	15.8433	50.8403	28.979	47.41	19.3129	47.764	24.8246	44.2944	0.311629	0.611242	0.40434	0.560446	-0.224387	-0.33294	-0.368124	-0.150987	12				0.389373
Pf3D7_07_v3	437400	438400	PF3D7_0709800	conservedprotein,unknownfunction	12.3866	38.1118	20.4061	38.8795	16.6942	36.738	15.8455	39.2179	0.325007	0.524855	0.454412	0.404037	-0.220891	-0.402394	-0.327941	-0.253789	12				0.517162
Pf3D7_07_v3	457996	458996	PF3D7_0710000	conservedPlasmodiumprotein,unknownfunction	15.5552	44.5128	30.911	44.8946	22.6954	44.7527	16.1096	44.8418	0.349455	0.688524	0.507129	0.359254	-0.214503	-0.270807	-0.285635	-0.283223	12				0.289614
Pf3D7_07_v3	494738	495738	PF3D7_0711200	conservedPlasmodiumprotein,unknownfunction	17.2836	43.9242	25.5982	49.2146	24.6594	47.3934	21.6555	45.7377	0.393487	0.520134	0.520313	0.473472	-0.202997	-0.40619	-0.275055	-0.208152	12				0.464583
Pf3D7_07_v3	623021	624021	PF3D7_0713700	conservedPlasmodiumprotein,unknownfunction	17.5717	44.0714	21.1306	44.9493	17.6762	45.4013	16.1096	46.6833	0.39871	0.470099	0.389332	0.345083	-0.201632	-0.446418	-0.380168	-0.292538	12				0.730265
Pf3D7_07_v3	650334	651334	PF3D7_0714200	conservedPlasmodiumprotein,unknownfunction	10.6582	48.0444	31.0317	51.7847	25.8596	46.9301	17.166	46.4842	0.221841	0.599245	0.551024	0.369287	-0.247849	-0.342586	-0.25041	-0.276629	12				0.384844
Pf3D7_07_v3	694023	695023	PF3D7_0715700	conservedPlasmodiumprotein,unknownfunction	15.8433	43.1885	31.0317	50.9097	24.0047	42.7143	23.2401	47.6289	0.366841	0.609544	0.561983	0.487941	-0.20996	-0.334305	-0.241615	-0.198642	12				0.434398
Pf3D7_07_v3	702707	703707	PF3D7_0716000	RNA-bindingprotein,putative	17.5717	51.2817	30.6695	52.1128	26.7325	50.2194	20.8632	55.5422	0.34265	0.588521	0.532314	0.375628	-0.216281	-0.351207	-0.265424	-0.272461	12				0.36217
Pf3D7_07_v3	732996	733996	PF3D7_0716800	eukaryotictranslationinitiationfactor3subunitI,putative(EIF3I)	15.2672	45.7636	25.2359	42.2699	26.5143	45.4476	21.9196	43.946	0.33361	0.597018	0.583404	0.498785	-0.218643	-0.344376	-0.224425	-0.191514	12				0.343737
Pf3D7_07_v3	738078	739078	PF3D7_0717000	conservedPlasmodiummembraneprotein,unknownfunction	11.5224	36.1253	24.3907	39.481	20.404	42.112	14.525	43.7967	0.318957	0.617783	0.484517	0.331646	-0.222472	-0.327681	-0.303781	-0.301369	12
Pf3D7_07_v3	774764	775764	PF3D7_0717900	thioredoxin-likeprotein	15.5552	47.8973	32.4807	49.2146	22.368	48.3662	25.881	52.2574	0.324762	0.659981	0.462472	0.49526	-0.220955	-0.293755	-0.321473	-0.193831	12				0.399878
Pf3D7_07_v3	823945	824945	PF3D7_0718500	prefoldinsubunit3,putative	17.8597	50.8403	31.9977	50.0895	24.5503	47.3934	19.5428	46.0363	0.35129	0.638811	0.518011	0.424508	-0.214023	-0.310775	-0.276903	-0.240334	12
Pf3D7_07_v3	839524	840524	PF3D7_0719100	conservedPlasmodiumprotein,unknownfunction	12.0985	39.4362	25.4774	48.7771	23.4591	47.0227	17.6941	48.7736	0.306787	0.522323	0.498889	0.36278	-0.225652	-0.40443	-0.292248	-0.280906	12
Pf3D7_07_v3	861083	862083	PF3D7_0719700	40SribosomalproteinS10,putative	7.77762	35.316	23.787	40.9575	13.8573	43.8724	12.6764	46.2851	0.220229	0.580773	0.315855	0.273876	-0.24827	-0.357437	-0.439134	-0.339339	12
Pf3D7_07_v3	878954	879954	PF3D7_0720200	conservedPlasmodiumprotein,unknownfunction	15.5552	44.2185	28.979	43.3088	22.9136	44.1041	15.5814	42.3036	0.35178	0.669125	0.519534	0.368323	-0.213895	-0.286403	-0.27568	-0.277262	12				0.489372
Pf3D7_07_v3	888878	889878	PF3D7_0720600	conservedPlasmodiumprotein,unknownfunction	11.8105	45.175	30.1865	49.5974	23.0227	46.7911	25.0887	50.2666	0.261439	0.608631	0.492032	0.499113	-0.237502	-0.33504	-0.297751	-0.191299	12				0.464634
Pf3D7_07_v3	891183	892183	PF3D7_0720700	phosphoinositide-bindingprotein,putative	11.8105	41.2755	27.5301	44.5665	19.5311	42.6679	14.7891	44.6925	0.286138	0.617731	0.457747	0.330908	-0.231048	-0.327723	-0.325265	-0.301854	12				0.220881
Pf3D7_07_v3	899251	900251	PF3D7_0720800	Ham1-likeprotein,putative	7.2015	34.8745	25.8397	42.6526	19.7493	44.1967	18.4864	46.0861	0.206498	0.605818	0.44685	0.401127	-0.251859	-0.337301	-0.334009	-0.255701	12				0.530286
Pf3D7_07_v3	926192	927192	PF3D7_0721400	conservedPlasmodiumprotein,unknownfunction	15.5552	49.2216	29.0998	44.6759	22.368	45.2623	21.6555	50.5155	0.316024	0.651353	0.494186	0.42869	-0.223239	-0.300691	-0.296022	-0.237585	12				0.466881
Pf3D7_07_v3	957517	958517	PF3D7_0722500	cellcyclecontrolproteincwf15,putative	12.0985	47.1615	61.0975	94.6014	24.1138	48.5979	22.976	51.0132	0.256533	0.645841	0.49619	0.450393	-0.238784	-0.305123	-0.294414	-0.223321	12				0.358328
Pf3D7_07_v3	982688	983688	PF3D7_0723400	conservedPlasmodiumprotein,unknownfunction	17.5717	52.5325	31.5147	52.0034	23.8956	48.3662	21.9196	49.6694	0.334492	0.606012	0.494056	0.44131	-0.218413	-0.337145	-0.296127	-0.229291	12				0.368004
Pf3D7_07_v3	986098	987098	PF3D7_0723600	conservedPlasmodiumprotein,unknownfunction	12.0985	43.7771	27.0471	41.7777	21.386	43.0385	21.3914	44.9911	0.276366	0.647405	0.496904	0.475458	-0.233601	-0.303865	-0.293841	-0.206846	12				0.494678
Pf3D7_07_v3	987645	988645	PF3D7_0723700	metallo-hydrolase/oxidoreductase,putative	14.1149	47.603	33.6881	49.1052	24.6594	50.7753	18.7505	48.6243	0.296513	0.686039	0.485657	0.38562	-0.228337	-0.272804	-0.302866	-0.265894	12
Pf3D7_07_v3	1005835	1006835	PF3D7_0724000	RabGTPaseactivatorandproteinkinase,putative	17.8597	51.7232	27.5301	52.3862	23.35	51.9798	21.3914	51.909	0.345294	0.525522	0.449213	0.412094	-0.21559	-0.401858	-0.332113	-0.248493	12				0.254012
Pf3D7_07_v3	1020167	1021167	PF3D7_0724200	type2Aphosphatase-associatedprotein42,putative(TAP42)	18.1478	52.7532	36.1031	52.0581	24.1138	54.9911	22.7119	54.1984	0.344013	0.693516	0.438504	0.419051	-0.215925	-0.266793	-0.340707	-0.243921	12				0.491218
Pf3D7_07_v3	1070480	1071480	PF3D7_0725200	magonashiproteinhomologue,putative	13.5388	46.2051	25.5982	45.7149	20.5131	45.2623	19.0146	44.9911	0.293015	0.559953	0.453205	0.42263	-0.229251	-0.374176	-0.32891	-0.241568	12
Pf3D7_07_v3	1166078	1167078	PF3D7_0727500	conservedPlasmodiumprotein,unknownfunction	12.9627	44.9543	26.0811	41.2856	24.0047	45.6329	22.976	47.6289	0.288353	0.631724	0.526039	0.482396	-0.230469	-0.316473	-0.27046	-0.202286	12				0.397283
Pf3D7_07_v3	1216701	1217701	PF3D7_0728500	conservedPlasmodiumprotein,unknownfunction	10.0821	28.1792	23.1832	38.0046	16.3668	35.3481	15.0532	35.0373	0.357785	0.61001	0.463018	0.429634	-0.212326	-0.33393	-0.321035	-0.236965	12				0.443902
Pf3D7_07_v3	1235199	1236199	PF3D7_0729000	signalrecognitionparticlesubunitSRP9(SRP9)	9.21793	34.9481	21.0098	34.9423	15.0575	38.1741	12.6764	38.2723	0.263761	0.601271	0.394443	0.331216	-0.236895	-0.340957	-0.376066	-0.301652	12				0.492788
Pf3D7_07_v3	1288899	1289899	PF3D7_0730200	AP-4complexsubunitbeta,putative	15.5552	49.5895	27.2886	48.9958	30.5514	49.8951	18.7505	47.2307	0.313679	0.556958	0.612313	0.396998	-0.223851	-0.376584	-0.201225	-0.258415	12
Pf3D7_08_v3	202418	203418	PF3D7_0803100	U3smallnucleolarRNA-associatedprotein14,putative(UTP14)	17.2836	46.8672	35.2578	53.2611	24.7685	54.9448	22.976	53.1035	0.368778	0.66198	0.450789	0.432665	-0.209453	-0.292147	-0.330849	-0.234973	12
Pf3D7_08_v3	217388	218388	PF3D7_0803500	AAAfamilyATPase,putative	15.5552	56.947	31.7562	49.652	26.1869	53.1843	23.5042	49.7192	0.273152	0.639575	0.49238	0.472739	-0.234441	-0.31016	-0.297471	-0.208634	12				0.266484
Pf3D7_08_v3	241603	242603	PF3D7_0804300	conservedPlasmodiumprotein,unknownfunction	15.5552	57.5356	30.0658	52.6596	30.6606	58.79	25.3528	53.8002	0.270358	0.570946	0.521527	0.47124	-0.235171	-0.365337	-0.274081	-0.209619	12
Pf3D7_08_v3	296371	297371	PF3D7_0805300	conservedPlasmodiumprotein,unknownfunction	20.7403	56.432	33.3259	50.0895	23.5683	50.2194	21.9196	53.7007	0.367527	0.665327	0.469307	0.408181	-0.20978	-0.289456	-0.315988	-0.251065	12				0.280794
Pf3D7_08_v3	308049	309049	PF3D7_0805500	conservedPlasmodiumprotein,unknownfunction	18.7239	59.6693	36.4653	58.7841	30.115	57.1685	22.1837	57.2841	0.313795	0.620326	0.526776	0.387258	-0.223821	-0.325637	-0.269869	-0.264818	12				0.301301
Pf3D7_08_v3	311534	312534	PF3D7_0805600	PAP2-likeprotein,putative	18.4359	52.7532	36.7068	57.3076	30.2241	53.416	21.3914	54.4472	0.349475	0.640522	0.565825	0.392883	-0.214498	-0.309399	-0.238532	-0.26112	12				0.396585
Pf3D7_08_v3	325155	326155	PF3D7_0805900	conservedprotein,unknownfunction	8.92987	34.1388	25.3567	37.1297	21.4951	41.8803	16.1096	40.6612	0.261575	0.682922	0.513251	0.396191	-0.237466	-0.27531	-0.280723	-0.258946	12
Pf3D7_08_v3	332879	333879	PF3D7_0806200	conservedPlasmodiummembraneprotein,unknownfunction	14.403	40.2455	27.1679	42.1058	25.5323	45.9109	19.0146	51.4113	0.357879	0.645229	0.556127	0.369853	-0.212302	-0.305615	-0.246314	-0.276257	12				0.469974
Pf3D7_08_v3	352862	353862	PF3D7_0806600	kinesin-likeprotein,putative	7.48956	32.2258	19.3194	38.114	16.9124	40.6758	19.5428	41.6068	0.232409	0.506885	0.415785	0.469702	-0.245088	-0.416842	-0.358939	-0.21063	12				0.408192
Pf3D7_08_v3	370284	371284	PF3D7_0807000	gas41homologue,putative	14.9791	51.2817	32.9637	48.6677	22.0407	46.6058	21.6555	47.3303	0.292094	0.677322	0.472918	0.45754	-0.229491	-0.279813	-0.31309	-0.218623	12				0.645553
Pf3D7_08_v3	377524	378524	PF3D7_0807200	conservedPlasmodiummembraneprotein,unknownfunction	12.9627	42.0113	29.3413	43.1995	20.0767	42.4363	17.4301	44.8916	0.308553	0.679205	0.473102	0.388271	-0.225191	-0.278299	-0.312942	-0.264152	12				0.398548
Pf3D7_08_v3	381064	382064	PF3D7_0807300	ras-relatedproteinRab-18(RAB18)	4.60896	28.1056	15.214	32.8097	14.0755	35.2555	12.9405	34.8383	0.163987	0.463704	0.399243	0.371445	-0.262967	-0.451559	-0.372215	-0.275211	12				0.395935
Pf3D7_08_v3	393759	394759	PF3D7_0807600	conservedPlasmodiumprotein,unknownfunction	13.5388	45.175	29.5828	49.9801	24.8776	49.8487	26.6733	51.1127	0.299697	0.591892	0.499062	0.521853	-0.227505	-0.348498	-0.292109	-0.176353	12				0.298316
Pf3D7_08_v3	400860	401860	PF3D7_0807800	26SproteasomeregulatorysubunitRPN10,putative(RPN10)	6.33732	35.6103	22.7003	41.9964	18.3309	44.66	12.6764	41.9552	0.177963	0.54053	0.410455	0.302141	-0.259315	-0.389792	-0.363217	-0.320762	12				0.37307
Pf3D7_08_v3	409436	410436	PF3D7_0808100	AP-3complexsubunitdelta,putative	18.7239	53.489	35.6201	52.9877	26.7325	56.5199	24.5605	57.085	0.350051	0.672233	0.472975	0.430244	-0.214347	-0.283904	-0.313044	-0.236564	12				0.309856
Pf3D7_08_v3	420993	421993	PF3D7_0808300	ubiquitinregulatoryprotein,putative	11.2343	35.0217	20.1646	34.7783	18.5491	32.6148	14.525	35.9332	0.320781	0.579804	0.568733	0.404222	-0.221995	-0.358216	-0.236198	-0.253667	12				0.413751
Pf3D7_08_v3	506198	507198	PF3D7_0809800	conservedPlasmodiumprotein,unknownfunction	14.6911	39.6569	25.9604	39.6451	17.5671	41.0464	16.6378	42.2041	0.370455	0.65482	0.427982	0.394222	-0.209015	-0.297904	-0.349152	-0.26024	12				0.394328
Pf3D7_08_v3	520687	521687	PF3D7_0810200	ABC1family,putative(ABCK1)	14.6911	45.1014	25.5982	41.9964	25.5323	45.8645	20.5992	44.1451	0.325735	0.609533	0.55669	0.466625	-0.220701	-0.334314	-0.245863	-0.212652	12				0.307073
Pf3D7_08_v3	527104	528104	PF3D7_0810300	proteinphosphatasePPM5,putative(PPM5)	9.50599	37.6704	20.0438	38.7155	19.7493	41.9267	13.4687	43.3488	0.252346	0.51772	0.471044	0.310705	-0.239878	-0.40813	-0.314594	-0.315133	12				0.378192
Pf3D7_08_v3	531720	532720	PF3D7_0810400	aquaporin,putative(AQP2)	13.8269	47.4558	29.462	46.5898	22.5862	42.0657	21.6555	49.9183	0.291364	0.63237	0.536927	0.433819	-0.229682	-0.315953	-0.261723	-0.234214	12				0.29662
Pf3D7_08_v3	536119	537119	PF3D7_0810500	proteinphosphatasePPM7,putative(PPM7)	16.9955	41.9377	25.9604	43.8557	25.9687	42.9459	20.3351	46.3349	0.405256	0.59195	0.604684	0.438872	-0.199921	-0.34845	-0.207347	-0.230893	12				0.508291
Pf3D7_08_v3	546865	547865	PF3D7_0810700	conservedPlasmodiumprotein,unknownfunction	15.8433	45.8372	21.0098	41.2856	23.0227	46.6521	22.1837	43.0004	0.345643	0.508889	0.493498	0.515895	-0.215499	-0.415231	-0.296575	-0.180268	12				0.742876
Pf3D7_08_v3	551928	552928	PF3D7_0810900.1	conservedPlasmodiumprotein,unknownfunction	12.6746	36.7139	26.5641	39.9732	21.2769	39.286	15.5814	41.6566	0.345226	0.664548	0.54159	0.374044	-0.215608	-0.290083	-0.25798	-0.273502	12
Pf3D7_08_v3	551928	552928	PF3D7_0810900.2	conservedPlasmodiumprotein,unknownfunction	12.6746	36.7139	26.5641	39.9732	21.2769	39.286	15.5814	41.6566	0.345226	0.664548	0.54159	0.374044	-0.215608	-0.290083	-0.25798	-0.273502	12
Pf3D7_08_v3	614362	615362	PF3D7_0812220	GTPase,putative	16.7075	47.5294	26.5641	41.5043	25.9687	47.4397	19.5428	48.6243	0.351519	0.640032	0.547404	0.401914	-0.213963	-0.309793	-0.253314	-0.255184	12				0.264765
Pf3D7_08_v3	635255	636255	PF3D7_0812800	conservedPlasmodiumprotein,unknownfunction	12.0985	33.7709	21.2513	43.3635	17.0215	36.9233	11.3559	35.8336	0.358252	0.490073	0.460996	0.316906	-0.212204	-0.430358	-0.322657	-0.311057	12
Pf3D7_08_v3	655578	656578	PF3D7_0813300	conservedPlasmodiumprotein,unknownfunction	12.6746	40.5398	24.3907	44.5665	26.2961	45.5866	23.5042	43.7967	0.312646	0.547288	0.576838	0.536666	-0.224121	-0.384359	-0.229693	-0.166616	12				0.550717
Pf3D7_08_v3	669041	670041	PF3D7_0813600	translationinitiationfactorSUI1,putative	18.7239	53.6361	29.3413	51.894	28.151	48.0883	22.7119	51.5109	0.349091	0.565408	0.585402	0.440914	-0.214598	-0.36979	-0.222821	-0.229551	12				0.400178
Pf3D7_08_v3	731687	732687	PF3D7_0815600	eukaryotictranslationinitiationfactor3subunitG,putative(EIF3G)	12.3866	37.7439	27.4094	40.6294	14.7302	45.9109	21.3914	43.5976	0.328175	0.67462	0.320843	0.490655	-0.220063	-0.281985	-0.43513	-0.196858	12				0.352013
Pf3D7_08_v3	740681	741681	PF3D7_0815800	vacuolarproteinsorting-associatedprotein9,putative(VPS9)	12.3866	46.2051	28.7376	42.5433	20.9496	42.6679	16.6378	47.2805	0.268079	0.675491	0.490992	0.351896	-0.235767	-0.281285	-0.298585	-0.28806	12				0.340273
Pf3D7_08_v3	798277	799277	PF3D7_0817500	proteinkinasecinhibitor-likeprotein,putative	8.6418	35.6838	21.6135	39.6451	17.2397	44.66	19.2787	45.0409	0.242177	0.545175	0.386021	0.428027	-0.242535	-0.386058	-0.382825	-0.238021	12
Pf3D7_08_v3	836348	837348	PF3D7_0818400	rRNA-processingproteinFCF1,putative(FCF1)	10.9463	44.145	25.1152	43.2541	21.9316	44.9843	19.8069	45.4888	0.247962	0.580643	0.487539	0.435424	-0.241023	-0.357541	-0.301357	-0.23316	12
Pf3D7_08_v3	846880	847880	PF3D7_0818600	BEM46-likeprotein,putative(PBLP)	9.21793	41.3491	24.27	40.1372	21.1678	44.6137	18.7505	42.2041	0.222929	0.604676	0.474469	0.444281	-0.247565	-0.338219	-0.311846	-0.227338	12				0.617262
Pf3D7_08_v3	889971	890971	PF3D7_0819700	conservedPlasmodiumprotein,unknownfunction	12.6746	44.2185	28.0131	42.8167	18.8764	43.5482	18.2223	42.4032	0.286636	0.654256	0.43346	0.429739	-0.230918	-0.298357	-0.344755	-0.236896	12
Pf3D7_08_v3	899157	900157	PF3D7_0819900	U6snRNA-associatedSm-likeproteinLSm3,putative(LSM3)	8.35374	36.861	21.9758	41.0668	20.404	40.9538	13.4687	41.9552	0.226628	0.535123	0.49822	0.321026	-0.246598	-0.394139	-0.292785	-0.308349	12				0.672651
Pf3D7_08_v3	907214	908214	PF3D7_0820000	Snf2-relatedCBPactivator,putative(SRCAP)	13.2508	44.5864	28.3753	46.4804	24.0047	41.7877	16.9019	45.4391	0.297194	0.610479	0.574444	0.371968	-0.228159	-0.333554	-0.231615	-0.274867	12
Pf3D7_08_v3	924613	925613	PF3D7_0820500	C-13antigen	15.2672	45.7636	28.3753	45.004	24.0047	44.3821	21.6555	44.9414	0.33361	0.630506	0.540864	0.481861	-0.218643	-0.317452	-0.258563	-0.202638	12				0.357597
Pf3D7_08_v3	944145	945145	PF3D7_0820900	conservedPlasmodiumprotein,unknownfunction	14.9791	47.603	26.3226	44.4025	23.1318	42.2973	14.261	44.5432	0.314667	0.592818	0.546886	0.320161	-0.223593	-0.347753	-0.25373	-0.308918	12				0.36453
Pf3D7_08_v3	981222	982222	PF3D7_0822100	mediatorofRNApolymeraseIItranscriptionsubunit7,putative(MED7)	19.8762	48.118	33.4467	48.0662	25.5323	49.5244	13.2046	49.8685	0.413072	0.695847	0.51555	0.264788	-0.197879	-0.264919	-0.278878	-0.345312	12				0.51184
Pf3D7_08_v3	982070	983070	PF3D7_0822200	conservedPlasmodiummembraneprotein,unknownfunction	17.2836	43.1149	28.6168	47.41	22.5862	47.347	19.8069	43.0004	0.400873	0.603603	0.477036	0.460621	-0.201067	-0.339082	-0.309786	-0.216598	12				0.455027
Pf3D7_08_v3	988263	989263	PF3D7_0822300	smallnuclearribonucleoproteinG,putative(SNRPG)	16.7075	40.0248	26.5641	40.5747	22.8045	42.4363	17.4301	44.4934	0.417429	0.654696	0.537382	0.391746	-0.196741	-0.298004	-0.261357	-0.261868	12				0.482921
Pf3D7_08_v3	1016876	1017876	PF3D7_0823000	serine/threonineproteinkinaseVPS15,putative(VPS15)	12.6746	42.0113	31.5147	45.0587	20.2949	45.077	19.5428	45.3395	0.301695	0.699414	0.450227	0.431033	-0.226983	-0.262051	-0.331299	-0.236046	12				0.26745
Pf3D7_08_v3	1028252	1029252	PF3D7_0823300	histoneacetyltransferaseGCN5(GCN5)	12.3866	43.8507	30.6695	43.5276	18.0035	42.1583	13.9969	39.8152	0.282472	0.704599	0.427045	0.351547	-0.232006	-0.257882	-0.349903	-0.288289	12
Pf3D7_08_v3	1041827	1042827	PF3D7_0823700	conservedPlasmodiumprotein,unknownfunction	9.79405	42.6735	26.8056	41.1762	17.2397	37.7108	17.9582	39.0686	0.229511	0.650997	0.457156	0.459658	-0.245845	-0.300977	-0.325739	-0.217231	12				0.473885
Pf3D7_08_v3	1068063	1069063	PF3D7_0824600	Fe-SclusterassemblyproteinDRE2,putative(DRE2)	14.403	43.4092	24.7529	43.4182	24.332	44.5674	17.9582	48.027	0.331796	0.570104	0.54596	0.373919	-0.219117	-0.366014	-0.254474	-0.273585	12
Pf3D7_08_v3	1075300	1076300	PF3D7_0824800	conservedPlasmodiummembraneprotein,unknownfunction	14.1149	43.1885	32.1184	46.043	18.8764	42.0193	20.3351	41.1589	0.326821	0.697574	0.449232	0.494063	-0.220417	-0.26353	-0.332098	-0.194618	12				0.273954
Pf3D7_08_v3	1082491	1083491	PF3D7_0824900	conservedPlasmodiumprotein,unknownfunction	19.3	55.5491	33.5674	49.1052	23.5683	50.8216	21.9196	49.0722	0.34744	0.683581	0.463746	0.446681	-0.215029	-0.27478	-0.320451	-0.225761	12				0.268419
Pf3D7_08_v3	1093190	1094190	PF3D7_0825200	translationinitiationfactorIF-3(IF3a)	17.8597	49.5895	29.7035	48.8865	24.9867	48.9222	20.3351	49.321	0.360151	0.607601	0.510744	0.412301	-0.211708	-0.335867	-0.282735	-0.248357	12
Pf3D7_08_v3	1095923	1096923	PF3D7_0825400	conservedPlasmodiumprotein,unknownfunction	10.6582	28.3999	20.8891	32.8097	16.5851	37.2476	13.2046	34.689	0.37529	0.636675	0.445266	0.380657	-0.207752	-0.312493	-0.33528	-0.269156	12				0.317605
Pf3D7_08_v3	1097984	1098984	PF3D7_0825500	proteinKRI1,putative(KRI1)	13.2508	49.6631	32.1184	50.9097	28.4783	48.8759	17.166	47.9773	0.266814	0.63089	0.582665	0.357794	-0.236097	-0.317144	-0.225017	-0.284183	12				0.384898
Pf3D7_08_v3	1164155	1165155	PF3D7_0826900	conservedPlasmodiumprotein,unknownfunction	14.1149	39.0683	22.4588	35.1064	20.6222	39.7029	19.0146	40.5617	0.361288	0.639735	0.519413	0.468782	-0.211411	-0.310032	-0.275778	-0.211234	12
Pf3D7_08_v3	1170948	1171948	PF3D7_0827000	ATP-dependentRNAhelicaseDBP10,putative(DBP10)	18.1478	45.7636	31.2732	44.8399	18.44	45.0306	21.3914	45.3395	0.396555	0.697441	0.409499	0.471805	-0.202195	-0.263637	-0.363984	-0.209247	12				0.297928
Pf3D7_08_v3	1171894	1172894	PF3D7_0827100	translationinitiationfactorIF-2,putative(IF2c)	10.9463	42.3056	29.7035	44.2384	20.9496	43.6408	19.8069	43.0501	0.258744	0.671442	0.480046	0.46009	-0.238206	-0.28454	-0.307369	-0.216948	12
Pf3D7_08_v3	1192425	1193425	PF3D7_0827600	conservedPlasmodiumprotein,unknownfunction	18.1478	51.8703	31.7562	53.2064	25.8596	49.8024	23.2401	47.9275	0.349869	0.596849	0.519244	0.484901	-0.214395	-0.344512	-0.275913	-0.20064	12				0.220672
Pf3D7_08_v3	1198358	1199358	PF3D7_0827800	SETdomainprotein,putative(SET3)	12.9627	43.5564	21.855	39.4263	25.5323	39.8419	16.6378	40.5119	0.297607	0.554325	0.64084	0.410689	-0.228051	-0.3787	-0.178332	-0.249417	12				0.418183
Pf3D7_08_v3	1225363	1226363	PF3D7_0828400	mitochondrialinnermembraneproteinOXA1,putative(OXA1)	16.7075	48.4859	26.3226	46.9179	24.5503	45.5866	19.8069	45.3395	0.344585	0.561035	0.538542	0.436857	-0.215775	-0.373306	-0.260426	-0.232217	12
Pf3D7_08_v3	1227909	1228909	PF3D7_0828500	translationinitiationfactorEIF-2balphasubunit,putative	8.35374	31.7108	20.8891	37.1843	17.6762	31.6419	16.1096	38.4714	0.263435	0.561772	0.558633	0.418742	-0.23698	-0.372713	-0.244304	-0.244124	12				0.314192
Pf3D7_08_v3	1231632	1232632	PF3D7_0828600	folatetransporter1(FT1)	9.50599	30.6072	19.0779	31.2786	13.5299	32.4758	15.3173	34.0917	0.31058	0.609935	0.416615	0.449297	-0.224661	-0.333991	-0.358273	-0.224041	12				0.290275
Pf3D7_09_v3	135087	136087	PF3D7_0903200	ras-relatedproteinRAB7(RAB7)	10.0821	47.1615	22.7003	44.0197	18.3309	39.7956	17.9582	43.946	0.213778	0.515685	0.460626	0.408642	-0.249956	-0.409767	-0.322954	-0.250762	12				0.401668
Pf3D7_09_v3	175042	176042	PF3D7_0903700	alphatubulin1	12.9627	32.888	23.5455	42.0511	20.404	40.3979	17.166	41.0096	0.394147	0.559926	0.505076	0.418585	-0.202824	-0.374198	-0.287283	-0.244227	12				0.308505
Pf3D7_09_v3	195327	196327	PF3D7_0904100	AP-4complexsubunitepsilon,putative	12.6746	41.4227	25.7189	48.2303	18.44	46.5595	16.6378	45.24	0.305982	0.533252	0.396052	0.367767	-0.225863	-0.395643	-0.374775	-0.277628	12
Pf3D7_09_v3	212015	213015	PF3D7_0904600	ubiquitinspecificprotease,putative	16.7075	49.5895	28.1338	43.5822	21.386	44.0114	17.6941	42.7018	0.336916	0.645534	0.48592	0.414364	-0.217779	-0.30537	-0.302656	-0.247001	12				0.231271
Pf3D7_09_v3	221771	222771	PF3D7_0904800	replicationproteinA1,smallfragment(RPA1)	13.2508	41.1284	29.0998	43.5822	19.8584	46.0035	19.5428	41.6068	0.322181	0.667699	0.431672	0.469702	-0.22163	-0.287549	-0.34619	-0.21063	12				0.321915
Pf3D7_09_v3	286140	287140	PF3D7_0905700.1	autophagy-relatedprotein3,putative	14.403	44.9543	29.462	47.6288	24.1138	44.6137	19.2787	47.6787	0.320392	0.618575	0.540502	0.404346	-0.222097	-0.327044	-0.258853	-0.253586	12
Pf3D7_09_v3	286140	287140	PF3D7_0905700.2	autophagy-relatedprotein3,putative	14.403	44.9543	29.462	47.6288	24.1138	44.6137	19.2787	47.6787	0.320392	0.618575	0.540502	0.404346	-0.222097	-0.327044	-0.258853	-0.253586	12
Pf3D7_09_v3	286140	287140	PF3D7_0905700.3	autophagy-relatedprotein3,putative	14.403	44.9543	29.462	47.6288	24.1138	44.6137	19.2787	47.6787	0.320392	0.618575	0.540502	0.404346	-0.222097	-0.327044	-0.258853	-0.253586	12
Pf3D7_09_v3	304570	305570	PF3D7_0906100	vacuolarproteinsorting-associatedprotein46,putative(VPS46)	13.8269	39.6569	23.787	45.4415	21.6042	40.9538	17.166	40.9101	0.348663	0.523464	0.527526	0.419603	-0.21471	-0.403512	-0.269267	-0.243558	12
Pf3D7_09_v3	334571	335571	PF3D7_0906890	conservedPlasmodiumprotein,unknownfunction	12.6746	42.4527	24.9944	40.4653	17.6762	40.4442	19.5428	42.1543	0.298558	0.617675	0.437052	0.463602	-0.227802	-0.327768	-0.341873	-0.214639	12
Pf3D7_09_v3	337064	338064	PF3D7_0907000	conservedPlasmodiumprotein,unknownfunction	7.48956	37.8175	21.1306	39.317	13.8573	35.4408	8.45093	36.4309	0.198045	0.537442	0.390999	0.231971	-0.254067	-0.392275	-0.378831	-0.366882	12
Pf3D7_09_v3	385216	386216	PF3D7_0908300.1	conservedPlasmodiummembraneprotein,unknownfunction	9.50599	34.8009	21.372	38.4967	16.3668	37.5719	13.9969	38.6705	0.273154	0.555164	0.435613	0.361953	-0.234441	-0.378026	-0.343027	-0.281449	12
Pf3D7_09_v3	385216	386216	PF3D7_0908300.2	conservedPlasmodiummembraneprotein,unknownfunction	9.50599	34.8009	21.372	38.4967	16.3668	37.5719	13.9969	38.6705	0.273154	0.555164	0.435613	0.361953	-0.234441	-0.378026	-0.343027	-0.281449	12
Pf3D7_09_v3	402894	403894	PF3D7_0908700	tRNApseudouridinesynthase,putative	14.6911	37.6704	23.0625	34.0674	15.7122	35.9504	14.261	37.2769	0.389991	0.676967	0.437052	0.382569	-0.20391	-0.280098	-0.341872	-0.267899	12				0.477087
Pf3D7_09_v3	414705	415705	PF3D7_0909100	conservedPlasmodiummembraneprotein,unknownfunction	12.9627	51.2817	29.462	49.5974	20.7313	44.66	20.3351	45.7874	0.252774	0.594023	0.464203	0.44412	-0.239766	-0.346784	-0.320084	-0.227444	12				0.340935
Pf3D7_09_v3	434873	435873	PF3D7_0909600	conservedPlasmodiumprotein,unknownfunction	10.6582	29.2092	16.663	33.0831	19.422	33.217	10.2996	29.1148	0.364892	0.503671	0.584701	0.353758	-0.210469	-0.419426	-0.223384	-0.286836	12				0.428951
Pf3D7_09_v3	440414	441414	PF3D7_0909700	FHAdomainprotein,putative	15.8433	46.6465	24.5114	44.1291	26.1869	42.9459	20.3351	42.8511	0.339646	0.555448	0.609765	0.474553	-0.217066	-0.377798	-0.20327	-0.207441	12				0.3124
Pf3D7_09_v3	464059	465059	PF3D7_0910200	conservedPlasmodiumprotein,unknownfunction	12.6746	42.0113	25.7189	47.0819	26.9507	42.4363	18.7505	40.4124	0.301695	0.546259	0.635086	0.463979	-0.226983	-0.385186	-0.18295	-0.214391	12				0.260717
Pf3D7_09_v3	475171	476171	PF3D7_0910300	conservedPlasmodiumprotein,unknownfunction	13.5388	49.2952	29.0998	50.0348	20.2949	45.4013	16.1096	43.3985	0.274647	0.581591	0.447011	0.371202	-0.23405	-0.356779	-0.33388	-0.27537	12				0.393334
Pf3D7_09_v3	487054	488054	PF3D7_0910500	DNArepairproteinREV1,putative	17.8597	46.7937	28.6168	45.8789	22.4771	43.1312	22.1837	43.9958	0.381669	0.623746	0.521133	0.504223	-0.206085	-0.322887	-0.274397	-0.18794	12				0.22284
Pf3D7_09_v3	488967	489967	PF3D7_0910600	SNAREprotein(YKT6.1)	12.6746	38.7004	25.8397	43.1448	25.4232	46.0962	21.1273	46.4842	0.327506	0.598906	0.551525	0.454505	-0.220238	-0.342858	-0.250008	-0.220618	12
Pf3D7_09_v3	499683	500683	PF3D7_0911000	phosphatidylinositolN-acetylglucosaminyltransferase,putative	14.1149	46.4258	28.0131	51.1285	22.5862	48.7369	16.6378	44.2944	0.304031	0.547896	0.463431	0.375619	-0.226372	-0.38387	-0.320703	-0.272467	12				0.382143
Pf3D7_09_v3	539372	540372	PF3D7_0911900	falstatin(ICP)	5.7612	27.6642	14.4895	34.6143	11.675	34.3289	11.0919	32.748	0.208255	0.418599	0.340092	0.338705	-0.251399	-0.487823	-0.419683	-0.29673	12				0.374567
Pf3D7_09_v3	555590	556590	PF3D7_0912500	conservedPlasmodiumprotein,unknownfunction	9.21793	29.7243	17.9912	32.8097	12.8752	31.9199	10.0355	32.9968	0.310114	0.54835	0.40336	0.304136	-0.224783	-0.383505	-0.368911	-0.319451	12
Pf3D7_09_v3	569874	570874	PF3D7_0913000	conservedprotein,unknownfunction	8.06568	34.5802	17.7497	35.5985	16.9124	41.7877	12.9405	39.417	0.233246	0.498608	0.404722	0.328297	-0.244869	-0.423496	-0.367817	-0.30357	12
Pf3D7_09_v3	625649	626649	PF3D7_0914500	conservedPlasmodiumprotein,unknownfunction	10.0821	47.0144	24.7529	40.9028	23.5683	41.0464	15.5814	39.8649	0.214447	0.605164	0.574187	0.390855	-0.249781	-0.337827	-0.231821	-0.262453	12				0.250739
Pf3D7_09_v3	659676	660676	PF3D7_0915600	conservedPlasmodiumprotein,unknownfunction	12.0985	55.034	31.9977	52.769	22.9136	51.6092	15.3173	46.9321	0.219837	0.606373	0.443983	0.326372	-0.248373	-0.336855	-0.33631	-0.304836	12				0.356406
Pf3D7_09_v3	673568	674568	PF3D7_0916100	thioredoxin3(TRX3)	15.8433	50.4724	32.4807	48.285	23.5683	44.9843	17.4301	45.9367	0.3139	0.672687	0.523923	0.379437	-0.223793	-0.283539	-0.272158	-0.269957	12				0.517344
Pf3D7_09_v3	681484	682484	PF3D7_0916300	conservedPlasmodiumprotein,unknownfunction	18.1478	42.3056	25.2359	45.5508	22.4771	40.9538	19.8069	42.2538	0.428969	0.554017	0.54884	0.46876	-0.193725	-0.378949	-0.252162	-0.211249	12				0.47357
Pf3D7_09_v3	693070	694070	PF3D7_0916500	ubiquitinfusiondegradationprotein1(UFD1)	12.3866	46.4994	32.2392	48.9958	20.8404	47.903	22.1837	47.5294	0.266382	0.657999	0.435054	0.466736	-0.23621	-0.295348	-0.343476	-0.212579	12				0.428646
Pf3D7_09_v3	702868	703868	PF3D7_0916800	conservedPlasmodiumprotein,unknownfunction	10.0821	38.5533	28.4961	41.9418	18.6582	39.9346	14.7891	40.9101	0.261511	0.67942	0.467219	0.361502	-0.237483	-0.278126	-0.317663	-0.281746	12
Pf3D7_09_v3	714989	715989	PF3D7_0917100	N-glycosylase/DNAlyase,putative(OGG1)	18.4359	57.0941	31.394	50.6363	27.169	49.0148	23.2401	50.1671	0.322904	0.61999	0.554302	0.463254	-0.221441	-0.325907	-0.247779	-0.214868	12				0.387481
Pf3D7_09_v3	734129	735129	PF3D7_0917800	conservedPlasmodiumprotein,unknownfunction	15.5552	44.2921	28.1338	45.3868	21.8225	43.9651	14.7891	42.4032	0.351196	0.619867	0.49636	0.348773	-0.214048	-0.326005	-0.294278	-0.290112	12
Pf3D7_09_v3	737485	738485	PF3D7_0917900	heatshockprotein70(HSP70-2)	12.6746	35.1688	21.7343	38.6608	17.458	43.5482	14.7891	43.3985	0.360393	0.562179	0.400889	0.340774	-0.211644	-0.372386	-0.370893	-0.295369	12				0.487341
Pf3D7_09_v3	773879	774879	PF3D7_0918800	dihydrouridinesynthase,putative	16.9955	48.0444	30.0658	48.6131	24.6594	46.0499	22.7119	48.3754	0.353746	0.618471	0.535493	0.469493	-0.213382	-0.327128	-0.262873	-0.210767	12
Pf3D7_09_v3	782175	783175	PF3D7_0919000	nucleosomeassemblyprotein(NAPS)	9.79405	33.918	17.7497	40.7934	16.9124	40.7685	16.9019	41.8059	0.288757	0.435112	0.41484	0.404295	-0.230364	-0.474547	-0.359698	-0.25362	12				0.376288
Pf3D7_09_v3	785656	786656	PF3D7_0919100	DnaJprotein,putative	13.8269	41.1284	25.1152	40.684	20.7313	39.6566	15.8455	40.4622	0.336189	0.617324	0.52277	0.391612	-0.217969	-0.328051	-0.273083	-0.261955	12
Pf3D7_09_v3	800203	801203	PF3D7_0919600	dolichyl-diphosphooligosaccharide--proteinglycosyltransferase,putative	18.1478	47.3087	26.2019	45.5508	20.8404	42.4363	20.071	42.1045	0.383604	0.575224	0.491098	0.476695	-0.205579	-0.361898	-0.2985	-0.206033	12				0.416087
Pf3D7_09_v3	807420	808420	PF3D7_0919800	TLDdomain-containingprotein	9.79405	44.2921	24.8737	43.4729	20.1858	46.2352	14.261	41.0096	0.221124	0.572166	0.436589	0.347748	-0.248037	-0.364357	-0.342244	-0.290786	12				0.43709
Pf3D7_09_v3	826640	827640	PF3D7_0920100	chaperone,putative	6.91344	30.9015	15.5762	36.9109	13.639	32.2442	11.0919	31.8521	0.223725	0.421995	0.422991	0.348231	-0.247357	-0.485093	-0.353157	-0.290468	12				0.344292
Pf3D7_09_v3	849015	850015	PF3D7_0920700	conservedPlasmodiumprotein,unknownfunction	14.9791	54.8133	27.4094	44.1838	23.8956	43.3165	20.071	46.8326	0.273275	0.62035	0.551651	0.428569	-0.234409	-0.325618	-0.249906	-0.237665	12				0.444524
Pf3D7_09_v3	858329	859329	PF3D7_0921000.1	ubiquitin-conjugatingenzyme,putative	12.6746	45.4693	27.4094	44.8399	24.7685	46.4668	18.2223	45.8372	0.278751	0.611273	0.533036	0.397544	-0.232978	-0.332916	-0.264845	-0.258057	12
Pf3D7_09_v3	858329	859329	PF3D7_0921000.2	ubiquitin-conjugatingenzyme,putative	12.6746	45.4693	27.4094	44.8399	24.7685	46.4668	18.2223	45.8372	0.278751	0.611273	0.533036	0.397544	-0.232978	-0.332916	-0.264845	-0.258057	12
Pf3D7_09_v3	860892	861892	PF3D7_0921100	conservedPlasmodiumprotein,unknownfunction	10.9463	46.8672	29.8243	44.6212	19.8584	43.7798	23.7683	46.1358	0.23356	0.668389	0.453597	0.515181	-0.244787	-0.286995	-0.328595	-0.180738	12				0.424843
Pf3D7_09_v3	877504	878504	PF3D7_0921600	tetratricopeptiderepeatfamilyprotein,putative	14.6911	56.5791	31.2732	46.5351	25.0958	51.1922	20.5992	52.8049	0.259656	0.672035	0.490227	0.3901	-0.237968	-0.284064	-0.299199	-0.262949	12				0.289941
Pf3D7_09_v3	916103	917103	PF3D7_0922600	glutaminesynthetase,putative	11.5224	42.0849	28.2546	45.3868	24.2229	44.3821	16.6378	49.6197	0.273789	0.622529	0.545781	0.335306	-0.234275	-0.323866	-0.254617	-0.298963	12				0.394671
Pf3D7_09_v3	920802	921802	PF3D7_0922700	pre-mRNA-splicingfactor18,putative(PRP18)	9.50599	43.5564	27.2886	41.8871	18.7673	45.0306	15.8455	44.3939	0.218246	0.65148	0.416768	0.35693	-0.248789	-0.300589	-0.358151	-0.284751	12				0.456652
Pf3D7_09_v3	934872	935872	PF3D7_0922800	conservedPlasmodiumprotein,unknownfunction	12.3866	41.4963	28.0131	42.2699	23.1318	47.0691	19.0146	46.1856	0.298499	0.66272	0.491443	0.4117	-0.227818	-0.291553	-0.298223	-0.248753	12
Pf3D7_09_v3	956105	957105	PF3D7_0923500	cyclin-dependentkinasesregulatorysubunit,putative	11.5224	43.5564	25.8397	41.9964	19.7493	41.0928	13.9969	41.5073	0.26454	0.615284	0.480602	0.337215	-0.236692	-0.329691	-0.306923	-0.297709	12
Pf3D7_09_v3	967569	968569	PF3D7_0923900	RNA-bindingprotein,putative	13.8269	46.2786	27.0471	40.9575	23.6774	45.9109	19.5428	43.299	0.298775	0.66037	0.515725	0.451345	-0.227746	-0.293442	-0.278737	-0.222695	12				0.376721
Pf3D7_09_v3	979465	980465	PF3D7_0924100	conservedPlasmodiumprotein,unknownfunction	16.9955	51.6496	32.9637	48.9412	20.7313	48.2736	17.9582	48.8731	0.329054	0.673537	0.429454	0.367445	-0.219834	-0.282856	-0.34797	-0.277839	12
Pf3D7_09_v3	1008563	1009563	PF3D7_0924800	telomericrepeatbindingfactor1,putative(TRF1)	14.9791	37.7439	28.1338	43.3088	23.35	43.2702	18.2223	46.5837	0.396861	0.649609	0.539632	0.391173	-0.202115	-0.302093	-0.259551	-0.262244	12
Pf3D7_09_v3	1016935	1017935	PF3D7_0925200	ribosomalRNA-processingprotein8,putative(RRP8)	10.0821	43.3356	26.2019	44.4025	19.5311	45.2623	22.4478	41.5073	0.232652	0.5901	0.431509	0.540816	-0.245024	-0.349938	-0.346321	-0.163889	12
Pf3D7_09_v3	1024993	1025993	PF3D7_0925500	thioredoxin-likeprotein2(TLP2)	17.2836	43.1149	25.9604	44.1291	19.9675	42.6216	23.2401	45.0907	0.400873	0.588283	0.468483	0.515408	-0.201067	-0.351399	-0.316649	-0.180589	12				0.427345
Pf3D7_09_v3	1062553	1063553	PF3D7_0926200	conservedPlasmodiumprotein,unknownfunction	19.3	49.3688	29.0998	49.7067	26.0778	49.8024	22.7119	48.0768	0.390935	0.58543	0.523625	0.472409	-0.203664	-0.353693	-0.272397	-0.208851	12
Pf3D7_09_v3	1072455	1073455	PF3D7_0926400	monocarboxylatetransporter,putative	6.91344	29.43	21.855	33.1925	22.0407	40.5368	13.7328	42.7515	0.234911	0.658432	0.543721	0.321224	-0.244434	-0.295	-0.25627	-0.308219	12
Pf3D7_09_v3	1096021	1097021	PF3D7_0926800	conservedPlasmodiumprotein,unknownfunction	15.8433	49.0009	32.8429	49.0505	23.4591	47.1154	21.3914	48.3754	0.323327	0.669573	0.497907	0.442196	-0.22133	-0.286043	-0.293036	-0.228708	12
Pf3D7_09_v3	1098575	1099575	PF3D7_0927000	CSdomainprotein,putative	13.5388	53.3418	35.0164	52.1675	22.6954	50.1267	19.0146	51.7597	0.253812	0.67123	0.452761	0.367363	-0.239495	-0.28471	-0.329266	-0.277894	12
Pf3D7_09_v3	1123361	1124361	PF3D7_0927600	conservedPlasmodiumprotein,unknownfunction	11.2343	41.717	28.3753	45.004	20.5131	44.66	15.0532	45.4391	0.269298	0.630506	0.459317	0.331283	-0.235448	-0.317452	-0.324005	-0.301608	12				0.313904
Pf3D7_09_v3	1142684	1143684	PF3D7_0928300	conservedPlasmodiumprotein,unknownfunction	13.8269	45.7636	26.6849	43.5276	23.7865	44.66	19.0146	46.9321	0.302138	0.613057	0.532613	0.405151	-0.226867	-0.331481	-0.265184	-0.253057	12				0.621709
Pf3D7_09_v3	1146697	1147697	PF3D7_0928500	conservedPlasmodiumprotein,unknownfunction	14.9791	52.2382	26.2019	47.3554	21.386	47.7177	17.6941	51.5109	0.286746	0.553303	0.448178	0.343502	-0.230889	-0.379522	-0.332944	-0.293577	12				0.349796
Pf3D7_09_v3	1160580	1161580	PF3D7_0929000	transcriptioninitiationfactorTFIIDsubunit7,putative(TAF7)	10.0821	35.6838	23.5455	38.114	21.2769	39.6103	15.5814	40.6115	0.28254	0.617765	0.537156	0.38367	-0.231988	-0.327696	-0.261539	-0.267176	12				0.434232
Pf3D7_09_v3	1194739	1195739	PF3D7_0930100	conservedPlasmodiumprotein,unknownfunction	11.8105	56.7263	30.7902	55.5578	28.2601	53.3233	25.881	55.1938	0.208201	0.554201	0.529977	0.468911	-0.251413	-0.3788	-0.2673	-0.211149	12				0.321051
Pf3D7_09_v3	1265515	1266515	PF3D7_0931500	conservedPlasmodiumprotein,unknownfunction	10.6582	45.175	23.9077	45.5508	23.5683	48.6442	20.5992	47.3303	0.235931	0.524858	0.484504	0.435222	-0.244167	-0.402392	-0.303792	-0.233292	12				0.549799
Pf3D7_09_v3	1267777	1268777	PF3D7_0931600	conservedprotein,unknownfunction	14.1149	46.9408	36.1031	57.7451	23.8956	55.5934	25.3528	57.1845	0.300696	0.625215	0.429828	0.443351	-0.227244	-0.321706	-0.34767	-0.227949	12
Pf3D7_09_v3	1277507	1278507	PF3D7_0932000	conservedPlasmodiumprotein,unknownfunction	9.21793	33.3294	21.7343	31.7707	14.8393	37.5255	12.1482	39.3175	0.276571	0.684099	0.395446	0.308977	-0.233548	-0.274364	-0.375262	-0.316269	12
Pf3D7_09_v3	1286508	1287508	PF3D7_0932200	profilin,putative(PFN)	9.79405	40.0248	25.9604	42.6526	20.7313	41.6487	17.9582	43.1995	0.2447	0.608648	0.497766	0.415704	-0.241876	-0.335026	-0.293149	-0.246121	12				0.444153
Pf3D7_09_v3	1310940	1311940	PF3D7_0933000	mRNAprocessingprotein,putative	17.5717	51.576	29.3413	48.3943	22.6954	50.034	20.071	51.5109	0.340695	0.606297	0.4536	0.389646	-0.216792	-0.336916	-0.328593	-0.263248	12				0.279995
Pf3D7_09_v3	1318968	1319968	PF3D7_0933200	calcyclinbindingprotein,putative	8.06568	35.2424	24.1492	35.1611	17.0215	33.7267	12.9405	40.2631	0.228863	0.686816	0.504689	0.321399	-0.246014	-0.27218	-0.287593	-0.308104	12
Pf3D7_09_v3	1323393	1324393	PF3D7_0933400	conservedPlasmodiumprotein,unknownfunction	14.6911	49.0745	28.1338	47.3554	24.0047	48.0883	21.1273	47.5294	0.299363	0.594099	0.49918	0.44451	-0.227592	-0.346723	-0.292015	-0.227187	12				0.490985
Pf3D7_09_v3	1338795	1339795	PF3D7_0933900	conservedPlasmodiumprotein,unknownfunction	11.2343	37.0818	25.5982	40.52	24.0047	48.3662	19.5428	47.7284	0.30296	0.631742	0.496311	0.409459	-0.226652	-0.316458	-0.294317	-0.250226	12				0.340889
Pf3D7_09_v3	1346795	1347795	PF3D7_0934200	conservedPlasmodiumprotein,unknownfunction	18.4359	47.088	32.6014	53.2611	25.5323	50.3583	24.8246	47.6289	0.39152	0.612105	0.507013	0.521209	-0.203511	-0.332246	-0.285729	-0.176776	12				0.376559
Pf3D7_09_v3	1351429	1352429	PF3D7_0934500	V-typeprotonATPasesubunitE,putative	14.6911	44.145	30.911	46.3164	24.4412	49.9877	22.1837	46.3349	0.332792	0.667388	0.488944	0.478769	-0.218857	-0.2878	-0.300229	-0.20467	12				0.542448
Pf3D7_09_v3	1354081	1355081	PF3D7_0934600	conservedPlasmodiumprotein,unknownfunction	15.5552	34.0652	28.2546	44.2384	20.0767	40.7685	16.9019	38.5212	0.45663	0.638689	0.492456	0.438769	-0.186497	-0.310873	-0.29741	-0.230961	12				0.469507
Pf3D7_10_v3	104183	105183	PF3D7_1002000	Plasmodiumexportedprotein(hyp2),unknownfunction	13.2508	33.918	20.2853	35.7079	15.0575	36.2284	10.0355	38.9691	0.390672	0.56809	0.415627	0.257525	-0.203732	-0.367634	-0.359066	-0.350087	12	hypxx			0.396174
Pf3D7_10_v3	138265	139265	PF3D7_1002900	conservedPlasmodiumprotein,unknownfunction	11.5224	39.2154	23.5455	41.4496	20.7313	44.2894	16.6378	40.3626	0.293823	0.568051	0.468087	0.412208	-0.22904	-0.367665	-0.316967	-0.248418	12				0.586192
Pf3D7_10_v3	148842	149842	PF3D7_1003200	conservedPlasmodiumprotein,unknownfunction	12.0985	41.6434	25.7189	42.4339	23.5683	42.6216	20.8632	37.4263	0.290526	0.606093	0.552966	0.557448	-0.229901	-0.33708	-0.248851	-0.152957	12				0.361002
Pf3D7_10_v3	179726	180726	PF3D7_1004000	60SribosomalproteinL13,putative	11.2343	35.4631	30.3073	44.0197	20.1858	42.4826	17.6941	40.1635	0.316788	0.688494	0.475155	0.440552	-0.223039	-0.270831	-0.311295	-0.229789	12
Pf3D7_10_v3	181744	182744	PF3D7_1004100	hypotheticalprotein	9.21793	41.202	29.2205	43.1995	18.1126	38.6374	17.6941	43.9958	0.223725	0.676408	0.468784	0.402177	-0.247357	-0.280547	-0.316407	-0.255011	12
Pf3D7_10_v3	215217	216217	PF3D7_1004600	conservedPlasmodiummembraneprotein,unknownfunction	12.3866	36.7875	24.27	36.0907	17.0215	37.9425	17.6941	36.2318	0.336707	0.672472	0.448613	0.488358	-0.217834	-0.283712	-0.332595	-0.198367	12				0.285891
Pf3D7_10_v3	220853	221853	PF3D7_1004700	conservedPlasmodiumprotein,unknownfunction	18.7239	46.4994	27.4094	44.4025	22.5862	40.8611	21.6555	45.0907	0.40267	0.617294	0.552756	0.480265	-0.200597	-0.328074	-0.24902	-0.203687	12				0.454958
Pf3D7_10_v3	277121	278121	PF3D7_1006800	RNA-bindingprotein,putative	8.06568	34.2859	19.4401	36.8562	15.7122	36.599	15.3173	36.0327	0.235248	0.527458	0.429307	0.425094	-0.244346	-0.400301	-0.348088	-0.239949	12				0.451328
Pf3D7_10_v3	280959	281959	PF3D7_1006900	PPPDEpeptidase,putative	10.9463	36.9346	21.1306	39.9185	13.5299	38.1741	13.7328	39.2677	0.29637	0.529344	0.354426	0.349723	-0.228374	-0.398786	-0.40818	-0.289488	12				0.483842
Pf3D7_10_v3	286973	287973	PF3D7_1007100	conservedPlasmodiumprotein,unknownfunction	11.8105	40.6869	23.5455	44.5119	22.8045	44.0578	17.6941	43.6474	0.290278	0.528971	0.517604	0.405387	-0.229966	-0.399085	-0.277229	-0.252901	12
Pf3D7_10_v3	290326	291326	PF3D7_1007200	rhoGAPGTPase,putative	11.2343	35.9781	22.5795	31.8254	16.6942	37.3402	13.9969	36.8788	0.312254	0.70948	0.447084	0.379538	-0.224224	-0.253958	-0.333822	-0.269891	12				0.336772
Pf3D7_10_v3	297861	298861	PF3D7_1007500	conservedPlasmodiumprotein,unknownfunction	9.50599	43.7035	22.9417	41.7777	18.7673	39.286	15.8455	40.5617	0.217511	0.549137	0.47771	0.390652	-0.248981	-0.382871	-0.309245	-0.262587	12
Pf3D7_10_v3	344399	345399	PF3D7_1008200	endonuclease,putative	13.2508	47.8973	32.8429	52.2768	23.5683	45.1233	19.2787	43.299	0.27665	0.62825	0.522309	0.445246	-0.233527	-0.319266	-0.273454	-0.226704	12				0.420898
Pf3D7_10_v3	361980	362980	PF3D7_1008700	tubulinbetachain	12.3866	38.0382	30.911	45.9336	17.2397	42.2973	17.166	43.3488	0.325636	0.67295	0.407584	0.395997	-0.220727	-0.283328	-0.365521	-0.259073	12				0.399033
Pf3D7_10_v3	384293	385293	PF3D7_1009500	metallopeptidase,putative	8.92987	31.5636	19.1986	34.1768	14.9484	34.4679	13.9969	36.0327	0.282917	0.561744	0.43369	0.38845	-0.23189	-0.372736	-0.34457	-0.264034	12				0.482941
Pf3D7_10_v3	429640	430640	PF3D7_1011000	innermembranecomplexsub-compartmentprotein1(ISP1)	12.6746	40.5398	25.4774	43.7463	20.7313	43.5945	21.3914	47.0814	0.312646	0.58239	0.475549	0.454349	-0.224121	-0.356137	-0.310979	-0.22072	12				0.457835
Pf3D7_10_v3	436458	437458	PF3D7_1011200.1	conservedPlasmodiumprotein,unknownfunction	12.9627	44.3657	19.8024	45.0587	18.44	45.4476	14.7891	43.7967	0.292178	0.43948	0.405742	0.337676	-0.22947	-0.471035	-0.366999	-0.297406	12
Pf3D7_10_v3	436458	437458	PF3D7_1011200.2	conservedPlasmodiumprotein,unknownfunction	12.9627	44.3657	19.8024	45.0587	18.44	45.4476	14.7891	43.7967	0.292178	0.43948	0.405742	0.337676	-0.22947	-0.471035	-0.366999	-0.297406	12
Pf3D7_10_v3	461493	462493	PF3D7_1011900	hemeoxygenase(HO)	14.403	45.4693	23.787	43.3088	20.2949	43.2239	17.4301	45.6381	0.316763	0.549242	0.46953	0.38192	-0.223045	-0.382788	-0.315809	-0.268326	12
Pf3D7_10_v3	476063	477063	PF3D7_1012400	hypoxanthine-guaninephosphoribosyltransferase(HGPRT)	11.2343	38.9947	20.6476	35.9813	17.458	33.2634	17.6941	37.6751	0.288098	0.573843	0.524841	0.46965	-0.230536	-0.363009	-0.271421	-0.210664	12				0.734542
Pf3D7_10_v3	540122	541122	PF3D7_1013700	conservedPlasmodiumprotein,unknownfunction	13.2508	41.8641	24.9944	42.6526	23.35	43.1312	18.7505	43.7469	0.316519	0.585999	0.541371	0.428613	-0.223109	-0.353235	-0.258156	-0.237636	12
Pf3D7_10_v3	588590	589590	PF3D7_1014600	transcriptionalcoactivatorADA2(ADA2)	13.2508	47.6766	25.8397	43.965	22.5862	44.8453	22.1837	44.7921	0.277931	0.587733	0.503647	0.495259	-0.233192	-0.351841	-0.28843	-0.193832	12				0.276676
Pf3D7_10_v3	617236	618236	PF3D7_1015200.1	cysteine--tRNAligase,putative	14.403	47.0144	30.911	50.4176	24.0047	49.1075	18.2223	47.1312	0.306353	0.613099	0.488819	0.386629	-0.225766	-0.331447	-0.300329	-0.265231	12
Pf3D7_10_v3	617236	618236	PF3D7_1015200.2	cysteine--tRNAligase,putative	14.403	47.0144	30.911	50.4176	24.0047	49.1075	18.2223	47.1312	0.306353	0.613099	0.488819	0.386629	-0.225766	-0.331447	-0.300329	-0.265231	12
Pf3D7_10_v3	617940	618940	PF3D7_1015300	methionineaminopeptidase1b,putative(METAP1b)	14.1149	51.8703	29.945	47.7928	25.5323	49.2001	22.976	47.9275	0.272119	0.626559	0.518948	0.479391	-0.234711	-0.320626	-0.276151	-0.204261	12				0.243037
Pf3D7_10_v3	628540	629540	PF3D7_1015600	heatshockprotein60(HSP60)	14.6911	42.1584	31.7562	48.1756	23.8956	44.8453	18.2223	46.8326	0.348474	0.659176	0.532845	0.389094	-0.214759	-0.294402	-0.264998	-0.26361	12				0.329854
Pf3D7_10_v3	631561	632561	PF3D7_1015700.1	tubulinbindingcofactorc,putative	12.0985	49.2216	25.8397	52.0034	29.133	49.1075	20.3351	48.8731	0.245797	0.496885	0.59325	0.41608	-0.241589	-0.424882	-0.216523	-0.245874	12
Pf3D7_10_v3	631561	632561	PF3D7_1015700.2	tubulinbindingcofactorc,putative	12.0985	49.2216	25.8397	52.0034	29.133	49.1075	20.3351	48.8731	0.245797	0.496885	0.59325	0.41608	-0.241589	-0.424882	-0.216523	-0.245874	12
Pf3D7_10_v3	636638	637638	PF3D7_1015900	enolase(ENO)	12.0985	44.5864	31.394	48.3943	20.2949	51.5165	19.0146	47.8777	0.27135	0.648713	0.39395	0.397149	-0.234912	-0.302814	-0.376462	-0.258316	12
Pf3D7_10_v3	658527	659527	PF3D7_1016400	serine/threonineproteinkinase,FIKKfamily(FIKK10.1)	14.1149	44.2921	22.821	36.7469	22.368	39.2397	19.0146	43.1995	0.318678	0.621032	0.570035	0.440158	-0.222545	-0.325069	-0.235153	-0.230048	12				0.36848
Pf3D7_10_v3	663701	664701	PF3D7_1016500	Plasmodiumexportedprotein(PHISTc),unknownfunction	15.2672	46.2786	30.428	46.6445	19.9675	42.8996	21.1273	44.7921	0.329898	0.652338	0.465447	0.471675	-0.219613	-0.299899	-0.319085	-0.209333	12	phist			0.65645
Pf3D7_10_v3	699323	700323	PF3D7_1017400	phosphomannomutase,putative(PMM)	10.0821	32.0051	18.9571	35.872	17.1306	36.8306	17.4301	37.0779	0.315015	0.528465	0.465119	0.470094	-0.223502	-0.399492	-0.319349	-0.210372	12				0.906525
Pf3D7_10_v3	715378	716378	PF3D7_1017900	26Sproteasomeregulatorysubunitp55,putative(RPN5)	12.3866	40.9812	27.5301	46.1523	19.9675	42.112	19.5428	45.24	0.302251	0.596505	0.474152	0.431981	-0.226838	-0.344788	-0.312099	-0.235423	12				0.319626
Pf3D7_10_v3	732356	733356	PF3D7_1018300	conservedPlasmodiumprotein,unknownfunction	10.6582	31.5636	22.7003	34.7236	16.8033	37.2939	13.9969	37.6751	0.337674	0.653743	0.450564	0.371516	-0.217581	-0.29877	-0.331029	-0.275164	12				0.341893
Pf3D7_10_v3	786003	787003	PF3D7_1019400	60SribosomalproteinL30e,putative	10.3702	39.8776	29.5828	48.9412	21.4951	43.8261	20.071	43.0501	0.260051	0.604456	0.490463	0.466224	-0.237865	-0.338396	-0.29901	-0.212915	12
Pf3D7_10_v3	794720	795720	PF3D7_1019500.1	conservedPlasmodiummembraneprotein,unknownfunction	10.0821	35.6103	23.4247	40.4106	21.4951	39.4713	16.6378	38.4216	0.283123	0.579667	0.544575	0.433032	-0.231836	-0.358326	-0.255585	-0.234731	12
Pf3D7_10_v3	794720	795720	PF3D7_1019500.2	conservedPlasmodiummembraneprotein,unknownfunction	10.0821	35.6103	23.4247	40.4106	21.4951	39.4713	16.6378	38.4216	0.283123	0.579667	0.544575	0.433032	-0.231836	-0.358326	-0.255585	-0.234731	12
Pf3D7_10_v3	807082	808082	PF3D7_1019800	tRNAmethyltransferase,putative	16.7075	40.9077	28.4961	46.5351	20.7313	47.347	20.5992	46.6335	0.408419	0.612357	0.437859	0.441725	-0.199095	-0.332044	-0.341225	-0.229018	12				0.264683
Pf3D7_10_v3	812984	813984	PF3D7_1020000	largesubunitrRNAprocessingRRMprotein,putative	14.1149	43.7771	27.1679	41.6683	22.2589	44.7527	15.8455	47.7284	0.322427	0.652004	0.497376	0.331993	-0.221565	-0.300168	-0.293463	-0.301141	12				0.344838
Pf3D7_10_v3	824093	825093	PF3D7_1020400	S-adenosyl-L-methionine-dependentmethyltransferase,putative	15.5552	44.8071	26.2019	46.4804	26.4052	46.8374	26.9374	45.4888	0.347159	0.563719	0.563763	0.592177	-0.215103	-0.371148	-0.240186	-0.130131	12
Pf3D7_10_v3	824951	825951	PF3D7_1020500	conservedPlasmodiumprotein,unknownfunction	16.7075	54.004	31.5147	49.3786	26.2961	51.3776	23.7683	48.5745	0.309375	0.638226	0.51182	0.489316	-0.224976	-0.311245	-0.281871	-0.197738	12				0.431031
Pf3D7_10_v3	861949	862949	PF3D7_1021300	conservedPlasmodiummembraneprotein,unknownfunction	16.4194	49.2952	32.7222	49.1599	26.2961	49.5708	19.8069	51.2123	0.333083	0.665628	0.530476	0.386761	-0.218781	-0.289215	-0.2669	-0.265144	12				0.469205
Pf3D7_10_v3	863407	864407	PF3D7_1021400	endomembraneprotein70,putative	14.6911	47.8237	30.428	48.2303	24.9867	45.7719	23.2401	47.4796	0.307193	0.63089	0.545896	0.489475	-0.225546	-0.317144	-0.254525	-0.197633	12				0.41066
Pf3D7_10_v3	869177	870177	PF3D7_1021500	RNAhelicase,putative	18.1478	64.0102	37.552	61.901	27.3872	63.7934	24.0323	58.0804	0.283514	0.606646	0.429311	0.413776	-0.231734	-0.336635	-0.348085	-0.247388	12
Pf3D7_10_v3	903108	904108	PF3D7_1021800	schizontegressantigen-1(SEA1)	12.0985	53.0475	31.0317	54.0267	23.8956	55.0375	21.6555	57.4831	0.228069	0.574377	0.434169	0.376728	-0.246222	-0.362579	-0.344186	-0.271738	12				0.271112
Pf3D7_10_v3	925730	926730	PF3D7_1022100	conservedPlasmodiumprotein,unknownfunction	14.1149	46.8672	37.069	51.6206	21.2769	53.7403	19.5428	53.8998	0.301168	0.718105	0.395921	0.362576	-0.22712	-0.247024	-0.37488	-0.28104	12
Pf3D7_10_v3	941734	942734	PF3D7_1022400	serine/arginine-richsplicingfactor4(SRSF4)	11.2343	49.8102	31.6355	50.0895	22.6954	46.4668	21.1273	49.769	0.225542	0.631579	0.488422	0.424507	-0.246882	-0.316589	-0.300648	-0.240335	12				0.44676
Pf3D7_10_v3	984830	985830	PF3D7_1023300	conservedPlasmodiumprotein,unknownfunction	14.403	38.774	32.3599	49.8708	20.404	40.1199	17.9582	42.4032	0.37146	0.648875	0.508576	0.42351	-0.208753	-0.302684	-0.284475	-0.24099	12				0.356996
Pf3D7_10_v3	984850	985850	PF3D7_1023400	HORMAdomainprotein,putative	14.403	38.4797	33.2052	49.5427	19.9675	39.8883	17.9582	42.4529	0.374301	0.670234	0.500585	0.423015	-0.20801	-0.285511	-0.290887	-0.241316	12
Pf3D7_10_v3	1052344	1053344	PF3D7_1025100	glutamine--fructose-6-phosphateaminotransferase[isomerizing],putative(GFPT)	14.403	51.7232	32.3599	46.6992	22.368	48.7832	20.8632	51.8095	0.278463	0.692943	0.458519	0.402691	-0.233053	-0.267253	-0.324646	-0.254674	12
Pf3D7_10_v3	1056530	1057530	PF3D7_1025200	conservedPlasmodiumprotein,unknownfunction	8.92987	39.7305	27.6508	41.8324	19.0946	42.39	15.3173	43.7469	0.224761	0.66099	0.450451	0.350135	-0.247086	-0.292943	-0.33112	-0.289217	12
Pf3D7_10_v3	1087714	1088714	PF3D7_1025600	cytochromecoxidasecopperchaperone,putative(COX17)	10.0821	38.7004	26.4434	43.801	20.7313	43.8724	18.4864	46.4344	0.260517	0.603717	0.472536	0.398119	-0.237743	-0.33899	-0.313396	-0.257679	12				0.609079
Pf3D7_10_v3	1090038	1091038	PF3D7_1025800	conservedPlasmodiumprotein,unknownfunction	13.2508	43.4092	24.7529	41.8324	25.5323	46.6984	17.9582	48.3754	0.305253	0.591716	0.546749	0.371226	-0.226053	-0.348639	-0.25384	-0.275355	12
Pf3D7_10_v3	1135656	1136656	PF3D7_1027100	U3smallnucleolarribonucleoproteinproteinMPP10,putative(MPP10)	14.1149	45.5429	32.7222	47.6288	25.314	51.1922	16.3737	52.3072	0.309925	0.687025	0.494489	0.31303	-0.224832	-0.272011	-0.295779	-0.313605	12				0.295314
Pf3D7_10_v3	1142102	1143102	PF3D7_1027300	peroxiredoxin(nPrx)	10.0821	34.8745	22.9417	41.5043	19.8584	45.9109	17.6941	42.8013	0.289097	0.552755	0.432542	0.413401	-0.230275	-0.379963	-0.345492	-0.247634	12
Pf3D7_10_v3	1159531	1160531	PF3D7_1028000	methyltransferase,putative	7.77762	28.2528	18.1119	31.552	17.0215	37.8035	13.7328	37.1276	0.275287	0.574033	0.450263	0.369881	-0.233883	-0.362855	-0.331271	-0.276238	12				0.539692
Pf3D7_10_v3	1168457	1169457	PF3D7_1028300	rRNA-processingproteinEBP2,putative(EBP2)	9.50599	35.4631	27.4094	40.2466	18.6582	38.6837	19.2787	41.1092	0.268053	0.681036	0.482327	0.468963	-0.235774	-0.276826	-0.305539	-0.211115	12
Pf3D7_10_v3	1174497	1175497	PF3D7_1028500	conservedPlasmodiumprotein,unknownfunction	12.0985	36.9346	27.7716	41.8324	18.44	39.6566	17.4301	41.358	0.327565	0.663878	0.464992	0.421444	-0.220223	-0.290622	-0.319451	-0.242348	12
Pf3D7_10_v3	1177349	1178349	PF3D7_1028600	conservedPlasmodiumprotein,unknownfunction	9.79405	32.8144	19.6816	41.5043	21.1678	37.5255	12.6764	38.4714	0.298468	0.474206	0.564091	0.329502	-0.227826	-0.443115	-0.239923	-0.302778	12				0.362763
Pf3D7_10_v3	1222875	1223875	PF3D7_1030000	transcriptionelongationfactorSPT4,putative(SPT4)	9.50599	35.3895	20.4061	34.7783	17.8944	35.0702	14.7891	36.4806	0.26861	0.586748	0.510245	0.405396	-0.235628	-0.352633	-0.283135	-0.252896	12				0.327692
Pf3D7_10_v3	1249545	1250545	PF3D7_1030800	calmodulin,putative	16.9955	45.9108	31.394	51.0191	21.6042	41.6487	17.6941	46.6833	0.370185	0.615338	0.518724	0.379024	-0.209086	-0.329647	-0.27633	-0.270229	12				0.325736
Pf3D7_10_v3	1275363	1276363	PF3D7_1031600	conservedPlasmodiumprotein,unknownfunction(GEXP15)	16.1314	44.145	30.6695	48.3397	23.1318	45.1233	20.8632	47.2805	0.365419	0.634458	0.512635	0.441264	-0.210331	-0.314275	-0.281217	-0.229321	12				0.268907
Pf3D7_10_v3	1311582	1312582	PF3D7_1032700	conservedPlasmodiumprotein,unknownfunction	13.2508	49.9574	25.8397	47.7381	20.8404	48.5516	19.5428	49.2215	0.265242	0.54128	0.429242	0.397038	-0.236508	-0.389188	-0.34814	-0.258389	12				0.283724
Pf3D7_10_v3	1314221	1315221	PF3D7_1032800	leucine-richrepeatprotein(LRR1)	12.9627	40.6869	25.2359	41.559	24.7685	42.9459	16.6378	42.6022	0.318596	0.607231	0.576737	0.390539	-0.222566	-0.336165	-0.229775	-0.262661	12
Pf3D7_10_v3	1338318	1339318	PF3D7_1033300	conservedPlasmodiumprotein,unknownfunction	8.92987	43.5564	28.7376	44.4025	19.5311	39.5176	19.0146	42.7515	0.205019	0.647207	0.494238	0.44477	-0.252245	-0.304025	-0.295981	-0.227016	12				0.268954
Pf3D7_10_v3	1406776	1407776	PF3D7_1035500	merozoitesurfaceprotein6(MSP6)	17.5717	51.7967	20.1646	34.997	27.0598	48.7832	20.3351	46.2851	0.339244	0.576181	0.554695	0.439344	-0.217171	-0.361129	-0.247464	-0.230583	12				0.372909
Pf3D7_10_v3	1503822	1504822	PF3D7_1037900	conservedPlasmodiumprotein,unknownfunction	15.5552	37.7439	23.1832	42.2152	18.9855	43.5018	17.4301	40.9101	0.412125	0.549167	0.43643	0.426059	-0.198127	-0.382848	-0.342371	-0.239315	12
Pf3D7_10_v3	1505335	1506335	PF3D7_1038000.1	antigenUB05	11.8105	39.8776	18.2327	43.801	17.7853	47.9956	15.0532	43.946	0.296169	0.416262	0.370561	0.342539	-0.228427	-0.489702	-0.395232	-0.29421	12
Pf3D7_10_v3	1505335	1506335	PF3D7_1038000.2	antigenUB05	11.8105	39.8776	18.2327	43.801	17.7853	47.9956	15.0532	43.946	0.296169	0.416262	0.370561	0.342539	-0.228427	-0.489702	-0.395232	-0.29421	12
Pf3D7_10_v3	1510024	1511024	PF3D7_1038100	GDPdissociationinhibitor,putative	13.2508	49.5895	32.4807	45.2227	21.386	47.7177	18.7505	46.2354	0.26721	0.718239	0.448178	0.405544	-0.235994	-0.246916	-0.332944	-0.252798	12				0.411485
Pf3D7_10_v3	1510842	1511842	PF3D7_1038200	conservedPlasmodiumprotein,unknownfunction	12.3866	41.8641	21.855	39.6451	17.5671	39.2397	13.4687	39.9645	0.295876	0.551266	0.447687	0.337017	-0.228503	-0.38116	-0.333338	-0.297839	12
Pf3D7_10_v3	1557316	1558316	PF3D7_1038800	RESA-likeproteinwithPHISTandDnaJdomains	19.3	48.4859	25.2359	46.5898	23.1318	43.4092	14.261	44.9911	0.398054	0.541661	0.532878	0.316974	-0.201803	-0.388882	-0.264972	-0.311013	12	resa-like			0.458796
Pf3D7_11_v3	174748	175748	PF3D7_1103900	conservedPlasmodiumprotein,unknownfunction	14.1149	39.5097	24.9944	41.8871	24.8776	42.8532	20.8632	41.8557	0.357252	0.596709	0.580531	0.498455	-0.212465	-0.344625	-0.22673	-0.191731	12
Pf3D7_11_v3	180628	181628	PF3D7_1104100	syntaxin,Qa-SNAREfamily(SYN13)	12.6746	35.3895	18.1119	35.8173	15.8213	37.3866	11.3559	39.5166	0.358146	0.505675	0.423181	0.28737	-0.212232	-0.417815	-0.353004	-0.33047	12				0.363504
Pf3D7_11_v3	236597	237597	PF3D7_1105400	40SribosomalproteinS4,putative	8.6418	45.2486	25.1152	43.5822	18.44	41.4171	13.2046	43.6971	0.190985	0.576272	0.445227	0.302185	-0.255912	-0.361056	-0.335312	-0.320733	12
Pf3D7_11_v3	260367	261367	PF3D7_1106200	conservedPlasmodiumprotein,unknownfunction	15.2672	43.8507	29.0998	46.3711	24.1138	45.4013	18.7505	44.9911	0.348163	0.627542	0.531126	0.41676	-0.21484	-0.319835	-0.266378	-0.245426	12				0.319165
Pf3D7_11_v3	267047	268047	PF3D7_1106400	conservedPlasmodiumprotein,unknownfunction	15.5552	49.0745	30.5487	46.7538	19.0946	46.1425	26.4092	48.9727	0.316971	0.653395	0.413818	0.539264	-0.222991	-0.29905	-0.360518	-0.164909	12				0.472708
Pf3D7_11_v3	291180	292180	PF3D7_1107000	U6snRNA-associatedSm-likeproteinLSm4,putative(LSM4)	12.6746	44.2921	27.8923	44.5665	19.6402	46.3278	18.7505	43.3488	0.286159	0.625858	0.42394	0.432549	-0.231042	-0.321189	-0.352395	-0.235049	12				0.306825
Pf3D7_11_v3	293651	294651	PF3D7_1107100	nucleicacidbindingprotein,putative	13.8269	47.088	21.1306	36.4188	26.7325	48.4589	16.9019	47.1312	0.29364	0.580211	0.551653	0.358614	-0.229088	-0.357888	-0.249905	-0.283644	12				0.304185
Pf3D7_11_v3	297323	298323	PF3D7_1107200	conservedPlasmodiumprotein,unknownfunction	14.6911	50.546	30.1865	46.3164	25.7505	47.1154	19.5428	47.8777	0.290648	0.651745	0.546541	0.408182	-0.229869	-0.300376	-0.254007	-0.251065	12				0.321717
Pf3D7_11_v3	320705	321705	PF3D7_1107500	prefoldin,putative	12.6746	38.259	24.3907	38.278	20.404	37.0623	14.525	42.1045	0.331284	0.637199	0.550532	0.344975	-0.219251	-0.312071	-0.250804	-0.292608	12				0.513101
Pf3D7_11_v3	361921	362921	PF3D7_1108300	pterin-4a-carbinolaminedehydratase(PCD)	13.2508	38.1118	26.5641	46.4258	20.0767	43.0385	19.8069	39.5166	0.347682	0.572184	0.466482	0.50123	-0.214966	-0.364342	-0.318255	-0.189907	12
Pf3D7_11_v3	366816	367816	PF3D7_1108500	succinyl-CoAsynthetasealphasubunit,putative	10.0821	43.2621	26.2019	43.1448	20.8404	43.5945	16.1096	43.1995	0.233047	0.607301	0.478051	0.372912	-0.244921	-0.336108	-0.308971	-0.274247	12				0.334002
Pf3D7_11_v3	377240	378240	PF3D7_1108800	conservedPlasmodiumprotein,unknownfunction	11.8105	37.6704	22.821	39.0436	26.9507	43.2702	20.071	44.0953	0.313522	0.5845	0.622847	0.455173	-0.223892	-0.35444	-0.192772	-0.220179	12				0.690708
Pf3D7_11_v3	396624	397624	PF3D7_1109900	60SribosomalproteinL36(RPL36)	13.5388	40.5398	26.4434	45.2227	16.9124	43.2702	14.261	43.6971	0.333963	0.584737	0.390856	0.32636	-0.218551	-0.35425	-0.378945	-0.304843	12				0.386621
Pf3D7_11_v3	410855	411855	PF3D7_1110300	conservedPlasmodiumprotein,unknownfunction	10.9463	35.7574	24.7529	37.075	17.7853	37.5719	17.6941	38.8198	0.306127	0.667644	0.473367	0.455801	-0.225825	-0.287594	-0.31273	-0.219766	12				0.443621
Pf3D7_11_v3	434302	435302	PF3D7_1111000	tRNAm5C-methyltransferase,putative	16.9955	54.519	32.9637	51.4019	25.2049	50.729	17.166	49.6197	0.311735	0.641293	0.496854	0.345951	-0.224359	-0.308779	-0.293881	-0.291967	12				0.429371
Pf3D7_11_v3	454361	455361	PF3D7_1111700	conservedPlasmodiumprotein,unknownfunction	10.6582	40.2455	28.8583	40.7387	21.1678	42.1583	14.525	42.4032	0.26483	0.708376	0.502103	0.342545	-0.236616	-0.254846	-0.289669	-0.294206	12				0.336278
Pf3D7_11_v3	459276	460276	PF3D7_1112000	conservedPlasmodiumprotein,unknownfunction	12.6746	43.3356	23.6662	45.4415	19.0946	43.5482	18.7505	41.9055	0.292475	0.520806	0.43847	0.447447	-0.229392	-0.40565	-0.340734	-0.225257	12				0.545364
Pf3D7_11_v3	522324	523324	PF3D7_1113400	ubiquitindomain-containingproteinDSK2,putative(DSK2)	10.6582	37.0818	19.8024	38.9889	18.1126	38.4058	18.7505	39.8152	0.287424	0.507898	0.471611	0.470938	-0.230712	-0.416027	-0.314139	-0.209817	12
Pf3D7_11_v3	544265	545265	PF3D7_1114200	GTPase-activatingprotein,putative	13.8269	36.861	27.7716	40.4106	19.0946	39.147	17.4301	42.3534	0.375109	0.687236	0.487767	0.41154	-0.207799	-0.271842	-0.301174	-0.248858	12				0.460938
Pf3D7_11_v3	560532	561532	PF3D7_1114800	glycerol-3-phosphatedehydrogenase,putative(G3PDH)	17.8597	43.5564	27.4094	40.5747	22.2589	45.2623	19.2787	42.8013	0.410036	0.675529	0.491776	0.450423	-0.198672	-0.281254	-0.297957	-0.223301	12
Pf3D7_11_v3	561517	562517	PF3D7_1114900	conservedPlasmodiumprotein,unknownfunction	16.4194	47.4558	31.5147	45.6055	22.5862	48.6442	17.9582	42.9506	0.345994	0.691028	0.464314	0.418113	-0.215407	-0.268793	-0.319994	-0.244537	12				0.240869
Pf3D7_11_v3	590129	591129	PF3D7_1115600	peptidyl-prolylcis-transisomerase(CYP19B)	10.3702	32.5937	21.2513	37.7859	19.9675	37.8035	14.525	39.6161	0.318166	0.562413	0.528192	0.366644	-0.222679	-0.372198	-0.268732	-0.278366	12				0.740847
Pf3D7_11_v3	599676	600676	PF3D7_1115900	palmitoyltransferase,putative(DHHC9)	20.4523	54.004	30.3073	49.5427	24.6594	49.1075	23.2401	46.1856	0.378718	0.611741	0.502151	0.503189	-0.206856	-0.332539	-0.28963	-0.188619	12				0.633667
Pf3D7_11_v3	617812	618812	PF3D7_1116300	peptidyl-prolylcis-transisomerase(CYP19C)	12.6746	45.3222	28.6168	44.0744	21.6042	43.2239	14.7891	45.6381	0.279655	0.649284	0.499821	0.324052	-0.232742	-0.302355	-0.2915	-0.306361	12
Pf3D7_11_v3	639011	640011	PF3D7_1116800	heatshockprotein101(HSP101)	11.5224	46.6465	31.1525	44.1838	22.4771	44.3357	12.9405	46.4344	0.247015	0.705066	0.506975	0.278683	-0.241271	-0.257507	-0.285759	-0.33618	12				0.394054
Pf3D7_11_v3	661500	662500	PF3D7_1117300	conservedPlasmodiumprotein,unknownfunction	15.2672	46.9408	34.2919	46.7538	21.0587	47.3934	16.3737	46.4842	0.325244	0.733457	0.444338	0.352242	-0.220829	-0.234681	-0.336025	-0.287832	12				0.167238
Pf3D7_11_v3	663663	664663	PF3D7_1117400	conservedPlasmodiumprotein,unknownfunction	16.9955	44.5128	29.8243	54.136	23.5683	49.7561	19.2787	49.2713	0.381812	0.550914	0.473677	0.391276	-0.206048	-0.381443	-0.312481	-0.262176	12				0.452054
Pf3D7_11_v3	722789	723789	PF3D7_1119200	conservedprotein,unknownfunction	14.9791	52.4589	32.6014	51.5113	24.9867	51.3776	23.5042	53.1532	0.28554	0.632898	0.486335	0.442197	-0.231204	-0.315529	-0.302323	-0.228708	12
Pf3D7_11_v3	799061	800061	PF3D7_1121100	conservedPlasmodiumprotein,unknownfunction	14.6911	46.2051	27.1679	52.4409	19.422	45.4476	21.3914	50.2666	0.317954	0.518067	0.427349	0.425559	-0.222734	-0.407852	-0.349659	-0.239643	12				0.367028
Pf3D7_11_v3	809710	810710	PF3D7_1121400	WDrepeat-containingprotein,putative	13.5388	38.259	31.394	46.1523	24.9867	50.3583	20.3351	49.321	0.353872	0.680226	0.496178	0.412301	-0.213348	-0.277478	-0.294423	-0.248357	12
Pf3D7_11_v3	836966	837966	PF3D7_1121900	serine/threonineproteinkinase,putative	19.8762	60.4786	35.6201	56.8702	25.9687	54.2962	21.6555	51.5109	0.328648	0.62634	0.478278	0.420406	-0.21994	-0.320801	-0.308788	-0.24303	12				0.306847
Pf3D7_11_v3	839600	840600	PF3D7_1122000	conservedPlasmodiumprotein,unknownfunction	13.8269	46.9408	32.4807	48.9412	20.2949	45.4939	18.4864	46.2851	0.29456	0.663668	0.446102	0.399403	-0.228847	-0.29079	-0.33461	-0.256835	12				0.442676
Pf3D7_11_v3	845047	846047	PF3D7_1122200	cupin-likeprotein,putative	10.3702	45.3222	32.7222	47.5741	22.1498	45.3086	16.9019	48.4252	0.228811	0.687815	0.488865	0.349031	-0.246028	-0.271376	-0.300292	-0.289943	12
Pf3D7_11_v3	852855	853855	PF3D7_1122500	conservedPlasmodiumprotein,unknownfunction	18.7239	46.8672	33.3259	48.8865	22.5862	51.0069	20.5992	50.0676	0.39951	0.681699	0.442807	0.411428	-0.201423	-0.276293	-0.337254	-0.248931	12				0.287419
Pf3D7_11_v3	921323	922323	PF3D7_1123300	RINGzincfingerprotein,putative	13.5388	45.7636	27.8923	49.2693	21.2769	48.8295	17.6941	51.4611	0.295842	0.566119	0.435739	0.343834	-0.228512	-0.369218	-0.342926	-0.293358	12				0.234892
Pf3D7_11_v3	981445	982445	PF3D7_1124900	60SribosomalproteinL35,putative	7.77762	34.9481	19.8024	39.9732	21.1678	40.3979	13.9969	42.8013	0.222548	0.495392	0.523983	0.32702	-0.247665	-0.426082	-0.27211	-0.304409	12
Pf3D7_11_v3	985119	986119	PF3D7_1125000	conservedPlasmodiumprotein,unknownfunction	15.2672	42.232	29.0998	48.3943	30.6606	53.7866	24.5605	51.1127	0.361508	0.601306	0.570042	0.480517	-0.211353	-0.340928	-0.235148	-0.203522	12
Pf3D7_11_v3	989801	990801	PF3D7_1125200	conservedPlasmodiumprotein,unknownfunction	14.403	37.0818	19.1986	35.4345	19.9675	46.0035	20.5992	44.1948	0.388412	0.541805	0.434043	0.4661	-0.204323	-0.388766	-0.344287	-0.212997	12				0.631017
Pf3D7_11_v3	1003194	1004194	PF3D7_1125600	conservedPlasmodiumprotein,unknownfunction	10.9463	44.7336	25.4774	43.965	22.0407	46.2352	21.9196	49.4206	0.2447	0.579493	0.476708	0.443532	-0.241876	-0.358466	-0.310048	-0.22783	12
Pf3D7_11_v3	1012966	1013966	PF3D7_1125900	conservedPlasmodiumprotein,unknownfunction	15.2672	41.8641	28.2546	44.1291	20.0767	41.695	17.166	41.7064	0.364685	0.640271	0.481513	0.411592	-0.210523	-0.309601	-0.306192	-0.248824	12				0.687763
Pf3D7_11_v3	1016875	1017875	PF3D7_1126000	threonine--tRNAligase(ThrRS)	13.8269	57.6092	29.8243	50.527	28.6965	55.5007	19.5428	54.1486	0.240012	0.590265	0.517048	0.360911	-0.243101	-0.349806	-0.277676	-0.282135	12				0.378542
Pf3D7_11_v3	1023996	1024996	PF3D7_1126200	40SribosomalproteinS18,putative	11.8105	47.4558	29.5828	49.0505	24.5503	48.4126	27.9937	49.6197	0.248874	0.603109	0.507106	0.564165	-0.240785	-0.339479	-0.285654	-0.148542	12
Pf3D7_11_v3	1045587	1046587	PF3D7_1126700	autophagy-relatedprotein23,putative(ATG23)	14.1149	44.8807	29.8243	43.3635	20.0767	46.6058	21.3914	48.5247	0.314498	0.687774	0.430777	0.440835	-0.223637	-0.271409	-0.346908	-0.229603	12				0.349991
Pf3D7_11_v3	1053833	1054833	PF3D7_1126900	smallnuclearribonucleoproteinF,putative(SNRPF)	26.2135	82.5511	25.8397	44.7306	25.314	44.7527	21.1273	44.0455	0.317543	0.577674	0.565642	0.47967	-0.222842	-0.359929	-0.238679	-0.204078	12				0.482529
Pf3D7_11_v3	1066697	1067697	PF3D7_1127500	proteindisulfideisomerase,putative	12.0985	39.0683	25.8397	45.8789	22.9136	42.9922	16.3737	43.1995	0.309676	0.563215	0.532971	0.379025	-0.224897	-0.371553	-0.264897	-0.270228	12
Pf3D7_11_v3	1071252	1072252	PF3D7_1127600	CRAL/TRIOdomain-containingprotein,putative	9.79405	35.2424	22.5795	38.8795	21.386	41.9267	12.9405	39.4668	0.277905	0.580756	0.510081	0.327883	-0.233199	-0.357451	-0.283267	-0.303842	12
Pf3D7_11_v3	1084562	1085562	PF3D7_1127900	conservedPlasmodiumprotein,unknownfunction	8.92987	35.2424	29.3413	42.5433	18.3309	43.6871	17.6941	43.0004	0.253384	0.689681	0.419595	0.411487	-0.239607	-0.269876	-0.355882	-0.248892	12				0.275509
Pf3D7_11_v3	1106005	1107005	PF3D7_1128400	geranylgeranylpyrophosphatesynthase,putative(GGPPS)	11.2343	38.0382	24.9944	41.6683	23.2409	44.3821	18.7505	43.5478	0.295343	0.599842	0.523655	0.430573	-0.228643	-0.342106	-0.272373	-0.236348	12				0.420815
Pf3D7_11_v3	1162857	1163857	PF3D7_1130100	60SribosomalproteinL38(RPL38)	15.2672	47.5294	27.5301	45.168	24.5503	48.7369	19.0146	48.3754	0.321216	0.609505	0.503731	0.393063	-0.221882	-0.334337	-0.288362	-0.261002	12				0.46903
Pf3D7_11_v3	1171180	1172180	PF3D7_1130500	conservedPlasmodiumprotein,unknownfunction	14.403	45.2486	25.3567	42.6526	20.0767	44.2894	17.6941	44.4934	0.318308	0.594494	0.453307	0.397679	-0.222642	-0.346406	-0.328828	-0.257968	12				0.315548
Pf3D7_11_v3	1175941	1176941	PF3D7_1130600	conservedPlasmodiumprotein,unknownfunction	15.8433	54.0776	34.0504	54.0267	25.7505	49.9414	21.1273	51.6104	0.292973	0.630251	0.515614	0.409361	-0.229262	-0.317657	-0.278826	-0.250289	12				0.338715
Pf3D7_11_v3	1198753	1199753	PF3D7_1131200	conservedPlasmodiumprotein,unknownfunction	6.33732	42.747	24.1492	41.4496	19.5311	45.3086	15.8455	42.9506	0.148252	0.582616	0.431068	0.368924	-0.267079	-0.355955	-0.346674	-0.276868	12
Pf3D7_11_v3	1239400	1240400	PF3D7_1132000	ubiquitin-likeprotein,putative	12.3866	49.7366	25.2359	44.6759	23.6774	43.5482	13.9969	42.4032	0.249044	0.564866	0.543706	0.330091	-0.240741	-0.370226	-0.256283	-0.302391	12				0.301668
Pf3D7_11_v3	1249732	1250732	PF3D7_1132200	T-complexprotein1subunitalpha(TCP1)	10.0821	49.2216	30.5487	47.3554	24.332	46.4205	20.5992	46.7828	0.204831	0.645094	0.524165	0.440316	-0.252294	-0.305723	-0.271964	-0.229944	12				0.382571
Pf3D7_11_v3	1275074	1276074	PF3D7_1133000	conservedPlasmodiumprotein,unknownfunction	12.6746	40.2455	26.6849	44.6759	22.8045	42.6679	17.6941	42.5027	0.314932	0.5973	0.534465	0.416305	-0.223524	-0.34415	-0.263698	-0.245725	12
Pf3D7_11_v3	1296301	1297301	PF3D7_1133500	conservedPlasmodiumprotein,unknownfunction	14.6911	47.8237	30.911	47.246	24.6594	46.9301	19.2787	49.9183	0.307193	0.654256	0.52545	0.386205	-0.225546	-0.298357	-0.270933	-0.265509	12
Pf3D7_11_v3	1300100	1301100	PF3D7_1133600	conservedPlasmodiumprotein,unknownfunction	13.8269	49.2952	22.5795	42.4339	18.44	45.216	18.2223	43.2492	0.280492	0.53211	0.40782	0.421333	-0.232523	-0.396561	-0.365331	-0.242421	12				0.336828
Pf3D7_11_v3	1341180	1342180	PF3D7_1134400	conservedPlasmodiumprotein,unknownfunction	13.2508	41.4227	27.4094	41.723	22.5862	44.1041	19.0146	39.6659	0.319892	0.656937	0.512111	0.479369	-0.222228	-0.296202	-0.281637	-0.204276	12				0.438835
Pf3D7_11_v3	1343803	1344803	PF3D7_1134500	alpha/betahydrolase,putative	14.6911	51.8703	32.8429	50.9097	25.6414	48.3662	17.9582	46.4842	0.283228	0.645121	0.530151	0.386329	-0.231808	-0.305702	-0.26716	-0.265428	12				0.315911
Pf3D7_11_v3	1371811	1372811	PF3D7_1135000.1	conservedPlasmodiumprotein,unknownfunction	8.06568	41.6434	27.7716	44.6759	22.2589	42.9922	17.166	45.7874	0.193684	0.621624	0.517743	0.374907	-0.255207	-0.324593	-0.277118	-0.272935	12
Pf3D7_11_v3	1388409	1389409	PF3D7_1135500	conservedPlasmodiumprotein,unknownfunction	12.3866	46.5729	28.2546	46.5898	25.2049	45.9572	19.5428	44.6925	0.265962	0.606455	0.548443	0.437272	-0.23632	-0.336789	-0.252481	-0.231944	12
Pf3D7_11_v3	1396264	1397264	PF3D7_1135700	conservedPlasmodiumprotein,unknownfunction	14.403	40.2455	21.372	40.356	17.3489	42.7143	17.4301	40.5617	0.357879	0.529587	0.406161	0.429718	-0.212302	-0.39859	-0.366662	-0.23691	12
Pf3D7_11_v3	1400101	1401101	PF3D7_1135900	3-oxo-5-alpha-steroid4-dehydrogenase,putative	14.9791	47.088	31.1525	51.2925	28.5874	50.451	17.166	48.027	0.318109	0.60735	0.566637	0.357424	-0.222694	-0.336069	-0.23788	-0.284426	12				0.366357
Pf3D7_11_v3	1445989	1446989	PF3D7_1136700.1	conservedPlasmodiumprotein,unknownfunction	12.6746	40.2455	24.7529	42.1605	23.35	39.0544	18.4864	41.1589	0.314932	0.587111	0.597884	0.449147	-0.223524	-0.352341	-0.212804	-0.22414	12
Pf3D7_11_v3	1445989	1446989	PF3D7_1136700.2	conservedPlasmodiumprotein,unknownfunction	12.6746	40.2455	24.7529	42.1605	23.35	39.0544	18.4864	41.1589	0.314932	0.587111	0.597884	0.449147	-0.223524	-0.352341	-0.212804	-0.22414	12
Pf3D7_11_v3	1523846	1524846	PF3D7_1138600	beta-catenin-likeprotein1,putative	10.3702	42.0849	24.1492	37.4031	23.1318	38.8227	13.2046	42.1045	0.246411	0.645647	0.595832	0.313615	-0.241429	-0.305279	-0.214451	-0.31322	12
Pf3D7_11_v3	1531244	1532244	PF3D7_1138700	conservedPlasmodiumprotein,unknownfunction	14.1149	38.0382	21.372	39.9732	16.476	41.3707	11.8841	44.593	0.371072	0.534658	0.398253	0.266501	-0.208854	-0.394513	-0.373009	-0.344186	12				0.381832
Pf3D7_11_v3	1593466	1594466	PF3D7_1139900	conservedprotein,unknownfunction	15.8433	49.7366	29.8243	45.7696	25.2049	44.938	16.1096	45.3395	0.318544	0.651618	0.560882	0.35531	-0.22258	-0.300478	-0.242499	-0.285815	12				0.591489
Pf3D7_11_v3	1599132	1600132	PF3D7_1140100	V-typeprotonATPasesubunitF,putative	7.2015	37.3025	19.4401	39.2623	19.422	36.0894	16.3737	35.5848	0.193057	0.495134	0.538164	0.460132	-0.255371	-0.42629	-0.26073	-0.21692	12				0.425175
Pf3D7_11_v3	1602578	1603578	PF3D7_1140200	conservedPlasmodiumprotein,unknownfunction	13.8269	37.2289	21.4928	41.1762	15.9304	37.2476	13.9969	41.0096	0.371402	0.521971	0.427689	0.341308	-0.208768	-0.404713	-0.349386	-0.295019	12				0.37994
Pf3D7_11_v3	1633420	1634420	PF3D7_1140800	conservedPlasmodiumprotein,unknownfunction	13.8269	53.0475	29.462	48.1756	25.6414	49.7098	17.9582	48.9229	0.260651	0.611554	0.515822	0.367071	-0.237708	-0.332689	-0.278659	-0.278085	12				0.340118
Pf3D7_11_v3	1642892	1643892	PF3D7_1140900	conservedPlasmodiumprotein,unknownfunction	14.6911	41.9377	27.5301	42.1605	17.8944	36.6916	18.7505	37.9239	0.350308	0.652983	0.487697	0.494424	-0.21428	-0.299381	-0.301229	-0.19438	12				0.326178
Pf3D7_11_v3	1693637	1694637	PF3D7_1142200	conservedPlasmodiumprotein,unknownfunction	9.21793	41.5698	22.9417	42.1058	16.9124	31.8272	19.2787	36.0825	0.221746	0.544858	0.531382	0.534295	-0.247874	-0.386312	-0.266172	-0.168175	12				0.787375
Pf3D7_11_v3	1708179	1709179	PF3D7_1142600	60SribosomalproteinL35ae,putative	16.1314	38.4061	23.6662	41.8324	21.6042	38.869	14.525	40.9599	0.420022	0.565739	0.555821	0.354615	-0.196063	-0.369524	-0.24656	-0.286272	12				0.47282
Pf3D7_11_v3	1714783	1715783	PF3D7_1142900	conservedPlasmodiumprotein,unknownfunction	15.8433	49.8102	29.3413	45.2227	22.5862	46.6058	17.6941	46.9321	0.318073	0.648818	0.484622	0.377015	-0.222703	-0.30273	-0.303697	-0.27155	12
Pf3D7_11_v3	1734626	1735626	PF3D7_1143400	translationinitiationfactoreIF-1A,putative	10.0821	39.6569	23.4247	42.3792	22.5862	39.564	15.8455	40.1635	0.254233	0.55274	0.570878	0.394525	-0.239385	-0.379975	-0.234477	-0.260041	12
Pf3D7_11_v3	1759422	1760422	PF3D7_1144300	60SribosomalproteinL41(RPL41)	8.35374	31.8579	15.0933	40.1372	13.4208	37.6645	13.7328	34.042	0.262219	0.376043	0.356325	0.403408	-0.237298	-0.522038	-0.406656	-0.254203	12
Pf3D7_11_v3	1778428	1779428	PF3D7_1144900	ras-relatedproteinRab-6(RAB6)	17.5717	50.9874	31.1525	48.9958	18.7673	46.8838	16.1096	47.2805	0.344628	0.63582	0.400294	0.340724	-0.215764	-0.31318	-0.371371	-0.295403	12				0.348767
Pf3D7_11_v3	1799170	1800170	PF3D7_1145300	cysteine-richPDZ-bindingprotein,putative(CRIPT)	7.77762	33.6237	19.5609	43.6916	21.6042	42.7606	16.3737	39.2179	0.231314	0.447704	0.505236	0.417506	-0.245374	-0.464423	-0.287154	-0.244936	12
Pf3D7_11_v3	1888639	1889639	PF3D7_1147400	conservedPlasmodiumprotein,unknownfunction	11.2343	40.6869	21.7343	41.8871	19.6402	41.6024	18.4864	42.3534	0.276116	0.518878	0.472093	0.43648	-0.233667	-0.4072	-0.313752	-0.232465	12
Pf3D7_11_v3	1892097	1893097	PF3D7_1147500	farnesyltransferasebetasubunit,putative	17.2836	54.6662	35.0164	55.6125	25.7505	48.6905	23.2401	48.027	0.316166	0.62965	0.528861	0.483897	-0.223201	-0.318141	-0.268196	-0.2013	12				0.564143
Pf3D7_12_v3	98478	99478	PF3D7_1201500	XPAbindingprotein1,putative	13.5388	41.3491	24.5114	40.9028	23.6774	43.3628	15.8455	42.2538	0.327427	0.59926	0.54603	0.375008	-0.220259	-0.342574	-0.254417	-0.272869	12
Pf3D7_12_v3	142768	143768	PF3D7_1202400	peptidyl-prolylcis-transisomerase(CYP26)	14.9791	43.9978	28.6168	48.1209	24.332	43.6408	18.7505	43.8962	0.340451	0.594685	0.557552	0.427155	-0.216855	-0.346251	-0.245171	-0.238594	12
Pf3D7_12_v3	160216	161216	PF3D7_1202800	conservedPlasmodiumprotein,unknownfunction	9.79405	36.9346	22.9417	38.8248	25.2049	43.4555	17.9582	39.8649	0.265173	0.590903	0.580016	0.450476	-0.236526	-0.349292	-0.227143	-0.223266	12				0.368127
Pf3D7_12_v3	167206	168206	PF3D7_1203000	originrecognitioncomplexsubunit1(ORC1)	10.9463	37.0082	24.3907	41.8324	16.6942	38.2668	18.2223	36.8788	0.29578	0.583058	0.436258	0.494113	-0.228528	-0.3556	-0.34251	-0.194585	12
Pf3D7_12_v3	171636	172636	PF3D7_1203100	conservedPlasmodiumprotein,unknownfunction	15.5552	43.3356	28.8583	45.8242	24.6594	44.0114	18.2223	41.5073	0.358947	0.629761	0.560296	0.439014	-0.212022	-0.318051	-0.242969	-0.2308	12				0.401084
Pf3D7_12_v3	172436	173436	PF3D7_1203200	signalrecognitionparticlesubunitSRP14(SRP14)	13.5388	44.145	24.1492	46.207	23.2409	38.9617	16.6378	41.7064	0.306689	0.522631	0.596506	0.398927	-0.225678	-0.404183	-0.21391	-0.257148	12
Pf3D7_12_v3	188342	189342	PF3D7_1203700	nucleosomeassemblyprotein(NAPL)	5.18508	31.2693	14.4895	32.4816	16.1486	35.7187	8.45093	35.336	0.16582	0.446083	0.452105	0.239159	-0.262488	-0.465726	-0.329792	-0.362158	12				0.464019
Pf3D7_12_v3	193644	194644	PF3D7_1203900	ubiquitin-conjugatingenzymeE2(UBC)	6.91344	33.6973	18.3534	34.6143	12.1115	33.8656	15.5814	33.8429	0.205163	0.530226	0.357634	0.460404	-0.252207	-0.398076	-0.405605	-0.216741	12
Pf3D7_12_v3	216684	217684	PF3D7_1204900	probableprotein,unknownfunction	11.2343	28.3263	17.9912	31.0052	15.2757	28.8622	11.3559	28.5674	0.396603	0.580264	0.529263	0.397513	-0.202183	-0.357846	-0.267873	-0.258077	12				0.368038
Pf3D7_12_v3	219080	220080	PF3D7_1205000	conservedPlasmodiumprotein,unknownfunction	11.2343	35.6838	23.9077	34.5049	19.0946	38.8227	14.7891	40.711	0.314829	0.692878	0.491841	0.36327	-0.223551	-0.267306	-0.297904	-0.280584	12				0.411727
Pf3D7_12_v3	224491	225491	PF3D7_1205100	O-phosphoseryl-tRNA(Sec)seleniumtransferase,putative(SEPSECS)	11.5224	43.8507	28.6168	46.7538	22.9136	44.66	24.5605	44.2944	0.262764	0.612074	0.513068	0.554483	-0.237156	-0.332271	-0.28087	-0.154906	12				0.288919
Pf3D7_12_v3	267363	268363	PF3D7_1205900	conservedprotein,unknownfunction	16.1314	44.2185	28.0131	44.2384	22.5862	39.9809	17.166	44.1451	0.364811	0.63323	0.564925	0.388854	-0.21049	-0.315262	-0.239254	-0.263768	12
Pf3D7_12_v3	278836	279836	PF3D7_1206200	eukaryotictranslationinitiationfactor3subunitC,putative(EIF3C)	12.0985	44.2921	25.5982	44.5665	24.7685	44.1504	17.6941	43.0501	0.273153	0.574382	0.561003	0.411012	-0.234441	-0.362575	-0.242402	-0.249205	12
Pf3D7_12_v3	298849	299849	PF3D7_1206600	DNA-directedRNApolymeraseIIIsubunit,putative	13.2508	47.603	26.4434	48.0116	24.9867	45.6792	16.3737	46.3349	0.278361	0.550771	0.547004	0.353377	-0.23308	-0.381558	-0.253636	-0.287086	12				0.28964
Pf3D7_12_v3	326358	327358	PF3D7_1207100	smallsubunitrRNAprocessingfactor,putative	13.8269	51.1346	26.9264	43.9103	19.2038	43.4092	14.261	46.0861	0.270402	0.613214	0.44239	0.309443	-0.23516	-0.331355	-0.337589	-0.315963	12
Pf3D7_12_v3	359495	360495	PF3D7_1208000	apicoplastribosomalproteinL29precursor,putative	14.9791	44.145	28.6168	45.4415	21.1678	41.6487	22.976	43.6971	0.339316	0.62975	0.508246	0.525801	-0.217152	-0.31806	-0.284739	-0.173757	12
Pf3D7_12_v3	388045	389045	PF3D7_1208300	mitochondrialACPprecursor,putative	12.6746	36.0517	25.8397	40.356	21.1678	41.2781	15.3173	41.4575	0.351567	0.640294	0.512809	0.36947	-0.213951	-0.309583	-0.281077	-0.276509	12
Pf3D7_12_v3	408650	409650	PF3D7_1208800	zincfingerprotein,putative	12.6746	49.1481	26.8056	49.5974	23.7865	48.2273	25.3528	48.5247	0.257886	0.540464	0.493216	0.522472	-0.23843	-0.389845	-0.2968	-0.175946	12				0.354847
Pf3D7_12_v3	439211	440211	PF3D7_1209500.1	cGMP-specificphosphodiesterase	12.9627	49.8102	32.2392	49.5974	20.0767	43.9651	16.1096	45.6381	0.260242	0.650018	0.456651	0.352986	-0.237815	-0.301765	-0.326144	-0.287343	12
Pf3D7_12_v3	439211	440211	PF3D7_1209500.2	cGMP-specificphosphodiesterase	12.9627	49.8102	32.2392	49.5974	20.0767	43.9651	16.1096	45.6381	0.260242	0.650018	0.456651	0.352986	-0.237815	-0.301765	-0.326144	-0.287343	12
Pf3D7_12_v3	447450	448450	PF3D7_1209800	ATPsynthasemitochondrialF1complexassemblyfactor1,putative(ATP11)	14.9791	46.3522	26.2019	46.207	21.4951	46.3741	19.8069	49.7192	0.323158	0.567055	0.463515	0.398375	-0.221374	-0.368466	-0.320636	-0.25751	12				0.363807
Pf3D7_12_v3	504844	505844	PF3D7_1211400	heatshockproteinDNAJhomologuePfj4(PfJ4)	12.0985	32.7408	21.7343	35.4345	16.8033	35.9967	12.1482	37.8742	0.369524	0.613366	0.466801	0.320751	-0.209259	-0.331233	-0.317999	-0.30853	12
Pf3D7_12_v3	525609	526609	PF3D7_1211800	polyubiquitin(PfpUB)	11.8105	35.6838	15.8177	36.2547	12.1115	38.3131	12.1482	37.6751	0.330977	0.436294	0.316119	0.322446	-0.219331	-0.473596	-0.438922	-0.307416	12
Pf3D7_12_v3	535415	536415	PF3D7_1212000	glutathioneperoxidase-likethioredoxinperoxidase(TPx(Gl))	15.8433	43.3356	30.0658	43.0354	20.8404	44.7527	13.9969	44.6925	0.365595	0.69863	0.465679	0.313182	-0.210285	-0.262682	-0.318899	-0.313505	12
Pf3D7_12_v3	536451	537451	PF3D7_1212100	peripheralplastidprotein1,putative(PPP1)	13.8269	47.3087	27.4094	45.7149	24.4412	46.5595	22.7119	45.1902	0.29227	0.599573	0.524945	0.502585	-0.229446	-0.342322	-0.271338	-0.189017	12
Pf3D7_12_v3	549388	550388	PF3D7_1212400	tetratricopeptiderepeatfamilyprotein,putative	12.6746	46.7937	27.8923	46.1523	22.2589	46.6984	17.4301	44.4934	0.270861	0.604353	0.476652	0.391746	-0.23504	-0.338479	-0.310093	-0.261868	12				0.295896
Pf3D7_12_v3	556262	557262	PF3D7_1212600.1	conservedprotein,unknownfunction	13.8269	34.9481	22.338	40.684	17.6762	36.8306	17.4301	34.5894	0.395641	0.549061	0.479932	0.503914	-0.202434	-0.382933	-0.307461	-0.188143	12
Pf3D7_12_v3	556262	557262	PF3D7_1212600.2	conservedprotein,unknownfunction	13.8269	34.9481	22.338	40.684	17.6762	36.8306	17.4301	34.5894	0.395641	0.549061	0.479932	0.503914	-0.202434	-0.382933	-0.307461	-0.188143	12
Pf3D7_12_v3	618264	619264	PF3D7_1214900	conservedPlasmodiummembraneprotein,unknownfunction	8.92987	37.0818	22.5795	43.1995	18.7673	40.5368	11.8841	41.8059	0.240815	0.52268	0.462969	0.284268	-0.242891	-0.404143	-0.321074	-0.332509	12			1	0.271828
Pf3D7_12_v3	629167	630167	PF3D7_1215300	10kDachaperonin(CPN10)	13.8269	45.9108	29.0998	50.4176	27.2781	47.486	22.1837	47.9773	0.301169	0.577175	0.574445	0.462379	-0.22712	-0.360329	-0.231614	-0.215443	12				0.37681
Pf3D7_12_v3	634045	635045	PF3D7_1215500	conservedPlasmodiumprotein,unknownfunction	12.6746	55.3283	32.2392	48.3943	22.6954	49.0612	16.1096	48.3754	0.22908	0.666178	0.462594	0.333012	-0.245958	-0.288773	-0.321375	-0.300471	12
Pf3D7_12_v3	646479	647479	PF3D7_1216100	conservedPlasmodiummembraneprotein,unknownfunction	16.9955	40.9077	29.3413	43.6916	20.5131	41.1854	19.2787	42.3036	0.41546	0.671555	0.498067	0.455722	-0.197255	-0.28445	-0.292908	-0.219818	12				0.561843
Pf3D7_12_v3	677076	678076	PF3D7_1217100.1	meioticrecombinationproteinSPO11,putative	10.3702	36.4196	19.6816	40.1372	21.0587	38.1278	14.7891	39.7156	0.284742	0.490358	0.552319	0.372375	-0.231413	-0.430129	-0.249371	-0.274599	12
Pf3D7_12_v3	677076	678076	PF3D7_1217100.2	meioticrecombinationproteinSPO11,putative	10.3702	36.4196	19.6816	40.1372	21.0587	38.1278	14.7891	39.7156	0.284742	0.490358	0.552319	0.372375	-0.231413	-0.430129	-0.249371	-0.274599	12
Pf3D7_12_v3	678102	679102	PF3D7_1217200	snoRNA-associatedsmallsubunitrRNAprocessingprotein,putative	10.3702	41.3491	25.3567	36.0907	16.3668	37.1549	17.9582	35.3857	0.250796	0.702583	0.440502	0.507499	-0.240283	-0.259503	-0.339104	-0.185787	12				0.325772
Pf3D7_12_v3	682337	683337	PF3D7_1217300	GTP-bindingprotein,putative	10.0821	42.8942	22.821	47.7381	21.8225	46.7911	17.9582	43.7967	0.235046	0.478046	0.466381	0.410035	-0.244399	-0.440028	-0.318336	-0.249846	12				0.384044
Pf3D7_12_v3	715165	716165	PF3D7_1218200	conservedPlasmodiumprotein,unknownfunction	7.48956	45.1014	27.1679	41.9418	21.9316	40.9075	15.0532	43.0501	0.16606	0.647752	0.536127	0.349667	-0.262425	-0.303586	-0.262365	-0.289525	12
Pf3D7_12_v3	734459	735459	PF3D7_1218600	arginine--tRNAligase,putative	11.8105	42.1584	24.1492	37.7312	20.8404	43.6408	15.8455	44.7921	0.280146	0.640033	0.477544	0.353757	-0.232614	-0.309793	-0.309378	-0.286837	12				0.345677
Pf3D7_12_v3	794657	795657	PF3D7_1219800	conservedPlasmodiumprotein,unknownfunction	19.8762	62.9066	35.6201	55.8859	24.5503	49.4318	21.3914	52.3072	0.315964	0.637372	0.49665	0.408957	-0.223254	-0.311932	-0.294045	-0.250555	12
Pf3D7_12_v3	806198	807198	PF3D7_1220200	conservedPlasmodiumprotein,unknownfunction,pseudogene	14.6911	51.2817	27.6508	47.8475	22.1498	50.9143	19.5428	48.9229	0.286478	0.577894	0.435041	0.399461	-0.230959	-0.359751	-0.343486	-0.256796	12
Pf3D7_12_v3	807060	808060	PF3D7_1220300	cellcycleassociatedprotein,putative	12.3866	43.9242	25.8397	47.3007	23.8956	47.5787	19.8069	46.4842	0.281999	0.546286	0.502233	0.4261	-0.232129	-0.385164	-0.289564	-0.239288	12				0.203564
Pf3D7_12_v3	820086	821086	PF3D7_1220600	conservedPlasmodiumprotein,unknownfunction	10.6582	38.7004	32.1184	48.2303	23.7865	47.2544	18.2223	45.6381	0.275403	0.665938	0.503371	0.399278	-0.233853	-0.288965	-0.288651	-0.256917	12				0.411583
Pf3D7_12_v3	900576	901576	PF3D7_1222500	ATP-bindingprotein,putative	8.06568	24.9419	19.0779	36.2001	16.1486	34.0509	16.1096	33.3452	0.323379	0.527012	0.474249	0.483116	-0.221317	-0.40066	-0.312022	-0.201813	12				0.358454
Pf3D7_12_v3	925749	926749	PF3D7_1223000	conservedPlasmodiumprotein,unknownfunction	14.9791	44.66	21.9758	41.2309	17.8944	42.2973	16.9019	46.5837	0.335403	0.532993	0.423062	0.362829	-0.218175	-0.395851	-0.353099	-0.280874	12				0.31846
Pf3D7_12_v3	929491	930491	PF3D7_1223100	cAMP-dependentproteinkinaseregulatorysubunit(PKAr)	8.06568	28.6942	17.3874	35.0517	22.6954	37.8498	23.2401	38.6207	0.281091	0.49605	0.599617	0.601752	-0.232367	-0.425553	-0.211413	-0.123837	12				0.32219
Pf3D7_12_v3	977389	978389	PF3D7_1224100	conservedPlasmodiumprotein,unknownfunction	12.3866	44.4393	27.1679	49.7067	21.9316	47.4397	22.7119	46.9321	0.278731	0.546564	0.462305	0.483931	-0.232983	-0.38494	-0.321607	-0.201277	12				0.572443
Pf3D7_12_v3	993755	994755	PF3D7_1224400	conservedPlasmodiumprotein,unknownfunction	14.9791	63.7159	31.1525	57.6357	28.0419	56.9832	26.1451	57.085	0.235092	0.540507	0.492108	0.458003	-0.244387	-0.38981	-0.29769	-0.218319	12
Pf3D7_12_v3	1010842	1011842	PF3D7_1224900	splicingfactor3Bsubunit6,putative(SF3B6)	16.7075	45.9108	29.5828	49.1599	24.4412	46.0962	21.1273	47.9773	0.363912	0.601767	0.530222	0.44036	-0.210725	-0.340558	-0.267104	-0.229915	12				0.434707
Pf3D7_12_v3	1018006	1019006	PF3D7_1225100	isoleucine--tRNAligase,putative	15.5552	50.7667	25.4774	46.0977	21.7133	45.9109	19.2787	47.828	0.306406	0.552683	0.472944	0.403084	-0.225752	-0.380021	-0.313069	-0.254415	12				0.221186
Pf3D7_12_v3	1027518	1028518	PF3D7_1225200	conservedPlasmodiumprotein,unknownfunction	20.7403	51.2817	29.462	48.1209	25.0958	50.6826	20.3351	53.5016	0.404439	0.61225	0.495156	0.380084	-0.200135	-0.33213	-0.295244	-0.269533	12
Pf3D7_12_v3	1033051	1034051	PF3D7_1225500	smallsubunitrRNAprocessingfactor,putative	19.3	58.4921	34.1711	51.73	23.6774	49.3391	19.0146	54.1984	0.329959	0.660566	0.479891	0.350833	-0.219597	-0.293284	-0.307494	-0.288758	12				0.314799
Pf3D7_12_v3	1043415	1044415	PF3D7_1225700	conservedPlasmodiumprotein,unknownfunction	17.2836	45.3957	30.3073	48.0116	23.5683	50.5437	23.2401	50.0178	0.380732	0.63125	0.466296	0.464637	-0.20633	-0.316854	-0.318404	-0.213959	12				0.295631
Pf3D7_12_v3	1045495	1046495	PF3D7_1225800	ubiquitin-activatingenzymeE1(UBA1)	12.9627	42.232	31.9977	45.8242	25.0958	49.6634	17.166	48.9727	0.30694	0.698271	0.505318	0.350522	-0.225612	-0.26297	-0.287089	-0.288963	12				0.313179
Pf3D7_12_v3	1070809	1071809	PF3D7_1226400	conservedPlasmodiumprotein,unknownfunction	14.1149	38.4061	28.1338	45.4961	20.0767	40.3052	17.4301	43.8962	0.367517	0.618378	0.498117	0.397075	-0.209783	-0.327203	-0.292868	-0.258365	12				0.27391
Pf3D7_12_v3	1112169	1113169	PF3D7_1227400	conservedPlasmodiumprotein,unknownfunction	14.9791	43.9978	24.1492	45.004	20.8404	41.0001	15.8455	39.6659	0.340451	0.536601	0.508301	0.399474	-0.216855	-0.39295	-0.284695	-0.256788	12				0.292847
Pf3D7_12_v3	1120593	1121593	PF3D7_1227500	cyclin(CYC2)	13.2508	43.9242	26.8056	46.5898	22.5862	39.1933	16.9019	40.6612	0.301674	0.575353	0.576277	0.415676	-0.226988	-0.361794	-0.230144	-0.246139	12				0.238831
Pf3D7_12_v3	1138108	1139108	PF3D7_1227900	RNApseudouridylatesynthase,putative	14.403	43.2621	28.1338	47.0273	24.0047	49.1538	16.1096	48.2261	0.332924	0.598244	0.488359	0.334043	-0.218822	-0.34339	-0.300698	-0.299794	12				0.54855
Pf3D7_12_v3	1185915	1186915	PF3D7_1229000	conservedPlasmodiummembraneprotein,unknownfunction	16.4194	50.7667	31.877	49.9801	21.8225	45.216	20.8632	47.7782	0.323429	0.637794	0.482628	0.436668	-0.221304	-0.311593	-0.305298	-0.232342	12				0.36738
Pf3D7_12_v3	1208412	1209412	PF3D7_1229400	macrophagemigrationinhibitoryfactor(MIF)	10.6582	39.9512	26.3226	41.9418	24.332	45.0306	19.5428	40.8603	0.26678	0.627598	0.540344	0.478283	-0.236106	-0.31979	-0.258981	-0.204989	12				0.597191
Pf3D7_12_v3	1217215	1218215	PF3D7_1229600	conservedPlasmodiumprotein,unknownfunction	12.6746	52.2382	35.2578	54.9563	26.7325	53.138	22.4478	53.0537	0.242631	0.641561	0.503077	0.423115	-0.242417	-0.308564	-0.288887	-0.24125	12				0.23361
Pf3D7_12_v3	1217681	1218681	PF3D7_1229700	conservedPlasmodiumprotein,unknownfunction	11.5224	44.145	28.6168	46.7538	20.6222	49.3855	18.7505	48.674	0.261013	0.612074	0.417576	0.385226	-0.237613	-0.332271	-0.357502	-0.266153	12
Pf3D7_12_v3	1233196	1234196	PF3D7_1230000	conservedPlasmodiumprotein,unknownfunction	12.3866	42.232	19.9231	41.559	19.3129	48.5516	17.6941	46.0363	0.293299	0.479393	0.397781	0.384351	-0.229177	-0.438945	-0.373388	-0.266728	12				0.367254
Pf3D7_12_v3	1252567	1253567	PF3D7_1230400	ATP-dependentproteasesubunitClpQ(ClpQ)	12.9627	44.9543	26.5641	45.8242	24.332	48.1346	21.6555	45.9865	0.288353	0.579696	0.505499	0.47091	-0.230469	-0.358303	-0.286943	-0.209836	12				0.309595
Pf3D7_12_v3	1256190	1257190	PF3D7_1230600	sun-familyprotein,putative	8.92987	36.7875	17.7497	38.2233	16.5851	41.0464	15.5814	44.0953	0.242742	0.464369	0.404057	0.353357	-0.242388	-0.451025	-0.368351	-0.287099	12				0.473902
Pf3D7_12_v3	1266868	1267868	PF3D7_1230900	serine/threonineproteinkinaseRIO1,putative(RIO1)	17.8597	58.4185	31.9977	54.4094	28.3692	53.0917	26.4092	55.4924	0.30572	0.588091	0.534343	0.475907	-0.225931	-0.351553	-0.263796	-0.206551	12				0.373287
Pf3D7_12_v3	1270640	1271640	PF3D7_1231000	conservedPlasmodiumprotein,unknownfunction	7.77762	29.6507	22.5795	41.1215	20.1858	37.3402	18.4864	37.2769	0.262308	0.549092	0.540592	0.495921	-0.237275	-0.382908	-0.258782	-0.193397	12				0.38826
Pf3D7_12_v3	1275757	1276757	PF3D7_1231100	ras-relatedproteinRab-2(RAB2)	12.9627	44.5864	24.3907	44.9493	21.7133	45.4013	19.2787	46.0861	0.290732	0.542627	0.478253	0.418319	-0.229847	-0.388106	-0.308809	-0.244402	12
Pf3D7_12_v3	1279111	1280111	PF3D7_1231200	conservedPlasmodiumprotein,unknownfunction	19.5881	54.7397	34.1711	53.0424	24.332	46.0962	21.6555	49.1717	0.357841	0.644222	0.527853	0.440406	-0.212311	-0.306424	-0.269005	-0.229885	12				0.339119
Pf3D7_12_v3	1304104	1305104	PF3D7_1231600	pre-mRNA-splicingfactorATP-dependentRNAhelicasePRP2,putative(PRP2)	18.1478	54.2247	32.2392	51.1832	26.2961	53.8329	21.1273	50.5155	0.334678	0.629879	0.488476	0.418234	-0.218364	-0.317957	-0.300604	-0.244458	12
Pf3D7_12_v3	1338316	1339316	PF3D7_1232400	conservedprotein,unknownfunction	13.2508	52.5325	36.3446	61.0261	26.6234	59.6702	19.5428	59.5734	0.25224	0.595558	0.446176	0.328046	-0.239906	-0.34555	-0.334551	-0.303735	12
Pf3D7_12_v3	1342814	1343814	PF3D7_1232500	CG2-relatedprotein,putative	15.5552	46.1315	28.0131	44.3478	22.5862	45.7719	22.4478	46.3847	0.337193	0.631668	0.493451	0.483948	-0.217707	-0.316518	-0.296612	-0.201266	12				0.354436
Pf3D7_12_v3	1345552	1346552	PF3D7_1232700	conservedPlasmodiumprotein,unknownfunction	14.1149	45.0279	25.8397	42.8714	26.2961	46.7911	18.2223	50.9136	0.31347	0.602726	0.561989	0.357906	-0.223906	-0.339787	-0.24161	-0.284109	12
Pf3D7_12_v3	1381878	1382878	PF3D7_1233400	conservedPlasmodiummembraneprotein,unknownfunction	14.9791	46.7201	32.6014	50.9644	23.4591	45.9109	20.3351	44.8418	0.320614	0.63969	0.51097	0.453485	-0.222039	-0.310069	-0.282553	-0.221288	12				0.319419
Pf3D7_12_v3	1413914	1414914	PF3D7_1234100	bromodomainprotein,putative	15.5552	52.8268	31.7562	51.2925	22.6954	51.7945	26.4092	52.556	0.294457	0.61912	0.438182	0.502496	-0.228874	-0.326607	-0.340966	-0.189075	12
Pf3D7_12_v3	1519827	1520827	PF3D7_1236300	conservedPlasmodiumprotein,unknownfunction	18.7239	47.8973	31.7562	50.9644	25.314	47.5787	18.4864	50.3662	0.390918	0.623106	0.532045	0.36704	-0.203668	-0.323402	-0.26564	-0.278106	12				0.36929
Pf3D7_12_v3	1521963	1522963	PF3D7_1236400	conservedPlasmodiumprotein,unknownfunction	13.8269	45.0279	33.4467	53.7533	24.4412	52.999	18.2223	51.7597	0.307074	0.622226	0.461163	0.352056	-0.225577	-0.324109	-0.322523	-0.287955	12				0.35181
Pf3D7_12_v3	1558409	1559409	PF3D7_1237400	conservedPlasmodiumprotein,unknownfunction	12.0985	43.6299	27.2886	44.4025	24.1138	44.9843	16.1096	41.8557	0.277298	0.614574	0.536049	0.384884	-0.233358	-0.330262	-0.262427	-0.266377	12				0.383899
Pf3D7_12_v3	1571871	1572871	PF3D7_1237700	conservedprotein,unknownfunction	9.50599	36.9346	22.2173	41.2856	17.3489	42.4363	14.261	47.4796	0.257374	0.538137	0.408822	0.300361	-0.238564	-0.391716	-0.364527	-0.321932	12				0.575514
Pf3D7_12_v3	1576681	1577681	PF3D7_1237900	conservedPlasmodiumprotein,unknownfunction	14.403	38.7004	26.8056	40.1372	21.6042	42.9922	21.1273	47.7782	0.372167	0.667849	0.502514	0.442195	-0.208568	-0.287429	-0.289339	-0.228709	12				0.507695
Pf3D7_12_v3	1783880	1784880	PF3D7_1241900	tetratricopeptiderepeatprotein,putative	16.9955	49.8102	31.5147	49.5427	24.5503	46.3741	18.2223	49.0722	0.341205	0.636112	0.529397	0.371337	-0.216658	-0.312945	-0.267765	-0.275282	12				0.265817
Pf3D7_12_v3	1790057	1791057	PF3D7_1242100	conservedPlasmodiumprotein,unknownfunction	6.62538	38.8476	30.428	43.4729	17.2397	42.5753	13.9969	42.4032	0.170548	0.69993	0.404923	0.330091	-0.261252	-0.261636	-0.367656	-0.302391	12				0.515843
Pf3D7_12_v3	1794335	1795335	PF3D7_1242300	conservedPlasmodiummembraneprotein,unknownfunction	12.3866	42.6735	25.9604	41.723	21.7133	44.0114	17.6941	44.8418	0.290264	0.622208	0.493356	0.394589	-0.22997	-0.324123	-0.296688	-0.259999	12				0.317406
Pf3D7_12_v3	1803153	1804153	PF3D7_1242700	40SribosomalproteinS17,putative	12.0985	40.3926	24.1492	40.1919	16.6942	42.0657	15.0532	42.4529	0.299523	0.600847	0.39686	0.354586	-0.22755	-0.341297	-0.374127	-0.286292	12
Pf3D7_12_v3	1806856	1807856	PF3D7_1242800	rabspecificGDPdissociationinhibitor(rabGDI)	11.8105	34.8745	20.5268	41.0668	19.422	41.973	22.976	43.0501	0.338657	0.499839	0.462726	0.533704	-0.217324	-0.422507	-0.321269	-0.168563	12				0.334661
Pf3D7_12_v3	1825459	1826459	PF3D7_1243600	translationinitiationfactorSUI1,putative	14.6911	44.2921	27.1679	46.8632	24.1138	47.3934	18.7505	45.9865	0.331687	0.579728	0.508801	0.407739	-0.219146	-0.358277	-0.284294	-0.251356	12				0.403703
Pf3D7_12_v3	1845151	1846151	PF3D7_1244000	glucoseinhibiteddivisionproteinahomologue,putative	16.4194	43.2621	28.7376	49.1052	24.5503	54.2036	21.3914	51.0132	0.379533	0.585225	0.452927	0.419331	-0.206643	-0.353857	-0.329132	-0.243737	12				0.263972
Pf3D7_12_v3	1876539	1877539	PF3D7_1244900	conservedPlasmodiumprotein,unknownfunction	17.5717	48.3387	28.6168	45.4415	26.2961	48.0883	16.6378	45.8372	0.363512	0.62975	0.546829	0.362976	-0.210829	-0.31806	-0.253776	-0.280777	12				0.175331
Pf3D7_12_v3	1915249	1916249	PF3D7_1246100	delta-aminolevulinicacidsynthetase(ALAS)	16.7075	47.8973	25.3567	45.3321	21.9316	42.7143	18.2223	40.2631	0.348819	0.559354	0.513449	0.452581	-0.214669	-0.374657	-0.280564	-0.221883	12
Pf3D7_12_v3	1949094	1950094	PF3D7_1247100	conservedPlasmodiumprotein,unknownfunction	13.8269	45.7636	29.7035	46.5898	20.404	43.9651	17.166	44.8418	0.302138	0.637554	0.464095	0.382812	-0.226867	-0.311786	-0.32017	-0.267739	12				0.446892
Pf3D7_12_v3	1987737	1988737	PF3D7_1248600	conservedPlasmodiumprotein,unknownfunction	16.9955	49.3688	31.5147	49.4333	24.1138	46.7448	19.2787	46.1358	0.344256	0.63752	0.515861	0.417869	-0.215861	-0.311813	-0.278628	-0.244698	12				0.411964
Pf3D7_12_v3	1994275	1995275	PF3D7_1248700	conservedPlasmodiumprotein,unknownfunction	12.6746	42.9678	27.0471	44.6759	24.8776	47.5323	20.071	47.9275	0.294979	0.605407	0.523383	0.418778	-0.228738	-0.337632	-0.272592	-0.2441	12				0.336469
Pf3D7_12_v3	2001487	2002487	PF3D7_1248800	conservedPlasmodiumprotein,unknownfunction	16.9955	40.9077	23.4247	43.3088	22.1498	42.8532	17.166	38.8696	0.41546	0.540876	0.516876	0.44163	-0.197255	-0.389513	-0.277813	-0.22908	12				0.35877
Pf3D7_12_v3	2006693	2007693	PF3D7_1249000	conservedPlasmodiummembraneprotein,unknownfunction	12.3866	46.3522	30.0658	45.4415	21.8225	45.7256	17.166	44.9911	0.267228	0.661637	0.477249	0.381542	-0.235989	-0.292423	-0.309614	-0.268574	12				0.356779
Pf3D7_12_v3	2012143	2013143	PF3D7_1249300	proteinphosphatasePPM4,putative(PPM4)	12.3866	46.2786	24.8737	39.5904	21.9316	41.1391	17.166	38.6705	0.267653	0.628276	0.533108	0.443904	-0.235878	-0.319245	-0.264787	-0.227586	12
Pf3D7_12_v3	2017969	2018969	PF3D7_1249500	cutA,putative	13.2508	47.1615	30.5487	45.3321	22.4771	44.4747	21.6555	49.0224	0.280966	0.673887	0.505391	0.441747	-0.232399	-0.282575	-0.28703	-0.229003	12				0.31543
Pf3D7_12_v3	2096008	2097008	PF3D7_1251300	thymidylatekinase(TMK)	11.2343	38.3325	21.7343	33.2472	20.404	38.9617	16.1096	39.1184	0.293075	0.653718	0.523694	0.411816	-0.229235	-0.29879	-0.272342	-0.248676	12
Pf3D7_12_v3	2107793	2108793	PF3D7_1251700	tryptophan--tRNAligase,putative(aTrpRS)	13.8269	37.3761	23.6662	37.1843	17.458	34.2363	19.2787	34.7885	0.36994	0.636457	0.509927	0.554169	-0.20915	-0.312668	-0.28339	-0.155112	12				0.576482
Pf3D7_12_v3	2110427	2111427	PF3D7_1251800	conservedPlasmodiumprotein,unknownfunction	13.5388	33.7709	18.2327	36.8562	16.8033	38.7764	17.6941	36.63	0.400901	0.494698	0.433338	0.483049	-0.201059	-0.42664	-0.344853	-0.201857	12				0.32708
Pf3D7_13_v3	99048	100048	PF3D7_1301700	Plasmodiumexportedprotein(hyp8),unknownfunction(GEXP07)	11.5224	41.1284	25.5982	40.6294	22.368	39.0544	15.5814	35.9332	0.280157	0.630041	0.57274	0.433621	-0.232611	-0.317826	-0.232983	-0.234344	12	hypxx		1	0.466901
Pf3D7_13_v3	109768	110768	PF3D7_1301900	Plasmodiumexportedprotein,unknownfunction	14.6911	41.4963	21.2513	42.7073	20.0767	41.1391	18.4864	41.5073	0.354034	0.497603	0.48802	0.445377	-0.213306	-0.424304	-0.300971	-0.226618	12			1
Pf3D7_13_v3	113315	114315	PF3D7_1302000	EMP1-traffickingprotein(PTP6)	13.8269	39.5097	27.4094	43.801	22.6954	41.1854	17.6941	43.6971	0.349962	0.625771	0.551054	0.404926	-0.21437	-0.321259	-0.250385	-0.253205	12				0.425652
Pf3D7_13_v3	151135	152135	PF3D7_1302800	40SribosomalproteinS7,putative	16.4194	48.4859	27.8923	49.488	27.9327	49.7561	21.1273	49.0722	0.338643	0.563617	0.561392	0.430535	-0.217328	-0.37123	-0.242089	-0.236373	12				0.410001
Pf3D7_13_v3	167581	168581	PF3D7_1303400	conservedPlasmodiumprotein,unknownfunction	17.5717	46.7201	29.462	47.0273	22.2589	47.0227	15.8455	43.5976	0.376106	0.626487	0.473365	0.363449	-0.207539	-0.320683	-0.312731	-0.280466	12				0.364466
Pf3D7_13_v3	180049	181049	PF3D7_1303700	conservedPlasmodiumprotein,unknownfunction	8.6418	30.0186	23.5455	37.7859	17.3489	37.1086	13.7328	36.0327	0.287882	0.623129	0.467517	0.38112	-0.230592	-0.323383	-0.317424	-0.268851	12				0.37858
Pf3D7_13_v3	212160	213160	PF3D7_1303800	conservedPlasmodiumprotein,unknownfunction	15.5552	50.6931	28.979	45.5508	23.4591	45.3549	21.3914	46.4344	0.30685	0.636191	0.517234	0.46068	-0.225636	-0.312882	-0.277526	-0.216559	12				0.180533
Pf3D7_13_v3	228373	229373	PF3D7_1304200.2	CorA-likeMg2+transporterprotein,putative	9.21793	36.7139	22.4588	40.52	14.5119	43.0849	12.9405	41.3082	0.251075	0.554265	0.336821	0.313267	-0.24021	-0.378749	-0.422308	-0.313449	12
Pf3D7_13_v3	244699	245699	PF3D7_1304900	DNA-directedRNApolymerase2,putative	11.2343	35.5367	21.372	33.4112	15.3848	35.8577	13.7328	36.2816	0.316132	0.639666	0.429052	0.378506	-0.22321	-0.310088	-0.348293	-0.27057	12				0.370933
Pf3D7_13_v3	277794	278794	PF3D7_1305800	conservedPlasmodiumprotein,unknownfunction	16.9955	53.0475	30.5487	47.5741	23.8956	47.5323	22.4478	45.6381	0.320383	0.642129	0.502723	0.491865	-0.2221	-0.308108	-0.289171	-0.196062	12
Pf3D7_13_v3	316284	317284	PF3D7_1306600	V-typeprotonATPasesubunitH,putative	11.2343	36.861	23.304	36.4188	14.8393	37.8498	14.7891	39.1184	0.304775	0.639889	0.392058	0.37806	-0.226178	-0.309908	-0.377981	-0.270863	12				0.434168
Pf3D7_13_v3	391572	392572	PF3D7_1308400	conservedPlasmodiumprotein,unknownfunction	15.5552	49.8102	25.8397	43.4729	25.0958	44.521	17.6941	44.6428	0.312289	0.594386	0.563685	0.396348	-0.224214	-0.346492	-0.240249	-0.258842	12				0.21926
Pf3D7_13_v3	400451	401451	PF3D7_1308600	conservedPlasmodiumprotein,unknownfunction	13.8269	38.7004	26.2019	40.356	23.8956	42.2046	16.1096	44.7423	0.357281	0.649269	0.566185	0.360053	-0.212458	-0.302367	-0.238243	-0.282698	12				0.284151
Pf3D7_13_v3	401077	402077	PF3D7_1308700	conservedPlasmodiumprotein,unknownfunction	14.403	41.1284	25.3567	46.1523	20.2949	47.4397	17.6941	45.7377	0.350196	0.549414	0.427804	0.38686	-0.214309	-0.382649	-0.349294	-0.265079	12				0.312654
Pf3D7_13_v3	406203	407203	PF3D7_1308800	tyrosinerecombinase(INT)	17.5717	52.6061	32.4807	53.972	22.6954	47.9956	24.5605	47.7284	0.334024	0.601806	0.472864	0.514589	-0.218535	-0.340526	-0.313133	-0.181127	12
Pf3D7_13_v3	439765	440765	PF3D7_1309700	vacuolarproteinsorting-associatedprotein18,putative(VPS18)	13.5388	43.9242	28.0131	42.2699	17.1306	40.5368	16.9019	40.4124	0.308231	0.66272	0.422594	0.418235	-0.225275	-0.291553	-0.353475	-0.244457	12				0.360754
Pf3D7_13_v3	474502	475502	PF3D7_1310800	conservedPlasmodiumprotein,unknownfunction	13.2508	41.7906	28.2546	45.1134	21.0587	45.1233	16.9019	47.2307	0.317076	0.626302	0.466692	0.357858	-0.222964	-0.320832	-0.318086	-0.284141	12
Pf3D7_13_v3	477352	478352	PF3D7_1311000	proteinISD11,putative(ISD11)	9.50599	40.3926	27.0471	40.7387	15.2757	40.6295	12.4123	39.8152	0.23534	0.663917	0.375976	0.311748	-0.244322	-0.29059	-0.390887	-0.314448	12				0.460544
Pf3D7_13_v3	491109	492109	PF3D7_1311500	26Sproteaseregulatorysubunit7,putative(RPT1)	8.35374	39.5833	23.304	42.8714	15.0575	41.5561	8.71503	42.005	0.211042	0.543579	0.362342	0.207476	-0.250671	-0.38734	-0.401828	-0.382982	12
Pf3D7_13_v3	516826	517826	PF3D7_1312100	conservedPlasmodiumprotein,unknownfunction	11.2343	39.5097	24.3907	38.7155	21.0587	34.1436	10.2996	35.9332	0.284343	0.629998	0.616769	0.286632	-0.231517	-0.31786	-0.197649	-0.330955	12				0.358472
Pf3D7_13_v3	548086	549086	PF3D7_1312900	eukaryotictranslationinitationfactor4gamma(EIF4G)	8.6418	34.2123	12.5576	32.8097	9.82011	34.9312	11.3559	34.2908	0.252593	0.38274	0.281127	0.331165	-0.239813	-0.516653	-0.467003	-0.301686	12
Pf3D7_13_v3	553751	554751	PF3D7_1313000	ubiquitin-likeproteinnedd8homologue,putative(Nedd8)	12.9627	37.4496	21.1306	42.8167	20.8404	44.1504	25.3528	43.4483	0.346137	0.493513	0.472032	0.583517	-0.21537	-0.427593	-0.313801	-0.135823	12				0.382273
Pf3D7_13_v3	601368	602368	PF3D7_1313900	conservedPlasmodiumprotein,unknownfunction	16.1314	54.8133	27.7716	48.8865	21.9316	48.5516	23.2401	51.1625	0.294297	0.568083	0.451717	0.454241	-0.228916	-0.367639	-0.330103	-0.220792	12				0.328364
Pf3D7_13_v3	610832	611832	PF3D7_1314200	telomerasereversetranscriptase(TERT)	18.4359	52.9004	28.7376	48.9958	22.8045	46.7911	20.071	48.6243	0.348502	0.586532	0.487368	0.412777	-0.214752	-0.352807	-0.301493	-0.248044	12				0.202556
Pf3D7_13_v3	621376	622376	PF3D7_1314400	conservedPlasmodiumprotein,unknownfunction	12.6746	51.5024	33.9296	49.488	22.5862	47.7177	14.7891	52.1579	0.246097	0.685613	0.47333	0.283545	-0.241511	-0.273147	-0.31276	-0.332984	12				0.525658
Pf3D7_13_v3	628175	629175	PF3D7_1314700	conservedPlasmodiumprotein,unknownfunction	13.2508	48.3387	32.3599	46.9179	19.2038	47.3934	16.1096	45.2898	0.274124	0.689713	0.4052	0.3557	-0.234187	-0.26985	-0.367434	-0.285559	12
Pf3D7_13_v3	642390	643390	PF3D7_1315200	conservedPlasmodiumprotein,unknownfunction	14.9791	46.7201	30.1865	46.6992	23.2409	43.6408	17.6941	48.2261	0.320614	0.646403	0.53255	0.366899	-0.222039	-0.304671	-0.265235	-0.278199	12				0.38547
Pf3D7_13_v3	650011	651011	PF3D7_1315400	zincfinger(CCCHtype)protein,putative	15.2672	47.1615	27.7716	49.5974	25.314	51.0533	29.0501	50.4657	0.323722	0.559941	0.495835	0.57564	-0.221227	-0.374186	-0.294699	-0.141	12				0.360636
Pf3D7_13_v3	656759	657759	PF3D7_1315600	CDP-diacylglycerol--inositol3-phosphatidyltransferase(PIS)	11.2343	33.6237	19.5609	37.3484	17.458	37.5719	12.1482	36.6797	0.334118	0.523741	0.464656	0.331197	-0.21851	-0.40329	-0.31972	-0.301664	12
Pf3D7_13_v3	690514	691514	PF3D7_1316600	choline-phosphatecytidylyltransferase(CCT)	9.50599	33.918	26.8056	40.7934	20.2949	37.4792	13.4687	41.358	0.280264	0.657106	0.541498	0.325661	-0.232583	-0.296066	-0.258054	-0.305303	12
Pf3D7_13_v3	734373	735373	PF3D7_1317500	conservedPlasmodiumprotein,unknownfunction	14.1149	41.8641	29.462	44.5665	22.368	42.8996	18.2223	45.4391	0.33716	0.66108	0.521403	0.401027	-0.217715	-0.292871	-0.27418	-0.255767	12				0.387596
Pf3D7_13_v3	740027	741027	PF3D7_1317800	40SribosomalproteinS19(RPS19)	12.0985	43.7771	21.855	44.4025	19.0946	47.208	13.4687	46.6335	0.276366	0.492202	0.404478	0.28882	-0.233601	-0.428647	-0.368013	-0.329517	12				0.382355
Pf3D7_13_v3	753410	754410	PF3D7_1318300	conservedPlasmodiumprotein,unknownfunction	17.2836	49.2952	28.2546	45.9883	24.1138	43.7798	18.4864	47.6787	0.350614	0.614387	0.550797	0.387729	-0.2142	-0.330412	-0.250591	-0.264508	12				0.409454
Pf3D7_13_v3	834808	835808	PF3D7_1320100	ATP-dependentClpproteaseadaptorproteinClpS,putative	12.0985	47.3823	27.1679	44.7853	20.7313	46.1425	15.8455	44.9911	0.255338	0.606625	0.449289	0.352192	-0.239096	-0.336652	-0.332053	-0.287865	12
Pf3D7_13_v3	843139	844139	PF3D7_1320500	SNAREprotein,putative(SNAP23)	14.1149	48.3387	31.877	48.7771	21.1678	51.5165	16.3737	48.2261	0.292	0.653524	0.410894	0.339519	-0.229516	-0.298946	-0.362865	-0.296194	12				0.387363
Pf3D7_13_v3	846590	847590	PF3D7_1320600	ras-relatedproteinRab-11A(RAB11a)	12.9627	40.6869	25.2359	42.3792	28.2601	49.6634	21.9196	46.2851	0.318596	0.595478	0.569033	0.473578	-0.222566	-0.345614	-0.235958	-0.208082	12				0.527541
Pf3D7_13_v3	849162	850162	PF3D7_1320700	conservedPlasmodiumprotein,unknownfunction	12.9627	47.3823	30.911	52.5502	26.8416	45.4013	24.5605	47.6289	0.273577	0.588219	0.591208	0.515664	-0.23433	-0.351451	-0.218162	-0.18042	12				0.246553
Pf3D7_13_v3	857444	858444	PF3D7_1320900	RNA-bindingprotein,putative	14.6911	52.3118	31.1525	48.0116	19.8584	51.2849	20.3351	51.1625	0.280837	0.648854	0.387217	0.397461	-0.232433	-0.302701	-0.381865	-0.258111	12				0.627715
Pf3D7_13_v3	874765	875765	PF3D7_1321200	conservedprotein,unknownfunction	14.9791	47.603	30.0658	46.2617	23.4591	44.4284	17.9582	44.2944	0.314667	0.649907	0.52802	0.405428	-0.223593	-0.301854	-0.26887	-0.252875	12
Pf3D7_13_v3	885764	886764	PF3D7_1321300	conservedPlasmodiummembraneprotein,unknownfunction	12.9627	46.7201	24.9944	49.0505	23.0227	48.4589	17.6941	47.38	0.277454	0.509565	0.475097	0.373451	-0.233317	-0.414688	-0.311341	-0.273892	12				0.260523
Pf3D7_13_v3	901883	902883	PF3D7_1321700	splicingfactor1(SF1)	16.9955	47.6766	31.1525	51.4019	23.1318	53.6476	23.2401	49.0722	0.356475	0.606057	0.431181	0.47359	-0.212668	-0.337109	-0.346584	-0.208074	12				0.288448
Pf3D7_13_v3	952654	953654	PF3D7_1322500	palmitoyltransferase,putative(DHHC5)	13.2508	36.861	22.821	37.1843	18.44	36.0894	18.4864	39.0189	0.35948	0.613727	0.510953	0.473781	-0.211883	-0.330942	-0.282566	-0.207949	12				0.412875
Pf3D7_13_v3	965780	966780	PF3D7_1323100	60SribosomalproteinL6,putative	13.2508	40.2455	34.8956	49.5974	21.6042	48.4589	16.6378	43.4981	0.329249	0.703577	0.445825	0.382495	-0.219783	-0.258704	-0.334832	-0.267948	12
Pf3D7_13_v3	968298	969298	PF3D7_1323200	V-typeprotonATPasesubunitG,putative	10.3702	33.6237	26.0811	37.6765	18.1126	42.9459	22.7119	43.5478	0.308419	0.692238	0.421754	0.52154	-0.225226	-0.267821	-0.354149	-0.176558	12
Pf3D7_13_v3	972536	973536	PF3D7_1323400	60SribosomalproteinL23(RPL23)	9.21793	43.4828	21.7343	39.2623	22.4771	42.112	14.261	44.8418	0.21199	0.553567	0.533746	0.318029	-0.250423	-0.37931	-0.264275	-0.310319	12
Pf3D7_13_v3	988968	989968	PF3D7_1323900	proteinBCP1,putative	11.5224	46.0579	32.6014	46.4804	21.8225	46.2352	21.1273	49.6694	0.250172	0.701401	0.471989	0.425358	-0.240446	-0.260453	-0.313836	-0.239775	12				0.347571
Pf3D7_13_v3	1001382	1002382	PF3D7_1324200	micro-fibrillar-associatedprotein,putative	11.2343	39.7305	27.2886	43.7463	23.6774	43.1312	19.0146	44.7423	0.282763	0.623792	0.548962	0.42498	-0.23193	-0.32285	-0.252064	-0.240024	12				0.30088
Pf3D7_13_v3	1086361	1087361	PF3D7_1326000	conservedPlasmodiumprotein,unknownfunction	10.9463	36.346	25.2359	39.8091	17.0215	45.6792	11.8841	44.3939	0.301169	0.633923	0.372631	0.267697	-0.22712	-0.314705	-0.39357	-0.343401	12				0.304933
Pf3D7_13_v3	1097964	1098964	PF3D7_1326400	translationinitiationfactorEIF-2Bgammasubunit,putative	15.5552	50.7667	30.1865	53.9173	28.2601	52.5821	21.9196	54.6961	0.306406	0.559867	0.537447	0.400753	-0.225752	-0.374245	-0.261305	-0.255948	12
Pf3D7_13_v3	1128261	1129261	PF3D7_1326800	syntaxin,Qa-SNAREfamily(SYN18)	15.8433	52.9739	29.8243	47.5194	26.1869	42.9922	15.8455	49.0722	0.299077	0.627624	0.609108	0.322902	-0.227667	-0.31977	-0.203797	-0.307116	12				0.456548
Pf3D7_13_v3	1132546	1133546	PF3D7_1326900	conservedPlasmodiummembraneprotein,unknownfunction	15.2672	52.7532	35.8616	55.4484	27.7145	52.6747	20.5992	51.1625	0.289408	0.646756	0.526144	0.402623	-0.230193	-0.304387	-0.270376	-0.254718	12				0.40964
Pf3D7_13_v3	1162120	1163120	PF3D7_1327800	ribose-phosphatepyrophosphokinase,putative	20.1642	60.6993	38.1557	57.5811	26.2961	54.3889	22.976	54.5965	0.332198	0.662643	0.483483	0.420833	-0.219012	-0.291615	-0.304612	-0.24275	12				0.312343
Pf3D7_13_v3	1233918	1234918	PF3D7_1329100	myosinC(MyoC)	9.21793	40.1719	19.3194	43.3635	19.7493	46.1888	17.6941	46.534	0.229462	0.445522	0.427578	0.38024	-0.245858	-0.466177	-0.349476	-0.26943	12				0.315046
Pf3D7_13_v3	1259361	1260361	PF3D7_1329600	conservedPlasmodiumprotein,unknownfunction	10.3702	41.6434	18.8364	40.9028	22.0407	44.2431	17.9582	48.2261	0.249024	0.460516	0.498173	0.372375	-0.240746	-0.454122	-0.292823	-0.274599	12				0.482878
Pf3D7_13_v3	1294115	1295115	PF3D7_1330800	conservedPlasmodiumprotein,unknownfunction	8.06568	34.0652	20.6476	38.8248	19.9675	39.7493	16.3737	41.8557	0.236772	0.531815	0.502336	0.391194	-0.243948	-0.396799	-0.289482	-0.26223	12				0.313303
Pf3D7_13_v3	1304794	1305794	PF3D7_1331100	DEADboxhelicase,putative	10.6582	38.1118	20.1646	37.6218	16.0395	39.8883	14.261	41.6566	0.279656	0.535982	0.40211	0.342347	-0.232742	-0.393448	-0.369913	-0.294336	12
Pf3D7_13_v3	1323512	1324512	PF3D7_1331800	60SribosomalproteinL23,putative	10.0821	37.8911	20.2853	39.9732	17.7853	39.9809	15.5814	43.2492	0.266081	0.507473	0.444845	0.36027	-0.236289	-0.41637	-0.335619	-0.282555	12				0.693319
Pf3D7_13_v3	1354785	1355785	PF3D7_1333000	20kDachaperonin(CPN20)	15.2672	47.4558	24.5114	44.1291	21.4951	48.7832	19.8069	47.1312	0.321714	0.555448	0.440625	0.42025	-0.221752	-0.377798	-0.339005	-0.243133	12				0.397455
Pf3D7_13_v3	1376897	1377897	PF3D7_1333600	U3smallnucleolarRNA-associatedprotein4,putative(UTP4)	10.3702	47.603	27.4094	46.9726	24.6594	49.3391	18.4864	51.2123	0.217848	0.583519	0.499794	0.360976	-0.248893	-0.355229	-0.291522	-0.282092	12
Pf3D7_13_v3	1407429	1408429	PF3D7_1334500	MSP7-likeprotein(MSRP6)	6.62538	41.7906	20.5268	42.0511	25.4232	38.5911	11.8841	41.7064	0.158538	0.488139	0.658784	0.284947	-0.264391	-0.431913	-0.163932	-0.332063	12				0.24692
Pf3D7_13_v3	1419641	1420641	PF3D7_1335100	merozoitesurfaceprotein7(MSP7)	19.012	49.7366	32.7222	55.6125	25.6414	51.7482	24.8246	49.1717	0.382254	0.588396	0.495503	0.504855	-0.205932	-0.351308	-0.294965	-0.187524	12				0.487045
Pf3D7_13_v3	1454007	1455007	PF3D7_1335600	conservedPlasmodiumprotein,unknownfunction	8.92987	45.5429	30.1865	45.1134	24.4412	47.347	18.7505	46.9321	0.196076	0.669125	0.516214	0.399524	-0.254582	-0.286403	-0.278344	-0.256755	12
Pf3D7_13_v3	1461680	1462680	PF3D7_1335800	conservedPlasmodiumprotein,unknownfunction	14.6911	46.7201	28.6168	45.5508	24.7685	44.7063	15.8455	41.6566	0.314449	0.628239	0.554027	0.380384	-0.22365	-0.319275	-0.248	-0.269335	12
Pf3D7_13_v3	1469344	1470344	PF3D7_1336000	conservedPlasmodiumprotein,unknownfunction	16.1314	53.7097	30.3073	49.8708	22.1498	47.0227	19.5428	49.4703	0.300344	0.607716	0.471045	0.395041	-0.227336	-0.335775	-0.314593	-0.259702	12
Pf3D7_13_v3	1471683	1472683	PF3D7_1336100	conservedPlasmodiumprotein,unknownfunction	16.9955	50.6931	28.8583	46.3711	21.2769	44.7527	14.7891	46.3847	0.335263	0.622334	0.475433	0.318836	-0.218211	-0.324023	-0.311072	-0.309789	12
Pf3D7_13_v3	1479524	1480524	PF3D7_1336400	RanBPMandCLTH-likeprotein,putative	15.5552	51.6496	31.9977	45.9883	23.7865	49.9414	17.166	47.9773	0.301168	0.695779	0.476288	0.357794	-0.22712	-0.264973	-0.310385	-0.284183	12				0.719432
Pf3D7_13_v3	1485956	1486956	PF3D7_1336800	nuclearmovementprotein,putative(NUDC)	13.8269	52.7532	32.2392	50.0348	23.7865	49.0612	19.5428	50.416	0.262105	0.644336	0.484833	0.387631	-0.237328	-0.306333	-0.303528	-0.264572	12
Pf3D7_13_v3	1489762	1490762	PF3D7_1336900	tryptophan--tRNAligase(WRS)	13.8269	45.175	32.3599	46.2617	21.386	44.4284	17.166	43.5478	0.306074	0.699497	0.481359	0.394188	-0.225838	-0.261985	-0.306316	-0.260263	12				0.413789
Pf3D7_13_v3	1494759	1495759	PF3D7_1337100	proteinkinase6(PK6)	14.6911	48.7802	34.5334	51.1832	18.5491	44.5674	17.166	45.4888	0.301169	0.674702	0.416203	0.377368	-0.22712	-0.281919	-0.358604	-0.271318	12				0.392595
Pf3D7_13_v3	1506465	1507465	PF3D7_1337400	conservedPlasmodiumprotein,unknownfunction	15.2672	43.4828	31.6355	51.0191	23.2409	51.6092	21.3914	46.0861	0.351109	0.620072	0.450325	0.464162	-0.214071	-0.325841	-0.331221	-0.214271	12
Pf3D7_13_v3	1548192	1549192	PF3D7_1338300	elongationfactor1-gamma,putative	9.21793	35.0217	25.9604	40.4653	21.6042	40.5832	12.9405	44.3441	0.263206	0.641547	0.532343	0.29182	-0.23704	-0.308575	-0.265401	-0.327545	12				0.324147
Pf3D7_13_v3	1559234	1560234	PF3D7_1338600	conservedPlasmodiumprotein,unknownfunction	9.79405	44.5128	31.1525	45.4415	23.0227	44.1041	16.9019	44.9414	0.220028	0.685552	0.522008	0.376088	-0.248323	-0.273196	-0.273695	-0.272159	12
Pf3D7_13_v3	1605476	1606476	PF3D7_1340200	conservedPlasmodiumprotein,unknownfunction	9.21793	43.9978	26.3226	45.004	18.7673	44.1504	19.2787	42.9506	0.209509	0.584895	0.425077	0.448858	-0.251072	-0.354123	-0.351483	-0.22433	12
Pf3D7_13_v3	1622218	1623218	PF3D7_1340700	ras-relatedproteinRab-11B(RAB11b)	10.3702	41.4963	22.338	35.9266	15.3848	37.0623	16.6378	35.8834	0.249907	0.621768	0.415106	0.463663	-0.240515	-0.324478	-0.359484	-0.214599	12
Pf3D7_13_v3	1636056	1637056	PF3D7_1341300	60SribosomalproteinL18-2,putative	8.92987	37.6704	23.9077	41.0668	17.8944	41.5561	16.1096	43.0501	0.237053	0.582166	0.430608	0.374206	-0.243874	-0.356317	-0.347044	-0.273396	12
Pf3D7_13_v3	1696394	1697394	PF3D7_1343000	phosphoethanolamineN-methyltransferase(PMT)	9.50599	43.1149	25.2359	40.0825	20.5131	44.5674	17.6941	40.8603	0.22048	0.629599	0.460271	0.433039	-0.248205	-0.318181	-0.323239	-0.234727	12				0.365415
Pf3D7_13_v3	1713943	1714943	PF3D7_1343400	DNArepairproteinRAD5,putative(RAD5)	12.6746	41.717	26.9264	45.5508	22.9136	45.216	20.5992	45.8372	0.303823	0.591129	0.506759	0.449399	-0.226427	-0.349111	-0.285933	-0.223974	12
Pf3D7_13_v3	1786305	1787305	PF3D7_1344400	conservedPlasmodiumprotein,unknownfunction	11.5224	44.7336	25.7189	40.7934	21.9316	40.2125	16.9019	44.0455	0.257578	0.630467	0.545393	0.383737	-0.238511	-0.317483	-0.254929	-0.267131	12
Pf3D7_13_v3	1788369	1789369	PF3D7_1344500	U6snRNAphosphodiesterase,putative(USB1)	12.3866	38.259	23.0625	35.7626	21.2769	41.0001	19.0146	41.1092	0.323757	0.644878	0.518948	0.462539	-0.221218	-0.305898	-0.276151	-0.215338	12				0.371188
Pf3D7_13_v3	1800771	1801771	PF3D7_1344900	conservedPlasmodiumprotein,unknownfunction	11.5224	44.2185	25.9604	44.4572	24.4412	46.7911	18.2223	44.8418	0.260579	0.583941	0.522347	0.406369	-0.237727	-0.35489	-0.273423	-0.252256	12
Pf3D7_13_v3	1810021	1811021	PF3D7_1345100	thioredoxin2(TRX2)	7.48956	34.2123	25.2359	39.0436	17.1306	37.2939	16.1096	37.4263	0.218914	0.646352	0.459341	0.430435	-0.248614	-0.304712	-0.323986	-0.236438	12				0.401563
Pf3D7_13_v3	1815048	1816048	PF3D7_1345300	conservedPlasmodiumprotein,unknownfunction	8.35374	37.3761	26.3226	38.9889	21.386	40.3979	13.9969	40.711	0.223505	0.675131	0.529384	0.343811	-0.247414	-0.281575	-0.267776	-0.293373	12
Pf3D7_13_v3	1836299	1837299	PF3D7_1345900	kinetochoreproteinSPC25,putative(SPC25)	10.9463	37.3025	31.5147	46.6992	20.8404	44.8917	13.9969	41.7064	0.293447	0.674845	0.464237	0.335606	-0.229138	-0.281805	-0.320056	-0.298767	12
Pf3D7_13_v3	1895483	1896483	PF3D7_1347400	conservedPlasmodiumprotein,unknownfunction	9.50599	40.9812	23.1832	43.1448	23.0227	43.9188	20.5992	44.2446	0.23196	0.537335	0.524211	0.465575	-0.245205	-0.392361	-0.271927	-0.213342	12				0.461574
Pf3D7_13_v3	1926949	1927949	PF3D7_1348200	stepIIsplicingfactor,putative	8.92987	38.9211	27.8923	43.1448	19.0946	44.0114	16.6378	45.7377	0.229435	0.646481	0.433856	0.363766	-0.245865	-0.304608	-0.344437	-0.280258	12
Pf3D7_13_v3	1952804	1953804	PF3D7_1348600	conservedPlasmodiumprotein,unknownfunction	11.5224	46.2786	26.4434	44.2384	21.9316	42.1583	19.2787	44.7921	0.248979	0.597748	0.52022	0.430404	-0.240758	-0.343789	-0.27513	-0.236459	12				0.306842
Pf3D7_13_v3	1996523	1997523	PF3D7_1349600	conservedPlasmodiumprotein,unknownfunction	10.6582	44.145	27.6508	41.9964	23.1318	42.6216	14.261	41.5571	0.241436	0.658409	0.542725	0.343166	-0.242729	-0.295019	-0.25707	-0.293797	12				0.27984
Pf3D7_13_v3	2007450	2008450	PF3D7_1350100	lysine--tRNAligase(KRS1)	8.92987	32.373	24.0285	37.6765	18.9855	39.2397	17.4301	43.1497	0.275843	0.637758	0.483834	0.403945	-0.233738	-0.311621	-0.30433	-0.25385	12				0.278525
Pf3D7_13_v3	2009781	2010781	PF3D7_1350200	smallnuclearribonucleoproteinE,putative(SNRPE)	9.21793	38.4061	19.3194	32.591	18.3309	38.1278	13.4687	40.9101	0.240012	0.592783	0.480775	0.329227	-0.243101	-0.347781	-0.306784	-0.302959	12				0.529846
Pf3D7_13_v3	2010668	2011668	PF3D7_1350300	conservedPlasmodiumprotein,unknownfunction	10.9463	35.7574	24.9944	37.5124	16.1486	37.8962	16.3737	43.3488	0.306127	0.666297	0.426127	0.37772	-0.225825	-0.288677	-0.35064	-0.271086	12				0.397696
Pf3D7_13_v3	2018301	2019301	PF3D7_1350500	conservedPlasmodiumprotein,unknownfunction	12.9627	53.7097	31.7562	48.2303	22.6954	45.1233	18.2223	45.7377	0.241347	0.658428	0.502964	0.398409	-0.242752	-0.295003	-0.288978	-0.257488	12				0.28164
Pf3D7_13_v3	2051608	2052608	PF3D7_1351400	60SribosomalproteinL17,putative	12.6746	41.9377	29.8243	45.7149	22.6954	41.5097	17.4301	42.3534	0.302224	0.652398	0.546749	0.41154	-0.226844	-0.299851	-0.25384	-0.248858	12
Pf3D7_13_v3	2059116	2060116	PF3D7_1351700	innermembranecomplexprotein1f,putative(IMC1f)	11.2343	36.7139	24.9944	41.4496	22.0407	38.5911	16.1096	38.5709	0.305996	0.603007	0.571134	0.417662	-0.225859	-0.339561	-0.234271	-0.244834	12				0.350269
Pf3D7_13_v3	2064873	2065873	PF3D7_1351800.1	conservedPlasmodiumprotein,unknownfunction	16.9955	43.1885	28.1338	41.6683	19.422	45.3549	21.1273	42.7018	0.393519	0.675185	0.428223	0.494764	-0.202988	-0.281531	-0.348958	-0.194157	12
Pf3D7_13_v3	2064873	2065873	PF3D7_1351800.2	conservedPlasmodiumprotein,unknownfunction	16.9955	43.1885	28.1338	41.6683	19.422	45.3549	21.1273	42.7018	0.393519	0.675185	0.428223	0.494764	-0.202988	-0.281531	-0.348958	-0.194157	12
Pf3D7_13_v3	2068267	2069267	PF3D7_1351900	conservedPlasmodiumprotein,unknownfunction	10.9463	39.5833	24.7529	43.3635	22.5862	42.8532	17.4301	43.5478	0.276538	0.570823	0.52706	0.400252	-0.233556	-0.365436	-0.269641	-0.256277	12				0.29138
Pf3D7_13_v3	2093837	2094837	PF3D7_1352500	thioredoxin-relatedprotein,putative	6.91344	34.7274	20.2853	39.8091	14.2937	39.425	11.62	37.6253	0.199077	0.509564	0.362554	0.308835	-0.253798	-0.414688	-0.401657	-0.316362	12				0.711636
Pf3D7_13_v3	2138083	2139083	PF3D7_1353300	conservedPlasmodiumprotein,unknownfunction	6.62538	43.9242	25.9604	40.356	15.0575	41.1391	16.3737	42.4529	0.150837	0.643285	0.366014	0.385691	-0.266403	-0.307178	-0.39888	-0.265847	12				0.219181
Pf3D7_13_v3	2158699	2159699	PF3D7_1354100	conservedPlasmodiumprotein,unknownfunction	12.9627	45.69	30.6695	47.8475	26.4052	47.6713	19.0146	47.0317	0.28371	0.640984	0.553901	0.404293	-0.231682	-0.309028	-0.2481	-0.253621	12				0.48105
Pf3D7_13_v3	2176772	2177772	PF3D7_1354600	60SribosomalproteinL7-2,putative	12.9627	45.9843	29.945	48.9412	20.7313	47.8566	17.9582	43.946	0.281894	0.611857	0.433196	0.408642	-0.232157	-0.332446	-0.344967	-0.250762	12				0.505314
Pf3D7_13_v3	2183537	2184537	PF3D7_1354900	conservedPlasmodiumprotein,unknownfunction	15.2672	55.6226	35.2578	57.4717	26.5143	50.8679	20.5992	50.9136	0.274478	0.613481	0.521238	0.404591	-0.234095	-0.33114	-0.274313	-0.253425	12				0.399769
Pf3D7_13_v3	2193611	2194611	PF3D7_1355200	RAPprotein,putative	15.2672	54.3719	30.428	52.3315	25.2049	47.5787	22.7119	48.7238	0.280792	0.581447	0.529752	0.466136	-0.232445	-0.356895	-0.267481	-0.212974	12
Pf3D7_13_v3	2213945	2214945	PF3D7_1355800	splicingfactor3Bsubunit5,putative(SF3B5)	12.6746	41.7906	23.6662	42.6526	22.0407	45.3086	20.3351	44.593	0.303288	0.554859	0.486457	0.456016	-0.226566	-0.378271	-0.302225	-0.219625	12
Pf3D7_13_v3	2266648	2267648	PF3D7_1357000	elongationfactor1-alpha	6.33732	26.4134	9.65968	25.4275	8.18342	25.9436	7.13048	22.4956	0.239928	0.379891	0.315431	0.316972	-0.243123	-0.518943	-0.439474	-0.311014	12
Pf3D7_13_v3	2268401	2269401	PF3D7_1357100	elongationfactor1-alpha	3.45672	18.0994	8.45222	21.5997	8.40165	21.6351	7.92275	21.9481	0.190985	0.391312	0.388334	0.360977	-0.255912	-0.509761	-0.380969	-0.282091	12
Pf3D7_13_v3	2284313	2285313	PF3D7_1357600	conservedPlasmodiumprotein,unknownfunction	10.0821	38.1118	24.8737	48.6677	19.6402	39.286	21.9196	45.6381	0.26454	0.511093	0.499929	0.480292	-0.236692	-0.413459	-0.291414	-0.203669	12				0.37574
Pf3D7_13_v3	2291397	2292397	PF3D7_1357800	T-complexprotein1subunitdelta(CCT4)	11.5224	43.3356	23.304	43.1995	19.5311	46.0962	15.5814	46.534	0.265888	0.539451	0.423703	0.334839	-0.236339	-0.39066	-0.352585	-0.29927	12				0.335011
Pf3D7_13_v3	2295137	2296137	PF3D7_1357900	pyrroline-5-carboxylatereductase	13.2508	47.7501	28.4961	46.9179	24.2229	47.9493	23.2401	47.38	0.277503	0.607361	0.505177	0.490504	-0.233304	-0.336061	-0.287202	-0.196957	12				0.511562
Pf3D7_13_v3	2307140	2308140	PF3D7_1358100	smallsubunitrRNAprocessingfactor,putative	16.9955	52.8268	26.6849	48.1756	26.2961	49.2465	14.7891	46.8326	0.321721	0.553909	0.533969	0.315786	-0.22175	-0.379035	-0.264096	-0.311793	12				0.350075
Pf3D7_13_v3	2314979	2315979	PF3D7_1358300	rhomboidproteaseROM7(ROM7)	14.1149	55.1076	31.394	46.9726	25.7505	49.2928	17.4301	47.1312	0.256133	0.668347	0.522399	0.369821	-0.238888	-0.287028	-0.273381	-0.276278	12				0.619598
Pf3D7_13_v3	2316502	2317502	PF3D7_1358400	conservedPlasmodiumprotein,unknownfunction	13.2508	44.5864	28.1338	43.6916	16.6942	43.5018	14.7891	44.4437	0.297194	0.643918	0.383759	0.33276	-0.228159	-0.306669	-0.38464	-0.300637	12				0.433391
Pf3D7_13_v3	2326355	2327355	PF3D7_1358700	HVA22-likeprotein,putative	10.6582	44.2921	31.0317	48.6677	21.6042	49.3391	19.2787	46.1358	0.240634	0.637624	0.437872	0.417869	-0.242938	-0.311729	-0.341215	-0.244698	12				0.408876
Pf3D7_13_v3	2352320	2353320	PF3D7_1359200	highmobilitygroupproteinB4,putative(HMGB4)	11.5224	45.8372	26.4434	46.8085	21.8225	40.9538	16.3737	41.9055	0.251377	0.564927	0.532857	0.390729	-0.240131	-0.370177	-0.264989	-0.262536	12				0.26297
Pf3D7_13_v3	2392870	2393870	PF3D7_1359800	ADP-ribosylationfactor,putative	8.06568	41.3491	25.4774	40.52	25.4232	42.6216	17.9582	45.8372	0.195063	0.628761	0.596486	0.391782	-0.254846	-0.318855	-0.213926	-0.261844	12				0.717381
Pf3D7_13_v3	2395474	2396474	PF3D7_1359900	conservedPlasmodiummembraneprotein,unknownfunction	12.6746	43.2621	26.6849	40.2466	18.7673	41.695	18.4864	40.3129	0.292972	0.663035	0.450109	0.458573	-0.229262	-0.291299	-0.331394	-0.217944	12				0.270067
Pf3D7_13_v3	2405717	2406717	PF3D7_1360100	RNA-bindingprotein,putative	12.3866	34.8009	26.9264	38.9342	15.7122	35.0238	19.0146	38.9193	0.355928	0.691587	0.448615	0.488565	-0.212811	-0.268344	-0.332593	-0.198232	12
Pf3D7_13_v3	2442409	2443409	PF3D7_1360900	polyadenylate-bindingprotein,putative	11.2343	38.1118	24.7529	34.4502	18.7673	38.9617	11.0919	39.1184	0.294772	0.718513	0.481686	0.283547	-0.228792	-0.246696	-0.306054	-0.332983	12
Pf3D7_13_v3	2454761	2455761	PF3D7_1361200	conservedPlasmodiumprotein,unknownfunction	12.9627	38.9211	23.0625	39.0436	21.4951	36.9696	13.9969	38.3221	0.333051	0.590686	0.581426	0.365244	-0.218789	-0.349467	-0.226012	-0.279287	12				0.244741
Pf3D7_13_v3	2467482	2468482	PF3D7_1361500.1	conservedPlasmodiumprotein,unknownfunction	14.1149	47.3823	26.4434	44.7306	18.1126	37.1086	19.2787	38.6705	0.297894	0.59117	0.488097	0.498538	-0.227976	-0.349078	-0.300909	-0.191677	12
Pf3D7_13_v3	2467482	2468482	PF3D7_1361500.2	conservedPlasmodiumprotein,unknownfunction	14.1149	47.3823	26.4434	44.7306	18.1126	37.1086	19.2787	38.6705	0.297894	0.59117	0.488097	0.498538	-0.227976	-0.349078	-0.300909	-0.191677	12
Pf3D7_13_v3	2495424	2496424	PF3D7_1362400	calpain(Pcalp)	16.7075	46.8672	27.2886	44.6759	19.9675	39.6566	18.7505	42.3036	0.356486	0.610813	0.50351	0.443237	-0.212665	-0.333285	-0.28854	-0.228024	12
Pf3D7_13_v3	2535815	2536815	PF3D7_1363100	conservedPlasmodiumprotein,unknownfunction	14.6911	45.7636	26.6849	41.2856	20.1858	42.5753	14.7891	40.2631	0.321022	0.646349	0.47412	0.367312	-0.221933	-0.304715	-0.312125	-0.277927	12				0.343914
Pf3D7_13_v3	2547264	2548264	PF3D7_1363500	DNaseI-likeprotein,putative	16.1314	50.9138	27.0471	46.9179	18.3309	44.66	15.0532	42.8511	0.316837	0.576477	0.410455	0.351291	-0.223026	-0.360891	-0.363217	-0.288457	12
Pf3D7_13_v3	2610081	2611081	PF3D7_1365100	mitochondrialribosomalproteinS17precursor,putative	14.9791	42.747	24.6322	38.9342	19.5311	43.3628	19.5428	38.4714	0.350413	0.632662	0.450411	0.507983	-0.214252	-0.315719	-0.331152	-0.185469	12				0.485146
Pf3D7_13_v3	2618528	2619528	PF3D7_1365500	glycinecleavagesystemTprotein,putative(GCVT)	14.1149	44.145	30.1865	46.0977	15.8213	42.0657	15.3173	43.1497	0.319739	0.654837	0.376109	0.35498	-0.222268	-0.29789	-0.390779	-0.286032	12				0.365384
Pf3D7_13_v3	2632760	2633760	PF3D7_1365900	ubiquitin-60SribosomalproteinL40	10.3702	31.4901	17.0252	34.1221	16.9124	34.8848	16.3737	35.6346	0.329316	0.498949	0.484807	0.459489	-0.219765	-0.423222	-0.303549	-0.217342	12				0.276725
Pf3D7_13_v3	2652197	2653197	PF3D7_1366300	conservedPlasmodiumprotein,unknownfunction	13.8269	49.8838	30.5487	48.1756	21.1678	46.3741	19.8069	46.7828	0.277182	0.634111	0.456457	0.42338	-0.233388	-0.314553	-0.3263	-0.241075	12				0.251434
Pf3D7_13_v3	2670024	2671024	PF3D7_1366800	phosphatidylserinesynthase,putative	9.79405	35.0217	21.0098	33.794	17.0215	36.043	16.3737	38.123	0.279657	0.621702	0.472255	0.429497	-0.232742	-0.32453	-0.313622	-0.237055	12				0.413508
Pf3D7_13_v3	2694359	2695359	PF3D7_1367600	ribosomebiogenesisproteinMRT4,putative	11.2343	35.316	28.0131	42.2152	19.422	36.6453	11.0919	38.0733	0.318108	0.663579	0.53	0.29133	-0.222694	-0.290862	-0.267282	-0.327867	12				0.596589
Pf3D7_13_v3	2695155	2696155	PF3D7_1367700	alanine--tRNAligase(AlaRS)	11.5224	39.4362	27.0471	41.1215	16.9124	39.7029	12.1482	39.2179	0.292178	0.657736	0.425974	0.309762	-0.22947	-0.295559	-0.350763	-0.315753	12				0.360259
Pf3D7_13_v3	2709066	2710066	PF3D7_1368000	conservedPlasmodiumprotein,unknownfunction	12.3866	41.3491	32.4807	47.6835	21.386	43.6408	15.5814	42.3036	0.299562	0.681173	0.490046	0.368323	-0.22754	-0.276717	-0.299345	-0.277262	12
Pf3D7_13_v3	2720920	2721920	PF3D7_1368400	conservedPlasmodiumprotein,unknownfunction	11.2343	46.4994	21.2513	39.2623	18.6582	42.39	15.5814	43.4483	0.241601	0.541265	0.440156	0.358619	-0.242686	-0.389201	-0.339382	-0.28364	12
Pf3D7_13_v3	2759256	2760256	PF3D7_1369400	conservedPlasmodiumprotein,unknownfunction	11.2343	48.2652	29.3413	46.207	25.5323	48.8759	18.4864	45.3893	0.232762	0.634997	0.52239	0.407285	-0.244995	-0.313842	-0.273388	-0.251654	12
Pf3D7_13_v3	2820578	2821578	PF3D7_1371700	serine/threonineproteinkinase,FIKKfamily	20.1642	51.9439	29.945	50.2536	21.1678	44.3821	19.2787	44.6925	0.388192	0.595878	0.476945	0.431363	-0.20438	-0.345293	-0.309859	-0.235828	12
Pf3D7_14_v3	93037	94037	PF3D7_1402500	ubiquitin-40SribosomalproteinS27a,putative	15.2672	42.0849	25.1152	41.6683	20.2949	42.6679	18.7505	42.2538	0.362771	0.602741	0.475648	0.443759	-0.211023	-0.339775	-0.310899	-0.227681	12				0.407765
Pf3D7_14_v3	97904	98904	PF3D7_1402700	U2snRNP-associatedSURPmotif-containingprotein,putative(SR140)	10.9463	38.4797	22.4588	38.2233	26.4052	47.1617	18.2223	43.3985	0.284469	0.587568	0.559887	0.419883	-0.231484	-0.351974	-0.243297	-0.243374	12				0.530128
Pf3D7_14_v3	131600	132600	PF3D7_1403500	conservedPlasmodiumprotein,unknownfunction	8.06568	32.0787	18.8364	36.5282	15.1666	37.8962	14.261	36.4309	0.251434	0.515667	0.400214	0.391453	-0.240116	-0.409781	-0.371435	-0.26206	12
Pf3D7_14_v3	132054	133054	PF3D7_1403600	selenoprotein(Sel1)	9.50599	37.3025	19.1986	39.2076	14.0755	36.8306	11.3559	39.3672	0.254835	0.489665	0.382169	0.288461	-0.239228	-0.430686	-0.385917	-0.329753	12				0.249691
Pf3D7_14_v3	143484	144484	PF3D7_1404000	DNA-directedRNApolymeraseIIsubunitRPB4,putative(RPB4)	13.2508	44.145	26.0811	42.6526	20.8404	41.3244	15.8455	42.5027	0.300165	0.611477	0.504312	0.372812	-0.227382	-0.332751	-0.287896	-0.274312	12				0.42067
Pf3D7_14_v3	159691	160691	PF3D7_1404600.1	adenylylcyclasealpha	10.3702	34.9481	23.1832	39.2076	18.5491	36.182	16.6378	36.1323	0.296731	0.591294	0.512661	0.460469	-0.22828	-0.348979	-0.281196	-0.216698	12
Pf3D7_14_v3	171737	172737	PF3D7_1405000	conservedPlasmodiumprotein,unknownfunction	12.0985	45.8372	27.1679	43.6916	22.9136	43.3628	19.2787	43.6971	0.263945	0.621811	0.528416	0.441189	-0.236847	-0.324443	-0.268553	-0.22937	12
Pf3D7_14_v3	179205	180205	PF3D7_1405100	GTPase-activatingprotein,putative	12.9627	47.0144	25.4774	46.0977	21.7133	43.6871	13.9969	46.3349	0.275718	0.552683	0.497019	0.302081	-0.233771	-0.380021	-0.293749	-0.320801	12
Pf3D7_14_v3	180397	181397	PF3D7_1405200	traffickingproteinparticlecomplexsubunit1,putative(BET5)	15.8433	46.7201	26.5641	45.0587	21.7133	44.8917	16.9019	47.1312	0.339111	0.589544	0.483682	0.358614	-0.217206	-0.350385	-0.304452	-0.283644	12				0.415388
Pf3D7_14_v3	189868	190868	PF3D7_1405400	DNAmismatchrepairprotein,putative	12.6746	45.3957	29.3413	43.965	18.1126	43.2239	18.2223	45.2898	0.279203	0.667379	0.419041	0.402349	-0.23286	-0.287807	-0.356326	-0.254899	12				0.33357
Pf3D7_14_v3	190497	191497	PF3D7_1405500	COBWdomain-containingprotein1,putative(CBWD1)	12.3866	47.6766	30.428	47.0819	24.6594	44.521	17.4301	48.475	0.259805	0.646278	0.553882	0.359569	-0.237929	-0.304772	-0.248116	-0.283016	12				0.333348
Pf3D7_14_v3	215151	216151	PF3D7_1406100	conservedPlasmodiumprotein,unknownfunction	13.2508	45.69	23.5455	41.9418	22.5862	43.7798	16.9019	43.0501	0.290015	0.561385	0.515905	0.39261	-0.230035	-0.373025	-0.278593	-0.2613	12				0.349891
Pf3D7_14_v3	217345	218345	PF3D7_1406200	conservedPlasmodiumprotein,unknownfunction	13.5388	41.7906	22.5795	41.9418	19.0946	44.0114	12.4123	45.8372	0.323968	0.538353	0.433856	0.270791	-0.221163	-0.391542	-0.344437	-0.341367	12
Pf3D7_14_v3	269381	270381	PF3D7_1407500	tRNAm2G10methyltransferasesubunit,putative	14.9791	40.1719	26.5641	45.1134	20.5131	40.4905	17.4301	43.0004	0.372875	0.588829	0.506615	0.405347	-0.208383	-0.35096	-0.286048	-0.252928	12				0.363032
Pf3D7_14_v3	312069	313069	PF3D7_1408300	conservedPlasmodiumprotein,unknownfunction	12.0985	41.717	23.5455	41.2309	24.7685	44.0578	17.6941	44.4437	0.290014	0.571064	0.562182	0.398124	-0.230035	-0.365242	-0.241455	-0.257675	12				0.950956
Pf3D7_14_v3	366527	367527	PF3D7_1409400	conservedPlasmodiummembraneprotein,unknownfunction	7.77762	34.3595	27.6508	38.2233	17.458	38.1278	12.1482	36.9286	0.22636	0.723402	0.457881	0.328965	-0.246668	-0.242765	-0.325157	-0.303132	12				0.464948
Pf3D7_14_v3	374300	375300	PF3D7_1409600	conservedPlasmodiumprotein,unknownfunction	14.9791	45.3222	29.3413	42.0511	17.8944	40.7685	12.1482	41.8557	0.330502	0.697753	0.438927	0.29024	-0.219455	-0.263386	-0.340368	-0.328584	12				0.374116
Pf3D7_14_v3	393350	394350	PF3D7_1410000	ERmembraneproteincomplexsubunit2,putative(EMC2)	13.5388	46.2051	27.6508	50.691	20.1858	45.216	17.9582	46.4842	0.293015	0.545478	0.44643	0.386329	-0.229251	-0.385814	-0.334346	-0.265428	12				0.381237
Pf3D7_14_v3	436724	437724	PF3D7_1410900	ribosomematurationproteinSBDS,putative	16.1314	53.5625	31.5147	51.6206	28.2601	50.1267	21.6555	52.6058	0.30117	0.610506	0.563773	0.411656	-0.22712	-0.333532	-0.240178	-0.248781	12
Pf3D7_14_v3	449468	450468	PF3D7_1411100.1	conservedPlasmodiummembraneprotein,unknownfunction	12.0985	39.0683	28.7376	46.8085	24.5503	43.2702	17.9582	45.5884	0.309676	0.61394	0.567372	0.39392	-0.224897	-0.330771	-0.23729	-0.260438	12
Pf3D7_14_v3	449468	450468	PF3D7_1411100.2	conservedPlasmodiummembraneprotein,unknownfunction	12.0985	39.0683	28.7376	46.8085	24.5503	43.2702	17.9582	45.5884	0.309676	0.61394	0.567372	0.39392	-0.224897	-0.330771	-0.23729	-0.260438	12
Pf3D7_14_v3	468476	469476	PF3D7_1411500	conservedPlasmodiumprotein,unknownfunction	13.5388	47.8237	26.8056	45.6055	22.9136	46.6984	17.6941	40.3129	0.283098	0.587771	0.490672	0.438919	-0.231842	-0.35181	-0.298842	-0.230862	12
Pf3D7_14_v3	474749	475749	PF3D7_1411700	conservedprotein,unknownfunction	16.1314	41.9377	28.979	46.8085	21.386	43.0849	15.0532	41.2087	0.384652	0.619097	0.496369	0.365292	-0.205306	-0.326625	-0.294271	-0.279255	12
Pf3D7_14_v3	491721	492721	PF3D7_1412300	nucleartransportfactor2,putative(NTF2)	15.8433	50.1045	31.394	51.4566	25.6414	49.8024	19.8069	52.5063	0.316205	0.610106	0.514863	0.377229	-0.223191	-0.333853	-0.279429	-0.271409	12				0.594523
Pf3D7_14_v3	520709	521709	PF3D7_1412900.1	ubiquitin-conjugatingenzyme,putative	9.50599	35.316	22.9417	37.4031	18.7673	36.2284	10.5637	40.8603	0.269169	0.613364	0.518027	0.258532	-0.235482	-0.331234	-0.27689	-0.349424	12
Pf3D7_14_v3	520709	521709	PF3D7_1412900.2	ubiquitin-conjugatingenzyme,putative	9.50599	35.316	22.9417	37.4031	18.7673	36.2284	10.5637	40.8603	0.269169	0.613364	0.518027	0.258532	-0.235482	-0.331234	-0.27689	-0.349424	12
Pf3D7_14_v3	532789	533789	PF3D7_1413300	conservedPlasmodiumprotein,unknownfunction	6.62538	35.5367	17.2667	31.8254	12.657	34.8848	11.8841	34.8383	0.186438	0.542545	0.362823	0.341122	-0.2571	-0.388172	-0.401442	-0.295141	12
Pf3D7_14_v3	535488	536488	PF3D7_1413400	30SribosomalproteinS9,putative	16.7075	42.8942	31.5147	46.6445	23.8956	45.0306	15.5814	43.946	0.389505	0.675636	0.530652	0.354558	-0.204037	-0.281168	-0.266758	-0.28631	12				0.436971
Pf3D7_14_v3	545546	546546	PF3D7_1413700	conservedPlasmodiumprotein,unknownfunction	15.2672	44.2185	29.7035	47.6835	21.8225	44.799	15.0532	46.2851	0.345267	0.62293	0.48712	0.325228	-0.215597	-0.323543	-0.301693	-0.305588	12				0.239264
Pf3D7_14_v3	611365	612365	PF3D7_1415200	DNA-directedRNApolymeraseI/IIIsubunit,putative	7.2015	36.0517	23.5455	40.52	17.8944	40.2589	14.525	41.1092	0.199755	0.581083	0.444483	0.353327	-0.25362	-0.357187	-0.335909	-0.287119	12				0.368498
Pf3D7_14_v3	627750	628750	PF3D7_1415500	conservedPlasmodiummembraneprotein,unknownfunction	16.7075	60.8465	31.6355	53.4252	25.5323	49.6634	19.5428	52.3072	0.274584	0.592146	0.514107	0.373616	-0.234067	-0.348293	-0.280036	-0.273784	12				0.294621
Pf3D7_14_v3	659039	660039	PF3D7_1416300	conservedprotein,unknownfunction	14.6911	56.5791	34.1711	51.5113	25.314	50.9606	23.2401	50.2666	0.259656	0.663371	0.496737	0.462337	-0.237968	-0.291029	-0.293975	-0.21547	12				0.609447
Pf3D7_14_v3	709170	710170	PF3D7_1417300	cysteineproteaseATG4,putative(ATG4)	14.6911	56.0641	32.1184	50.527	28.4783	48.8759	17.166	51.1127	0.262041	0.635668	0.582665	0.335846	-0.237345	-0.313302	-0.225017	-0.298609	12				0.384371
Pf3D7_14_v3	758055	759055	PF3D7_1417900	conservedPlasmodiumprotein,unknownfunction	11.5224	46.1315	28.0131	43.3088	21.386	45.7256	24.8246	45.4888	0.249773	0.646822	0.467703	0.54573	-0.24055	-0.304334	-0.317275	-0.160659	12
Pf3D7_14_v3	799635	800635	PF3D7_1419200	thioredoxin-likeprotein,putative	12.6746	41.3491	26.9264	45.5508	18.6582	42.8996	19.2787	44.4437	0.306527	0.591129	0.434927	0.433778	-0.22572	-0.349111	-0.343578	-0.234241	12				0.363848
Pf3D7_14_v3	817745	818745	PF3D7_1419600	conservedPlasmodiumprotein,unknownfunction	10.9463	31.7844	27.4094	41.3949	18.1126	40.2125	18.4864	41.2087	0.344392	0.662144	0.450422	0.448604	-0.215826	-0.292015	-0.331143	-0.224496	12
Pf3D7_14_v3	842164	843164	PF3D7_1420200	tetratricopeptiderepeatfamilyprotein,putative	15.8433	38.8476	25.4774	44.5119	20.404	39.9346	17.4301	39.0189	0.407832	0.572373	0.510935	0.446709	-0.199248	-0.364191	-0.282581	-0.225742	12				0.248878
Pf3D7_14_v3	843211	844211	PF3D7_1420300	zincfingerprotein,putative	15.5552	55.6226	29.5828	51.4019	24.4412	50.9606	19.0146	49.8685	0.279656	0.57552	0.47961	0.381295	-0.232742	-0.361661	-0.30772	-0.268737	12
Pf3D7_14_v3	870500	871500	PF3D7_1421100	conservedPlasmodiumprotein,unknownfunction	19.012	41.2755	29.7035	45.8789	21.0587	46.5131	18.2223	47.4298	0.460612	0.647433	0.452748	0.384195	-0.185456	-0.303843	-0.329277	-0.26683	12
Pf3D7_14_v3	875885	876885	PF3D7_1421200	40SribosomalproteinS25(RPS25)	8.92987	39.6569	24.7529	41.0668	26.1869	44.799	13.2046	43.4483	0.225178	0.602747	0.584542	0.303915	-0.246977	-0.33977	-0.223511	-0.319596	12				0.398678
Pf3D7_14_v3	883898	884898	PF3D7_1421500	mitochondrialimportinnermembranetranslocasesubunitTIM8,putative(TIM8)	11.2343	39.804	27.1679	44.4025	19.8584	42.112	17.166	41.4575	0.28224	0.611855	0.471562	0.414063	-0.232066	-0.332447	-0.314178	-0.247199	12				0.634152
Pf3D7_14_v3	892549	893549	PF3D7_1422000	conservedPlasmodiumprotein,unknownfunction	9.79405	36.2724	24.5114	36.3641	17.3489	39.6103	16.6378	36.63	0.270014	0.674055	0.43799	0.454212	-0.235261	-0.282439	-0.34112	-0.22081	12
Pf3D7_14_v3	896439	897439	PF3D7_1422200	conservedPlasmodiumprotein,unknownfunction	13.2508	42.3056	29.945	42.8167	21.386	47.3007	15.3173	44.8418	0.313216	0.699377	0.452129	0.341585	-0.223972	-0.262081	-0.329773	-0.294836	12				0.414646
Pf3D7_14_v3	899886	900886	PF3D7_1422400	conservedPlasmodiumprotein,unknownfunction	12.6746	43.7771	31.2732	46.6445	24.5503	49.2928	19.2787	46.6833	0.289526	0.670458	0.49805	0.412968	-0.230163	-0.285331	-0.292921	-0.247919	12				0.313613
Pf3D7_14_v3	925927	926927	PF3D7_1423000	nucleolarGTP-bindingprotein2,putative(NOG2)	18.7239	50.3988	34.6541	58.4013	30.2241	50.2657	19.5428	51.2123	0.371515	0.593379	0.601287	0.381604	-0.208738	-0.347302	-0.210074	-0.268534	12				0.284687
Pf3D7_14_v3	935668	936668	PF3D7_1423300	serine/threonineproteinphosphatase7(PP7)	12.6746	36.9346	27.2886	44.6212	23.7865	42.5753	15.5814	42.9506	0.343163	0.611561	0.558692	0.362775	-0.216147	-0.332683	-0.244256	-0.280909	12				0.356354
Pf3D7_14_v3	955365	956365	PF3D7_1423600	calcium-dependentproteinkinase,putative	10.6582	39.1419	27.7716	47.1366	21.386	45.6329	22.976	45.0907	0.272296	0.589173	0.468653	0.509551	-0.234665	-0.350684	-0.316512	-0.184438	12
Pf3D7_14_v3	977408	978408	PF3D7_1424400	60SribosomalproteinL7-3,putative	10.6582	41.4963	26.4434	47.0819	21.386	47.486	18.7505	45.7874	0.256847	0.561647	0.450364	0.409512	-0.238702	-0.372814	-0.331189	-0.25019	12				0.397146
Pf3D7_14_v3	987255	988255	PF3D7_1425300	conservedPlasmodiumprotein,unknownfunction	6.04926	37.8175	13.5236	39.9185	13.0935	38.4521	11.3559	39.417	0.159959	0.33878	0.340515	0.288097	-0.264019	-0.551996	-0.419344	-0.329993	12				0.390414
Pf3D7_14_v3	1006143	1007143	PF3D7_1425700	conservedPlasmodiumprotein,unknownfunction	14.9791	55.6226	32.6014	55.5031	30.5514	54.9448	26.9374	54.497	0.269299	0.58738	0.556038	0.494291	-0.235448	-0.352125	-0.246386	-0.194468	12
Pf3D7_14_v3	1042557	1043557	PF3D7_1426800	conservedPlasmodiumprotein,unknownfunction	15.5552	45.9843	30.0658	45.7149	25.6414	48.5979	21.1273	52.6058	0.338272	0.657681	0.527624	0.401615	-0.217425	-0.295604	-0.269188	-0.255381	12				0.323541
Pf3D7_14_v3	1049816	1050816	PF3D7_1426900	ubiquinol-cytochromecreductasehingeprotein,putative	11.8105	38.774	24.0285	44.0197	20.5131	48.5052	15.8455	47.5294	0.304598	0.545858	0.422905	0.333383	-0.226224	-0.385508	-0.353225	-0.300227	12				0.4167
Pf3D7_14_v3	1050585	1051585	PF3D7_1427000	conservedPlasmodiumprotein,unknownfunction	18.7239	46.6465	33.8089	52.1675	26.0778	51.8408	17.9582	51.5109	0.4014	0.648084	0.503036	0.348629	-0.200929	-0.30332	-0.28892	-0.290207	12
Pf3D7_14_v3	1079221	1080221	PF3D7_1427400.1	conservedPlasmodiummembraneprotein,unknownfunction	11.2343	53.7833	32.7222	51.1285	26.7325	54.8521	23.5042	54.2482	0.208881	0.639999	0.487356	0.433272	-0.251236	-0.30982	-0.301503	-0.234574	12
Pf3D7_14_v3	1079221	1080221	PF3D7_1427400.2	conservedPlasmodiummembraneprotein,unknownfunction	11.2343	53.7833	32.7222	51.1285	26.7325	54.8521	23.5042	54.2482	0.208881	0.639999	0.487356	0.433272	-0.251236	-0.30982	-0.301503	-0.234574	12
Pf3D7_14_v3	1095186	1096186	PF3D7_1428000	conservedPlasmodiummembraneprotein,unknownfunction	16.4194	54.9605	34.0504	53.6986	25.8596	49.7561	28.2578	53.5514	0.298749	0.634102	0.519727	0.527676	-0.227753	-0.314561	-0.275525	-0.172525	12
Pf3D7_14_v3	1099451	1100451	PF3D7_1428100	WWdomain-bindingprotein11,putative	16.1314	46.2051	31.0317	47.246	29.7877	52.9064	17.6941	52.1579	0.349126	0.656811	0.563026	0.339241	-0.214589	-0.296303	-0.240778	-0.296377	12				0.332696
Pf3D7_14_v3	1101458	1102458	PF3D7_1428200	metabolite/drugtransporter,putative	21.3165	53.7833	35.2578	55.8312	30.4423	56.7516	21.9196	52.6058	0.39634	0.631507	0.536413	0.416676	-0.202251	-0.316647	-0.262135	-0.245481	12				0.352498
Pf3D7_14_v3	1106014	1107014	PF3D7_1428300	proliferation-associatedprotein2g4,putative	15.5552	47.8973	29.462	46.2617	20.6222	47.8566	20.3351	48.9229	0.324762	0.636855	0.430917	0.415656	-0.220955	-0.312348	-0.346796	-0.246152	12				0.339961
Pf3D7_14_v3	1132567	1133567	PF3D7_1428800.1	transcriptioninitiationTFIID-like,putative	16.1314	54.3719	33.8089	56.3233	30.115	53.9256	20.8632	57.8315	0.296686	0.600265	0.558455	0.360758	-0.228292	-0.341766	-0.244446	-0.282235	12
Pf3D7_14_v3	1132567	1133567	PF3D7_1428800.2	transcriptioninitiationTFIID-like,putative	16.1314	54.3719	33.8089	56.3233	30.115	53.9256	20.8632	57.8315	0.296686	0.600265	0.558455	0.360758	-0.228292	-0.341766	-0.244446	-0.282235	12
Pf3D7_14_v3	1152887	1153887	PF3D7_1429300	CPW-WPCfamilyprotein	10.0821	36.346	17.9912	37.8952	15.6031	36.8306	17.166	42.3036	0.277392	0.474762	0.423645	0.405781	-0.233333	-0.442668	-0.352632	-0.252643	12
Pf3D7_14_v3	1182482	1183482	PF3D7_1430000	conservedPlasmodiumprotein,unknownfunction	14.1149	46.4258	23.9077	48.285	26.0778	47.6713	19.5428	50.4657	0.304031	0.495137	0.547034	0.387249	-0.226372	-0.426287	-0.253612	-0.264823	12				0.559681
Pf3D7_14_v3	1187849	1188849	PF3D7_1430200	plasmepsinIX	16.4194	46.2051	31.2732	48.7771	26.7325	49.2465	17.6941	49.8187	0.355359	0.641145	0.54283	0.35517	-0.21296	-0.308898	-0.256985	-0.285908	12				0.302867
Pf3D7_14_v3	1246530	1247530	PF3D7_1431700	60SribosomalproteinL14,putative	14.6911	42.232	35.2578	48.3397	20.9496	48.1809	15.3173	46.3847	0.347867	0.729376	0.434811	0.330223	-0.214918	-0.237962	-0.343671	-0.302304	12
Pf3D7_14_v3	1260408	1261408	PF3D7_1432100	voltage-dependentanion-selectivechannelprotein,putative	15.8433	47.2351	28.1338	45.6055	24.5503	52.5821	24.0323	46.8326	0.335414	0.616895	0.466895	0.513153	-0.218172	-0.328395	-0.317924	-0.182071	12				0.495792
Pf3D7_14_v3	1298477	1299477	PF3D7_1433000	H/ACAribonucleoproteincomplexsubunit3,putative(NOP10)	13.2508	56.6527	31.5147	51.0738	23.4591	51.8872	17.166	52.6556	0.233895	0.617042	0.452117	0.326005	-0.244699	-0.328277	-0.329783	-0.305077	12
Pf3D7_14_v3	1309541	1310541	PF3D7_1433300	chromatinassemblyfactor1P55subunit,putative	8.06568	31.5636	17.5082	33.9034	14.1846	38.7301	15.0532	37.3267	0.255537	0.516414	0.366242	0.403282	-0.239044	-0.409181	-0.398698	-0.254285	12				0.471141
[truncated: 3,767 more rows]
