# Supplementary material for: Comparative Heterochromatin Profiling Reveals Conserved and Unique Epigenome Signatures Linked to Adaptation and Development of Malaria Parasites
Source: Cell Host Microbe. 2018 Mar 14;23(3):407–420.e8. doi: 10.1016/j.chom.2018.01.008 (PMC5853956; doi:10.1016/j.chom.2018.01.008)
Supplement: Table S5. Genome-wide PfHP1 Occupancy in Ring Stages, Trophozoites, and Schizonts, Related to Figure 5 and Tables S1 and S7 — ChIP/input enrichment values were calculated over a 1000-bp window (ATG ± 500 bp) for each coding sequence of the P. falciparum 3D7 reference genome in ring stages, trophozoite, and schizont stages of P. falciparum 3D7 parasites. Column A: chromosome number. Columns B and C: nucleotide positions at the start and end of each 1,000-bp window. Columns D and E: gene IDs and annotations. Columns F–H: RPKM values for the α-ChIP samples for each of the three IDC stages. Column I: RPKM values for the input sample from schizonts. Columns J–L: PfHP1 enrichment values (ChIP/input ratio) for each of the three IDC stages. Column M: peak transcript abundance during the IDC (RNA-seq RPKM values from Kensche et al., 2016). Column N: genes previously shown to be variantly expressed in 3D7 parasites (Rovira-Graells et al., 2012). Genes with very low mappability (RPKM value <5 in the input sample) are highlighted in gray and were excluded from downstream analyses. The ChIP-seq values for P. falciparum 3D7 schizonts are identical to those listed in Tables S1 and S4 (xlsx format). [file mmc6.xlsx]

## Sheet: 3D7 IDC stages
chr	start	end	geneID	description	ring stages HP1-ChIP_RPKM	trophozoites HP1-ChIP_RPKM	schizonts HP1-ChIP_RPKM	schizonts Input_RPKM	ring stages HP1-ChIP/input	trophozoites HP1-ChIP/input	schizonts HP1-ChIP/input	max. transcript abundance_RPKM (Kensche et al., 2016)	variantly expressed in 3D7 (Rovira-Graells et al., 2012)
Pf3D7_13_v3	2891840	2892840	PF3D7_1373500	erythrocytemembraneprotein1,PfEMP1(VAR)	176.195	501.546	377.915	24.6854	7.13762	20.3175	15.3093	8.93925
Pf3D7_11_v3	23660	24660	PF3D7_1100100	erythrocytemembraneprotein1,PfEMP1(VAR)	190.28	550.046	426.244	29.3139	6.49112	18.764	14.5407	9.45218
Pf3D7_08_v3	40448	41448	PF3D7_0800300	erythrocytemembraneprotein1,PfEMP1(VAR)	183.109	550.327	429.413	31.6033	5.79398	17.4136	13.5876	5.83041	1
Pf3D7_04_v3	568842	569842	PF3D7_0412700	erythrocytemembraneprotein1,PfEMP1(VAR)	135.731	412.955	287.86	21.8486	6.21234	18.9008	13.1752	0.257707	1
Pf3D7_12_v3	32203	33203	PF3D7_1200400	erythrocytemembraneprotein1,PfEMP1(VAR)	191.048	553.691	400.363	30.5581	6.25196	18.1193	13.1017	1.73667
Pf3D7_11_v3	44556	45556	PF3D7_1100300	rifin(RIF)	80.4144	225.962	154.758	11.845	6.78889	19.0766	13.0653	0.129799	1
Pf3D7_12_v3	1719074	1720074	PF3D7_1240600	erythrocytemembraneprotein1,PfEMP1(VAR)	176.451	444.635	366.295	28.1692	6.26397	15.7844	13.0034	0.569202	1
Pf3D7_02_v3	923148	924148	PF3D7_0223500	erythrocytemembraneprotein1,PfEMP1(VAR)	194.89	591.818	444.73	34.241	5.69171	17.2839	12.9882	1.50469
Pf3D7_07_v3	534631	535631	PF3D7_0712000	erythrocytemembraneprotein1,PfEMP1(VAR)	238.938	666.952	546.67	42.2041	5.66149	15.803	12.953	1.51797	1
Pf3D7_08_v3	1442949	1443949	PF3D7_0833500	erythrocytemembraneprotein1,PfEMP1(VAR)	215.377	605.556	418.321	32.3996	6.64752	18.6902	12.9113	7.28768
Pf3D7_07_v3	573808	574808	PF3D7_0712600	erythrocytemembraneprotein1,PfEMP1(VAR)	260.451	698.351	545.877	42.3534	6.14947	16.4887	12.8886	0.305406
Pf3D7_04_v3	78693	79693	PF3D7_0401200	rifin(RIF)	117.805	282.593	239.267	18.962	6.21269	14.9031	12.6182	0.0609923
Pf3D7_09_v3	19580	20580	PF3D7_0900100	erythrocytemembraneprotein1,PfEMP1(VAR)	202.573	568.83	425.98	33.8927	5.97689	16.7833	12.5685	4.0666
Pf3D7_12_v3	773697	774697	PF3D7_1219300	erythrocytemembraneprotein1,PfEMP1(VAR)	209.743	571.633	446.843	35.5848	5.89417	16.064	12.5571	5.96063
Pf3D7_07_v3	550020	551020	PF3D7_0712300	erythrocytemembraneprotein1,PfEMP1(VAR)	193.865	551.448	442.354	35.2364	5.50184	15.65	12.5539	0.670899	1
Pf3D7_02_v3	49647	50647	PF3D7_0200700	rifin(RIF)	47.634	141.016	111.711	9.00818	5.28786	15.6542	12.4011	0.0626866
Pf3D7_04_v3	965111	966111	PF3D7_0421100	erythrocytemembraneprotein1,PfEMP1(VAR)	373.133	1049.63	784.088	64.401	5.7939	16.2983	12.1751	0.0508539
Pf3D7_07_v3	518925	519925	PF3D7_0711700	erythrocytemembraneprotein1,PfEMP1(VAR)	259.682	693.585	512.338	42.1045	6.16756	16.4729	12.1682	0.542111	1
Pf3D7_13_v3	47083	48083	PF3D7_1300400	rifin(RIF)	32.0121	96.4403	71.8329	5.92251	5.40516	16.2837	12.1288	0.276488
Pf3D7_10_v3	1649448	1650448	PF3D7_1041300	erythrocytemembraneprotein1,PfEMP1(VAR)	189.512	539.673	423.075	35.1867	5.3859	15.3374	12.0237	15.9109	1
Pf3D7_10_v3	27990	28990	PF3D7_1000100	erythrocytemembraneprotein1,PfEMP1(VAR)	193.609	563.503	425.98	35.6346	5.43317	15.8134	11.9541	20.2801
Pf3D7_07_v3	588423	589423	PF3D7_0712800	erythrocytemembraneprotein1,PfEMP1(VAR)	195.146	569.391	448.956	37.6253	5.18656	15.1332	11.9323	0.41767	1
Pf3D7_08_v3	430665	431665	PF3D7_0808600	erythrocytemembraneprotein1,PfEMP1(VAR)	208.207	605.836	463.481	38.9193	5.34971	15.5665	11.9088	0.367041	1
Pf3D7_08_v3	439908	440908	PF3D7_0808700	erythrocytemembraneprotein1,PfEMP1(VAR)	201.292	615.648	481.175	40.5119	4.96871	15.1967	11.8774	1.92607
Pf3D7_12_v3	1704012	1705012	PF3D7_1240400	erythrocytemembraneprotein1,PfEMP1(VAR)	223.06	591.538	457.935	38.8696	5.73867	15.2185	11.7813	4.08886
Pf3D7_12_v3	2248462	2249462	PF3D7_1255200	erythrocytemembraneprotein1,PfEMP1(VAR)	187.463	513.881	370.521	31.5535	5.94112	16.286	11.7426	2.59847
Pf3D7_04_v3	28206	29206	PF3D7_0400100	erythrocytemembraneprotein1,PfEMP1(VAR)	195.146	585.931	437.6	37.2769	5.23504	15.7183	11.7392	14.7349
Pf3D7_07_v3	597233	598233	PF3D7_0712900	erythrocytemembraneprotein1,PfEMP1(VAR)	227.67	657.14	547.198	46.7828	4.86653	14.0466	11.6966	0.240979	1
Pf3D7_02_v3	900994	901994	PF3D7_0222900	erythrocytemembraneprotein1(PfEMP1),exon2,pseudogene(VAR)	38.9267	104.57	77.1148	6.66904	5.83693	15.6799	11.5631	0.169378
Pf3D7_07_v3	19807	20807	PF3D7_0700100	erythrocytemembraneprotein1,PfEMP1(VAR)	201.036	544.72	402.476	34.9378	5.75411	15.5911	11.5198	0.387965
Pf3D7_04_v3	1179726	1180726	PF3D7_0426000	erythrocytemembraneprotein1,PfEMP1(VAR)	181.061	534.347	391.384	33.9922	5.32655	15.7197	11.5139	0.974206	1
Pf3D7_03_v3	36465	37465	PF3D7_0300100	erythrocytemembraneprotein1,PfEMP1(VAR)	173.122	536.309	411.191	35.8336	4.83128	14.9667	11.475	10.3483
Pf3D7_04_v3	976091	977091	PF3D7_0421300	erythrocytemembraneprotein1,PfEMP1(VAR)	256.097	689.941	553.008	48.3257	5.2994	14.2769	11.4434	1.8137	1
Pf3D7_04_v3	599349	600349	PF3D7_0413100	erythrocytemembraneprotein1,PfEMP1(VAR)	180.804	464.54	379.764	33.5443	5.39001	13.8486	11.3213	0.0383186
Pf3D7_06_v3	1314753	1315753	PF3D7_0631200	erythrocytemembraneprotein1(PfEMP1),pseudogene(VAR)	55.8291	160.08	128.349	11.3473	4.92003	14.1073	11.311	0.147045
Pf3D7_12_v3	1735043	1736043	PF3D7_1240900	erythrocytemembraneprotein1,PfEMP1(VAR)	246.109	645.085	493.323	43.6971	5.63216	14.7627	11.2896	8.71111	1
Pf3D7_08_v3	20861	21861	PF3D7_0800100	erythrocytemembraneprotein1,PfEMP1(VAR)	205.134	592.94	420.698	37.2769	5.50298	15.9064	11.2858	18.0354
Pf3D7_11_v3	2025317	2026317	PF3D7_1150400	erythrocytemembraneprotein1,PfEMP1(VAR)	165.182	516.124	373.162	33.0964	4.99094	15.5946	11.275	0.373705	1
Pf3D7_04_v3	553310	554310	PF3D7_0412400	erythrocytemembraneprotein1,PfEMP1(VAR)	237.914	597.425	522.373	46.3349	5.13466	12.8936	11.2739	0.443996	1
Pf3D7_08_v3	1416938	1417938	PF3D7_0833000	rifin(RIF)	85.0242	247.269	177.206	15.727	5.40626	15.7226	11.2676	0.0646406
Pf3D7_01_v3	614393	615393	PF3D7_0115700	erythrocytemembraneprotein1,PfEMP1(VAR)	200.78	589.856	428.885	38.2226	5.25291	15.4321	11.2207	1.50498
Pf3D7_04_v3	1155923	1156923	PF3D7_0425800	erythrocytemembraneprotein1,PfEMP1(VAR)	203.597	601.911	411.455	36.7793	5.53564	16.3655	11.1871	0.584292
Pf3D7_01_v3	29010	30010	PF3D7_0100100	erythrocytemembraneprotein1,PfEMP1(VAR)	186.439	532.665	380.292	34.042	5.47673	15.6473	11.1713	11.6023
Pf3D7_04_v3	1153133	1154133	PF3D7_0425700	rifin(RIF)	78.6217	216.991	156.078	14.0348	5.60191	15.4609	11.1208	0.268128
Pf3D7_03_v3	1037754	1038754	PF3D7_0324900	erythrocytemembraneprotein1,PfEMP1(VAR)	225.109	607.518	470.875	42.7515	5.26552	14.2104	11.0142	10.4365
Pf3D7_07_v3	558578	559578	PF3D7_0712400	erythrocytemembraneprotein1,PfEMP1(VAR)	171.329	539.954	372.369	34.1415	5.0182	15.8152	10.9066	0.161882
Pf3D7_06_v3	730990	731990	PF3D7_0617400	erythrocytemembraneprotein1,PfEMP1(VAR)	224.341	603.874	472.988	43.6474	5.13985	13.8353	10.8366	1.81737	1
Pf3D7_03_v3	1015295	1016295	PF3D7_0324400	rifin(RIF)	62.7437	178.022	118.577	10.9492	5.73044	16.2589	10.8297	0.133194
Pf3D7_06_v3	1382127	1383127	PF3D7_0632800	erythrocytemembraneprotein1,PfEMP1(VAR)	198.219	572.755	396.93	36.7295	5.39672	15.5939	10.8068	7.15913
Pf3D7_12_v3	56305	57305	PF3D7_1200600	erythrocytemembraneprotein1,PfEMP1(VAR2CSA)	217.938	618.732	503.887	46.7331	4.66346	13.2397	10.7822	4293.07	1
Pf3D7_07_v3	1425734	1426734	PF3D7_0733000	erythrocytemembraneprotein1,PfEMP1(VAR)	188.487	574.998	399.571	37.0779	5.08354	15.5078	10.7765	5.3857
Pf3D7_06_v3	1329271	1330271	PF3D7_0631800	rifin(RIF)	43.5365	115.784	92.9603	8.70957	4.9987	13.2939	10.6734	0.256331
Pf3D7_12_v3	16473	17473	PF3D7_1200100	erythrocytemembraneprotein1,PfEMP1(VAR)	184.134	523.693	383.461	36.182	5.08911	14.4739	10.5981	105.931
Pf3D7_09_v3	1502836	1503836	PF3D7_0937800	erythrocytemembraneprotein1,PfEMP1(VAR)	191.817	579.483	393.761	37.5258	5.1116	15.4423	10.4931	19.4498	1
Pf3D7_06_v3	1342095	1343095	PF3D7_0632200	rifin(RIF)	55.8291	160.36	119.634	11.4966	4.85614	13.9485	10.406	0.0595717
Pf3D7_06_v3	39281	40281	PF3D7_0600900	rifin,pseudogene(RIF)	90.9144	231.569	217.083	20.9527	4.33903	11.052	10.3606	0.866189
Pf3D7_06_v3	3003	4003	PF3D7_0600200	erythrocytemembraneprotein1,PfEMP1(VAR)	190.28	542.197	402.74	38.9691	4.88284	13.9135	10.3349	0.527081	1
Pf3D7_04_v3	56360	57360	PF3D7_0400400	erythrocytemembraneprotein1,PfEMP1(VAR)	203.341	597.706	472.46	45.7874	4.44098	13.0539	10.3186	0.907674	1
Pf3D7_08_v3	38533	39533	PF3D7_0800200	erythrocytemembraneprotein1,PfEMP1(VAR)	188.487	510.797	415.416	40.4622	4.65835	12.6241	10.2668	0.652954
Pf3D7_02_v3	24732	25732	PF3D7_0200100	erythrocytemembraneprotein1,PfEMP1(VAR)	170.817	468.745	369.2	36.3811	4.69521	12.8843	10.1481	4.89893
Pf3D7_03_v3	1018374	1019374	PF3D7_0324500	rifin(RIF)	111.146	271.379	209.425	20.8034	5.34268	13.0449	10.0669	0.081545
Pf3D7_13_v3	44242	45242	PF3D7_1300300	erythrocytemembraneprotein1,PfEMP1(VAR)	179.012	504.069	372.897	37.3765	4.78943	13.4863	9.97678	0.926085	1
Pf3D7_11_v3	41886	42886	PF3D7_1100200	erythrocytemembraneprotein1,PfEMP1(VAR)	150.329	447.158	330.115	33.0964	4.54216	13.5108	9.97435	1.446	1
Pf3D7_06_v3	32744	33744	PF3D7_0600700	rifin(RIF)	37.3901	102.328	76.8507	7.71419	4.84692	13.2649	9.96225	0.0754362
Pf3D7_14_v3	3285400	3286400	PF3D7_1480000	rifin(RIF)	61.4633	170.172	118.577	11.9943	5.12438	14.1877	9.88611	0.137224
Pf3D7_06_v3	1367412	1368412	PF3D7_0632600	rifin,pseudogene(RIF)	56.8535	181.947	127.028	12.8902	4.4106	14.1151	9.85462	0.322955	1
Pf3D7_01_v3	591349	592349	PF3D7_0115200	rifin(RIF)	37.6462	85.5067	71.0407	7.2165	5.21668	11.8488	9.8442	0.0573455
Pf3D7_08_v3	458812	459812	PF3D7_0809100	erythrocytemembraneprotein1,PfEMP1(VAR)	215.377	565.185	459.52	46.6833	4.61358	12.1068	9.84335	3.20549	1
Pf3D7_11_v3	2022534	2023534	PF3D7_1150300	rifin(RIF)	79.6461	245.586	173.244	17.8173	4.47016	13.7836	9.72336	0.0759474
Pf3D7_12_v3	1690662	1691662	PF3D7_1240200	erythrocytemembraneprotein1(PfEMP1),pseudogene	213.073	522.011	469.555	48.5247	4.39102	10.7576	9.67662	0.120076
Pf3D7_12_v3	2229240	2230240	PF3D7_1254800	rifin(RIF)	99.3656	266.332	185.921	19.2606	5.15901	13.8278	9.65292	0.0692494
Pf3D7_02_v3	904051	905051	PF3D7_0223100	rifin(RIF)	68.3779	171.294	129.669	13.7362	4.97793	12.4703	9.43995	0.499259	1
Pf3D7_06_v3	1365930	1366930	PF3D7_0632500	erythrocytemembraneprotein1,PfEMP1(VAR)	182.597	516.404	368.672	39.1184	4.6678	13.2011	9.42452	0.887221	1
Pf3D7_02_v3	52624	53624	PF3D7_0200800	erythrocytemembraneprotein1(PfEMP1),exon2,pseudogene	20.4878	62.7984	52.8183	5.62389	3.64299	11.1664	9.39177	0.0598505
Pf3D7_01_v3	66489	67489	PF3D7_0101000	rifin(RIF)	107.817	292.966	222.893	23.7398	4.54161	12.3407	9.389	0.322863
Pf3D7_09_v3	1473931	1474931	PF3D7_0937300	rifin(RIF)	122.927	362.212	261.715	27.9204	4.40277	12.973	9.37361	0.103037
Pf3D7_12_v3	2200995	2201995	PF3D7_1254000	rifin(RIF)	84.2559	232.69	182.487	19.5592	4.30774	11.8967	9.32998	0.10967
Pf3D7_03_v3	52773	53773	PF3D7_0300400	stevor	65.8169	186.433	125.708	13.4874	4.87988	13.8228	9.3204	0.154538
Pf3D7_06_v3	50851	51851	PF3D7_0601400	erythrocytemembraneprotein1(PfEMP1),pseudogene(VAR)	49.1706	168.771	118.049	12.6911	3.87442	13.2984	9.30172	0.198393
Pf3D7_12_v3	1693650	1694650	PF3D7_1240300	erythrocytemembraneprotein1,PfEMP1(VAR)	205.902	550.607	423.603	45.7874	4.49691	12.0253	9.25152	16.6561
Pf3D7_02_v3	886125	887125	PF3D7_0222400	rifin,pseudogene(RIF)	35.5975	89.4316	85.0375	9.20726	3.86624	9.71316	9.23592	0.0919277
Pf3D7_14_v3	21732	22732	PF3D7_1400600	rifin(RIF)	40.2072	109.336	87.1503	9.4561	4.25199	11.5625	9.2163	0.294755
Pf3D7_09_v3	66834	67834	PF3D7_0901300	rifin(RIF)	26.8902	74.5731	47.5365	5.17597	5.1952	14.4076	9.18408	0.118867
Pf3D7_10_v3	45633	46633	PF3D7_1000400	rifin(RIF)	50.7072	153.071	126.236	13.8358	3.66493	11.0634	9.12387	0.229853
Pf3D7_12_v3	2234100	2235100	PF3D7_1255000	rifin(RIF)	78.1096	243.063	188.033	20.6541	3.7818	11.7683	9.10391	0.0643694
Pf3D7_12_v3	30761	31761	PF3D7_1200300	rifin(RIF)	73.7559	215.028	151.853	16.7224	4.4106	12.8587	9.08081	0.221751
Pf3D7_10_v3	1625272	1626272	PF3D7_1040800	rifin(RIF)	176.195	437.346	358.901	39.9147	4.41429	10.957	8.9917	0.0729357
Pf3D7_12_v3	779433	780433	PF3D7_1219400	erythrocytemembraneprotein1(PfEMP1),pseudogene(VAR)	203.853	549.766	409.606	46.0363	4.42809	11.942	8.89746	94.9608	1
Pf3D7_01_v3	526607	527607	PF3D7_0113800	DBLcontainingprotein,unknownfunction	224.085	506.592	454.238	51.5109	4.35024	9.83466	8.81829	13.1302
Pf3D7_13_v3	2836553	2837553	PF3D7_1372100	Plasmodiumexportedprotein(PHISTb),unknownfunction(GEXP04)	155.963	395.293	356.788	40.5617	3.84508	9.74547	8.79618	29.8577	1
Pf3D7_04_v3	67073	68073	PF3D7_0400800	stevor	98.0851	242.783	197.012	22.5453	4.35058	10.7687	8.7385	0.0992622
Pf3D7_02_v3	36749	37749	PF3D7_0200300	erythrocytemembraneprotein1(PfEMP1),exon2	131.122	346.512	266.997	30.6079	4.28393	11.321	8.72314	10.3682
Pf3D7_09_v3	1471351	1472351	PF3D7_0937200	lysophospholipase,putative	151.609	400.059	342.263	39.3672	3.85115	10.1622	8.69412	5.54608
Pf3D7_02_v3	889160	890160	PF3D7_0222500	rifin(RIF)	100.902	300.255	203.615	23.4412	4.30447	12.8089	8.6862	0.133386
Pf3D7_03_v3	56084	57084	PF3D7_0300500	rifin(RIF)	75.0364	193.441	148.684	17.1205	4.38284	11.2988	8.68456	0.255902
Pf3D7_10_v3	1612030	1613030	PF3D7_1040400	rifin(RIF)	206.158	554.252	417.001	48.1266	4.28366	11.5165	8.66467	0.120103
Pf3D7_10_v3	1638671	1639671	PF3D7_1041200	rifin(RIF)	38.6706	93.0761	83.1889	9.60541	4.02592	9.68997	8.66063	1.29736	1
Pf3D7_06_v3	22221	23221	PF3D7_0600400	erythrocytemembraneprotein1,PfEMP1(VAR)	180.036	543.598	404.06	46.8824	3.84016	11.5949	8.61859	0.0816662	1
Pf3D7_12_v3	2211043	2212043	PF3D7_1254300	stevor	104.488	265.772	218.932	25.4319	4.10854	10.4503	8.60856	0.0758935
Pf3D7_04_v3	982490	983490	PF3D7_0421500	rifin,pseudogene(RIF)	191.817	508.274	422.811	49.122	3.90491	10.3472	8.60737	0.139073	1
Pf3D7_02_v3	62657	63657	PF3D7_0201200	rifin(RIF)	194.121	448.84	379.5	44.0953	4.40231	10.1789	8.60636	0.321451
Pf3D7_01_v3	62900	63900	PF3D7_0100900	rifin(RIF)	163.646	443.794	357.316	41.7064	3.92376	10.6409	8.56741	0.440813
Pf3D7_07_v3	1408281	1409281	PF3D7_0732700	rifin(RIF)	44.5609	106.813	80.548	9.40633	4.73733	11.3554	8.56317	0.127951
Pf3D7_12_v3	1728274	1729274	PF3D7_1240700	rifin,pseudogene(RIF)	158.524	402.022	373.954	43.7469	3.62366	9.18973	8.54813	0.106379
Pf3D7_01_v3	46007	47007	PF3D7_0100300	erythrocytemembraneprotein1,PfEMP1(VAR)	171.841	474.352	394.553	46.1856	3.72066	10.2706	8.54277	0.20296	1
Pf3D7_14_v3	11617	12617	PF3D7_1400300	rifin(RIF)	67.3535	204.936	177.206	20.7537	3.24537	9.87467	8.53853	0.134258
Pf3D7_14_v3	3106449	3107449	PF3D7_1475500	LCCLdomain-containingprotein(CCp1)	191.817	470.988	371.313	43.6971	4.3897	10.7785	8.49743	0.229311
Pf3D7_10_v3	1618586	1619586	PF3D7_1040600	rifin(RIF)	126.256	306.703	241.644	28.4678	4.43505	10.7737	8.48833	0.0833185
Pf3D7_13_v3	2868423	2869423	PF3D7_1373000	rifin(RIF)	44.0487	140.455	94.8089	11.198	3.93362	12.5429	8.46659	0.155367
Pf3D7_09_v3	55581	56581	PF3D7_0900900	stevor	84.2559	226.803	169.811	20.0569	4.20084	11.308	8.46646	0.107447
Pf3D7_14_v3	14863	15863	PF3D7_1400400	rifin(RIF)	163.646	440.71	350.45	41.6566	3.92845	10.5796	8.41283	0.318106
Pf3D7_14_v3	3268994	3269994	PF3D7_1479500	stevor	38.1584	110.177	77.1148	9.20726	4.14438	11.9663	8.37543	0.459451
Pf3D7_04_v3	1148774	1149774	PF3D7_0425600	rifin,pseudogene(RIF)	85.5364	223.439	174.036	20.8034	4.11165	10.7405	8.36575	0.668592
Pf3D7_11_v3	2016009	2017009	PF3D7_1150100	rifin,pseudogene(RIF)	181.317	515.283	368.408	44.0455	4.11658	11.6989	8.36426	0.089219
Pf3D7_03_v3	60945	61945	PF3D7_0300700	rifin(RIF)	157.5	420.525	300.008	35.8834	4.38922	11.7192	8.36063	0.0604636
Pf3D7_13_v3	57922	58922	PF3D7_1300700	rifin(RIF)	91.6827	246.147	213.65	25.5812	3.58399	9.62218	8.35184	0.172915
Pf3D7_04_v3	1147197	1148197	PF3D7_0425500	stevor	63.7681	154.473	113.824	13.6367	4.67621	11.3277	8.34689	3.42808	1
Pf3D7_13_v3	66316	67316	PF3D7_1301000	rifin,pseudogene(RIF)	25.8658	80.4604	52.2902	6.27089	4.12474	12.8308	8.33856	0.103443
Pf3D7_09_v3	58740	59740	PF3D7_0901000	rifin(RIF)	190.024	493.416	357.844	43.0004	4.41912	11.4747	8.32188	0.365025
Pf3D7_09_v3	46736	47736	PF3D7_0900600	rifin(RIF)	64.2803	179.985	129.405	15.5777	4.12643	11.554	8.30707	0.0983252
Pf3D7_01_v3	600192	601192	PF3D7_0115500	erythrocytemembraneprotein1(PfEMP1),pseudogene	139.829	362.492	307.403	37.1774	3.76113	9.75033	8.26854	0.0590218
Pf3D7_10_v3	1635096	1636096	PF3D7_1041100	rifin(RIF)	86.0486	292.405	223.686	27.0743	3.17824	10.8001	8.26193	0.0648591
Pf3D7_04_v3	63976	64976	PF3D7_0400700	rifin(RIF)	39.1828	120.27	81.3402	9.85425	3.97623	12.2049	8.25433	0.191204
Pf3D7_07_v3	40953	41953	PF3D7_0700500	rifin(RIF)	193.097	501.826	356.524	43.1995	4.46989	11.6165	8.25297	0.458976
Pf3D7_04_v3	612298	613298	PF3D7_0413400	erythrocytemembraneprotein1(PfEMP1),exon1,pseudogene(VAR)	200.78	518.367	443.938	53.8002	3.73196	9.63504	8.25161	0.265688
Pf3D7_02_v3	895726	896726	PF3D7_0222700	rifin(RIF)	135.731	359.969	258.018	31.3047	4.3358	11.4989	8.24215	0.0642616
Pf3D7_01_v3	597965	598965	PF3D7_0115400	stevor	150.585	377.351	296.575	36.0825	4.17335	10.458	8.21936	0.537234	1
Pf3D7_03_v3	71419	72419	PF3D7_0301000	acyl-CoAsynthetase(ACS2)	164.414	436.505	381.084	46.534	3.5332	9.38035	8.18937	3.46717
Pf3D7_11_v3	73942	74942	PF3D7_1101300	rifin(RIF)	135.987	379.594	297.367	36.63	3.71245	10.3629	8.11813	0.446333	1
Pf3D7_08_v3	57203	58203	PF3D7_0800500	rifin(RIF)	105.256	296.89	238.739	29.4135	3.57849	10.0937	8.11665	0.145022
Pf3D7_04_v3	166493	167493	PF3D7_0402800	erythrocytemembraneprotein1(PfEMP1),pseudogene	177.987	441.831	377.651	46.534	3.82488	9.4948	8.11559	0.0154663
Pf3D7_12_v3	2217952	2218952	PF3D7_1254500	rifin(RIF)	174.658	447.438	352.298	43.4981	4.0153	10.2864	8.09916	0.070979
Pf3D7_02_v3	38803	39803	PF3D7_0200400	stevor	166.719	419.123	325.361	40.2133	4.14587	10.4225	8.09088	0.128559
Pf3D7_04_v3	59136	60136	PF3D7_0400500	rifin(RIF)	54.5486	154.192	125.972	15.6772	3.47949	9.83543	8.03536	0.175871
Pf3D7_14_v3	27928	28928	PF3D7_1400800	rifin(RIF)	161.085	430.617	316.646	39.5663	4.07127	10.8834	8.00292	0.207936
Pf3D7_02_v3	907178	908178	PF3D7_0223200	rifin(RIF)	100.902	238.578	193.843	24.2375	4.16305	9.84334	7.99765	0.0648591
Pf3D7_12_v3	906703	907703	PF3D7_1222600	transcriptionfactorwithAP2domain(s)(AP2-G)	204.109	509.956	413.039	51.6602	3.95099	9.87135	7.9953	47.6791	1
Pf3D7_03_v3	129735	130735	PF3D7_0302300	erythrocytemembraneprotein1(PfEMP1),pseudogene	180.292	449.12	376.859	47.2805	3.81324	9.49905	7.97071	2.85513
Pf3D7_10_v3	1621868	1622868	PF3D7_1040700	rifin(RIF)	220.243	580.044	449.22	56.438	3.90239	10.2775	7.95953	0.0992526
Pf3D7_01_v3	56393	57393	PF3D7_0100700	Plasmodiumexportedprotein,unknownfunction,fragment	75.0364	211.944	166.642	21.0523	3.56429	10.0675	7.91562	0.377972
Pf3D7_10_v3	1602435	1603435	PF3D7_1040100	rifin(RIF)	91.1705	264.65	181.167	22.8937	3.98234	11.5599	7.9134	0.0727973
Pf3D7_13_v3	2859663	2860663	PF3D7_1372700	rifin(RIF)	102.951	238.297	183.544	23.2421	4.42951	10.2528	7.89705	0.126994
Pf3D7_08_v3	1421577	1422577	PF3D7_0833100	rifin(RIF)	134.963	364.455	268.845	34.0917	3.95882	10.6904	7.88594	0.156274
Pf3D7_04_v3	966587	967587	PF3D7_0421200	rifin(RIF)	170.048	485.566	368.408	46.7331	3.63871	10.3902	7.88323	0.0646951
Pf3D7_09_v3	1485570	1486570	PF3D7_0937600	erythrocytemembraneprotein1,PfEMP1(VAR)	174.914	522.572	377.387	47.8777	3.65335	10.9147	7.88231	0.105459
Pf3D7_08_v3	1428830	1429830	PF3D7_0833300	erythrocytemembraneprotein1(PfEMP1),exon2,pseudogene	126.256	338.102	285.483	36.2816	3.47989	9.31883	7.86853	0.332346
Pf3D7_02_v3	46058	47058	PF3D7_0200600	rifin(RIF)	170.817	447.158	355.467	45.2898	3.77164	9.87326	7.84872	0.178489
Pf3D7_11_v3	2006206	2007206	PF3D7_1149800	rifin(RIF)	169.536	422.487	340.15	43.6971	3.8798	9.66854	7.78427	0.409947
Pf3D7_10_v3	1599400	1600400	PF3D7_1040000	rifin(RIF)	58.9023	198.768	128.877	16.5731	3.55409	11.9934	7.77628	0.0819735
Pf3D7_09_v3	62053	63053	PF3D7_0901100	rifin(RIF)	61.9754	153.912	115.672	14.8809	4.16476	10.3429	7.77319	0.0633595
Pf3D7_07_v3	541041	542041	PF3D7_0712200	rifin,pseudogene(RIF)	160.061	453.606	358.108	46.1358	3.46934	9.83197	7.76204	0.0748063
Pf3D7_07_v3	1397139	1398139	PF3D7_0732300	rifin(RIF)	176.707	454.167	354.147	45.7874	3.85929	9.91904	7.7346	0.127668
Pf3D7_09_v3	50471	51471	PF3D7_0900700	rifin(RIF)	111.146	279.228	217.612	28.1692	3.94566	9.91253	7.72518	0.065944
Pf3D7_08_v3	1408071	1409071	PF3D7_0832700	Plasmodiumexportedprotein(PHISTa-like),unknownfunction,pseudogene	165.695	469.866	364.182	47.2307	3.50821	9.94832	7.71071	1.16763
Pf3D7_14_v3	3179124	3180124	PF3D7_1477300	Plasmodiumexportedprotein(PHIST),unknownfunction(Pfg14-744)	148.536	464.82	351.77	45.887	3.237	10.1297	7.66601	132.631	1
Pf3D7_10_v3	1628414	1629414	PF3D7_1040900	rifin(RIF)	62.9998	172.976	132.574	17.3196	3.63749	9.9873	7.65456	0.137758
Pf3D7_12_v3	2191270	2192270	PF3D7_1253700	rifin(RIF)	162.878	427.814	353.883	46.2354	3.5228	9.25295	7.65394	0.059618
Pf3D7_07_v3	1403478	1404478	PF3D7_0732500	rifin(RIF)	160.061	410.993	344.64	45.1404	3.54585	9.10477	7.63485	0.169878
Pf3D7_09_v3	1491873	1492873	PF3D7_0937700	rifin(RIF)	24.3292	62.7984	44.6315	5.87274	4.14273	10.6932	7.59977	1.10764
Pf3D7_12_v3	2204224	2205224	PF3D7_1254100	stevor	154.683	382.678	299.744	39.5166	3.91438	9.68398	7.58527	0.27323
Pf3D7_02_v3	57921	58921	PF3D7_0201000	rifin(RIF)	134.195	374.267	258.018	34.042	3.94204	10.9943	7.5794	0.140537
Pf3D7_01_v3	564342	565342	PF3D7_0114700	rifin(RIF)	162.365	462.577	347.281	45.9865	3.53071	10.059	7.5518	0.0673647
Pf3D7_08_v3	450115	451115	PF3D7_0808800	rifin(RIF)	191.048	470.147	367.88	48.7238	3.92104	9.64923	7.55031	0.152589
Pf3D7_07_v3	34304	35304	PF3D7_0700300	rifin(RIF)	151.865	436.505	348.865	46.2851	3.28108	9.43079	7.53731	0.0629437
Pf3D7_04_v3	81747	82747	PF3D7_0401300	rifin(RIF)	157.756	395.293	323.248	42.9008	3.67723	9.21412	7.53478	0.231109
Pf3D7_09_v3	70021	71021	PF3D7_0901400	rifin(RIF)	173.89	414.918	350.978	46.5837	3.73285	8.90694	7.53435	0.0630471
Pf3D7_08_v3	1400083	1401083	PF3D7_0832400	stevor	159.036	465.661	343.055	45.5386	3.49233	10.2256	7.53328	0.22501
Pf3D7_01_v3	87677	88677	PF3D7_0101800	stevor	55.8291	146.623	127.028	16.8717	3.30904	8.69047	7.52906	0.388497
Pf3D7_06_v3	932	1932	PF3D7_0600100	erythrocytemembraneprotein1(PfEMP1),pseudogene(VAR)	143.926	341.466	298.424	39.6659	3.62846	8.60855	7.52344	0.168377	1
Pf3D7_12_v3	2225701	2226701	PF3D7_1254700	rifin(RIF)	160.061	430.057	311.628	41.5073	3.85621	10.361	7.50779	0.186084
Pf3D7_07_v3	525820	526820	PF3D7_0711900	rifin,pseudogene(RIF)	95.0119	231.008	203.615	27.1241	3.50286	8.51671	7.50679	0.0610408
Pf3D7_04_v3	70613	71613	PF3D7_0400900	rifin(RIF)	150.073	393.611	306.082	40.8105	3.67731	9.64485	7.50008	0.397847
Pf3D7_10_v3	48884	49884	PF3D7_1000500	rifin(RIF)	164.158	397.256	326.681	43.5976	3.7653	9.11188	7.4931	0.336404
Pf3D7_06_v3	36095	37095	PF3D7_0600800	rifin,pseudogene(RIF)	157.243	440.71	330.379	44.0953	3.56598	9.99449	7.49239	0.194522
Pf3D7_07_v3	29597	30597	PF3D7_0700200	rifin(RIF)	103.207	265.211	212.858	28.4181	3.63173	9.33247	7.49023	0.130936	1
Pf3D7_01_v3	59272	60272	PF3D7_0100800	rifin(RIF)	177.731	439.308	363.918	48.6243	3.65519	9.03474	7.48428	0.12466
Pf3D7_09_v3	1481711	1482711	PF3D7_0937500	rifin(RIF)	50.4511	130.923	116.729	15.6275	3.22835	8.37773	7.46946	0.141801
Pf3D7_10_v3	1582211	1583211	PF3D7_1039300	unspecifiedproduct	102.695	264.65	173.244	23.2421	4.41849	11.3867	7.45389	0.0757437
Pf3D7_01_v3	93375	94375	PF3D7_0102000	Plasmodiumexportedprotein(PHISTa),unknownfunction,pseudogene	168	440.99	338.037	45.3893	3.70131	9.71573	7.4475	0.257119
Pf3D7_07_v3	76555	77555	PF3D7_0701800	rifin(RIF)	173.378	467.063	362.862	48.7238	3.55838	9.58593	7.44733	0.346084
Pf3D7_08_v3	1410558	1411558	PF3D7_0832800	rifin(RIF)	178.5	439.869	345.432	46.4842	3.84001	9.46276	7.43117	0.283392
Pf3D7_11_v3	2019467	2020467	PF3D7_1150200	rifin(RIF)	141.365	357.726	281.522	37.9239	3.7276	9.43273	7.42334	0.0612357
Pf3D7_02_v3	898930	899930	PF3D7_0222800	stevor	155.451	412.955	321.4	43.299	3.59018	9.53729	7.4228	0.193841
Pf3D7_07_v3	563660	564660	PF3D7_0712500	rifin,pseudogene(RIF)	167.231	434.542	364.447	49.1717	3.40096	8.83724	7.41172	0.0611869
Pf3D7_02_v3	892356	893356	PF3D7_0222600	rifin(RIF)	129.585	338.382	254.584	34.3903	3.76807	9.83946	7.40279	0.0971598
Pf3D7_07_v3	59866	60866	PF3D7_0701200	rifin,pseudogene(RIF)	39.9511	100.365	68.1357	9.20726	4.33909	10.9006	7.40021	0.211373
Pf3D7_07_v3	1400182	1401182	PF3D7_0732400	rifin(RIF)	168.512	435.103	344.904	46.6335	3.61354	9.33027	7.39606	0.187142
Pf3D7_14_v3	3265636	3266636	PF3D7_1479400	rifin(RIF)	82.4632	218.673	172.98	23.3914	3.52536	9.34844	7.39503	0.184658
Pf3D7_11_v3	2009375	2010375	PF3D7_1149900	stevor	134.963	360.81	296.575	40.1635	3.36034	8.98353	7.38419	0.579449	1
Pf3D7_04_v3	985635	986635	PF3D7_0421600	erythrocytemembraneprotein1(PfEMP1)-likepseudogene(VAR)	176.195	416.88	344.904	46.7828	3.76623	8.91097	7.37245	0.058482
Pf3D7_04_v3	608655	609655	PF3D7_0413300	rifin(RIF)	181.061	440.99	400.627	54.3975	3.32848	8.10681	7.36481	0.118434
Pf3D7_11_v3	2012489	2013489	PF3D7_1150000	rifin(RIF)	161.597	427.253	313.741	42.6022	3.79316	10.0289	7.36443	0.173463
Pf3D7_04_v3	73840	74840	PF3D7_0401000	rifin(RIF)	145.719	354.643	265.676	36.1323	4.03293	9.81512	7.35287	0.122356
Pf3D7_04_v3	560138	561138	PF3D7_0412600	rifin,pseudogene(RIF)	91.6827	225.401	201.766	27.6218	3.31922	8.16026	7.30459	0.0613336
Pf3D7_13_v3	63047	64047	PF3D7_1300900	stevor	118.573	326.047	270.166	37.0281	3.20224	8.80539	7.29624	0.0934911
Pf3D7_11_v3	47612	48612	PF3D7_1100400	rifin(RIF)	76.3169	188.115	141.553	19.4099	3.93185	9.6917	7.29282	0.0905431
Pf3D7_01_v3	90920	91920	PF3D7_0101900	rifin(RIF)	171.841	419.403	342.263	46.9819	3.6576	8.92691	7.285	1.72587
Pf3D7_13_v3	2872588	2873588	PF3D7_1373100	rifin(RIF)	106.536	276.145	215.235	29.5628	3.60372	9.34096	7.2806	0.0785691
Pf3D7_03_v3	1003767	1004767	PF3D7_0323900	erythrocytemembraneprotein1(PfEMP1),exon2,pseudogene(VAR)	57.1096	159.239	128.877	17.7177	3.22331	8.98757	7.27391	0.0550024
Pf3D7_04_v3	603956	604956	PF3D7_0413200	rifin(RIF)	212.56	473.231	423.339	58.2297	3.65037	8.12697	7.27016	0.0594793
Pf3D7_07_v3	601641	602641	PF3D7_0713000	rifin(RIF)	173.378	437.346	378.179	52.0583	3.33046	8.40108	7.26453	0.0722725
Pf3D7_10_v3	42463	43463	PF3D7_1000300	rifin(RIF)	102.951	262.968	190.674	26.278	3.91776	10.0072	7.25603	0.181847
Pf3D7_11_v3	2004254	2005254	PF3D7_1149700	Plasmodiumexportedprotein(PHISTa),unknownfunction	164.158	379.594	324.04	44.6925	3.67305	8.49346	7.25043	2.35577	1
Pf3D7_04_v3	155377	156377	PF3D7_0402500	rifin,pseudogene(RIF)	160.829	366.698	328.002	45.3395	3.54722	8.08783	7.23435	0.0809557
Pf3D7_05_v3	37064	38064	PF3D7_0500500	rifin(RIF)	156.987	387.724	297.631	41.2087	3.80956	9.40879	7.22253	0.296856
Pf3D7_06_v3	741906	742906	PF3D7_0617700	rifin(RIF)	177.219	425.851	357.58	49.7192	3.5644	8.56512	7.19199	0.199681	1
Pf3D7_09_v3	63928	64928	PF3D7_0901200	Plasmodiumexportedprotein,unknownfunction,fragment	215.634	586.492	452.653	63.0573	3.41965	9.30094	7.17844	0.634089
Pf3D7_01_v3	54506	55506	PF3D7_0100600	rifin(RIF)	39.9511	106.813	69.9843	9.75472	4.09557	10.9499	7.1744	0.160219
Pf3D7_01_v3	594602	595602	PF3D7_0115300	rifin(RIF)	140.341	346.512	265.412	37.1276	3.77996	9.333	7.14864	0.195696
Pf3D7_04_v3	1140722	1141722	PF3D7_0425300	Plasmodiumexportedprotein(PHISTa),unknownfunction,pseudogene	171.073	408.189	317.966	44.7423	3.82352	9.12311	7.10661	0.149447
Pf3D7_02_v3	59819	60819	PF3D7_0201100	Plasmodiumexportedprotein,unknownfunction,fragment	142.646	320.16	260.658	36.8788	3.86797	8.68141	7.06796	0.361926
Pf3D7_04_v3	159814	160814	PF3D7_0402600	stevor	158.78	353.241	301.593	42.7018	3.71834	8.27227	7.06277	0.15681
Pf3D7_02_v3	42358	43358	PF3D7_0200500	rifin(RIF)	117.548	328.85	272.014	38.5709	3.04758	8.52586	7.05231	0.112702
Pf3D7_10_v3	1631898	1632898	PF3D7_1041000	rifin(RIF)	155.707	406.227	321.135	45.6381	3.41178	8.90105	7.03655	0.602894
Pf3D7_06_v3	1335646	1336646	PF3D7_0632000	rifin(RIF)	182.341	455.849	335.925	47.9275	3.80452	9.51122	7.00902	0.0578209
Pf3D7_14_v3	24820	25820	PF3D7_1400700	stevor	158.524	398.097	329.85	47.1312	3.36346	8.44657	6.99855	0.199313
Pf3D7_07_v3	1385135	1386135	PF3D7_0732000	stevor	75.2925	184.751	159.511	22.7942	3.30314	8.10518	6.99788	0.308322
Pf3D7_07_v3	50332	51332	PF3D7_0700900	RESA-likeprotein,pseudogene	102.951	247.269	179.846	25.8799	3.97803	9.55448	6.94925	0.0728664
Pf3D7_05_v3	33878	34878	PF3D7_0500400	rifin(RIF)	112.427	262.407	217.612	31.3544	3.58568	8.36906	6.9404	0.204612
Pf3D7_08_v3	1403211	1404211	PF3D7_0832500	rifin(RIF)	155.451	395.574	300.272	43.4981	3.57374	9.09405	6.90311	0.133543
Pf3D7_14_v3	3151470	3152470	PF3D7_1476600	Plasmodiumexportedprotein,unknownfunction	121.39	300.255	295.254	42.9008	2.82955	6.99882	6.88225	68.8295	1
Pf3D7_07_v3	37427	38427	PF3D7_0700400	stevor	155.195	408.47	301.065	43.8962	3.5355	9.30536	6.85857	0.0763466
Pf3D7_12_v3	2221335	2222335	PF3D7_1254600	stevor	149.561	386.042	291.293	42.5027	3.51886	9.08276	6.85352	0.226219
Pf3D7_13_v3	2877408	2878408	PF3D7_1373300	rifin(RIF)	134.451	342.027	288.916	42.3036	3.17824	8.08506	6.82958	0.062229
Pf3D7_14_v3	3275730	3276730	PF3D7_1479700	rifin(RIF)	113.963	287.639	223.95	32.7977	3.47473	8.7701	6.82822	0.178629
Pf3D7_09_v3	73909	74909	PF3D7_0901500	rifin(RIF)	142.39	343.148	260.394	38.2723	3.72045	8.96596	6.80372	0.301631
Pf3D7_09_v3	1465404	1466404	PF3D7_0937000	Plasmodiumexportedprotein(PHISTb),unknownfunction	147.768	428.655	314.797	46.2851	3.19256	9.26119	6.80126	2.99765
Pf3D7_10_v3	1431998	1432998	PF3D7_1036300	merozoitesurfaceprotein(DBLMSP2)	146.744	403.143	329.586	48.5745	3.02101	8.29948	6.78517	117.058
Pf3D7_06_v3	26057	27057	PF3D7_0600500	rifin(RIF)	35.0853	100.926	69.192	10.2026	3.43886	9.89218	6.7818	0.12001
Pf3D7_12_v3	2188260	2189260	PF3D7_1253600	rifin,pseudogene(RIF)	159.292	425.851	318.759	47.2805	3.36908	9.00691	6.74187	0.0899512
Pf3D7_12_v3	2214171	2215171	PF3D7_1254400	rifin(RIF)	130.609	340.625	256.697	38.1728	3.42152	8.92324	6.7246	1.12284
Pf3D7_08_v3	1413783	1414783	PF3D7_0832900	stevor	152.89	373.987	299.744	44.6428	3.42474	8.37732	6.71427	0.683718
Pf3D7_14_v3	3282229	3283229	PF3D7_1479900	stevor	111.658	287.639	214.707	32.0014	3.48916	8.98833	6.7093	0.0750033
Pf3D7_04_v3	1130393	1131393	PF3D7_0425000	Plasmodiumexportedprotein,unknownfunction,pseudogene	145.719	392.209	325.361	48.5745	2.99991	8.07438	6.69819	0.062229
Pf3D7_14_v3	35273	36273	PF3D7_1401000	glycophorinbindingprotein(GBPH)	143.67	406.788	306.61	45.887	3.13095	8.86499	6.68185	1.70313	1
Pf3D7_02_v3	54755	55755	PF3D7_0200900	stevor,pseudogene	141.109	372.865	267.789	40.1138	3.51772	9.29518	6.67573	0.130486
Pf3D7_06_v3	1346841	1347841	PF3D7_0632300	rifin(RIF)	32.0121	95.8796	66.0229	9.90402	3.23223	9.68088	6.66627	0.106192
Pf3D7_10_v3	57468	58468	PF3D7_1000800	stevor,pseudogene	144.183	372.585	295.254	44.2944	3.25511	8.41156	6.66572	0.452885
Pf3D7_12_v3	2198426	2199426	PF3D7_1253900	Plasmodiumexportedprotein(PHISTa),unknownfunction,pseudogene	46.0974	149.987	95.8653	14.3832	3.20495	10.4279	6.66509	0.24678
Pf3D7_09_v3	39054	40054	PF3D7_0900400	rifin(RIF)	25.0975	44.2953	52.0261	7.81373	3.21197	5.66891	6.65829	1.48799
Pf3D7_02_v3	859966	860966	PF3D7_0221400	stevor	161.341	392.77	332.227	49.968	3.22889	7.86043	6.6488	0.260595
Pf3D7_04_v3	84897	85897	PF3D7_0401400	rifin(RIF)	140.597	342.868	282.314	42.7515	3.2887	8.02002	6.6036	0.178694
Pf3D7_02_v3	66029	67029	PF3D7_0201300	stevor	168	390.527	311.364	47.2805	3.55326	8.25979	6.58546	0.07552
Pf3D7_06_v3	30984	31984	PF3D7_0600600	erythrocytemembraneprotein1(PfEMP1),exon2(VAR)	91.9388	227.644	169.811	25.8301	3.55937	8.81313	6.57415	0.384214
Pf3D7_07_v3	43640	44640	PF3D7_0700600	Plasmodiumexportedprotein,unknownfunction,pseudogene	36.878	107.374	70.5125	10.7501	3.43048	9.98819	6.55924	0.0809371
Pf3D7_01_v3	82606	83606	PF3D7_0101600	rifin(RIF)	36.6219	79.8997	73.4175	11.198	3.2704	7.13518	6.5563	0.451479
Pf3D7_05_v3	1324527	1325527	PF3D7_0532800	stevor,pseudogene	154.939	369.781	320.343	48.9229	3.167	7.55844	6.54792	12.6019
Pf3D7_13_v3	73913	74913	PF3D7_1301200	glycophorinbindingprotein(GBPH2)	147.512	414.077	293.67	44.8916	3.28596	9.22393	6.54176	2.34581	1
Pf3D7_08_v3	453303	454303	PF3D7_0808900	rifin(RIF)	179.78	415.759	332.491	50.8639	3.53453	8.17395	6.53688	0.342234	1
Pf3D7_14_v3	3104571	3105571	PF3D7_1475400	cysteinerepeatmodularprotein4(CRMP4)	141.878	376.79	296.839	45.4888	3.11897	8.28314	6.52554	0.0327732	1
Pf3D7_14_v3	3272078	3273078	PF3D7_1479600	rifin(RIF)	135.475	376.79	288.916	44.7921	3.02453	8.41197	6.45016	0.11918
Pf3D7_07_v3	45059	46059	PF3D7_0700700	stevor,pseudogene	117.036	289.601	241.908	37.5258	3.11881	7.71738	6.44644	0.0732141
Pf3D7_06_v3	738765	739765	PF3D7_0617600	stevor	151.097	377.631	318.759	49.5201	3.05123	7.62581	6.43696	2.65759	1
Pf3D7_14_v3	18308	19308	PF3D7_1400500	rifin(RIF)	112.683	322.402	249.567	38.8198	2.90272	8.30509	6.42886	0.22819
Pf3D7_13_v3	2863366	2864366	PF3D7_1372800	stevor	125.487	334.177	252.736	39.3175	3.19163	8.49945	6.42808	0.228475
Pf3D7_04_v3	163224	164224	PF3D7_0402700	rifin,pseudogene(RIF)	156.219	400.059	316.382	49.2713	3.17059	8.11951	6.42122	0.125947
Pf3D7_14_v3	3290453	3291453	PF3D7_1480100	erythrocytemembraneprotein1(PfEMP1),truncated,pseudogene	106.024	261.286	234.513	36.5304	2.90235	7.15256	6.41967	0.35903	1
Pf3D7_01_v3	551213	552213	PF3D7_0114200	exportedproteinfamily3(EPF3)	140.341	362.492	287.86	44.8418	3.12969	8.0838	6.41946	0.115361
Pf3D7_12_v3	27187	28187	PF3D7_1200200	rifin(RIF)	34.0609	63.9198	64.7025	10.1031	3.37133	6.32675	6.40422	5.44531
Pf3D7_09_v3	1461900	1462900	PF3D7_0936900	Plasmodiumexportedprotein(PHISTb),unknownfunction,pseudogene	128.305	362.212	273.599	42.8013	2.99769	8.46264	6.39231	66.5507
Pf3D7_11_v3	70789	71789	PF3D7_1101200	rifin(RIF)	83.2315	239.419	185.656	29.0651	2.86362	8.23734	6.38759	0.0635168
Pf3D7_03_v3	67428	68428	PF3D7_0300900	stevor-like	160.573	375.949	291.557	45.8372	3.50312	8.20183	6.36071	5.59689	1
Pf3D7_02_v3	908850	909850	PF3D7_0223300	erythrocytemembraneprotein1(PfEMP1),exon2	56.5974	138.212	118.313	18.7131	3.02448	7.38584	6.32247	0.0766528
Pf3D7_08_v3	1426384	1427384	PF3D7_0833200	rifin(RIF)	63.512	144.941	116.464	18.4643	3.43972	7.8498	6.30752	0.0613336
Pf3D7_14_v3	3279000	3280000	PF3D7_1479800	rifin(RIF)	125.231	327.449	214.707	34.1415	3.668	9.59094	6.28874	0.112879
Pf3D7_13_v3	2855068	2856068	PF3D7_1372500	stevor,pseudogene	44.3048	112.14	92.6962	14.8311	2.98729	7.56114	6.25012	24.766	1
Pf3D7_11_v3	61269	62269	PF3D7_1100900	RESA-likeprotein,pseudogene	74.7803	183.068	128.877	20.6541	3.6206	8.86352	6.23978	0.155964
Pf3D7_06_v3	1371001	1372001	PF3D7_0632700	rifin(RIF)	53.0121	118.308	99.5626	16.0256	3.30796	7.38244	6.21272	3.0312	1
Pf3D7_06_v3	1332513	1333513	PF3D7_0631900	stevor	134.451	356.605	275.976	44.4934	3.02182	8.01478	6.20263	0.373712	1
Pf3D7_07_v3	1409935	1410935	PF3D7_0732800	erythrocytemembraneprotein1(PfEMP1),exon2	89.89	252.034	175.885	28.3683	3.16868	8.88435	6.20005	0.170126
Pf3D7_01_v3	561034	562034	PF3D7_0114600	stevor,pseudogene	151.865	368.099	278.089	44.9911	3.37545	8.1816	6.18098	0.432377
Pf3D7_06_v3	734868	735868	PF3D7_0617500	rifin,pseudogene(RIF)	164.67	407.629	306.082	49.5201	3.32532	8.23159	6.18096	0.236744
Pf3D7_10_v3	1435816	1436816	PF3D7_1036400	liverstageantigen1(LSA1)	134.707	364.735	309.251	50.4657	2.66928	7.22738	6.12794	8.33204
Pf3D7_04_v3	1143492	1144492	PF3D7_0425400	Plasmodiumexportedprotein(PHISTa),unknownfunction	139.829	384.36	293.934	47.9773	2.91448	8.01129	6.12652	10.0966
Pf3D7_09_v3	34295	35295	PF3D7_0900300	rifin(RIF)	79.6461	170.733	146.307	23.8891	3.33399	7.1469	6.12442	0.0617781
Pf3D7_14_v3	3182748	3183748	PF3D7_1477400	Plasmodiumexportedprotein(PHIST),unknownfunction	137.268	396.695	299.216	48.9229	2.8058	8.10857	6.11607	66.8383	1
Pf3D7_08_v3	1396514	1397514	PF3D7_0832300	Plasmodiumexportedprotein(PHISTa-like),unknownfunction	133.426	347.353	276.24	45.1902	2.95254	7.68647	6.11283	1.4032
Pf3D7_10_v3	1615304	1616304	PF3D7_1040500	rifin(RIF)	144.695	398.938	292.878	48.2261	3.00035	8.27224	6.07302	0.0606069
Pf3D7_09_v3	1477026	1478026	PF3D7_0937400	rifin(RIF)	114.219	264.65	222.365	36.7295	3.10973	7.20538	6.05413	0.190236
Pf3D7_02_v3	863342	864342	PF3D7_0221500	Pfmc-2TMMaurer'sclefttwotransmembraneprotein,pseudogene	137.78	369.501	289.973	48.027	2.8688	7.69361	6.03771	1.40786	1
Pf3D7_07_v3	607285	608285	PF3D7_0713200	RESA-likeprotein	160.317	404.825	353.619	58.5781	2.73681	6.91086	6.03671	0.501024
Pf3D7_03_v3	75994	76994	PF3D7_0301100	Plasmodiumexportedprotein(hyp13),unknownfunction	146.487	351.278	266.468	44.4437	3.29601	7.90389	5.99563	0.993664
Pf3D7_11_v3	54871	55871	PF3D7_1100600	Plasmodiumexportedprotein(PHISTa),unknownfunction,pseudogene	37.6462	83.8246	69.4561	11.5962	3.24643	7.22863	5.98956	0.161874
Pf3D7_10_v3	1589646	1590646	PF3D7_1039600	exportedproteinfamily1,pseudogene(EPF1)	36.878	108.495	79.4916	13.2883	2.77522	8.1647	5.98207	0.274531
Pf3D7_02_v3	68588	69588	PF3D7_0201400	Plasmodiumexportedprotein(hyp10),unknownfunction	125.231	285.396	246.926	41.3082	3.03163	6.90894	5.97765	0.898721
Pf3D7_03_v3	118958	119958	PF3D7_0302200	cytoadherencelinkedasexualprotein3.2(CLAG3.2)	160.573	368.94	291.821	49.2215	3.26225	7.49551	5.92873	62.8206	1
Pf3D7_03_v3	1021498	1022498	PF3D7_0324600	stevor	39.9511	90.553	70.5125	11.9445	3.34473	7.58115	5.90334	0.151261
Pf3D7_11_v3	96464	97464	PF3D7_1102000	unspecifiedproduct	51.7316	142.418	100.091	16.9712	3.0482	8.39175	5.8977	0.0290088
Pf3D7_01_v3	552140	553140	PF3D7_0114300	exportedproteinfamily4,pseudogene(EPF4)	119.853	309.226	237.154	40.5119	2.95846	7.63297	5.85393	0.607859
Pf3D7_11_v3	56292	57292	PF3D7_1100700	stevor,pseudogene	131.378	313.992	235.042	40.2133	3.26703	7.80816	5.84488	0.146428
Pf3D7_14_v3	3224132	3225132	PF3D7_1478400	Plasmodiumexportedprotein,unknownfunction,pseudogene	136.756	346.793	271.222	46.534	2.93884	7.45246	5.82847	0.171269
Pf3D7_02_v3	845875	846875	PF3D7_0220900	Plasmodiumexportedprotein,unknownfunction,pseudogene	126.512	331.934	267.525	45.9367	2.75405	7.2259	5.82377	1.46592
Pf3D7_06_v3	1350224	1351224	PF3D7_0632400	rifin(RIF)	58.134	132.325	98.2421	16.8717	3.44565	7.84302	5.82289	0.887632
Pf3D7_10_v3	59524	60524	PF3D7_1000900	erythrocytemembraneprotein1(PfEMP1),truncated	119.085	270.257	264.092	45.4391	2.62076	5.94768	5.812	0.0572173
Pf3D7_10_v3	1608563	1609563	PF3D7_1040300	rifin(RIF)	141.622	346.793	269.902	46.6335	3.03692	7.43656	5.78773	2.87943	1
Pf3D7_05_v3	1325745	1326745	PF3D7_0532900	rifin(RIF)	135.219	321.561	269.109	46.8326	2.88728	6.86618	5.74619	1.2258
Pf3D7_14_v3	3239973	3240973	PF3D7_1478700	Plasmodiumexportedprotein,unknownfunction,pseudogene	133.683	329.972	256.697	44.7423	2.98784	7.37494	5.73723	3.1636
Pf3D7_14_v3	3220501	3221501	PF3D7_1478300	Plasmodiumexportedprotein,unknownfunction,pseudogene	111.402	292.685	263.828	45.9865	2.42249	6.36459	5.73708	0.570286
Pf3D7_08_v3	53482	54482	PF3D7_0800400	rifin(RIF)	23.5609	71.4892	52.8183	9.25703	2.54519	7.72269	5.70575	0.531255
Pf3D7_01_v3	603662	604662	PF3D7_0115600	rifin(RIF)	53.2682	115.504	131.782	23.1426	2.30174	4.99097	5.69435	8.31382	1
Pf3D7_11_v3	52251	53251	PF3D7_1100500	rifin(RIF)	150.329	364.174	246.926	43.3985	3.46392	8.3914	5.68974	0.272086	1
Pf3D7_09_v3	1468917	1469917	PF3D7_0937100	Plasmodiumexportedprotein,unknownfunction	162.109	368.66	290.501	51.1127	3.1716	7.21269	5.68354	2.42236
Pf3D7_13_v3	2881091	2882091	PF3D7_1373400	rifin(RIF)	26.6341	67.8447	51.2338	9.05795	2.94041	7.49007	5.65622	1.34591
Pf3D7_11_v3	1993518	1994518	PF3D7_1149500	ring-infectederythrocytesurfaceantigen2,pseudogene(RESA2)	117.292	295.769	213.914	38.123	3.07667	7.75828	5.61115	74.6348	1
Pf3D7_05_v3	1329055	1330055	PF3D7_0533000	rifin,pseudogene(RIF)	132.658	289.882	254.848	45.6381	2.90674	6.35175	5.58411	7.07171	1
Pf3D7_10_v3	1605430	1606430	PF3D7_1040200	stevor	132.658	332.495	233.985	41.9552	3.1619	7.925	5.57702	1.19471	1
Pf3D7_13_v3	2856086	2857086	PF3D7_1372600	rifin(RIF)	35.0853	76.8159	66.8152	12.0441	2.91307	6.37789	5.54755	15.026	1
Pf3D7_01_v3	74063	75063	PF3D7_0101300	Pfmc-2TMMaurer'sclefttwotransmembraneprotein(MC-2TM)	28.4268	63.0787	52.5542	9.50587	2.99045	6.63576	5.5286	0.28538	1
Pf3D7_13_v3	31381	32381	PF3D7_1300200	rifin(RIF)	27.9146	69.2464	59.9488	10.8496	2.57287	6.38239	5.52544	13.8711	1
Pf3D7_11_v3	59050	60050	PF3D7_1100800	Pfmc-2TMMaurer'sclefttwotransmembraneprotein(MC-2TM)	54.5486	156.716	121.746	22.0974	2.46855	7.09206	5.50952	0.5891	1
Pf3D7_01_v3	49863	50863	PF3D7_0100400	rifin(RIF)	56.8535	95.5993	99.8267	18.1657	3.12972	5.26263	5.49534	2.63996	1
Pf3D7_02_v3	847592	848592	PF3D7_0221000	Plasmodiumexportedprotein,unknownfunction	123.695	272.22	231.08	42.1543	2.93434	6.4577	5.48177	0.741726
Pf3D7_09_v3	30657	31657	PF3D7_0900200	rifin(RIF)	31.756	64.7608	73.1534	13.4376	2.36322	4.81937	5.44393	2.00981
Pf3D7_14_v3	3173144	3174144	PF3D7_1477100	Plasmodiumexportedprotein(hyp6),unknownfunction	147.256	372.865	252.472	46.3847	3.17467	8.03853	5.443	19.8672	1
Pf3D7_07_v3	605153	606153	PF3D7_0713100	Pfmc-2TMMaurer'sclefttwotransmembraneprotein(MC-2TM)	149.304	349.036	282.05	52.1579	2.86254	6.69191	5.40762	0.113873	1
Pf3D7_07_v3	1406353	1407353	PF3D7_0732600	Plasmodiumexportedprotein,unknownfunction,fragment	32.0121	70.0875	55.1952	10.2524	3.1224	6.8362	5.38364	0.361926
Pf3D7_13_v3	2875491	2876491	PF3D7_1373200	Plasmodiumexportedprotein,unknownfunction,fragment	33.8048	105.692	73.6816	13.7362	2.461	7.69441	5.36405	0.361926
Pf3D7_08_v3	1432196	1433196	PF3D7_0833400	rifin(RIF)	42.256	119.709	98.7703	18.6634	2.26411	6.4141	5.29219	1.74015
Pf3D7_14_v3	3168063	3169063	PF3D7_1477000	Plasmodiumexportedprotein(hyp17),unknownfunction,pseudogene	102.439	302.778	207.84	39.4668	2.59557	7.67171	5.2662	14.8779
Pf3D7_01_v3	554939	555939	PF3D7_0114400	erythrocytemembraneprotein1(PfEMP1),exon2,pseudogene(VAR)	115.244	282.312	214.971	41.3082	2.78986	6.83428	5.20408	0.166559
Pf3D7_01_v3	502368	503368	PF3D7_0113200	Plasmodiumexportedprotein,unknownfunction	152.634	333.336	272.279	52.3569	2.91526	6.36661	5.20044	67.3435
Pf3D7_11_v3	67465	68465	PF3D7_1101100	rifin(RIF)	30.4755	84.3853	64.4384	12.5418	2.42991	6.72832	5.13789	0.630619
Pf3D7_13_v3	50162	51162	PF3D7_1300500	rifin(RIF)	90.9144	222.878	200.974	39.3672	2.30939	5.66152	5.10511	0.149988	1
Pf3D7_01_v3	94550	95550	PF3D7_0102100	stevor,pseudogene	136.756	298.573	241.644	47.7782	2.86231	6.24915	5.05762	0.809753
Pf3D7_12_v3	2237710	2238710	PF3D7_1255100	rifin(RIF)	22.0243	46.5381	45.4238	9.00818	2.44492	5.1662	5.04251	0.162324
Pf3D7_14_v3	3202431	3203431	PF3D7_1477700	Plasmodiumexportedprotein(PHISTa),unknownfunction(Pfg14-748)	90.6583	202.973	190.938	37.8742	2.39367	5.35914	5.04137	82.5624	1
Pf3D7_10_v3	38895	39895	PF3D7_1000200	rifin(RIF)	37.3901	71.7696	64.9666	12.9399	2.88952	5.54638	5.02064	3.29821	1
Pf3D7_12_v3	2232191	2233191	PF3D7_1254900	Plasmodiumexportedprotein,unknownfunction,fragment	18.9512	60.5556	38.2933	7.66442	2.47262	7.90087	4.99624	0.361926
Pf3D7_08_v3	1406499	1407499	PF3D7_0832600	stevor	120.878	298.292	241.116	48.3754	2.49875	6.16619	4.98427	1.31836
Pf3D7_02_v3	858175	859175	PF3D7_0221300	Plasmodiumexportedprotein,unknownfunction,pseudogene	110.89	268.295	226.062	45.5386	2.43508	5.8916	4.96418	0.0870784
Pf3D7_07_v3	1381910	1382910	PF3D7_0731900	rifin,pseudogene(RIF)	120.366	233.812	221.045	44.6428	2.6962	5.2374	4.95141	0.353229
Pf3D7_06_v3	49222	50222	PF3D7_0601300	exportedproteinfamily1(EPF1)	12.8048	44.856	31.4269	6.37043	2.01004	7.04128	4.93325	0.0904815
Pf3D7_12_v3	2135553	2136553	PF3D7_1252400	reticulocytebindingproteinhomologue3,pseudogene(RH3)	102.695	248.39	191.731	38.8696	2.64204	6.39034	4.93267	28.3044
Pf3D7_12_v3	763948	764948	PF3D7_1219200	rifin,pseudogene(RIF)	124.975	316.235	235.834	47.8777	2.6103	6.60506	4.92576	16.3089
Pf3D7_09_v3	77361	78361	PF3D7_0901600	stevor	99.3656	235.494	209.689	42.7018	2.32697	5.51485	4.91054	0.0757437
Pf3D7_05_v3	30463	31463	PF3D7_0500300	rifin,pseudogene(RIF)	83.2315	168.21	142.61	29.1646	2.85385	5.76761	4.88983	0.0646406
Pf3D7_07_v3	1413934	1414934	PF3D7_0732900	rifin(RIF)	39.1828	65.6019	55.7233	11.5464	3.39351	5.68159	4.82603	1.72204	1
Pf3D7_02_v3	33759	34759	PF3D7_0200200	rifin(RIF)	75.0364	141.577	133.366	27.9702	2.68273	5.06171	4.76815	0.106279
Pf3D7_04_v3	88653	89653	PF3D7_0401500	stevor,pseudogene	109.609	212.505	240.852	50.8639	2.15495	4.17791	4.73522	0.29636
Pf3D7_04_v3	1136086	1137086	PF3D7_0425200	Plasmodiumexportedprotein(hyp15),unknownfunction	116.268	285.676	204.671	43.6474	2.6638	6.54509	4.68919	8.74591
Pf3D7_07_v3	608797	609797	PF3D7_0713300	erythrocytemembraneprotein1(PfEMP1),pseudogene(VAR)	135.475	259.884	244.549	52.7053	2.57042	4.93089	4.63993	1.33895	1
Pf3D7_14_v3	8038	9038	PF3D7_1400200	rifin(RIF)	44.817	101.767	87.1503	19.1113	2.34505	5.32496	4.56015	1.17918
Pf3D7_09_v3	43545	44545	PF3D7_0900500	rifin(RIF)	100.39	197.086	191.731	42.4032	2.36751	4.6479	4.52162	0.0675426
Pf3D7_04_v3	42874	43874	PF3D7_0400300	rifin(RIF)	38.1584	68.6857	63.6461	14.0846	2.70923	4.87665	4.51884	11.3191
Pf3D7_01_v3	577204	578204	PF3D7_0115000	surface-associatedinterspersedprotein1.3(SURFIN1.3)(SURF1.3)	52.2438	102.047	104.052	23.1923	2.25264	4.40004	4.48649	0.439365
Pf3D7_13_v3	68911	69911	PF3D7_1301100	Plasmodiumexportedprotein(PHISTa),unknownfunction,pseudogene	15.3658	39.5293	34.596	7.76396	1.97912	5.09138	4.45597	0.0827706
Pf3D7_12_v3	783518	784518	PF3D7_1219500	erythrocytemembraneprotein1(PfEMP1),exon2,pseudogene(VAR)	109.609	273.621	217.612	48.8731	2.24273	5.5986	4.45259	1.03479
Pf3D7_04_v3	1134675	1135675	PF3D7_0425100	Plasmodiumexportedprotein(hyp6),unknownfunction	100.902	246.708	188.561	43.3488	2.32768	5.69123	4.34986	33.6544	1
Pf3D7_12_v3	2195657	2196657	PF3D7_1253800	Plasmodiumexportedprotein(PHISTa),unknownfunction	66.3291	191.479	136.535	31.454	2.10877	6.08759	4.34078	0.235272
Pf3D7_14_v3	3175041	3176041	PF3D7_1477200	Plasmodiumexportedprotein(hyp15),unknownfunction	116.012	293.807	176.941	40.9101	2.83578	7.18177	4.32512	29.0346	1
Pf3D7_06_v3	15910	16910	PF3D7_0600300	rifin(RIF)	13.0609	37.0062	25.881	6.17135	2.11638	5.99645	4.19373	6.13
Pf3D7_07_v3	47800	48800	PF3D7_0700800	Pfmc-2TMMaurer'sclefttwotransmembraneprotein(MC-2TM)	52.4999	114.663	102.996	24.7849	2.11822	4.62632	4.15559	1.51636
Pf3D7_10_v3	1573560	1574560	PF3D7_1039100	DnaJprotein,putative,pseudogene	11.2683	27.4743	21.6555	5.27551	2.13596	5.20789	4.10491	2.94025
Pf3D7_10_v3	1591867	1592867	PF3D7_1039700	Pfmc-2TMMaurer'sclefttwotransmembraneprotein(MC-2TM)	18.439	42.6132	29.5783	7.2165	2.55512	5.90497	4.0987	0.194495	1
Pf3D7_14_v3	3228172	3229172	PF3D7_1478500	Plasmodiumexportedprotein(PHISTa),unknownfunction,pseudogene	91.1705	206.057	182.223	44.7921	2.03541	4.6003	4.0682	0.0836732
Pf3D7_02_v3	912744	913744	PF3D7_0223400	rifin(RIF)	22.2804	41.4918	34.596	8.56026	2.60277	4.84703	4.04147	1.99479	1
Pf3D7_13_v3	54759	55759	PF3D7_1300600	rifin(RIF)	77.8535	135.129	144.194	35.9332	2.16662	3.76056	4.01283	0.275096
Pf3D7_07_v3	70549	71549	PF3D7_0701600	Pfmc-2TMMaurer'sclefttwotransmembraneprotein(MC-2TM)	34.0609	92.5154	49.9133	12.492	2.72662	7.40597	3.99562	0.753506
Pf3D7_07_v3	56281	57281	PF3D7_0701100	rifin(RIF)	18.9512	52.4254	35.9165	9.00818	2.10378	5.81975	3.9871	0.496664
Pf3D7_05_v3	1322749	1323749	PF3D7_0532700	erythrocytemembraneprotein1(PfEMP1),pseudogene(VAR)	87.8412	177.181	173.772	45.4888	1.93105	3.89505	3.82011	0.828378
Pf3D7_14_v3	3220202	3221202	PF3D7_1478200	Plasmodiumexportedprotein,unknownfunction,pseudogene	78.8778	167.088	166.114	44.2446	1.78277	3.77646	3.75445	0.0979928
Pf3D7_05_v3	1332970	1333970	PF3D7_0533100	erythrocytemembraneprotein1(PfEMP1),truncated,pseudogene(VAR1CSA)	89.3778	185.311	158.719	42.7018	2.09307	4.33965	3.71692	13.9112	1
Pf3D7_01_v3	558208	559208	PF3D7_0114500	Plasmodiumexportedprotein(hyp10),unknownfunction	90.1461	204.936	137.856	38.5709	2.33715	5.31323	3.57409	34.2024	1
Pf3D7_10_v3	54998	55998	PF3D7_1000700	Plasmodiumexportedprotein(PHISTa),unknownfunction,pseudogene	89.6339	209.141	167.434	49.0722	1.82657	4.2619	3.41199	0.100923
Pf3D7_11_v3	1842378	1843378	PF3D7_1146700	kinesin-likeprotein,putative	78.6217	146.062	147.891	43.5976	1.80335	3.35023	3.39218	0.207928
Pf3D7_03_v3	1027071	1028071	PF3D7_0324800	rifin(RIF)	40.9755	109.056	80.0198	25.0338	1.63681	4.35635	3.19647	1.64981	1
Pf3D7_04_v3	100184	101184	PF3D7_0401700	Plasmodiumexportedprotein,unknownfunction,pseudogene	87.5851	185.592	154.23	49.2215	1.77941	3.77055	3.13339	165.469	1
Pf3D7_14_v3	3213081	3214081	PF3D7_1478000	Plasmodiumexportedprotein(PHISTa),unknownfunction(GEXP17)	74.5242	210.823	138.648	44.7423	1.66563	4.71194	3.09881	345.956	1
Pf3D7_06_v3	43950	44950	PF3D7_0601100	exportedproteinfamily3(EPF3)	9.98778	21.3066	17.9582	6.02204	1.65854	3.5381	2.98208	2.73976
Pf3D7_04_v3	110795	111795	PF3D7_0401900	acyl-CoAsynthetase(ACS6)	79.6461	202.973	139.44	47.2307	1.68632	4.29748	2.95232	86.2589	1
Pf3D7_13_v3	78970	79970	PF3D7_1301300	Plasmodiumexportedprotein(PHISTa-like),unknownfunction,pseudogene	97.0607	162.883	145.779	50.8141	1.91011	3.20547	2.86887	44.6472
Pf3D7_12_v3	2167681	2168681	PF3D7_1253000	gametocyteerythrocytecytosolicprotein(GECO)	87.8412	135.97	146.571	52.1579	1.68414	2.60689	2.81014	166.16	1
Pf3D7_05_v3	39988	40988	PF3D7_0500600	stevor,pseudogene	76.0608	157.557	124.387	47.0317	1.61722	3.35002	2.64475	9.99934	1
Pf3D7_04_v3	60911	61911	PF3D7_0400600	erythrocytemembraneprotein1(PfEMP1),exon1,pseudogene	29.7072	53.8272	44.1033	17.1205	1.73518	3.14402	2.57605	0.996472
Pf3D7_01_v3	569772	570772	PF3D7_0114800	Plasmodiumexportedprotein(hyp7),unknownfunction	73.7559	131.764	121.218	47.7284	1.54533	2.7607	2.53975	0.245191
Pf3D7_01_v3	39707	40707	PF3D7_0100200	rifin(RIF)	17.9268	24.3904	28.786	11.6459	1.53932	2.09433	2.47177	10.7176	1
Pf3D7_01_v3	52780	53780	PF3D7_0100500	erythrocytemembraneprotein1(PfEMP1),exon1,pseudogene	28.4268	45.697	30.8987	12.6413	2.24872	3.6149	2.44427	0.69753
Pf3D7_08_v3	1383877	1384877	PF3D7_0832000	stevor	62.4876	107.094	111.975	46.3349	1.34861	2.3113	2.41664	5.12712	1
Pf3D7_01_v3	547880	548880	PF3D7_0114100	Pfmc-2TMMaurer'sclefttwotransmembraneprotein(MC-2TM)	20.4878	36.1651	25.3528	11.0487	1.85432	3.27324	2.29464	0.780451
Pf3D7_03_v3	134918	135918	PF3D7_0302500	cytoadherencelinkedasexualprotein3.1(CLAG3.1)	85.2803	86.0674	95.8653	45.1404	1.88922	1.90666	2.12371	238.085	1
Pf3D7_02_v3	866038	867038	PF3D7_0221600	Plasmodiumexportedprotein,unknownfunction,pseudogene	70.6827	109.897	95.6012	47.6289	1.48403	2.30736	2.00721	0.419989
Pf3D7_02_v3	110080	111080	PF3D7_0202100	liverstageassociatedprotein2(LSAP2)	47.1218	85.5067	64.7025	33.2457	1.41738	2.57196	1.94619	749.309
Pf3D7_02_v3	872631	873631	PF3D7_0221800	hypotheticalprotein	80.1583	98.6831	91.9039	47.9275	1.67249	2.05901	1.91756	2.81784
Pf3D7_01_v3	572353	573353	PF3D7_0114900	Plasmodiumexportedprotein,unknownfunction,pseudogene	58.6462	68.125	68.9279	37.3765	1.56907	1.82267	1.84415	0.182682
Pf3D7_08_v3	71285	72285	PF3D7_0800700	surface-associatedinterspersedprotein8.3(SURFIN8.3)(SURF8.3)	29.9633	38.4079	41.9906	23.2421	1.28918	1.65251	1.80666	7.81317
Pf3D7_08_v3	82628	83628	PF3D7_0800900	Plasmodiumexportedprotein(hyp7),unknownfunction,pseudogene	67.3535	109.897	96.9216	53.7007	1.25424	2.04647	1.80485	20.5369	1
Pf3D7_03_v3	47079	48079	PF3D7_0300200	rifin(RIF)	17.9268	19.3441	15.8455	9.3068	1.9262	2.07849	1.70257	0.703612
Pf3D7_06_v3	878290	879290	PF3D7_0621400	Pf77protein(ALV7)	48.4023	51.5844	69.9843	43.8465	1.1039	1.17648	1.59612	5.39398
Pf3D7_08_v3	61635	62635	PF3D7_0800600	Plasmodiumexportedprotein(PHISTa),unknownfunction	13.5731	18.2227	17.166	10.8496	1.25102	1.67957	1.58218	0.404494
Pf3D7_04_v3	1169480	1170480	PF3D7_0425900	rifin(RIF)	22.2804	29.4367	25.3528	16.7224	1.33237	1.76032	1.5161	5.06148	1
Pf3D7_05_v3	40903	41903	PF3D7_0500700	rifin,pseudogene(RIF)	45.0731	71.4892	75.5302	49.9183	0.902937	1.43212	1.51308	1.685	1
Pf3D7_14_v3	3120354	3121354	PF3D7_1475800	conservedPlasmodiumprotein,unknownfunction	64.7925	62.7984	65.4947	43.6971	1.48276	1.43713	1.49883	6.498
Pf3D7_14_v3	893	1893	PF3D7_1400100	erythrocytemembraneprotein1(PfEMP1),truncated,pseudogene	31.2438	32.8009	28.2578	19.7085	1.5853	1.6643	1.43379	7.96352
Pf3D7_09_v3	1201312	1202312	PF3D7_0930300	merozoitesurfaceprotein1(MSP1)	72.4754	23.8297	74.4739	52.2574	1.38689	0.456006	1.42514	6568.88
Pf3D7_14_v3	3146990	3147990	PF3D7_1476500	probableprotein,unknownfunction	58.6462	46.5381	62.8538	45.7377	1.28223	1.0175	1.37422	80.5558	1
Pf3D7_10_v3	52099	53099	PF3D7_1000600	rifin(RIF)	57.1096	46.5381	58.3643	44.8418	1.27358	1.03783	1.30156	30.1389
Pf3D7_14_v3	1000006	1001006	PF3D7_1425600	zincfingerprotein,putative	48.6584	65.6019	60.477	47.0814	1.0335	1.39337	1.28452	2.21661
Pf3D7_07_v3	82443	83443	PF3D7_0701900	Plasmodiumexportedprotein,unknownfunction	56.8535	66.4429	58.8924	47.2307	1.20374	1.40677	1.24691	420.599	1
Pf3D7_14_v3	3123837	3124837	PF3D7_1475900	conservedPlasmodiumprotein,unknownfunction	54.5486	50.1826	48.857	41.0096	1.33014	1.22368	1.19136	0.382862
Pf3D7_14_v3	941692	942692	PF3D7_1423400	conservedPlasmodiummembraneprotein,unknownfunction	41.4877	49.3416	52.5542	44.8418	0.925201	1.10035	1.17199	2.30035
Pf3D7_12_v3	44606	45606	PF3D7_1200500	rifin(RIF)	25.6097	17.662	23.7683	21.55	1.18839	0.819582	1.10294	149.746
Pf3D7_14_v3	2550192	2551192	PF3D7_1462600	conservedPlasmodiummembraneprotein,unknownfunction	52.2438	85.787	45.952	43.6474	1.19695	1.96545	1.0528	0.154514
Pf3D7_12_v3	2183668	2184668	PF3D7_1253500	Plasmodiumexportedprotein,unknownfunction	6.91462	10.6533	7.65866	7.41557	0.932446	1.43661	1.03278	3.5007
Pf3D7_12_v3	205476	206476	PF3D7_1204300	eukaryotictranslationinitiationfactor5A(EIF5A)	54.0364	17.3817	48.857	48.2261	1.12048	0.360421	1.01308	5322.18
Pf3D7_01_v3	586891	587891	PF3D7_0115100	Plasmodiumexportedprotein(PHISTa),unknownfunction	12.2927	14.8585	10.2996	10.2524	1.19901	1.44927	1.0046	0.377264
Pf3D7_02_v3	870624	871624	PF3D7_0221700	Plasmodiumexportedprotein,unknownfunction	46.8657	59.4342	48.0647	48.1266	0.9738	1.23496	0.998714	27.5835
Pf3D7_14_v3	3253592	3254592	PF3D7_1479000	acyl-CoAsynthetase(ACS1a)	53.0121	52.4254	43.0469	43.1497	1.22856	1.21497	0.997618	49.8698	1
Pf3D7_07_v3	945863	946863	PF3D7_0722200	rhoptry-associatedleucinezipper-likeprotein1(RALP1)	45.8413	16.5406	49.6492	49.8187	0.920163	0.332016	0.996598	1386.02
Pf3D7_07_v3	84297	85297	PF3D7_0702000	Plasmodiumexportedprotein(hyp12),unknownfunction	45.0731	35.3241	46.4801	47.2307	0.954318	0.747905	0.984108	423.424	1
Pf3D7_05_v3	28804	29804	PF3D7_0500200	erythrocytemembraneprotein1(PfEMP1),pseudogene	8.96339	9.53189	9.5073	9.95379	0.9005	0.957614	0.955144	1.08068
Pf3D7_12_v3	827212	828212	PF3D7_1220800	unspecifiedproduct	43.2804	41.4918	47.8006	51.3616	0.842661	0.807837	0.930668	0.287294
Pf3D7_14_v3	2549285	2550285	PF3D7_1462500	conservedPlasmodiumprotein,unknownfunction	48.1462	97.001	45.6879	49.4703	0.973234	1.96079	0.923542	0.388387
Pf3D7_04_v3	1123486	1124486	PF3D7_0424800	Plasmodiumexportedprotein(PHISTb),unknownfunction	44.0487	33.9223	42.5188	46.8824	0.939557	0.723562	0.906925	87.7445	1
Pf3D7_08_v3	79323	80323	PF3D7_0800800	Plasmodiumexportedprotein(hyp7),unknownfunction	37.1341	36.4455	37.7651	42.0548	0.882993	0.866619	0.897997	14.194	1
Pf3D7_05_v3	1318729	1319729	PF3D7_0532600	Plasmodiumexportedprotein,unknownfunction	40.2072	28.3153	34.8601	38.9691	1.03177	0.726609	0.894557	180.389	1
Pf3D7_02_v3	369938	370938	PF3D7_0209000	6-cysteineprotein(P230)	48.4023	40.6507	46.7442	52.4565	0.922713	0.774941	0.891104	1.19913
Pf3D7_14_v3	2929323	2930323	PF3D7_1471700	conservedPlasmodiumprotein,unknownfunction	56.8535	37.8472	47.2724	53.7505	1.05773	0.704127	0.879478	1.31692
Pf3D7_10_v3	1441401	1442401	PF3D7_1036500	probableprotein,unknownfunction	50.4511	34.7634	40.6701	46.7331	1.07956	0.743871	0.870263	801.524
Pf3D7_06_v3	444247	445247	PF3D7_0610400	histoneH3(H3)	45.3292	14.2978	42.2547	48.674	0.931282	0.293746	0.868116	15821.1
Pf3D7_14_v3	278676	279676	PF3D7_1407700	conservedPlasmodiumprotein,unknownfunction	52.4999	36.7258	42.5188	50.0676	1.04858	0.733524	0.849228	0.872521
Pf3D7_07_v3	92641	93641	PF3D7_0702200	lysophospholipase,putative	46.8657	36.1651	34.596	41.1092	1.14003	0.879733	0.841563	175.984
Pf3D7_02_v3	105296	106296	PF3D7_0202000	knob-associatedhistidine-richprotein(KAHRP)	34.317	50.1826	36.9728	44.0455	0.779126	1.13934	0.839423	27628.8
Pf3D7_12_v3	2053929	2054929	PF3D7_1250100	osmiophilicbodyprotein(G377)	50.9633	28.035	39.8778	48.4252	1.05241	0.578934	0.823493	0.285664
Pf3D7_14_v3	3257341	3258341	PF3D7_1479100	Plasmodiumexportedprotein,unknownfunction	6.65852	8.69084	5.81002	7.06719	0.942174	1.22974	0.822112	2.1276
Pf3D7_14_v3	3192785	3193785	PF3D7_1477600	surface-associatedinterspersedprotein14.1(SURFIN14.1)(SURF14.1)	47.1218	21.8673	38.0292	46.3349	1.01698	0.47194	0.820746	6.50021
Pf3D7_13_v3	2841203	2842203	PF3D7_1372200	histidine-richproteinIII(HRPIII)	36.3658	26.0725	26.6733	32.4991	1.11898	0.802253	0.82074	14494.4	1
Pf3D7_10_v3	720051	721051	PF3D7_1018100	conservedPlasmodiumprotein,unknownfunction	35.5975	15.4192	36.4447	44.7423	0.795612	0.344622	0.814547	1.53112
Pf3D7_05_v3	68430	69430	PF3D7_0501300	skeleton-bindingprotein1(SBP1)	56.0852	28.876	38.2933	47.2307	1.18747	0.611382	0.810771	14637
Pf3D7_14_v3	3001855	3002855	PF3D7_1473700	nucleoporinNUP116/NSP116,putative(NUP116)	43.0243	26.0725	36.7087	45.2898	0.949978	0.575682	0.810529	416.254	1
Pf3D7_04_v3	1127279	1128279	PF3D7_0424900	Plasmodiumexportedprotein(PHISTa),unknownfunction	66.3291	65.0412	64.7025	79.8792	0.830368	0.814245	0.810004	321.581	1
Pf3D7_06_v3	362135	363135	PF3D7_0608800	ornithineaminotransferase(OAT)	41.7438	17.3817	35.3883	43.9958	0.948813	0.395076	0.804356	1047.86
Pf3D7_07_v3	504745	505745	PF3D7_0711500	regulatorofchromosomecondensation,putative	43.5365	27.4743	37.7651	47.181	0.922755	0.582317	0.80043	147.412
Pf3D7_04_v3	1071345	1072345	PF3D7_0423700	earlytranscribedmembraneprotein4(ETRAMP4)	41.2316	20.1852	30.6346	38.8696	1.06077	0.519306	0.788138	1967.11	1
Pf3D7_02_v3	850552	851552	PF3D7_0221100	Plasmodiumexportedprotein,unknownfunction,pseudogene	47.8901	30.2778	38.8215	49.5699	0.966112	0.61081	0.783167	3.77736
Pf3D7_14_v3	2657465	2658465	PF3D7_1465600	conservedPlasmodiumprotein,unknownfunction	49.9389	26.9136	37.7651	48.2261	1.03552	0.558071	0.783084	2.00843
Pf3D7_01_v3	482118	483118	PF3D7_0112800	Plasmodiumexportedprotein(hyp11),unknownfunction	35.5975	27.7546	37.7651	48.2759	0.737376	0.574916	0.782276	26.9141
Pf3D7_04_v3	137140	138140	PF3D7_0402300	reticulocytebindingproteinhomologue1(RH1)	37.3901	21.8673	35.3883	45.24	0.826483	0.483362	0.782235	260.791
Pf3D7_14_v3	993152	994152	PF3D7_1425500	conservedPlasmodiumprotein,unknownfunction	39.695	40.09	37.501	48.027	0.826514	0.834739	0.780832	6.55098
Pf3D7_03_v3	113570	114570	PF3D7_0302100	serine/threonineproteinkinase(SRPK1)	47.8901	26.3529	37.7651	48.5745	0.98591	0.542525	0.777468	166.62
Pf3D7_14_v3	3243129	3244129	PF3D7_1478800	Plasmodiumexportedprotein,unknownfunction	44.0487	30.2778	35.1242	45.4391	0.969401	0.666338	0.772995	45.5343	1
Pf3D7_14_v3	3216796	3217796	PF3D7_1478100	Plasmodiumexportedprotein(hyp13),unknownfunction	42.7682	44.2953	32.4833	42.0548	1.01696	1.05328	0.772404	45.8125
Pf3D7_14_v3	3232139	3233139	PF3D7_1478600	EMP1-traffickingprotein(PTP3)	41.2316	27.4743	34.0678	44.1451	0.934002	0.622364	0.771723	285.412
Pf3D7_10_v3	93026	94026	PF3D7_1001700	Plasmodiumexportedprotein(PHISTc),unknownfunction	40.2072	17.9424	37.2369	48.5247	0.828592	0.369758	0.76738	99.8202
Pf3D7_09_v3	197367	198367	PF3D7_0904200	conservedPlasmodiumprotein,unknownfunction	52.2438	22.9887	34.0678	44.4437	1.17551	0.517254	0.766538	6.42699
Pf3D7_08_v3	102326	103326	PF3D7_0801300	vonWillebrandfactorAdomain-relatedprotein(WARP)	44.3048	30.2778	36.4447	47.7284	0.928269	0.634377	0.763585	2.70755
Pf3D7_07_v3	96261	97261	PF3D7_0702300	sporozoitethreonineandasparagine-richprotein(STARP)	33.0365	26.0725	31.9551	41.9552	0.787423	0.621437	0.761648	244.512
Pf3D7_11_v3	1225974	1226974	PF3D7_1131700	conservedPlasmodiumprotein,unknownfunction	38.1584	34.2027	32.2192	42.4032	0.899894	0.806607	0.759829	2.49268
Pf3D7_09_v3	126916	127916	PF3D7_0902900	conservedPlasmodiumprotein,unknownfunction	32.0121	13.7371	24.8246	32.7977	0.976047	0.418843	0.756901	1.96569
Pf3D7_08_v3	1387382	1388382	PF3D7_0832100	rifin,pseudogene(RIF)	50.7072	27.4743	33.5396	44.4437	1.14093	0.618182	0.754654	7.16988
Pf3D7_13_v3	2321560	2322560	PF3D7_1358600	zincfingerprotein,putative	45.5852	15.6996	33.5396	44.5432	1.02339	0.352458	0.752968	10.174
Pf3D7_05_v3	295403	296403	PF3D7_0507100	60SribosomalproteinL4(RPL4)	44.817	16.2603	29.8424	39.7654	1.12704	0.408906	0.750461	2988.12
Pf3D7_07_v3	322407	323407	PF3D7_0706700	DNAmismatchrepairproteinMSH2,putative(MSH2-2)	40.7194	16.821	35.1242	46.8326	0.869467	0.359173	0.749995	2.33153
Pf3D7_14_v3	614667	615667	PF3D7_1415300	RNA-bindingproteinNova-1,putative	43.7926	14.8585	34.8601	46.534	0.941088	0.319304	0.749132	135.581
Pf3D7_10_v3	1394339	1395339	PF3D7_1035200	S-antigen	43.5365	20.7459	30.3705	40.5617	1.07334	0.511465	0.748748	3123.35
Pf3D7_13_v3	2625598	2626598	PF3D7_1365700	SNAREassociatedGolgiprotein,putative	37.9023	15.9799	30.3705	40.6115	0.93329	0.393482	0.74783	82.2223
Pf3D7_04_v3	747588	748588	PF3D7_0417200	bifunctionaldihydrofolatereductase-thymidylatesynthase(DHFR-TS)	32.7804	13.1764	29.5783	39.5663	0.828493	0.333021	0.747563	111.335
Pf3D7_14_v3	276615	277615	PF3D7_1407600	conservedPlasmodiumprotein,unknownfunction	49.6828	29.7171	37.501	50.2169	0.989364	0.591775	0.74678	8.31754
Pf3D7_12_v3	63836	64836	PF3D7_1200700	acyl-CoAsynthetase(ACS7)	43.7926	36.7258	32.7474	43.8962	0.99764	0.836651	0.746019	2734.69
Pf3D7_14_v3	3260245	3261245	PF3D7_1479200	Plasmodiumexportedprotein(PHISTa),unknownfunction	19.2073	24.6708	22.1837	29.9111	0.642146	0.824804	0.741654	2.62026
Pf3D7_14_v3	688092	689092	PF3D7_1417000	innermembranecomplexprotein1l,putative(IMC1l)	47.634	17.662	32.7474	44.2944	1.0754	0.398741	0.739312	0.739553
Pf3D7_13_v3	2601301	2602301	PF3D7_1364700	conservedPlasmodiumprotein,unknownfunction,pseudogene	38.6706	15.9799	33.5396	45.3893	0.851976	0.352063	0.738932	5.1122
Pf3D7_13_v3	411601	412601	PF3D7_1308900	mRNA-decappingenzyme2,putative(DCP2)	48.1462	16.2603	30.3705	41.1589	1.16976	0.395062	0.737884	68.3068
Pf3D7_12_v3	792949	793949	PF3D7_1219700	rafkinaseinhibitor(RKIP)	43.2804	22.1476	38.2933	52.0086	0.832178	0.425845	0.736288	1.49052
Pf3D7_01_v3	506374	507374	PF3D7_0113300	Plasmodiumexportedprotein(hyp1),unknownfunction	39.695	32.5206	40.406	54.8952	0.723105	0.592412	0.736057	265.584
Pf3D7_14_v3	2763650	2764650	PF3D7_1467600	conservedPlasmodiumprotein,unknownfunction	37.6462	16.2603	31.691	43.1497	0.872456	0.376835	0.734443	233.829	1
Pf3D7_11_v3	1607506	1608506	PF3D7_1140400	conservedPlasmodiumprotein,unknownfunction	48.4023	19.9048	35.9165	48.9727	0.988353	0.406447	0.733398	484.126
Pf3D7_14_v3	2117690	2118690	PF3D7_1451600	LCCLdomain-containingprotein(LAP5)	35.0853	15.1389	27.4655	37.476	0.936207	0.403963	0.732882	2.06635
Pf3D7_04_v3	1055165	1056165	PF3D7_0423400	asparagine-richprotein(AARP)	38.4145	14.2978	33.2756	45.4391	0.845406	0.314659	0.732312	411.252
Pf3D7_08_v3	284022	285022	PF3D7_0805000	alpha/betahydrolase,putative	41.9999	14.0175	39.3497	53.85	0.779942	0.260306	0.730728	19.2038
Pf3D7_11_v3	1975907	1976907	PF3D7_1149200	ring-infectederythrocytesurfaceantigen	41.4877	21.5869	32.4833	44.6428	0.929326	0.483547	0.727627	3091.6
Pf3D7_13_v3	121789	122789	PF3D7_1302100	gameteantigen27/25(G27/25)	47.1218	19.0638	31.9551	44.0455	1.06984	0.432821	0.725502	2793.05	1
Pf3D7_11_v3	2000568	2001568	PF3D7_1149600	DnaJprotein,putative	40.2072	29.7171	31.1628	43.0004	0.935042	0.691089	0.72471	226.906
Pf3D7_14_v3	2245064	2246064	PF3D7_1454900	conservedPlasmodiumprotein,unknownfunction	42.7682	24.6708	33.0115	45.5884	0.938138	0.541164	0.724121	3.95759
Pf3D7_02_v3	738360	739360	PF3D7_0218000	replicationfactorCsubunit2,putative(RFC2)	41.9999	11.4943	29.0501	40.1635	1.04572	0.286188	0.723296	337.74
Pf3D7_12_v3	1931470	1932470	PF3D7_1246400	myosinAtaildomaininteractingprotein(MTIP)	40.7194	14.0175	26.6733	36.9783	1.10117	0.379074	0.721323	2351.73
Pf3D7_07_v3	1367661	1368661	PF3D7_0731600	acyl-CoAsynthetase(ACS5)	35.5975	12.6157	26.1451	36.3811	0.978461	0.346765	0.718645	290.404
Pf3D7_14_v3	1976923	1977923	PF3D7_1448300	conservedPlasmodiumprotein,unknownfunction	34.317	17.1013	30.6346	42.652	0.804581	0.40095	0.718245	165.707
Pf3D7_10_v3	1253570	1254570	PF3D7_1031000	25kDaookinetesurfaceantigenprecursor(Pfs25)	40.2072	15.9799	33.2756	46.3349	0.867752	0.344878	0.718154	9.27156
Pf3D7_08_v3	541471	542471	PF3D7_0810600	RNAhelicase,putative	47.1218	18.7834	33.8037	47.0814	1.00086	0.398956	0.717984	234.865
Pf3D7_14_v3	2243373	2244373	PF3D7_1454800	conservedPlasmodiumprotein,unknownfunction	38.9267	18.7834	29.8424	41.6068	0.935585	0.45145	0.717248	0.634945
Pf3D7_11_v3	1986139	1987139	PF3D7_1149400	Plasmodiumexportedprotein,unknownfunction	40.2072	21.3066	31.1628	43.5976	0.922234	0.48871	0.714782	416.468
Pf3D7_14_v3	3208629	3209629	PF3D7_1477900	acyl-CoAsynthetase,pseudogene(ACS1b)	47.3779	37.2865	34.0678	47.6787	0.993691	0.782037	0.714529	10.716
Pf3D7_12_v3	1452106	1453106	PF3D7_1234800	splicingfactor3Bsubunit3,putative(SF3B3)	48.1462	17.3817	33.2756	46.6335	1.03244	0.37273	0.713556	76.7283
Pf3D7_13_v3	1885844	1886844	PF3D7_1347100	DNAtopoisomerase3,putative(TOP3)	43.2804	14.8585	33.2756	46.6335	0.928097	0.318623	0.713556	43.2957
Pf3D7_10_v3	1334722	1335722	PF3D7_1033200	earlytranscribedmembraneprotein10.2(ETRAMP10.2)	40.4633	19.9048	32.4833	45.5386	0.888549	0.437097	0.713314	1062.06
Pf3D7_05_v3	784491	785491	PF3D7_0518800	secretedookineteprotein,putative(PSOP13)	42.7682	14.5782	28.5219	40.0142	1.06883	0.364326	0.712794	0.962689
Pf3D7_14_v3	2925634	2926634	PF3D7_1471600	conservedPlasmodiumprotein,unknownfunction	33.0365	23.8297	31.4269	44.0953	0.749207	0.540414	0.712704	0.963637
Pf3D7_14_v3	3071761	3072761	PF3D7_1474900	trailerhitchhomolog,putative(CITH)	44.0487	16.2603	33.0115	46.3349	0.950659	0.35093	0.712454	60.124
Pf3D7_09_v3	490775	491775	PF3D7_0910700	actin-likeprotein,putative(ALP5a)	35.8536	16.5406	30.3705	42.652	0.840608	0.387804	0.712053	10.2555
Pf3D7_06_v3	748314	749314	PF3D7_0617800	histoneH2A(H2A)	39.695	27.1939	30.3705	42.7018	0.929586	0.636833	0.711223	21006
Pf3D7_08_v3	1254058	1255058	PF3D7_0829200	prohibitin,putative	37.9023	14.8585	30.1065	42.4529	0.892808	0.35	0.709174	273.61
Pf3D7_14_v3	149500	150500	PF3D7_1404300	secretedookineteadhesiveprotein,putative(SOAP)	46.6096	20.1852	32.7474	46.1856	1.00918	0.437045	0.709039	3.77533
Pf3D7_05_v3	204232	205232	PF3D7_0504800	conservedPlasmodiumprotein,unknownfunction	44.817	11.7747	34.596	48.9727	0.915143	0.240434	0.706434	74.355
Pf3D7_06_v3	148443	149443	PF3D7_0603600	conservedPlasmodiumprotein,unknownfunction	40.7194	21.3066	36.1806	51.3118	0.793568	0.415238	0.705113	9.48269
Pf3D7_12_v3	885532	886532	PF3D7_1222300	endoplasmin,putative(GRP94)	36.6219	13.7371	29.5783	42.005	0.871846	0.327035	0.704161	913.249
Pf3D7_13_v3	1409445	1410445	PF3D7_1334600	MSP7-likeprotein(MSRP3)	40.2072	17.1013	30.8987	44.0953	0.911825	0.387826	0.700725	123.675
Pf3D7_01_v3	226785	227785	PF3D7_0105400.1	conservedPlasmodiumprotein,unknownfunction	45.3292	17.9424	33.5396	47.9275	0.945787	0.374365	0.699799	12.7589
Pf3D7_01_v3	226785	227785	PF3D7_0105400.2	conservedPlasmodiumprotein,unknownfunction	45.3292	17.9424	33.5396	47.9275	0.945787	0.374365	0.699799	4.75755
Pf3D7_12_v3	831552	832552	PF3D7_1220900	heterochromatinprotein1(HP1)	47.634	16.821	32.4833	46.4344	1.02583	0.362253	0.699552	855.739
Pf3D7_12_v3	1920284	1921284	PF3D7_1246200	actinI(ACT1)	39.4389	23.8297	30.8987	44.1948	0.892388	0.539197	0.699148	11128.3
Pf3D7_03_v3	592047	593047	PF3D7_0314700	zincfingerprotein,putative	44.3048	20.1852	31.691	45.3395	0.977179	0.445201	0.698971	26.5995
Pf3D7_14_v3	1448991	1449991	PF3D7_1435700.1	ataxin-2likeprotein,putative	40.4633	11.4943	28.5219	40.8603	0.990284	0.281307	0.698035	0.508499
Pf3D7_14_v3	1448991	1449991	PF3D7_1435700.2	ataxin-2likeprotein,putative	40.4633	11.4943	28.5219	40.8603	0.990284	0.281307	0.698035	8.00968
Pf3D7_05_v3	1188446	1189446	PF3D7_0529000	conservedPlasmodiumprotein,unknownfunction	33.0365	18.5031	26.9374	38.6207	0.855409	0.479098	0.697486	66.2899
Pf3D7_01_v3	348670	349670	PF3D7_0108500	conservedPlasmodiumprotein,unknownfunction	41.4877	13.7371	25.881	37.1276	1.11744	0.369997	0.697082	14527.9
Pf3D7_06_v3	70448	71448	PF3D7_0601700	Plasmodiumexportedprotein(PHISTa),unknownfunction,pseudogene	37.3901	22.428	30.6346	44.0953	0.847938	0.508626	0.694736	35.6822
Pf3D7_02_v3	838343	839343	PF3D7_0220800	cytoadherencelinkedasexualprotein2(CLAG2)	53.2682	31.1188	35.6524	51.3616	1.03712	0.605877	0.694145	80.1212	1
Pf3D7_13_v3	1879694	1880694	PF3D7_1346800	6-cysteineprotein(P47)	51.9877	15.6996	31.9551	46.2851	1.12321	0.339193	0.690397	4.00869
Pf3D7_09_v3	1159376	1160376	PF3D7_0928900	guanylatekinase(GK)	36.3658	12.055	29.5783	42.8511	0.848655	0.281323	0.690258	131.04
Pf3D7_12_v3	972893	973893	PF3D7_1223900	50SribosomalproteinL24,putative	43.0243	13.7371	34.8601	50.5653	0.850866	0.27167	0.689408	39.4795
Pf3D7_09_v3	423671	424671	PF3D7_0909400	exoribonuclease,putative	38.9267	14.0175	31.691	45.9865	0.846481	0.304818	0.689137	62.8512
Pf3D7_01_v3	537525	538525	PF3D7_0113900	Plasmodiumexportedprotein(hyp8),unknownfunction(GEXP10)	43.7926	24.3904	32.4833	47.181	0.928183	0.516954	0.688483	137.61
Pf3D7_13_v3	2049156	2050156	PF3D7_1351300	conservedPlasmodiummembraneprotein,unknownfunction	37.6462	14.8585	32.2192	46.9819	0.801292	0.31626	0.685779	0.593562
Pf3D7_06_v3	281549	282549	PF3D7_0606700	coatomeralphasubunit,putative	37.6462	14.5782	31.1628	45.4888	0.827593	0.320479	0.685065	125.57
Pf3D7_12_v3	461179	462179	PF3D7_1210200	zincfingerprotein,putative	37.3901	24.6708	29.0501	42.4529	0.880743	0.581133	0.68429	1.21006
Pf3D7_14_v3	2981100	2982100	PF3D7_1473200	DnaJprotein,putative	46.8657	18.2227	26.9374	39.417	1.18897	0.462306	0.683395	759.693
Pf3D7_13_v3	1778542	1779542	PF3D7_1344300	conservedprotein,unknownfunction	32.2682	14.8585	26.1451	38.2723	0.843122	0.388231	0.683134	144.152
Pf3D7_14_v3	87383	88383	PF3D7_1402300	26SproteasomeregulatorysubunitRPN6(RPN6)	38.6706	14.0175	26.9374	39.5166	0.978591	0.354724	0.681673	217.704
Pf3D7_04_v3	445500	446500	PF3D7_0409400	heatshockprotein40(DnaJ)	42.5121	14.0175	37.7651	55.4924	0.766089	0.252602	0.680545	135.513
Pf3D7_04_v3	1113986	1114986	PF3D7_0424600	Plasmodiumexportedprotein(PHISTb),unknownfunction	31.4999	15.4192	23.2401	34.1913	0.921284	0.450969	0.679708	1866.69
Pf3D7_06_v3	331225	332225	PF3D7_0607800	GTP-bindingprotein,putative	47.8901	15.9799	33.5396	49.3708	0.970009	0.323671	0.679341	28.3832
Pf3D7_08_v3	280686	281686	PF3D7_0804900	GTPase-activatingprotein,putative	37.9023	17.1013	36.7087	54.0989	0.700611	0.316112	0.678548	94.2209
Pf3D7_02_v3	643817	644817	PF3D7_0215600	conservedPlasmodiumprotein,unknownfunction	43.5365	21.5869	30.6346	45.1902	0.963406	0.47769	0.677904	36.9002
Pf3D7_12_v3	2124935	2125935	PF3D7_1252200	chitinase(CHT1)	48.4023	25.5118	29.8424	44.0455	1.09892	0.579215	0.677536	10.0607
Pf3D7_14_v3	42593	43593	PF3D7_1401100	DnaJprotein,putative	30.2194	21.3066	23.7683	35.0871	0.861268	0.607249	0.677409	1341.47
Pf3D7_11_v3	537147	538147	PF3D7_1114000	dyneinlightchaintype2,putative	46.6096	12.055	29.0501	42.9008	1.08645	0.280997	0.677146	1.64525
Pf3D7_08_v3	501069	502069	PF3D7_0809700	RuvB-likehelicase1(RUVB1)	45.3292	26.9136	32.4833	47.9773	0.944805	0.560965	0.677056	5.44686
Pf3D7_06_v3	758109	759109	PF3D7_0618000	conservedPlasmodiummembraneprotein,unknownfunction	44.0487	17.662	33.2756	49.1717	0.895814	0.35919	0.676723	232.997
Pf3D7_07_v3	771449	772449	PF3D7_0717800	conservedPlasmodiumprotein,unknownfunction	39.4389	20.7459	33.0115	48.8731	0.806965	0.424485	0.675453	17.2271
Pf3D7_13_v3	2705999	2706999	PF3D7_1367900	conservedPlasmodiumprotein,unknownfunction	39.695	25.7922	32.2192	47.7782	0.830818	0.539832	0.674349	1.28079
Pf3D7_11_v3	878469	879469	PF3D7_1122900	dyneinheavychain,putative	39.1828	20.4655	36.4447	54.0989	0.724281	0.378298	0.673668	3.91678
Pf3D7_07_v3	878132	879132	PF3D7_0720100	smallsubunitrRNAprocessingprotein,putative	38.1584	9.53189	34.3319	50.9634	0.748741	0.187034	0.673658	57.9187
Pf3D7_05_v3	1086094	1087094	PF3D7_0526300	nucleolarJumonjidomaininteractingprotein,putative	43.5365	13.7371	30.3705	45.0907	0.965532	0.304655	0.673542	59.7795
Pf3D7_09_v3	777058	778058	PF3D7_0918900	gamma-glutamylcysteinesynthetase(gammaGCS)	39.1828	13.7371	27.2014	40.4622	0.96838	0.339505	0.672267	117.967
Pf3D7_02_v3	787440	788440	PF3D7_0219800	Plasmodiumexportedprotein(PHISTc),unknownfunction	46.3535	17.1013	33.5396	50.0178	0.92674	0.341904	0.670553	108.522
Pf3D7_05_v3	176910	177910	PF3D7_0504600	2-oxoisovaleratedehydrogenasesubunitbeta,mitochondrial,putative(BCKDHB)	37.9023	15.1389	27.4655	40.9599	0.925351	0.369603	0.670546	127.891
Pf3D7_06_v3	1200495	1201495	PF3D7_0629200	DnaJprotein,putative	40.7194	16.821	31.4269	46.9819	0.866704	0.358031	0.668915	209.252
Pf3D7_10_v3	1478345	1479345	PF3D7_1037300	ADP/ATPtransporteronadenylatetranslocase(ADT)	44.5609	18.5031	29.8424	44.6428	0.998165	0.41447	0.668471	886.761
Pf3D7_14_v3	1460888	1461888	PF3D7_1436100	conservedPlasmodiummembraneprotein,unknownfunction	41.4877	16.5406	26.9374	40.3129	1.02914	0.410305	0.668208	60.1821
Pf3D7_14_v3	1411237	1412237	PF3D7_1434900	conservedPlasmodiumprotein,unknownfunction	46.0974	15.1389	32.7474	49.0224	0.940333	0.308816	0.668009	2.57182
Pf3D7_07_v3	613885	614885	PF3D7_0713500	conservedPlasmodiumprotein,unknownfunction	39.4389	15.1389	31.1628	46.6833	0.844818	0.324289	0.667536	19.4318
Pf3D7_09_v3	1453922	1454922	PF3D7_0936700	lysophospholipase,putative	36.3658	26.3529	28.786	43.1497	0.842782	0.610732	0.667119	19.0655	1
Pf3D7_04_v3	115558	116558	PF3D7_0402000	Plasmodiumexportedprotein(PHISTa),unknownfunction	35.8536	16.2603	23.7683	35.6346	1.00615	0.456307	0.667001	3171.07	1
Pf3D7_14_v3	1336801	1337801	PF3D7_1433500	DNAtopoisomerase2(TOP2)	36.1097	15.6996	30.3705	45.5884	0.792081	0.344377	0.666189	393.82
Pf3D7_06_v3	1253485	1254485	PF3D7_0630000	CPW-WPCfamilyprotein	42.7682	14.0175	32.4833	48.7736	0.876872	0.287399	0.666002	0.506789
Pf3D7_06_v3	695429	696429	PF3D7_0616800	malate:quinoneoxidoreductase,putative(MQO)	37.6462	16.5406	33.2756	49.968	0.753406	0.331024	0.665938	43.6637
Pf3D7_12_v3	580825	581825	PF3D7_1213400	conservedPlasmodiumprotein,unknownfunction	45.0731	22.1476	30.3705	45.6381	0.98762	0.485288	0.665464	0.90601
Pf3D7_02_v3	630808	631808	PF3D7_0215300	acyl-CoAsynthetase(ACS8)	41.9999	15.6996	31.9551	48.027	0.874506	0.326891	0.665357	37.3424
Pf3D7_12_v3	1602196	1603196	PF3D7_1238600	sphingomyelinphosphodiesterase,putative	44.3048	18.2227	32.2192	48.4252	0.914912	0.376306	0.66534	119.402
Pf3D7_13_v3	673217	674217	PF3D7_1316100	inositolpolyphosphatekinase,putative(IPK2)	44.817	14.5782	33.2756	50.0178	0.896021	0.29146	0.665275	80.3111
Pf3D7_12_v3	2146116	2147116	PF3D7_1252500	Plasmodiumexportedprotein,unknownfunction	33.2926	19.9048	29.5783	44.4934	0.748259	0.447365	0.664779	11.6041
Pf3D7_14_v3	2600941	2601941	PF3D7_1464300	conservedPlasmodiumprotein,unknownfunction	38.4145	18.5031	31.9551	48.0768	0.799024	0.384865	0.664668	1.20893
Pf3D7_05_v3	1161053	1162053	PF3D7_0528100	AP-1complexsubunitbeta,putative	33.2926	15.9799	26.4092	39.7654	0.837225	0.401854	0.664125	80.1203
Pf3D7_13_v3	2832452	2833452	PF3D7_1372000	Plasmodiumexportedprotein(PHISTa),unknownfunction	39.9511	23.5494	30.8987	46.534	0.858536	0.506069	0.664003	575.728
Pf3D7_12_v3	1911957	1912957	PF3D7_1246000	conservedPlasmodiumprotein,unknownfunction	37.3901	19.0638	33.8037	50.9136	0.734383	0.374434	0.663942	1.57907
Pf3D7_06_v3	684242	685242	PF3D7_0616500	TRAP-likeprotein(TLP)	44.3048	15.1389	30.8987	46.5837	0.951079	0.324983	0.663294	0.398438
Pf3D7_09_v3	279707	280707	PF3D7_0905600	WDrepeat-containingprotein66,putative(WDR66)	40.4633	17.9424	27.4655	41.4078	0.97719	0.43331	0.663293	0.720989
Pf3D7_02_v3	274007	275007	PF3D7_0206800	merozoitesurfaceprotein2(MSP2)	61.4633	21.5869	31.1628	47.0814	1.30547	0.458502	0.661892	9623.78
Pf3D7_03_v3	222016	223016	PF3D7_0304600	circumsporozoite(CS)protein(CSP)	39.1828	15.1389	26.9374	40.711	0.962462	0.371863	0.661674	44.3498
Pf3D7_13_v3	2787472	2788472	PF3D7_1370300	membraneassociatedhistidine-richprotein(MAHRP1)	35.8536	15.4192	31.1628	47.1312	0.760719	0.327155	0.661193	6414.87
Pf3D7_13_v3	2525860	2526860	PF3D7_1362900	conservedPlasmodiumprotein,unknownfunction	35.5975	10.9336	24.5605	37.1774	0.957504	0.294093	0.66063	3.57737
Pf3D7_12_v3	2154118	2155118	PF3D7_1252700	Plasmodiumexportedprotein(PHISTb),unknownfunction	44.5609	18.5031	31.9551	48.3754	0.921148	0.38249	0.660565	90.213
Pf3D7_06_v3	1215505	1216505	PF3D7_0629500	aminoacidtransporter,putative	40.7194	15.6996	30.6346	46.3847	0.877863	0.338465	0.660446	142.784
Pf3D7_14_v3	1559657	1560657	PF3D7_1438500	cleavageandpolyadenylationspecificityfactor,putative	39.4389	15.6996	29.5783	44.7921	0.880488	0.350499	0.660346	48.3709
Pf3D7_10_v3	1423483	1424483	PF3D7_1035900	probableprotein,unknownfunction(M566)	28.4268	21.0262	25.0887	38.0235	0.747611	0.552979	0.659821	1316.42
Pf3D7_14_v3	2650255	2651255	PF3D7_1465500	potassiumchannel(K2)	37.1341	22.1476	30.3705	46.0861	0.805755	0.48057	0.658995	0.418773
Pf3D7_08_v3	1103268	1104268	PF3D7_0825800	conservedPlasmodiumprotein,unknownfunction	35.5975	14.0175	27.9937	42.5027	0.837535	0.329803	0.658633	3.38862
Pf3D7_10_v3	1346397	1347397	PF3D7_1033600	myb2transcriptionfactor,putative(Myb2)	43.0243	19.3441	30.8987	46.9321	0.916735	0.412172	0.65837	222.519
Pf3D7_12_v3	1204491	1205491	PF3D7_1229300	conservedPlasmodiumprotein,unknownfunction	34.317	17.3817	30.3705	46.1856	0.743024	0.376345	0.657575	118.053
Pf3D7_10_v3	422461	423461	PF3D7_1010700	dolichyl-phosphate-mannoseproteinmannosyltransferase,putative	28.9389	12.8961	23.2401	35.3857	0.817813	0.364444	0.656765	312.806
Pf3D7_09_v3	510997	511997	PF3D7_0911300	cysteinerepeatmodularprotein1(CRMP1)	36.6219	23.269	29.3142	44.6428	0.820332	0.521226	0.656639	0.433261
Pf3D7_04_v3	1099311	1100311	PF3D7_0424400	surface-associatedinterspersedprotein4.2(SURFIN4.2)(SURF4.2)	40.4633	24.1101	34.596	52.7053	0.767727	0.457451	0.656405	52.7358
Pf3D7_13_v3	92852	93852	PF3D7_1301600	erythrocytebindingantigen-140(EBA140)	35.8536	20.4655	28.2578	43.0501	0.832834	0.475388	0.656393	967.851	1
Pf3D7_14_v3	2808978	2809978	PF3D7_1468400	zincfingerprotein,putative(D13)	44.817	20.7459	27.7296	42.2538	1.06066	0.490983	0.656263	175.207
Pf3D7_11_v3	1747939	1748939	PF3D7_1143800	conservedPlasmodiumprotein,unknownfunction	41.9999	14.0175	31.691	48.3257	0.869101	0.290063	0.655779	164.976
Pf3D7_08_v3	1051205	1052205	PF3D7_0824000	conservedPlasmodiumprotein,unknownfunction	44.5609	18.2227	30.8987	47.1312	0.945465	0.386638	0.655589	4.9567
Pf3D7_06_v3	1197538	1198538	PF3D7_0629100	nicotinatephosphoribosyltransferase,putative(NAPRT)	41.2316	13.1764	31.1628	47.5791	0.866591	0.276937	0.654968	92.8116
Pf3D7_09_v3	946533	947533	PF3D7_0923300	perforin-likeprotein3(PLP3)	38.1584	19.0638	31.1628	47.5791	0.801999	0.400676	0.654968	5.36233
Pf3D7_10_v3	1049260	1050260	PF3D7_1025000	formin2,putative	27.4024	11.214	20.5992	31.454	0.87119	0.356521	0.654899	216.53
Pf3D7_02_v3	658136	659136	PF3D7_0216000	DEAD/DEAHboxhelicase,putative	33.0365	8.13015	30.3705	46.3847	0.712228	0.175277	0.654753	5.50299
Pf3D7_14_v3	3114198	3115198	PF3D7_1475600	bromodomainprotein,putative	39.9511	15.6996	27.7296	42.4032	0.942172	0.370246	0.653951	120.762
Pf3D7_02_v3	271094	272094	PF3D7_0206700	adenylosuccinatelyase(ASL)	39.9511	15.1389	34.596	52.9044	0.755156	0.286156	0.653934	44.1934
Pf3D7_12_v3	345422	346422	PF3D7_1207400	conservedPlasmodiumprotein,unknownfunction	34.0609	16.5406	29.5783	45.24	0.752893	0.365619	0.653809	2.28108
Pf3D7_13_v3	2829356	2830356	PF3D7_1371900	Plasmodiumexportedprotein,unknownfunction	38.4145	19.6245	28.786	44.0953	0.87117	0.445047	0.652813	16.4424
Pf3D7_07_v3	1265410	1266410	PF3D7_0729900	dyneinheavychain,putative	38.6706	17.9424	27.2014	41.7064	0.92721	0.430207	0.652212	0.753052
Pf3D7_13_v3	2022759	2023759	PF3D7_1350700	N6-adenine-specificmethylase,putative	37.6462	12.3354	25.881	39.7654	0.946707	0.310204	0.650842	38.5599
Pf3D7_10_v3	390665	391665	PF3D7_1009700	tubulin--tyrosineligase,putative	37.3901	13.7371	31.4269	48.3257	0.77371	0.284261	0.650314	156.213
Pf3D7_13_v3	1425096	1426096	PF3D7_1335200	reticulocytebindingproteinhomologue6,pseudogene(RH6)	47.3779	29.1564	31.4269	48.3257	0.980387	0.603331	0.650314	45.9591
Pf3D7_11_v3	555014	556014	PF3D7_1114700	serine/threonineproteinkinase,putative(CLK3)	38.6706	12.3354	29.3142	45.0907	0.857618	0.273569	0.650116	177.091
Pf3D7_10_v3	1390945	1391945	PF3D7_1035100	probableprotein,unknownfunction	39.695	15.6996	27.2014	41.8557	0.948377	0.375089	0.649885	111.77
Pf3D7_08_v3	877995	878995	PF3D7_0819400	perforin-likeprotein4(PLP4)	44.3048	24.1101	28.786	44.2944	1.00023	0.544315	0.649879	0.350041
Pf3D7_11_v3	1578478	1579478	PF3D7_1139500.1	AAAfamilyATPase,putative	42.5121	15.6996	30.6346	47.181	0.901043	0.332753	0.6493	1.2078
Pf3D7_11_v3	1578478	1579478	PF3D7_1139500.2	AAAfamilyATPase,putative	42.5121	15.6996	30.6346	47.181	0.901043	0.332753	0.6493	0.0488404
Pf3D7_12_v3	1653344	1654344	PF3D7_1239600	hydroxyethylthiazolekinase(ThzK)	40.7194	21.8673	33.0115	50.8639	0.800556	0.429918	0.649016	86.8094
Pf3D7_12_v3	1314196	1315196	PF3D7_1231800	asparagine-richprotein,putative	32.2682	14.5782	35.3883	54.5468	0.591569	0.26726	0.648769	75.8312
Pf3D7_14_v3	2503649	2504649	PF3D7_1461800	conservedPlasmodiumprotein,unknownfunction	55.0608	19.3441	29.0501	44.7921	1.22925	0.431864	0.648554	7.52625
Pf3D7_01_v3	427075	428075	PF3D7_0111000	kinesin-8,putative	27.6585	15.4192	27.4655	42.3534	0.653041	0.364061	0.648484	19.7812
Pf3D7_02_v3	248530	249530	PF3D7_0206200	pantothenatetransporter(PAT)	40.9755	15.6996	28.786	44.3939	0.922998	0.353643	0.648422	282.168
Pf3D7_09_v3	1137683	1138683	PF3D7_0928100	conservedPlasmodiumprotein,unknownfunction	41.9999	18.2227	31.4269	48.475	0.866424	0.37592	0.648312	4.85463
Pf3D7_05_v3	654836	655836	PF3D7_0515700	glideosome-associatedprotein40,putative(GAP40)	42.256	20.1852	29.8424	46.0363	0.917884	0.438463	0.648236	1372.79
Pf3D7_05_v3	1311971	1312971	PF3D7_0532400	lysine-richmembrane-associatedPHISTbprotein(LyMP)	39.9511	10.3729	27.9937	43.1995	0.924805	0.240116	0.64801	669.264
Pf3D7_08_v3	1391668	1392668	PF3D7_0832200.1	Plasmodiumexportedprotein(PHISTa-like),unknownfunction	47.1218	17.9424	28.5219	44.0455	1.06984	0.407361	0.647555	1.90432
Pf3D7_08_v3	1391668	1392668	PF3D7_0832200.2	Plasmodiumexportedprotein(PHISTa-like),unknownfunction	47.1218	17.9424	28.5219	44.0455	1.06984	0.407361	0.647555	89.7194
Pf3D7_08_v3	1374799	1375799	PF3D7_0831800	histidine-richproteinII(HRPII)	39.1828	12.8961	26.6733	41.2087	0.950838	0.312946	0.647274	28766.8
Pf3D7_03_v3	785665	786665	PF3D7_0318600	cleavageandpolyadenylationspecificityfactor,putative	42.5121	17.3817	30.8987	47.7782	0.88978	0.3638	0.646711	51.1882
Pf3D7_13_v3	2149568	2150568	PF3D7_1353700	reactiveoxygenspeciesmodulator1,putative(ROMO1)	41.2316	15.9799	26.1451	40.4622	1.01902	0.394934	0.646161	88.1011
Pf3D7_04_v3	238999	239999	PF3D7_0404400	6-cysteineprotein(P36)	49.4267	21.5869	34.596	53.5514	0.922977	0.403106	0.646034	24.7059
Pf3D7_11_v3	374360	375360	PF3D7_1108700	heatshockproteinDnaJhomologuePfj2	45.8413	19.6245	25.0887	38.8696	1.17936	0.50488	0.645458	485.578
Pf3D7_05_v3	740534	741534	PF3D7_0517600	F-actin-cappingproteinsubunitbeta,putative(CPbeta)	41.9999	15.9799	29.3142	45.4391	0.924312	0.351677	0.645132	7.41276
Pf3D7_10_v3	1124783	1125783	PF3D7_1026900	biotin--acetyl-CoA-carboxylase,putative	39.1828	19.0638	31.4269	48.7238	0.804182	0.391263	0.645001	9.30217
Pf3D7_14_v3	3141575	3142575	PF3D7_1476400	serine/threonineproteinkinase,FIKKfamily,pseudogene(FIKK14)	34.5731	14.8585	30.1065	46.6833	0.740588	0.318283	0.644909	30.2249
Pf3D7_14_v3	140920	141920	PF3D7_1403800	nuclearformin-likeprotein(MISFIT)	26.378	15.4192	24.2964	37.6751	0.700144	0.409268	0.644893	4.68249
Pf3D7_11_v3	518689	519689	PF3D7_1113300	UDP-galactosetransporter,putative	40.9755	15.6996	32.4833	50.416	0.812748	0.311401	0.644305	357.124
Pf3D7_06_v3	184392	185392	PF3D7_0604400	conservedPlasmodiumprotein,unknownfunction	40.4633	17.662	28.5219	44.3441	0.912484	0.398294	0.643195	17.2451
Pf3D7_04_v3	1039970	1040970	PF3D7_0422700	eukaryoticinitiationfactor,putative	40.7194	16.5406	30.6346	47.6289	0.854931	0.347281	0.643194	160.069
Pf3D7_12_v3	2162645	2163645	PF3D7_1252900	Plasmodiumexportedprotein,unknownfunction	40.9755	24.9511	31.4269	48.8731	0.838406	0.510528	0.643031	253.032	1
Pf3D7_11_v3	437720	438720	PF3D7_1111100	replicationfactorCsubunit5,putative(RFC5)	37.6462	13.4568	26.1451	40.6612	0.925851	0.330949	0.642999	261.678
Pf3D7_13_v3	695232	696232	PF3D7_1316700	conservedPlasmodiumprotein,unknownfunction	41.9999	15.1389	31.1628	48.475	0.866424	0.312303	0.642863	1.47835
Pf3D7_03_v3	372132	373132	PF3D7_0308600	pre-mRNA-processingfactor19,putative(PRPF19)	40.7194	17.3817	30.3705	47.2805	0.86123	0.367629	0.642347	99.6338
Pf3D7_08_v3	716613	717613	PF3D7_0815200	importinbeta,putative	35.3414	15.9799	32.2192	50.1671	0.704474	0.318533	0.642238	147.382
Pf3D7_12_v3	1459334	1460334	PF3D7_1235000	PIH1domain-containingprotein,putative(PIH1)	40.2072	15.6996	30.8987	48.1266	0.835447	0.326215	0.64203	5.73226
Pf3D7_12_v3	290336	291336	PF3D7_1206400	rhodaneselikeprotein,putative	37.9023	12.3354	28.786	44.8418	0.845245	0.275087	0.641946	12.8105
Pf3D7_07_v3	368207	369207	PF3D7_0708000	cytoskeletonassociatedprotein,putative	40.4633	14.8585	27.7296	43.1995	0.936661	0.343951	0.641896	27.7887
Pf3D7_05_v3	74009	75009	PF3D7_0501400	interspersedrepeatantigen(FIRA)	30.4755	18.5031	29.3142	45.6879	0.667037	0.404989	0.641618	4350.02
Pf3D7_13_v3	158524	159524	PF3D7_1303100	methyltransferase-likeprotein,putative	32.5243	16.5406	29.0501	45.2898	0.718137	0.365217	0.641427	87.6764
Pf3D7_13_v3	1158866	1159866	PF3D7_1327600	nicotinate-nucleotideadenylyltransferase(NMNAT)	36.6219	14.8585	30.3705	47.38	0.77294	0.313603	0.640998	90.6231
Pf3D7_06_v3	842863	843863	PF3D7_0620000	conservedPlasmodiumprotein,unknownfunction	37.3901	15.1389	26.1451	40.8105	0.916188	0.370956	0.640646	3.28092
Pf3D7_12_v3	1438849	1439849	PF3D7_1234400	aspartylprotease,putative	45.0731	19.3441	32.4833	50.7146	0.88876	0.381431	0.640512	0.666337
Pf3D7_10_v3	1189926	1190926	PF3D7_1029100.1	conservedPlasmodiumprotein,unknownfunction	40.7194	12.055	27.7296	43.299	0.940424	0.278413	0.640421	0.615753
Pf3D7_10_v3	1189926	1190926	PF3D7_1029100.2	conservedPlasmodiumprotein,unknownfunction	40.7194	12.055	27.7296	43.299	0.940424	0.278413	0.640421	0.133136
Pf3D7_09_v3	1029510	1030510	PF3D7_0925700	histonedeacetylase1(HDAC1)	47.1218	19.9048	32.2192	50.3164	0.93651	0.395593	0.640332	424.805
Pf3D7_11_v3	348851	349851	PF3D7_1107900	mechanosensitiveionchannelprotein	48.6584	21.3066	31.4269	49.122	0.990562	0.433749	0.639772	4.78742
Pf3D7_08_v3	743005	744005	PF3D7_0815900	dihydrolipoyldehydrogenase,apicoplast(aLipDH)	42.7682	16.5406	31.4269	49.122	0.870653	0.336725	0.639772	12.8757
Pf3D7_09_v3	749762	750762	PF3D7_0918200	50SribosomalproteinL3,apicoplast,putative	31.4999	10.3729	25.0887	39.2179	0.803202	0.264494	0.639726	66.5345
Pf3D7_14_v3	2716785	2717785	PF3D7_1466400	transcriptionfactorwithAP2domain(s)(ApiAP2)	46.3535	18.7834	28.2578	44.1948	1.04885	0.425014	0.639392	118.96
Pf3D7_10_v3	696091	697091	PF3D7_1017300.2	golgire-assemblystackingprotein2	38.4145	15.4192	28.786	45.0409	0.85288	0.342338	0.639108	0.174498
Pf3D7_12_v3	1983849	1984849	PF3D7_1248500	baxinhibitor1,putative	39.695	15.9799	24.8246	38.8696	1.02124	0.411116	0.638664	1071.61
Pf3D7_14_v3	3116892	3117892	PF3D7_1475700	tubulinepsilonchain,putative	45.8413	27.4743	29.5783	46.3349	0.989347	0.59295	0.638359	5.21694
Pf3D7_14_v3	681523	682523	PF3D7_1416700	conservedPlasmodiumprotein,unknownfunction	36.878	13.1764	26.9374	42.2041	0.873801	0.312207	0.638265	3.77816
Pf3D7_09_v3	648616	649616	PF3D7_0915300	conservedPlasmodiumprotein,unknownfunction	37.6462	11.7747	27.7296	43.4483	0.86646	0.271005	0.638221	32.7775
Pf3D7_01_v3	511586	512586	PF3D7_0113600	surface-associatedinterspersedprotein1.2(SURFIN1.2),pseudogene(SURF1.2)	45.8413	29.9974	33.2756	52.1579	0.878895	0.575127	0.637978	189.246
Pf3D7_10_v3	221445	222445	PF3D7_1004800	ADP/ATPcarrierprotein,putative	29.195	12.3354	25.6169	40.1635	0.726904	0.30713	0.637815	20.4884
Pf3D7_10_v3	209142	210142	PF3D7_1004400	RNA-bindingprotein,putative	39.4389	17.1013	28.2578	44.3441	0.889383	0.38565	0.637239	506.893
Pf3D7_09_v3	1349290	1350290	PF3D7_0934400	transcriptionfactorwithAP2domain(s),putative(ApiAP2)	39.1828	17.9424	32.2192	50.5653	0.774895	0.354836	0.63718	297.008
Pf3D7_05_v3	948451	949451	PF3D7_0522900	zincfingerprotein,putative	48.1462	19.3441	28.786	45.24	1.06424	0.427588	0.636295	1.68814
Pf3D7_02_v3	405855	406855	PF3D7_0209800	ATP-dependentRNAhelicaseUAP56(UAP56)	29.9633	9.81224	26.1451	41.1092	0.728871	0.238687	0.635991	819.817
Pf3D7_12_v3	662561	663561	PF3D7_1216700	perforin-likeprotein2(PLP2)	38.6706	21.0262	30.6346	48.1764	0.802688	0.436442	0.635884	1.6124
Pf3D7_12_v3	856597	857597	PF3D7_1221400	innermembranecomplexprotein1h,putative(IMC1h)	44.3048	19.3441	29.8424	46.9321	0.944019	0.412172	0.635863	3.54164
Pf3D7_14_v3	1580250	1581250	PF3D7_1439100	DEAD/DEAHboxhelicase,putative	32.7804	13.4568	30.3705	47.7782	0.686095	0.281651	0.635656	19.152
Pf3D7_13_v3	1968927	1969927	PF3D7_1349000	conservedPlasmodiumprotein,unknownfunction	40.2072	17.9424	29.3142	46.1358	0.871497	0.388904	0.635389	0.423893
Pf3D7_14_v3	2082731	2083731	PF3D7_1450900	acetyl-CoAacetyltransferase,putative	28.9389	15.1389	23.7683	37.4263	0.773224	0.404499	0.635069	22.1453
Pf3D7_02_v3	320810	321810	PF3D7_0207900	serinerepeatantigen2(SERA2)	33.8048	25.5118	30.3705	47.828	0.706799	0.533407	0.634994	24.3228
Pf3D7_02_v3	292203	293203	PF3D7_0207300	serinerepeatantigen8(SERA8)	42.5121	19.3441	31.4269	49.5201	0.858482	0.390631	0.634629	0.424227
Pf3D7_04_v3	213354	214354	PF3D7_0403800	alpha/betahydrolase,putative	45.5852	15.9799	34.0678	53.7007	0.848875	0.297573	0.634401	270.715
Pf3D7_06_v3	288776	289776	PF3D7_0606800	probableprotein,unknownfunction	44.817	17.3817	30.3705	47.8777	0.936073	0.363044	0.634335	160.794
Pf3D7_12_v3	1470213	1471213	PF3D7_1235300	CCR4-NOTtranscriptioncomplexsubunit4,putative(NOT4)	41.2316	11.4943	30.1065	47.4796	0.868407	0.242089	0.634093	489.73
Pf3D7_08_v3	859884	860884	PF3D7_0818900	heatshockprotein70(HSP70)	35.8536	21.3066	32.2192	50.8141	0.705584	0.419305	0.63406	9456.69
Pf3D7_14_v3	894362	895362	PF3D7_1422100	mitochondrialribosomalproteinL21precursor,putative	45.3292	16.5406	34.3319	54.1486	0.837126	0.305467	0.634031	49.7136
Pf3D7_02_v3	769261	770261	PF3D7_0219100	conservedprotein,unknownfunction	47.3779	19.3441	30.6346	48.3257	0.980387	0.400286	0.633919	26.5563
Pf3D7_14_v3	2741887	2742887	PF3D7_1467000	conservedPlasmodiummembraneprotein,unknownfunction	38.1584	11.214	27.7296	43.7469	0.872254	0.256338	0.633864	0.355012
Pf3D7_08_v3	1043313	1044313	PF3D7_0823800	DnaJprotein,putative	43.2804	12.3354	28.786	45.4391	0.952492	0.271471	0.633507	230.173
Pf3D7_06_v3	135961	136961	PF3D7_0603400	trophozoiteexportedprotein1(TEX1)	38.6706	19.0638	34.0678	53.8002	0.718782	0.354344	0.633228	71.8163
Pf3D7_07_v3	843995	844995	PF3D7_0719300	actin-relatedprotein,putative(ARP6)	38.1584	10.3729	29.8424	47.1312	0.809621	0.220086	0.633177	105.136
Pf3D7_11_v3	1648821	1649821	PF3D7_1141100	conservedPlasmodiumprotein,unknownfunction	39.4389	18.5031	27.4655	43.3985	0.908762	0.426353	0.632867	0.501796	1
Pf3D7_11_v3	1477143	1478143	PF3D7_1137700	calcium-bindingprotein,putative	39.1828	16.5406	27.4655	43.3985	0.902861	0.381133	0.632867	2.01004
Pf3D7_12_v3	270714	271714	PF3D7_1206000	shewanella-likeproteinphosphatase2(SHLP2)	41.4877	18.7834	28.5219	45.0907	0.920094	0.416569	0.632545	195.139
Pf3D7_04_v3	993860	994860	PF3D7_0421700	conservedPlasmodiumprotein,unknownfunction	46.6096	24.3904	34.3319	54.2979	0.858405	0.449196	0.632288	0.370728
Pf3D7_09_v3	1457892	1458892	PF3D7_0936800	Plasmodiumexportedprotein(PHISTc),unknownfunction	34.5731	18.2227	20.8632	32.9968	1.04777	0.552257	0.632279	4533.02	1
Pf3D7_11_v3	110929	111929	PF3D7_1102300	Plasmodiumexportedprotein,unknownfunction	45.0731	25.5118	29.5783	46.7828	0.963455	0.545324	0.632247	50.0993
Pf3D7_06_v3	1121190	1122190	PF3D7_0628000	6-pyruvoyltetrahydropterinsynthase(PTPS)	36.6219	12.6157	26.1451	41.358	0.885485	0.305037	0.632165	28.0036
Pf3D7_09_v3	572849	573849	PF3D7_0913100	conservedPlasmodiumprotein,unknownfunction	38.9267	15.4192	28.786	45.5386	0.854807	0.338596	0.632123	25.0426
Pf3D7_06_v3	138693	139693	PF3D7_0603500	cation/H+antiporter(CAX)	41.9999	19.3441	30.1065	47.6289	0.881815	0.406142	0.632106	82.4147
Pf3D7_06_v3	1204690	1205690	PF3D7_0629300	phospholipase,putative(PL)	37.3901	18.5031	25.3528	40.1138	0.932101	0.461265	0.632022	146.647
Pf3D7_01_v3	107848	108848	PF3D7_0102400	lysophospholipase,putative,pseudogene	37.6462	15.9799	28.2578	44.7423	0.841401	0.357154	0.631568	13.3016
Pf3D7_10_v3	1350697	1351697	PF3D7_1033800	plasmepsinVII	40.4633	12.3354	28.5219	45.1902	0.8954	0.272966	0.631152	0.500686
Pf3D7_14_v3	1903663	1904663	PF3D7_1446400	pyruvatedehydrogenaseE1componentsubunitbeta(pdhB)	37.6462	15.6996	27.4655	43.5478	0.86448	0.360514	0.630698	17.1366
Pf3D7_14_v3	134573	135573	PF3D7_1403700	translocationassociatedmembraneprotein,putative(TRAM)	40.9755	19.0638	29.3142	46.5837	0.87961	0.409238	0.62928	43.4092
Pf3D7_14_v3	3127619	3128619	PF3D7_1476000	conservedPlasmodiumprotein,unknownfunction	28.1707	10.6533	23.7683	37.7746	0.745758	0.282023	0.629214	56.845
Pf3D7_09_v3	1377453	1378453	PF3D7_0935400	gametocytedevelopmentprotein1(GDV1)	39.9511	18.7834	30.8987	49.122	0.813304	0.382383	0.62902	31.4335	1
Pf3D7_11_v3	1049421	1050421	PF3D7_1126800	RNA-bindingprotein,putative	42.5121	16.5406	30.8987	49.122	0.865439	0.336725	0.62902	11.6033
Pf3D7_06_v3	86422	87422	PF3D7_0602000	conservedPlasmodiumprotein,unknownfunction	50.4511	18.5031	31.4269	49.968	1.00967	0.370299	0.628941	18.3384
Pf3D7_13_v3	157644	158644	PF3D7_1303000	conservedPlasmodiumprotein,unknownfunction	35.5975	14.2978	27.9937	44.5432	0.799168	0.320987	0.628462	91.8155
Pf3D7_02_v3	306527	307527	PF3D7_0207600	serinerepeatantigen5(SERA5)	47.3779	17.1013	28.2578	44.9911	1.05305	0.380104	0.628075	5439.62
Pf3D7_14_v3	932559	933559	PF3D7_1423200	peptidyl-prolylcis-transisomerase(CYP52)	38.1584	16.821	30.3705	48.3754	0.788798	0.347718	0.627809	44.9744
Pf3D7_13_v3	2680821	2681821	PF3D7_1367100	U1smallnuclearribonucleoprotein,putative	40.7194	13.1764	27.9937	44.593	0.913134	0.295481	0.62776	167.193
Pf3D7_04_v3	478528	479528	PF3D7_0410600	conservedPlasmodiumprotein,unknownfunction	30.2194	13.7371	25.6169	40.8105	0.740481	0.336607	0.627704	105.715
Pf3D7_11_v3	1086814	1087814	PF3D7_1128000.1	conservedPlasmodiumprotein,unknownfunction	40.2072	17.9424	28.5219	45.4888	0.883892	0.394436	0.627009	2.92184
Pf3D7_11_v3	1086814	1087814	PF3D7_1128000.2	conservedPlasmodiumprotein,unknownfunction	40.2072	17.9424	28.5219	45.4888	0.883892	0.394436	0.627009	0.0522736
Pf3D7_12_v3	183468	184468	PF3D7_1203500	threonylcarbamoyl-AMPsynthase,putative(SUA5)	39.4389	17.1013	27.2014	43.3985	0.908762	0.394053	0.626782	133.685
Pf3D7_13_v3	1898862	1899862	PF3D7_1347500	DNA/RNA-bindingproteinAlba4(ALBA4)	43.2804	19.0638	23.5042	37.5258	1.15335	0.508018	0.626348	1893.96
Pf3D7_03_v3	899270	900270	PF3D7_0321500	peptidase,putative	34.8292	17.3817	29.5783	47.2307	0.737427	0.368017	0.626252	71.3831
Pf3D7_08_v3	1003255	1004255	PF3D7_0822700	conservedPlasmodiumprotein,unknownfunction	38.1584	16.2603	29.5783	47.2307	0.807915	0.344274	0.626252	3.70544
Pf3D7_10_v3	1212471	1213471	PF3D7_1029800	RAPprotein,putative	37.9023	14.8585	29.3142	46.8326	0.809314	0.317268	0.625936	95.3024
Pf3D7_03_v3	148805	149805	PF3D7_0302800	conservedPlasmodiumprotein,unknownfunction	37.9023	16.5406	30.3705	48.5247	0.781093	0.34087	0.625877	23.89
Pf3D7_01_v3	541980	542980	PF3D7_0114000	exportedproteinfamily1(EPF1)	47.634	27.1939	29.0501	46.4344	1.02583	0.585641	0.625616	25.8661
Pf3D7_13_v3	1876862	1877862	PF3D7_1346700	6-cysteineprotein(P48/45)	44.5609	17.3817	29.5783	47.2805	0.942479	0.367629	0.625592	10.0643
Pf3D7_13_v3	1647218	1648218	PF3D7_1341800	innermembranecomplexprotein1k,putative(IMC1k)	38.9267	15.4192	26.9374	43.0999	0.903174	0.357755	0.624999	16.6094
Pf3D7_07_v3	795137	796137	PF3D7_0718000	dyneinheavychain,putative	34.8292	13.1764	26.1451	41.8557	0.832126	0.314805	0.624648	1.24203
Pf3D7_06_v3	176740	177740	PF3D7_0604100	transcriptionfactorwithAP2domain(s)(SIP2)	32.7804	17.3817	27.9937	44.8418	0.731023	0.387623	0.624277	156.352
Pf3D7_11_v3	511261	512261	PF3D7_1113100	proteintyrosinephosphatase(PRL)	43.0243	24.3904	31.1628	49.968	0.861037	0.48812	0.623655	1106.46
Pf3D7_04_v3	651850	652850	PF3D7_0414400	conservedPlasmodiumprotein,unknownfunction	33.5487	19.0638	30.6346	49.122	0.682967	0.388091	0.623643	0.721217
Pf3D7_14_v3	1841460	1842460	PF3D7_1444700	conservedPlasmodiumprotein,unknownfunction	32.0121	14.8585	29.5783	47.4298	0.674936	0.313274	0.623623	30.8813
Pf3D7_14_v3	282586	283586	PF3D7_1407800	plasmepsinIV(PM4)	37.6462	14.5782	29.0501	46.5837	0.808141	0.312946	0.623611	624.958
Pf3D7_11_v3	1907208	1908208	PF3D7_1147900	conservedPlasmodiumprotein,unknownfunction	36.878	17.1013	27.9937	44.8916	0.82149	0.380947	0.623584	77.9525
Pf3D7_13_v3	2166916	2167916	PF3D7_1354300	largesubunitrRNAmethyltransferase,putative	44.817	16.5406	28.786	46.1856	0.970367	0.358133	0.623268	249.929
Pf3D7_13_v3	1949900	1950900	PF3D7_1348500	TBCdomainprotein,putative	31.2438	15.4192	26.1451	41.9552	0.744694	0.367516	0.623167	88.1006
Pf3D7_09_v3	1128371	1129371	PF3D7_0927800	cytochromecoxidasesubunit5B,putative(COX5B)	24.5853	12.3354	25.6169	41.1092	0.598049	0.300064	0.623143	170.266
Pf3D7_10_v3	696209	697209	PF3D7_1017300.1	golgire-assemblystackingprotein1	33.8048	13.4568	26.9374	43.2492	0.781628	0.311146	0.622842	0.628972
Pf3D7_13_v3	1788925	1789925	PF3D7_1344600	lipoylsynthase(LipA)	40.9755	13.4568	28.2578	45.3893	0.902757	0.296475	0.622565	35.61
Pf3D7_13_v3	233947	234947	PF3D7_1304400	conservedPlasmodiumprotein,unknownfunction	32.5243	12.6157	26.9374	43.299	0.751156	0.291362	0.622125	73.3821
Pf3D7_04_v3	133968	134968	PF3D7_0402200	surface-associatedinterspersedprotein4.1(SURFIN4.1),pseudogene(SURF4.1)	41.4877	25.2315	30.8987	49.6694	0.835277	0.507989	0.622087	593.941
Pf3D7_06_v3	128121	129121	PF3D7_0603200	mitochondrialchaperoneBCS1,putative	45.0731	13.7371	32.7474	52.6556	0.855998	0.260886	0.621917	66.1046
Pf3D7_09_v3	797998	798998	PF3D7_0919500	sugartransporter,putative	42.7682	14.0175	29.5783	47.5791	0.898886	0.294615	0.621666	9.65116
Pf3D7_10_v3	1299294	1300294	PF3D7_1032300	conservedPlasmodiumprotein,unknownfunction	35.0853	9.53189	25.6169	41.2087	0.851405	0.231308	0.621638	24.3912
Pf3D7_13_v3	1361593	1362593	PF3D7_1333200	ubiquitin-activatingenzyme(UBA1)	34.8292	15.4192	27.4655	44.1948	0.788084	0.348892	0.621465	81.657
Pf3D7_05_v3	1167510	1168510	PF3D7_0528300	conservedPlasmodiumprotein,unknownfunction	44.0487	15.9799	30.3705	48.8731	0.901287	0.326967	0.621415	67.9819
Pf3D7_07_v3	934997	935997	PF3D7_0721700	secretedookineteprotein,putative(PSOP1)	46.3535	17.662	29.8424	48.027	0.965155	0.367751	0.621367	4.16028
Pf3D7_06_v3	290585	291585	PF3D7_0606900	glutaredoxin-likeprotein(GLP2)	35.5975	17.9424	31.691	51.0132	0.69781	0.351721	0.621231	109.759
Pf3D7_12_v3	1626273	1627273	PF3D7_1239100	mitochondrialribosomalproteinL23precursor,putative	42.256	15.6996	27.7296	44.6428	0.946536	0.351671	0.621144	28.9936
Pf3D7_08_v3	726002	727002	PF3D7_0815400	conservedPlasmodiumprotein,unknownfunction	35.0853	10.6533	26.6733	42.9506	0.816876	0.248036	0.621023	29.7069
Pf3D7_07_v3	674630	675630	PF3D7_0715100	C-Myc-bindingprotein,putative(MYCBP)	35.5975	17.1013	28.5219	45.9367	0.774925	0.37228	0.620896	3.5166
Pf3D7_13_v3	2541784	2542784	PF3D7_1363300	50SribosomalproteinL9,mitochondrial,putative	35.0853	14.2978	28.5219	45.9865	0.762948	0.310913	0.620223	20.178
Pf3D7_12_v3	1332634	1333634	PF3D7_1232200	dihydrolipoyldehydrogenase,mitochondrial(LPD1)	35.0853	18.2227	34.596	55.791	0.62887	0.326624	0.6201	34.6642
Pf3D7_12_v3	918222	919222	PF3D7_1222700	glideosome-associatedprotein45(GAP45)	47.3779	22.428	29.8424	48.1266	0.984443	0.466021	0.620081	3306.89
Pf3D7_08_v3	820834	821834	PF3D7_0818000	conservedprotein,unknownfunction	43.2804	13.4568	22.7119	36.63	1.18156	0.367371	0.620035	87.6602
Pf3D7_12_v3	582589	583589	PF3D7_1213500	integralmembraneproteinGPR180,putative	37.9023	18.5031	29.3142	47.2805	0.801648	0.391347	0.620006	0.372637
Pf3D7_13_v3	1379121	1380121	PF3D7_1333700	histoneH3-likecentromericproteinCSE4(CenH3)	53.0121	15.6996	31.1628	50.2666	1.05462	0.312327	0.61995	195.414
Pf3D7_09_v3	819304	820304	PF3D7_0919900	regulatorofchromosomecondensation,putative	40.2072	12.8961	28.2578	45.5884	0.881961	0.282881	0.619846	205.631
Pf3D7_09_v3	617463	618463	PF3D7_0914400	conservedPlasmodiumprotein,unknownfunction	34.8292	16.5406	26.6733	43.0501	0.809039	0.384217	0.619587	47.0829
Pf3D7_10_v3	257199	258199	PF3D7_1006000	conservedPlasmodiumprotein,unknownfunction	40.9755	17.662	27.4655	44.3441	0.924035	0.398294	0.619372	5.09259
Pf3D7_06_v3	180436	181436	PF3D7_0604200	mitochondrialribosomalproteinL41,putative	40.4633	12.8961	27.4655	44.3441	0.912484	0.290819	0.619372	50.923
Pf3D7_13_v3	1567160	1568160	PF3D7_1338800	CPW-WPCfamilyprotein	34.5731	12.3354	26.9374	43.4981	0.794819	0.283585	0.619278	14.4569
Pf3D7_04_v3	741649	742649	PF3D7_0417000	conservedPlasmodiumprotein,unknownfunction	41.2316	17.662	30.6346	49.5201	0.832624	0.356663	0.61863	1.6639
Pf3D7_14_v3	1092436	1093436	PF3D7_1427900	conservedprotein,unknownfunction	35.3414	10.6533	31.9551	51.6602	0.684113	0.206219	0.618563	904.838
Pf3D7_13_v3	2700728	2701728	PF3D7_1367800	secretedookineteprotein,putative(PSOP2)	42.256	24.9511	28.2578	45.6879	0.924884	0.546121	0.618496	0.559767
Pf3D7_14_v3	1891608	1892608	PF3D7_1446100	conservedPlasmodiumprotein,unknownfunction	32.2682	14.2978	29.5783	47.828	0.674672	0.298942	0.618431	2.94347
Pf3D7_10_v3	305419	306419	PF3D7_1007700	transcriptionfactorwithAP2domain(s)(ApiAP2)	37.3901	14.8585	24.0323	38.8696	0.961937	0.382265	0.61828	462.387
Pf3D7_06_v3	993784	994784	PF3D7_0624500	anaphasepromotingcomplexsubunit,putative	45.3292	22.9887	28.5219	46.1358	0.982517	0.498283	0.618216	239.703
Pf3D7_09_v3	1430646	1431646	PF3D7_0936100	earlytranscribedmembraneprotein(ETRAMP9)	48.1462	19.0638	27.4655	44.4437	1.08331	0.428943	0.617984	162.399
Pf3D7_08_v3	104388	105388	PF3D7_0801400	probableprotein,unknownfunction	40.9755	19.0638	30.8987	50.0178	0.819218	0.38114	0.617754	3.59825
Pf3D7_08_v3	704183	705183	PF3D7_0814600	conservedPlasmodiumprotein,unknownfunction	42.5121	21.0262	30.3705	49.1717	0.864564	0.427608	0.617642	1.60367
Pf3D7_12_v3	849340	850340	PF3D7_1221200	conservedPlasmodiumprotein,unknownfunction	37.9023	15.1389	27.9937	45.3395	0.835966	0.333901	0.617424	49.3892
Pf3D7_04_v3	1092638	1093638	PF3D7_0424300	erythrocytebindingantigen-165,pseudogene(EBA165)	39.4389	27.4743	28.786	46.6335	0.84572	0.589154	0.617282	315.459
Pf3D7_12_v3	501729	502729	PF3D7_1211300	DNAhelicaseMCM8,putative(MCM8)	25.8658	12.6157	20.3351	32.947	0.785073	0.382909	0.617206	38.4595
Pf3D7_07_v3	1103656	1104656	PF3D7_0726300	DNAmismatchrepairproteinPMS1,putative(PMS1)	37.1341	14.5782	29.8424	48.3754	0.767624	0.301356	0.616892	12.5866
Pf3D7_12_v3	310331	311331	PF3D7_1206900	conservedPlasmodiumprotein,unknownfunction	40.9755	14.2978	26.6733	43.2492	0.947428	0.330591	0.616735	3.51698
Pf3D7_01_v3	420353	421353	PF3D7_0110900	adenylatekinase-likeprotein1(AKLP1)	40.9755	10.0926	29.5783	47.9773	0.85406	0.210362	0.616506	85.6343
Pf3D7_14_v3	2016811	2017811	PF3D7_1449300	transcriptionfactorIIIbsubunit,putative	34.5731	12.6157	20.3351	32.9968	1.04777	0.382331	0.616275	64.9448
Pf3D7_13_v3	2115711	2116711	PF3D7_1352900	Plasmodiumexportedprotein,unknownfunction	34.0609	12.8961	29.8424	48.4252	0.703371	0.26631	0.616258	547.397
Pf3D7_02_v3	469290	470290	PF3D7_0211700	tyrosinekinase-likeprotein,putative(TKL1)	37.1341	13.1764	32.7474	53.1532	0.698624	0.247895	0.616095	47.9309
Pf3D7_10_v3	1231413	1232413	PF3D7_1030200	conservedPlasmodiumprotein,unknownfunction	51.2194	18.5031	27.9937	45.4391	1.12721	0.407207	0.616071	544.155
Pf3D7_12_v3	790173	791173	PF3D7_1219600	aminophospholipid-transportingP-ATPase(ATPase2)	38.9267	22.428	29.5783	48.027	0.810517	0.466987	0.615868	85.7799
Pf3D7_10_v3	1251307	1252307	PF3D7_1030900	28kDaookinetesurfaceprotein(P28)	44.5609	16.2603	30.1065	48.9229	0.910839	0.332366	0.615387	1.26901
Pf3D7_09_v3	943626	944626	PF3D7_0923200	flavodoxin-likeprotein(CPR)	52.2438	16.2603	33.8037	54.9449	0.95084	0.295938	0.615229	66.6049
Pf3D7_08_v3	996555	997555	PF3D7_0822600	proteintransportproteinSEC23(SEC23)	34.0609	15.9799	21.9196	35.6346	0.955838	0.448438	0.615121	240.965
Pf3D7_08_v3	107742	108742	PF3D7_0801500	nucleolarprotein10,putative(NOL10)	32.0121	16.2603	29.0501	47.2307	0.677782	0.344274	0.615068	61.0011
Pf3D7_13_v3	2584532	2585532	PF3D7_1364400	conservedPlasmodiumprotein,unknownfunction	36.878	15.4192	28.5219	46.3847	0.795047	0.33242	0.614899	37.1855
Pf3D7_04_v3	1058497	1059497	PF3D7_0423500	glideosomeassociatedproteinwithmultiplemembranespans2(GAPM2)	41.7438	11.7747	27.2014	44.2446	0.943478	0.266127	0.614796	449.099
Pf3D7_07_v3	686191	687191	PF3D7_0715300	calcium/calmodulin-dependentproteinkinase,putative	40.4633	12.3354	31.9551	52.0086	0.778012	0.23718	0.61442	29.9004
Pf3D7_14_v3	3067062	3068062	PF3D7_1474800	proteasomesubunitalphatype-1,putative	30.4755	14.8585	21.9196	35.6843	0.854031	0.416388	0.614265	277.221
Pf3D7_11_v3	1945278	1946278	PF3D7_1148900	Plasmodiumexportedprotein,unknownfunction	45.8413	17.3817	29.3142	47.7284	0.960462	0.364179	0.614188	465.663
Pf3D7_11_v3	813630	814630	PF3D7_1121500	conservedPlasmodiumprotein,unknownfunction	55.573	15.9799	34.0678	55.4924	1.00145	0.287966	0.613918	19.9682
Pf3D7_08_v3	989750	990750	PF3D7_0822400	conservedPlasmodiumprotein,unknownfunction	30.4755	12.055	25.6169	41.7562	0.729844	0.2887	0.613487	5.6875
Pf3D7_08_v3	759638	760638	PF3D7_0816500	smallheatshockproteinHSP20,putative(HSP20)	40.2072	15.6996	29.0501	47.38	0.848611	0.331355	0.61313	0.877602
Pf3D7_11_v3	1319614	1320614	PF3D7_1134000	heatshockprotein70(HSP70-3)	40.4633	20.4655	29.8424	48.674	0.831312	0.420461	0.613108	1729.46
Pf3D7_14_v3	1409639	1410639	PF3D7_1434800	mitochondrialacidicproteinMAM33,putative	49.4267	14.0175	30.1065	49.122	1.0062	0.285361	0.612892	322.477
Pf3D7_14_v3	1430721	1431721	PF3D7_1435300	NAD(P)H-dependentglutamatesynthase,putative	32.5243	15.9799	25.6169	41.8059	0.777983	0.38224	0.612758	52.0013
Pf3D7_13_v3	1604712	1605712	PF3D7_1340100	exosomecomplexcomponentRRP42,putative(RRP42)	37.3901	12.055	25.0887	40.9599	0.912846	0.294312	0.612519	29.8286
Pf3D7_11_v3	196267	197267	PF3D7_1104400	conservedprotein,unknownfunction	36.3658	14.2978	26.6733	43.5478	0.835078	0.328324	0.612506	228.898
Pf3D7_08_v3	1184095	1185095	PF3D7_0827400	conservedPlasmodiumprotein,unknownfunction	47.1218	18.5031	29.0501	47.4298	0.993506	0.390115	0.612486	7.89794
Pf3D7_11_v3	806581	807581	PF3D7_1121300	tyrosinekinase-likeprotein(TKL2)	39.695	17.3817	32.4833	53.0537	0.748204	0.327625	0.612272	83.2665
Pf3D7_13_v3	2555525	2556525	PF3D7_1363800	nuclearfusionprotein,putative(GEX1)	36.3658	13.7371	30.3705	49.6197	0.73289	0.276848	0.612065	2.55724
Pf3D7_05_v3	402842	403842	PF3D7_0509600	asparagine--tRNAligase(AsnRS)	26.6341	10.6533	25.0887	41.0096	0.64946	0.259776	0.611776	62.4046
Pf3D7_08_v3	640958	641958	PF3D7_0812900	probableprotein,unknownfunction	48.1462	26.3529	31.1628	50.9634	0.944721	0.517095	0.611474	1.874
Pf3D7_14_v3	354641	355641	PF3D7_1409000	WDrepeat-containingprotein,putative	29.7072	14.5782	24.0323	39.3175	0.755572	0.370781	0.611237	52.2962
Pf3D7_03_v3	789358	790358	PF3D7_0318800	triosephosphateisomerase,putative	37.1341	18.7834	29.8424	48.8233	0.760582	0.384722	0.611233	2.61233
Pf3D7_13_v3	1450989	1451989	PF3D7_1335500	conservedPlasmodiumprotein,unknownfunction	41.9999	14.0175	29.0501	47.5294	0.883661	0.294923	0.611203	1.80483
Pf3D7_08_v3	975574	976574	PF3D7_0821800	proteintransportproteinSEC61subunitbeta(Sec61-beta)	29.195	12.055	21.6555	35.4355	0.823891	0.340196	0.611124	363.031
Pf3D7_06_v3	943220	944220	PF3D7_0623100	nuclearpolyadenylatedRNA-bindingproteinNAB2,putative(NAB2)	33.2926	19.0638	25.881	42.3534	0.786067	0.450113	0.611073	249.36
Pf3D7_03_v3	301406	302406	PF3D7_0306500	conservedPlasmodiumprotein,unknownfunction	30.9877	10.9336	25.0887	41.0594	0.754704	0.266287	0.611034	93.0571
Pf3D7_12_v3	177662	178662	PF3D7_1203400	transporter,putative	34.0609	9.81224	25.3528	41.5073	0.8206	0.236398	0.610803	117.731
Pf3D7_12_v3	1967663	1968663	PF3D7_1247800	dipeptidylaminopeptidase2(DPAP2)	36.6219	14.0175	24.5605	40.2133	0.910691	0.348579	0.610756	22.3677
Pf3D7_11_v3	1712581	1713581	PF3D7_1142800	conservedPlasmodiumprotein,unknownfunction	30.2194	12.8961	22.976	37.6253	0.803167	0.342751	0.610653	79.2813
Pf3D7_06_v3	956265	957265	PF3D7_0623600	transcriptionorsplicingfactor-likeprotein,putative	38.6706	15.1389	24.8246	40.6612	0.951044	0.372318	0.610523	177.084
Pf3D7_05_v3	355722	356722	PF3D7_0508600	conservedPlasmodiumprotein,unknownfunction	42.7682	21.8673	31.691	51.909	0.823907	0.421262	0.610511	120.241
Pf3D7_08_v3	1244711	1245711	PF3D7_0829000	conservedPlasmodiummembraneprotein,unknownfunction	35.8536	15.1389	26.6733	43.6971	0.820503	0.346451	0.610414	49.9719
Pf3D7_07_v3	1157909	1158909	PF3D7_0727200	cysteinedesulfurase,putative(NFS)	48.4023	17.9424	33.0115	54.0989	0.8947	0.331659	0.610206	104.948
Pf3D7_09_v3	683062	684062	PF3D7_0916400	conservedPlasmodiumprotein,unknownfunction	40.7194	13.4568	29.5783	48.475	0.840008	0.277603	0.610176	31.821
Pf3D7_14_v3	1176270	1177270	PF3D7_1429900	ADP-dependentDNAhelicaseRecQ(WRN)	39.4389	12.055	28.786	47.181	0.835906	0.255505	0.610118	24.7683
Pf3D7_12_v3	210393	211393	PF3D7_1204400	conservedPlasmodiummembraneprotein,unknownfunction	35.5975	12.8961	27.4655	45.0409	0.790337	0.28632	0.60979	0.998698
Pf3D7_08_v3	1157651	1158651	PF3D7_0826600	SNAREprotein,putative(VAMP7)	38.4145	17.9424	29.3142	48.1266	0.798197	0.372817	0.609106	50.197
Pf3D7_14_v3	1088602	1089602	PF3D7_1427800	exosomecomplexexonucleaseRRP41,putative(RRP41)	40.7194	16.2603	31.1628	51.1625	0.795884	0.317817	0.609095	60.0347
Pf3D7_10_v3	266336	267336	PF3D7_1006300	conservedPlasmodiumprotein,unknownfunction	37.1341	11.214	21.6555	35.5848	1.04354	0.315135	0.60856	1.04612
Pf3D7_14_v3	1199419	1200419	PF3D7_1430300	acidphosphatase,putative	44.5609	13.7371	27.9937	46.0363	0.967951	0.298397	0.608079	74.9683
Pf3D7_08_v3	417565	418565	PF3D7_0808200	plasmepsinX	55.3169	20.1852	34.8601	57.3338	0.964822	0.352065	0.60802	557.871
Pf3D7_14_v3	2081747	2082747	PF3D7_1450800	conservedPlasmodiumprotein,unknownfunction	31.4999	11.4943	25.3528	41.7064	0.755277	0.2756	0.607888	15.1992
Pf3D7_13_v3	214791	215791	PF3D7_1303900	conservedPlasmodiumprotein,unknownfunction	47.1218	17.9424	26.4092	43.4483	1.08455	0.41296	0.60783	3.23142
Pf3D7_13_v3	478853	479853	PF3D7_1311100	meiosis-specificnuclearstructuralprotein1,putative	49.9389	19.3441	30.3705	49.968	0.999418	0.38713	0.607799	31.6051
Pf3D7_11_v3	193858	194858	PF3D7_1104300	conservedPlasmodiumprotein,unknownfunction	41.2316	11.4943	24.5605	40.4622	1.01902	0.284075	0.606999	140.038
Pf3D7_06_v3	1103515	1104515	PF3D7_0627600	conservedPlasmodiumprotein,unknownfunction	34.0609	15.9799	26.6733	43.946	0.775063	0.363626	0.606956	16.4515
Pf3D7_08_v3	1297828	1298828	PF3D7_0830500	tryptophan/threonine-richantigen(TryThrA)	40.4633	16.821	26.1451	43.0999	0.938826	0.390279	0.606616	2973.83
Pf3D7_12_v3	146785	147785	PF3D7_1202500	trimethylguanosinesynthase,putative	29.7072	13.4568	27.4655	45.2898	0.655936	0.297127	0.606439	21.3789
Pf3D7_11_v3	1323814	1324814	PF3D7_1134100	proteindisulfideisomerase(PDI-11)	36.1097	15.9799	27.7296	45.7377	0.789495	0.349381	0.606274	96.5279
Pf3D7_05_v3	1090430	1091430	PF3D7_0526500	conservedPlasmodiumprotein,unknownfunction	31.756	11.7747	27.9937	46.1856	0.687574	0.254943	0.606113	112.098
Pf3D7_10_v3	1321194	1322194	PF3D7_1033000	conservedPlasmodiumprotein,unknownfunction	37.1341	16.2603	27.2014	44.8916	0.827195	0.362213	0.605935	46.9718
Pf3D7_03_v3	318304	319304	PF3D7_0307300	EB1homolog,putative	35.8536	16.821	25.6169	42.3036	0.847531	0.397626	0.605549	2.60039
Pf3D7_11_v3	1898681	1899681	PF3D7_1147800.1	merozoiteadhesiveerythrocyticbindingprotein	27.6585	20.7459	24.5605	40.5617	0.681887	0.511465	0.60551	0.85623
Pf3D7_11_v3	1898681	1899681	PF3D7_1147800.2	merozoiteadhesiveerythrocyticbindingprotein	27.6585	20.7459	24.5605	40.5617	0.681887	0.511465	0.60551	0.104561
Pf3D7_04_v3	312493	313493	PF3D7_0405700	lysinedecarboxylase,putative	38.6706	16.821	27.9937	46.2354	0.836385	0.363812	0.60546	34.812
Pf3D7_12_v3	1486584	1487584	PF3D7_1235700	ATPsynthasesubunitbeta,mitochondrial	45.0731	12.6157	31.4269	51.909	0.86831	0.243035	0.605423	233.096
Pf3D7_13_v3	894282	895282	PF3D7_1321500.1	3',5'-cyclicnucleotidephosphodiesterase,putative	40.2072	15.1389	29.3142	48.4252	0.830295	0.312624	0.60535	4.86804
Pf3D7_13_v3	894282	895282	PF3D7_1321500.2	3',5'-cyclicnucleotidephosphodiesterase,putative	40.2072	15.1389	29.3142	48.4252	0.830295	0.312624	0.60535	0.0191655
Pf3D7_09_v3	822165	823165	PF3D7_0920000	longchainfattyacidelongationenzyme,putative(ELO3)	36.1097	13.4568	23.7683	39.2677	0.919578	0.342694	0.605289	39.5083
Pf3D7_13_v3	2491337	2492337	PF3D7_1362200	RuvB-likehelicase3(RUVB3)	35.8536	16.2603	25.3528	41.9055	0.855582	0.388023	0.604999	148.614
Pf3D7_14_v3	53234	54234	PF3D7_1401400	earlytranscribedmembraneprotein14.1(ETRAMP14)	35.8536	22.7083	27.7296	45.8372	0.782194	0.495412	0.604958	16588.2
Pf3D7_06_v3	126316	127316	PF3D7_0603100	conservedPlasmodiumprotein,unknownfunction	41.7438	16.2603	29.0501	48.027	0.869174	0.338566	0.60487	31.5775
Pf3D7_11_v3	1231450	1232450	PF3D7_1131800	oxysterol-bindingprotein-relatedprotein2	31.2438	14.5782	26.1451	43.2492	0.722413	0.337074	0.604522	127.94
Pf3D7_04_v3	849293	850293	PF3D7_0419000	conservedPlasmodiumprotein,unknownfunction	35.5975	18.5031	30.1065	49.8187	0.714541	0.371409	0.604321	4.22657
Pf3D7_08_v3	631729	632729	PF3D7_0812600	ubiquitin-conjugatingenzyme,putative	33.5487	14.2978	24.8246	41.1092	0.816087	0.3478	0.60387	94.9672
Pf3D7_04_v3	231233	232233	PF3D7_0404100	transcriptionfactorwithAP2domain(s),putative(ApiAP2)	29.7072	16.821	26.6733	44.1948	0.672188	0.38061	0.603539	0.953657
Pf3D7_12_v3	1981406	1982406	PF3D7_1248400	conservedPlasmodiumprotein,unknownfunction	40.2072	17.662	24.2964	40.2631	0.998612	0.438665	0.603441	4.6349
Pf3D7_12_v3	1516016	1517016	PF3D7_1236200	conservedPlasmodiumprotein,unknownfunction	45.5852	14.5782	28.2578	46.8326	0.973365	0.311283	0.603379	46.6539
Pf3D7_09_v3	1127428	1128428	PF3D7_0927700	serine/threonineproteinphosphatase4,putative(PPP4)	41.4877	14.8585	28.5219	47.2805	0.87748	0.314263	0.603249	92.8664
Pf3D7_06_v3	716550	717550	PF3D7_0617200	conservedPlasmodiumprotein,unknownfunction	33.2926	17.9424	29.8424	49.4703	0.672982	0.36269	0.603239	1012.88
Pf3D7_05_v3	1053413	1054413	PF3D7_0525300	conservedPlasmodiumprotein,unknownfunction	39.695	16.5406	26.4092	43.7967	0.906347	0.377668	0.602995	51.7042
Pf3D7_03_v3	464162	465162	PF3D7_0310800	conservedPlasmodiumprotein,unknownfunction	38.9267	15.4192	28.786	47.7782	0.814738	0.322725	0.602492	184.275
Pf3D7_10_v3	1568209	1569209	PF3D7_1039000	serine/threonineproteinkinase,FIKKfamily(FIKK10.2)	39.695	23.269	27.4655	45.5884	0.870726	0.510415	0.602467	335.124
Pf3D7_06_v3	690631	691631	PF3D7_0616600	conservedPlasmodiumprotein,unknownfunction	33.2926	12.6157	22.7119	37.7249	0.88251	0.334413	0.60204	61.4005
Pf3D7_12_v3	929491	930491	PF3D7_1223100	cAMP-dependentproteinkinaseregulatorysubunit(PKAr)	40.4633	22.7083	23.2401	38.6207	1.04771	0.587983	0.601752	658.027
Pf3D7_14_v3	1263326	1264326	PF3D7_1432200	conservedPlasmodiumprotein,unknownfunction	42.256	19.9048	32.2192	53.5514	0.789074	0.371695	0.60165	29.8842
Pf3D7_10_v3	625395	626395	PF3D7_1015500	conservedPlasmodiumprotein,unknownfunction	37.3901	15.1389	30.8987	51.3616	0.727978	0.294751	0.601591	10.9546
Pf3D7_11_v3	686735	687735	PF3D7_1118100	AP-1complexsubunitsigma,putative	38.1584	13.1764	30.8987	51.3616	0.742936	0.256542	0.601591	80.7546
Pf3D7_11_v3	1216021	1217021	PF3D7_1131600	conservedPlasmodiumprotein,unknownfunction	33.5487	26.6332	26.6733	44.3441	0.756554	0.600603	0.601507	1.68347
Pf3D7_14_v3	2023637	2024637	PF3D7_1449400	crossoverjunctionendonucleaseMUS81,putative(MUS81)	51.2194	19.0638	26.6733	44.3441	1.15504	0.429906	0.601507	35.5802
Pf3D7_04_v3	745137	746137	PF3D7_0417100	mRNA-bindingproteinPUF2(PUF2)	49.4267	20.7459	32.7474	54.4472	0.907791	0.381028	0.601452	0.386821
Pf3D7_05_v3	1100703	1101703	PF3D7_0526600	conservedPlasmodiumprotein,unknownfunction	41.2316	15.9799	25.881	43.0501	0.957759	0.371193	0.601183	13.8616
Pf3D7_08_v3	1018768	1019768	PF3D7_0823100	RWDdomain-containingprotein,putative	36.1097	15.6996	29.3142	48.7736	0.740353	0.321887	0.601026	33.8277
Pf3D7_03_v3	666506	667506	PF3D7_0316500	kinetochoreproteinNUF2,putative(NUF2)	45.0731	14.8585	30.8987	51.4113	0.876716	0.289012	0.60101	100.65
Pf3D7_12_v3	1147611	1148611	PF3D7_1228300	NIMArelatedkinase1(NEK1)	39.4389	14.2978	32.4833	54.0491	0.729687	0.264534	0.600996	131.551
Pf3D7_08_v3	816602	817602	PF3D7_0817900	highmobilitygroupproteinB2(HMGB2)	39.4389	19.9048	23.5042	39.1184	1.00819	0.508835	0.600848	3707.76
Pf3D7_12_v3	938139	939139	PF3D7_1223300	DNAgyrasesubunitA(GyrA)	48.1462	13.1764	28.2578	47.0317	1.0237	0.28016	0.600825	50.5017
Pf3D7_05_v3	1230151	1231151	PF3D7_0530200	phosphoenolpyruvate/phosphatetranslocator(PPT)	41.7438	13.7371	28.5219	47.4796	0.879194	0.289326	0.600719	77.2058
Pf3D7_14_v3	3158987	3159987	PF3D7_1476800	lysophospholipase,putative	37.1341	19.6245	25.3528	42.2041	0.879869	0.46499	0.600719	33.7976
Pf3D7_11_v3	1711672	1712672	PF3D7_1142700	methyltransferase,putative	32.2682	14.2978	24.0323	40.0142	0.806419	0.357318	0.600594	82.3365
Pf3D7_12_v3	1299108	1300108	PF3D7_1231500	mitosisproteindim1,putative	30.4755	11.4943	27.4655	45.7377	0.66631	0.251309	0.6005	93.0185
Pf3D7_12_v3	1616352	1617352	PF3D7_1238900	proteinkinase2(PK2)	39.695	19.3441	29.3142	48.8233	0.813034	0.396206	0.600414	265.846
Pf3D7_10_v3	1368689	1369689	PF3D7_1034400	flavoproteinsubunitofsuccinatedehydrogenase(SDHA)	46.8657	20.1852	29.5783	49.2713	0.951176	0.409675	0.600315	115.907
Pf3D7_14_v3	2972478	2973478	PF3D7_1472900	dihydroorotase,putative	35.5975	15.4192	26.4092	43.9958	0.809111	0.35047	0.600266	30.3843
Pf3D7_11_v3	201830	202830	PF3D7_1104600	radialspokeheadprotein,putative	33.8048	11.7747	25.6169	42.7018	0.791648	0.275742	0.599902	3.13268
Pf3D7_02_v3	578162	579162	PF3D7_0214300	conservedPlasmodiumprotein,unknownfunction	41.9999	18.2227	29.5783	49.321	0.851562	0.369471	0.59971	28.629
Pf3D7_11_v3	400186	401186	PF3D7_1110100	conservedPlasmodiumprotein,unknownfunction	36.6219	14.2978	30.6346	51.1127	0.716493	0.279731	0.599354	63.4384
Pf3D7_14_v3	1884943	1885943	PF3D7_1445900	ATP-dependentRNAhelicaseDDX5,putative(DDX5)	37.1341	16.821	27.4655	45.8372	0.81013	0.366973	0.599197	297.321
Pf3D7_12_v3	968480	969480	PF3D7_1223700	irontransporter,putative	43.2804	16.5406	29.3142	48.9229	0.884665	0.338095	0.599192	114.188
Pf3D7_05_v3	737900	738900	PF3D7_0517500	UTP--glucose-1-phosphateuridylyltransferase,putative	41.9999	14.0175	25.881	43.1995	0.972231	0.324483	0.599104	4.80193
Pf3D7_09_v3	843041	844041	PF3D7_0920600	conservedPlasmodiumprotein,unknownfunction	36.3658	12.8961	27.9937	46.7331	0.778159	0.275952	0.599012	46.7796
Pf3D7_13_v3	817898	818898	PF3D7_1319700	proteinphosphatasePP2AregulatorysubunitA,putative	41.4877	11.7747	26.1451	43.6474	0.950519	0.269769	0.599007	14.6464
Pf3D7_14_v3	1690493	1691493	PF3D7_1441400	FACTcomplexsubunitSSRP1,putative(FACT-S)	38.4145	11.4943	26.4092	44.0953	0.87117	0.26067	0.598912	183.084
Pf3D7_03_v3	998149	999149	PF3D7_0323800	conservedPlasmodiumprotein,unknownfunction	40.2072	15.9799	28.786	48.0768	0.836312	0.332383	0.59875	73.6407
Pf3D7_08_v3	1047051	1048051	PF3D7_0823900	dicarboxylate/tricarboxylatecarrier(DTC)	38.6706	17.662	27.2014	45.4391	0.851042	0.388696	0.598634	138.474
Pf3D7_14_v3	2249250	2250250	PF3D7_1455000	proteinphosphatasePPM3,putative(PPM3)	34.8292	17.3817	25.3528	42.3534	0.822347	0.410397	0.598601	1.64939
Pf3D7_07_v3	1051965	1052965	PF3D7_0724900	kinesin-19,putative	35.5975	16.2603	29.3142	48.9727	0.726885	0.332028	0.598582	16.1521
Pf3D7_05_v3	1121310	1122310	PF3D7_0526800	conservedPlasmodiumprotein,unknownfunction	43.2804	14.5782	29.3142	48.9727	0.883766	0.29768	0.598582	325.259
Pf3D7_09_v3	1135045	1136045	PF3D7_0928000.1	cytochromecoxidasesubunit6B,putative	35.8536	14.5782	24.2964	40.6115	0.882844	0.358967	0.598264	3.5487
Pf3D7_09_v3	1135045	1136045	PF3D7_0928000.2	cytochromecoxidasesubunit6B,putative	35.8536	14.5782	24.2964	40.6115	0.882844	0.358967	0.598264	0.211863
Pf3D7_11_v3	1732400	1733400	PF3D7_1143300	DNA-directedRNApolymeraseI,putative	38.9267	13.7371	26.4092	44.1451	0.88179	0.311181	0.598236	130.078
Pf3D7_05_v3	407397	408397	PF3D7_0509700	conservedPlasmodiumprotein,unknownfunction	32.7804	12.055	29.5783	49.4703	0.662628	0.243682	0.5979	2.51495
Pf3D7_04_v3	846731	847731	PF3D7_0418900	conservedPlasmodiumprotein,unknownfunction	46.8657	15.1389	32.2192	53.8998	0.869497	0.280871	0.597761	13.2585
Pf3D7_04_v3	1080459	1081459	PF3D7_0424000	Plasmodiumexportedprotein(PHISTc),unknownfunction	38.4145	15.4192	28.5219	47.7284	0.804856	0.323061	0.597588	700.786
Pf3D7_07_v3	648267	649267	PF3D7_0714100	conservedPlasmodiumprotein,unknownfunction	36.1097	13.4568	28.786	48.1764	0.749531	0.279323	0.597512	0.924775
Pf3D7_08_v3	211752	212752	PF3D7_0803400	DNArepairandrecombinationproteinRAD54,putative(RAD54)	50.9633	20.4655	26.9374	45.0907	1.13024	0.453874	0.597405	145.572
Pf3D7_06_v3	945629	946629	PF3D7_0623200	ferredoxin--NADPreductase(FNR)	34.5731	17.662	30.1065	50.416	0.685757	0.350325	0.597162	45.4177
Pf3D7_08_v3	803534	804534	PF3D7_0817600	conservedPlasmodiumprotein,unknownfunction	41.2316	17.3817	23.7683	39.8152	1.03557	0.436559	0.596965	263.603
Pf3D7_13_v3	908003	909003	PF3D7_1321800	proteintransportproteinSFT2,putative	38.1584	11.214	29.0501	48.674	0.783959	0.23039	0.59683	149.693
Pf3D7_14_v3	2420264	2421264	PF3D7_1459000	ATP-dependentRNAhelicaseDBP5(DBP5)	43.5365	18.2227	25.3528	42.5027	1.02432	0.428742	0.596499	321.22
Pf3D7_06_v3	871702	872702	PF3D7_0621200	pyridoxinebiosynthesisproteinPDX1(PDX1)	45.8413	18.7834	26.1451	43.8465	1.0455	0.42839	0.596287	2306.85
Pf3D7_03_v3	633044	634044	PF3D7_0315500	mitochondrialribosomalproteinL29/L47precursor,putative	38.4145	12.8961	31.9551	53.6012	0.716672	0.240593	0.596164	72.701
Pf3D7_02_v3	398245	399245	PF3D7_0209600	transporter,putative	41.4877	16.2603	29.3142	49.1717	0.843731	0.330684	0.59616	56.6474
Pf3D7_13_v3	1570669	1571669	PF3D7_1338900	serine/threonineproteinkinase,putative	31.756	12.055	24.2964	40.7608	0.779082	0.29575	0.596073	70.6844
Pf3D7_11_v3	986130	987130	PF3D7_1125100	vacuolarmembraneprotein-related,putative	39.695	18.2227	30.8987	51.8593	0.765436	0.351387	0.595818	62.2514
Pf3D7_14_v3	2727142	2728142	PF3D7_1466600	conservedPlasmodiumprotein,unknownfunction	45.8413	16.821	27.4655	46.1358	0.993617	0.364598	0.595319	22.4171
Pf3D7_06_v3	216740	217740	PF3D7_0605100	RNA-bindingprotein,putative	42.5121	22.1476	27.9937	47.0317	0.903903	0.470908	0.595209	114.669
Pf3D7_11_v3	1187104	1188104	PF3D7_1130800	armadillorepeatproteinPF16,putative	54.0364	23.5494	28.5219	47.9275	1.12746	0.491355	0.595105	3.78531
Pf3D7_02_v3	392289	393289	PF3D7_0209500	conservedPlasmodiumprotein,unknownfunction	53.2682	14.8585	33.2756	55.9403	0.952233	0.265614	0.594841	12.2938
Pf3D7_12_v3	521187	522187	PF3D7_1211700	DNAreplicationlicensingfactorMCM5,putative(MCM5)	38.1584	18.2227	26.9374	45.2898	0.842538	0.402358	0.594779	577.461
Pf3D7_06_v3	188512	189512	PF3D7_0604500	conservedPlasmodiumprotein,unknownfunction	34.317	10.9336	23.7683	39.9645	0.858687	0.273583	0.594735	335.164
Pf3D7_14_v3	3133451	3134451	PF3D7_1476200	Plasmodiumexportedprotein(PHISTb),unknownfunction	34.317	14.8585	25.6169	43.0999	0.79622	0.344746	0.594361	201.434
Pf3D7_14_v3	2396331	2397331	PF3D7_1458300	conservedPlasmodiumprotein,unknownfunction	35.0853	10.3729	25.881	43.5478	0.805673	0.238196	0.594312	67.5419
Pf3D7_10_v3	116742	117742	PF3D7_1002300	conservedPlasmodiumprotein,unknownfunction	46.6096	17.3817	29.8424	50.2169	0.928166	0.346132	0.59427	3.25175
Pf3D7_03_v3	204042	205042	PF3D7_0304100	innermembranecomplexprotein1e,putative(IMC1e)	46.8657	16.5406	29.5783	49.8187	0.940725	0.332016	0.593719	133.764
Pf3D7_14_v3	2042509	2043509	PF3D7_1449800	conservedPlasmodiumprotein,unknownfunction	36.6219	16.5406	25.6169	43.1497	0.848717	0.383331	0.593675	30.0968
Pf3D7_08_v3	1100573	1101573	PF3D7_0825600	cytochromecoxidaseassemblyprotein,putative	45.0731	12.055	26.9374	45.3893	0.993034	0.265591	0.593475	10.2869
Pf3D7_13_v3	1959157	1960157	PF3D7_1348800	E1-E2ATPase,putative	34.317	14.0175	27.4655	46.2851	0.741427	0.302851	0.593398	0.466487
Pf3D7_10_v3	1021274	1022274	PF3D7_1024200	RNA-bindingprotein,putative	44.817	18.5031	33.0115	55.6417	0.805457	0.33254	0.593287	40.9674
Pf3D7_05_v3	1300724	1301724	PF3D7_0532100	earlytranscribedmembraneprotein5(ETRAMP5)	42.5121	18.7834	25.6169	43.1995	0.984088	0.434806	0.592991	16551.9
Pf3D7_08_v3	748153	749153	PF3D7_0816100	phosphopantothenoylcysteinedecarboxylase,putative	31.2438	15.1389	26.1451	44.0953	0.708552	0.343322	0.592923	40.8824
Pf3D7_12_v3	2179919	2180919	PF3D7_1253400	acyl-CoAsynthetase(ACS3)	4.60974	4.76595	5.28183	8.90864	0.517446	0.534981	0.592888	5.57826
Pf3D7_06_v3	244021	245021	PF3D7_0605800	DNArepairproteinRAD50,putative(RAD50)	37.6462	17.662	28.2578	47.6787	0.789581	0.370438	0.592671	84.7532
Pf3D7_14_v3	287797	288797	PF3D7_1407900	plasmepsinI(PMI)	42.7682	14.5782	28.2578	47.6787	0.897009	0.305759	0.592671	965.102
Pf3D7_10_v3	1189089	1190089	PF3D7_1029000	conservedPlasmodiumprotein,unknownfunction,pseudogene	34.0609	7.2891	24.8246	41.9055	0.812803	0.173941	0.592395	7.4336
Pf3D7_07_v3	194390	195390	PF3D7_0704200	tRNAm5C-methyltransferase,putative	39.9511	18.2227	26.1451	44.1451	0.904995	0.412791	0.592254	26.1618
Pf3D7_10_v3	824093	825093	PF3D7_1020400	S-adenosyl-L-methionine-dependentmethyltransferase,putative	34.8292	12.055	26.9374	45.4888	0.765665	0.26501	0.592177	36.1101
Pf3D7_14_v3	2983562	2984562	PF3D7_1473300	conservedPlasmodiumprotein,unknownfunction	39.4389	21.8673	28.5219	48.1764	0.818635	0.453901	0.592031	1.77536
Pf3D7_07_v3	820135	821135	PF3D7_0718300	cysteinerepeatmodularprotein2(CRMP2)	37.6462	13.4568	28.786	48.6243	0.774226	0.276751	0.592009	0.391818
Pf3D7_09_v3	1413340	1414340	PF3D7_0935800	cytoadherencelinkedasexualprotein9(CLAG9)	49.1706	21.3066	28.786	48.6243	1.01124	0.438188	0.592009	312.89
Pf3D7_14_v3	389092	390092	PF3D7_1409900	cytidinediphosphate-diacylglycerolsynthase(CDS)	34.317	17.3817	25.3528	42.8511	0.800843	0.40563	0.591649	198.761
Pf3D7_03_v3	713582	714582	PF3D7_0317400	conservedPlasmodiumprotein,unknownfunction	34.5731	13.7371	26.9374	45.5386	0.759204	0.301658	0.591529	23.4212
Pf3D7_08_v3	705576	706576	PF3D7_0814700	conservedPlasmodiumprotein,unknownfunction	33.2926	16.2603	31.9551	54.0491	0.61597	0.300843	0.591224	2.56629
Pf3D7_12_v3	561680	562680	PF3D7_1212700	eukaryotictranslationinitiationfactor3subunitA,putative(EIF3A)	42.7682	14.0175	26.1451	44.2446	0.966631	0.316818	0.590922	1254.01
Pf3D7_10_v3	1147366	1148366	PF3D7_1027500	conservedPlasmodiumprotein,unknownfunction	26.6341	10.9336	25.0887	42.5027	0.626645	0.257245	0.590285	4.18256
Pf3D7_03_v3	369425	370425	PF3D7_0308500	activatorofHsp90ATPase,putative	44.0487	15.1389	26.9374	45.6381	0.965174	0.331716	0.590239	411.632
Pf3D7_07_v3	391688	392688	PF3D7_0708700	Cg8protein	50.7072	19.6245	28.786	48.7736	1.03964	0.402359	0.590196	258.664
Pf3D7_03_v3	612922	613922	PF3D7_0315100	eukaryotictranslationinitiationfactor4E(eIF4E)	36.878	19.0638	31.9551	54.1486	0.681052	0.352065	0.590137	138.727
Pf3D7_13_v3	453561	454561	PF3D7_1310200	conservedPlasmodiumprotein,unknownfunction	39.9511	12.6157	25.881	43.8962	0.910127	0.287398	0.589595	65.4218
Pf3D7_14_v3	537339	538339	PF3D7_1413500	FeSassemblyATPaseSufC(SufC)	41.9999	16.2603	29.0501	49.2713	0.852421	0.330016	0.589595	74.8821
Pf3D7_13_v3	711444	712444	PF3D7_1317100	DNAreplicationlicensingfactorMCM4(MCM4)	34.8292	16.2603	28.2578	47.9275	0.726706	0.339269	0.589595	368.378
Pf3D7_12_v3	1894442	1895442	PF3D7_1245400	mitochondrialribosomalproteinL3precursor,putative	37.9023	12.3354	27.4655	46.5837	0.813639	0.264801	0.589595	37.1043
Pf3D7_14_v3	2746820	2747820	PF3D7_1467100	DNA-3-methyladenineglycosylase,putative	33.0365	14.8585	27.9937	47.4796	0.695804	0.312945	0.589594	22.179
Pf3D7_07_v3	244516	245516	PF3D7_0704900	peptidechainreleasefactor,putative	37.9023	19.0638	27.7296	47.0317	0.805888	0.405339	0.589594	30.0998
Pf3D7_14_v3	1147578	1148578	PF3D7_1429200	transcriptionfactorwithAP2domain(s),putative(ApiAP2)	47.634	18.7834	32.4833	55.144	0.863811	0.340625	0.589063	6.79283
Pf3D7_12_v3	923027	924027	PF3D7_1222900	conservedPlasmodiumprotein,unknownfunction	33.5487	14.8585	30.1065	51.1127	0.656367	0.290701	0.589022	28.1991
Pf3D7_01_v3	223460	224460	PF3D7_0105200	RAPprotein,putative	33.8048	13.1764	29.0501	49.321	0.685404	0.267156	0.589001	82.4761
Pf3D7_11_v3	671015	672015	PF3D7_1117700	GTP-bindingnuclearproteinRAN/TC4(RAN)	39.4389	14.5782	29.0501	49.321	0.799637	0.295578	0.589001	2146.55
Pf3D7_14_v3	1243518	1244518	PF3D7_1431600	ATP-specificsuccinyl-CoAsynthetasebetasubunit,putative	41.9999	14.2978	28.5219	48.4252	0.867315	0.295255	0.588989	114.056
Pf3D7_05_v3	135430	136430	PF3D7_0503300	serine/arginine-richsplicingfactor12(SRSF12)	39.1828	14.2978	25.6169	43.4981	0.900793	0.328699	0.58892	383.418
Pf3D7_05_v3	354539	355539	PF3D7_0508500	guanidinenucleotideexchangefactor(RCC1)	24.3292	14.0175	22.976	39.0189	0.623523	0.359249	0.588843	58.1543
Pf3D7_14_v3	2793823	2794823	PF3D7_1468100	conservedPlasmodiumprotein,unknownfunction	17.6707	12.8961	18.2223	30.9563	0.570827	0.41659	0.588646	413.964
Pf3D7_13_v3	102342	103342	PF3D7_1301800	surface-associatedinterspersedprotein13.1(SURFIN13.1),pseudogene(SURF13.1)	38.6706	24.9511	29.8424	50.7146	0.762514	0.49199	0.588438	83.3117
Pf3D7_03_v3	637783	638783	PF3D7_0315700	conservedPlasmodiummembraneprotein,unknownfunction	40.9755	13.4568	29.5783	50.2666	0.815164	0.267709	0.588428	1.86987
Pf3D7_05_v3	84737	85737	PF3D7_0501600	rhoptry-associatedprotein2(RAP2)	35.3414	20.4655	27.7296	47.1312	0.749851	0.434224	0.588349	463.71
Pf3D7_08_v3	1215771	1216771	PF3D7_0828200	leucine--tRNAligase,putative	39.695	19.3441	26.6733	45.3395	0.875506	0.42665	0.588302	58.0504
Pf3D7_09_v3	661826	662826	PF3D7_0915700	conservedPlasmodiumprotein,unknownfunction	33.5487	12.6157	26.4092	44.8916	0.747327	0.281026	0.588288	43.4302
Pf3D7_10_v3	68253	69253	PF3D7_1001100.2	acyl-CoAbindingprotein,isoform1,ACBP1	40.4633	20.7459	23.7683	40.4124	1.00126	0.513355	0.588144	19.6753
Pf3D7_02_v3	196416	197416	PF3D7_0204300	conservedPlasmodiumprotein,unknownfunction	45.5852	16.2603	31.4269	53.4519	0.852827	0.304204	0.587947	88.6231
Pf3D7_03_v3	528537	529537	PF3D7_0312500	transporter,putative	35.8536	12.8961	29.8424	50.7643	0.706276	0.254039	0.587862	46.24
Pf3D7_14_v3	1218499	1219499	PF3D7_1431000	mitochondrialribosomalproteinL17-2precursor,putative	43.5365	21.3066	29.3142	49.8685	0.873026	0.427256	0.58783	46.5957
Pf3D7_09_v3	1314052	1315052	PF3D7_0933100	conservedPlasmodiumprotein,unknownfunction	41.4877	15.9799	27.4655	46.7331	0.887758	0.34194	0.58771	5.96246
Pf3D7_11_v3	549366	550366	PF3D7_1114500	conservedPlasmodiumprotein,unknownfunction	33.5487	10.0926	27.2014	46.2851	0.724827	0.218053	0.587692	10.0001
Pf3D7_10_v3	73417	74417	PF3D7_1001300	Plasmodiumexportedprotein(PHISTa),unknownfunction	31.756	14.2978	25.0887	42.7018	0.743669	0.334829	0.587533	29.1136
Pf3D7_11_v3	1657478	1658478	PF3D7_1141200	conservedPlasmodiumprotein,unknownfunction	41.2316	19.6245	24.0323	40.9101	1.00786	0.479698	0.587442	56.3204
Pf3D7_11_v3	1517964	1518964	PF3D7_1138500	proteinphosphatase2C(PPM2)	37.6462	15.1389	22.4478	38.2226	0.98492	0.396072	0.587291	191.496
Pf3D7_07_v3	969235	970235	PF3D7_0723000	tRNAHisguanylyltransferase,putative	37.1341	11.7747	26.1451	44.5432	0.833665	0.264343	0.586961	33.0527
Pf3D7_14_v3	3084996	3085996	PF3D7_1475300	cytochromecoxidaseassemblyproteinCOX11,putative(COX11)	45.0731	17.3817	26.1451	44.5432	1.0119	0.390221	0.586961	40.6929
Pf3D7_14_v3	2901634	2902634	PF3D7_1471000	RNA3'-terminalphosphatecyclase-likeprotein,putative	28.6829	14.2978	25.881	44.0953	0.650475	0.324248	0.586933	55.2357
Pf3D7_09_v3	140477	141477	PF3D7_0903300	conservedPlasmodiummembraneprotein,unknownfunction	40.9755	12.8961	25.6169	43.6474	0.938784	0.295461	0.586906	216.776
Pf3D7_14_v3	1022357	1023357	PF3D7_1426200	proteinarginineN-methyltransferase1(PRMT1)	33.2926	14.5782	31.1628	53.1035	0.626938	0.274524	0.586831	271.379
Pf3D7_03_v3	468787	469787	PF3D7_0311000	conservedPlasmodiumprotein,unknownfunction	39.695	16.5406	29.8424	50.8639	0.780416	0.325193	0.586711	0.785899
Pf3D7_02_v3	156481	157481	PF3D7_0203100	proteinkinase,putative	40.9755	17.9424	29.0501	49.5201	0.827452	0.362326	0.586632	62.5495
Pf3D7_06_v3	604073	605073	PF3D7_0614400	conservedprotein,unknownfunction	42.256	13.7371	27.7296	47.2805	0.89373	0.290545	0.586491	168.939
Pf3D7_08_v3	145589	146589	PF3D7_0802000	glutamatedehydrogenase,putative(GDH3)	35.8536	17.3817	26.6733	45.4888	0.788185	0.382109	0.586371	711.564
Pf3D7_13_v3	1466119	1467119	PF3D7_1335900	thrombospondin-relatedanonymousprotein(TRAP)	41.2316	13.1764	31.1628	53.1532	0.775712	0.247895	0.586283	2.18327
Pf3D7_09_v3	1081183	1082183	PF3D7_0926500	conservedPlasmodiumprotein,unknownfunction	43.2804	19.3441	30.1065	51.3616	0.842661	0.376626	0.586167	60.4781
Pf3D7_08_v3	750211	751211	PF3D7_0816200	vacuolarproteinsorting-associatedprotein2,putative(VPS2)	32.2682	11.214	24.8246	42.3534	0.76188	0.264772	0.58613	126.021
Pf3D7_06_v3	364787	365787	PF3D7_0608900	conservedPlasmodiumprotein,unknownfunction	40.2072	12.3354	29.3142	50.0178	0.803858	0.24662	0.586075	51.2506
Pf3D7_13_v3	162417	163417	PF3D7_1303300	conservedPlasmodiumprotein,unknownfunction	34.0609	16.821	28.5219	48.674	0.699776	0.345585	0.585978	30.65
Pf3D7_04_v3	816900	817900	PF3D7_0418200	eukaryotictranslationinitiationfactor3subunitM,putative(EIF3M)	37.3901	13.7371	28.2578	48.2759	0.774509	0.284554	0.58534	367.213
Pf3D7_12_v3	1089523	1090523	PF3D7_1226900	conservedPlasmodiumprotein,unknownfunction	31.2438	15.9799	28.2578	48.2759	0.647192	0.331012	0.58534	25.5836
Pf3D7_03_v3	272786	273786	PF3D7_0305500	conservedPlasmodiumprotein,unknownfunction	38.9267	17.1013	29.8424	51.0132	0.763071	0.335233	0.584994	71.5839
Pf3D7_05_v3	309056	310056	PF3D7_0507500	subtilisin-likeprotease1(SUB1)	38.4145	16.2603	29.5783	50.5653	0.759701	0.32157	0.584953	832.949
Pf3D7_03_v3	622946	623946	PF3D7_0315300	conservedPlasmodiumprotein,unknownfunction	41.9999	18.5031	31.4269	53.7505	0.781386	0.344241	0.584681	10.5241
Pf3D7_01_v3	387872	388872	PF3D7_0110000	conservedPlasmodiumprotein,unknownfunction	40.9755	15.4192	24.0323	41.1092	0.996748	0.375079	0.584597	104.272
Pf3D7_12_v3	1385207	1386207	PF3D7_1233600	asparagineandaspartaterichprotein1(AARP1)	30.4755	9.81224	24.0323	41.1092	0.74133	0.238687	0.584597	112.255
Pf3D7_07_v3	1349532	1350532	PF3D7_0731300	Plasmodiumexportedprotein(PHISTb),unknownfunction(PfG174)	40.9755	12.6157	23.7683	40.6612	1.00773	0.310264	0.584545	594.531
Pf3D7_08_v3	921708	922708	PF3D7_0820400	conservedPlasmodiumprotein,unknownfunction	39.1828	16.5406	26.9374	46.0861	0.850209	0.358906	0.584502	13.9956
Pf3D7_06_v3	331843	332843	PF3D7_0607900	conservedPlasmodiumprotein,unknownfunction	33.8048	12.3354	26.6733	45.6381	0.740714	0.270287	0.584452	34.2011
Pf3D7_14_v3	1299394	1300394	PF3D7_1433100	conservedPlasmodiummembraneprotein,unknownfunction	33.0365	12.3354	26.6733	45.6381	0.72388	0.270287	0.584452	12.2897
Pf3D7_07_v3	1154855	1155855	PF3D7_0727100	conservedPlasmodiumprotein,unknownfunction	32.0121	11.4943	26.4092	45.1902	0.708386	0.254354	0.584401	41.7424
Pf3D7_07_v3	972158	973158	PF3D7_0723200	conservedPlasmodiumprotein,unknownfunction	45.5852	19.0638	29.5783	50.615	0.900626	0.376643	0.584378	0.930662
Pf3D7_11_v3	186723	187723	PF3D7_1104200	chromatinremodelingprotein(SNF2L)	38.4145	14.5782	26.1451	44.7423	0.858572	0.325826	0.584349	44.1517
Pf3D7_12_v3	1095271	1096271	PF3D7_1227100	DNAhelicase60(DH60)	37.9023	13.1764	32.2192	55.144	0.687333	0.238945	0.584274	59.45
Pf3D7_09_v3	949908	950908	PF3D7_0923400	conservedPlasmodiumprotein,unknownfunction	30.4755	12.6157	25.6169	43.8465	0.69505	0.287724	0.58424	74.5983
Pf3D7_14_v3	2240933	2241933	PF3D7_1454700	6-phosphogluconatedehydrogenase,decarboxylating,putative	36.3658	12.3354	25.6169	43.8465	0.829389	0.281331	0.58424	523.218
Pf3D7_11_v3	596703	597703	PF3D7_1115800	conservedPlasmodiumprotein,unknownfunction	47.634	19.6245	28.2578	48.3754	0.984674	0.405671	0.584136	1947.89
Pf3D7_11_v3	1006854	1007854	PF3D7_1125700	kelchprotein,putative	37.6462	16.821	27.7296	47.4796	0.792892	0.354278	0.584032	297.414
Pf3D7_13_v3	1603054	1604054	PF3D7_1340000	secretedookineteprotein,putative(PSOP7)	38.1584	17.1013	27.4655	47.0317	0.811334	0.363612	0.583978	17.8445
Pf3D7_14_v3	2496900	2497900	PF3D7_1461500	meioticnucleardivisionprotein1,putative(MND1)	44.3048	11.7747	24.2964	41.6068	1.06485	0.282999	0.583953	0.224235
Pf3D7_07_v3	305063	306063	PF3D7_0706300	conservedPlasmodiumprotein,unknownfunction	38.4145	18.2227	24.0323	41.1589	0.933322	0.44274	0.583891	138.275
Pf3D7_14_v3	1138691	1139691	PF3D7_1428900	conservedPlasmodiumprotein,unknownfunction	44.3048	18.2227	29.8424	51.1127	0.866806	0.35652	0.583855	80.6939
Pf3D7_13_v3	438010	439010	PF3D7_1309600	ribosomalRNAmethyltransferase,putative	39.1828	13.7371	23.5042	40.2631	0.973169	0.341183	0.583765	25.2381
Pf3D7_10_v3	1020015	1021015	PF3D7_1024100	conservedPlasmodiumprotein,unknownfunction	34.317	15.1389	28.2578	48.4252	0.70866	0.312624	0.583535	16.5857
Pf3D7_13_v3	553751	554751	PF3D7_1313000	ubiquitin-likeproteinnedd8homologue,putative(Nedd8)	29.195	15.1389	25.3528	43.4483	0.671948	0.348435	0.583517	132.182
Pf3D7_14_v3	2451970	2452970	PF3D7_1460000	biotinproteinligase,putative	40.2072	13.4568	24.8246	42.5525	0.944885	0.31624	0.583388	6.70017
Pf3D7_07_v3	1173656	1174656	PF3D7_0727700	conservedPlasmodiumprotein,unknownfunction	35.0853	12.6157	27.4655	47.0814	0.745205	0.267955	0.583362	14.4768
Pf3D7_09_v3	985517	986517	PF3D7_0924300	thiaminepyrophosphokinase(TPK)	39.695	13.7371	29.8424	51.1625	0.775861	0.268499	0.583287	27.1762
Pf3D7_09_v3	609575	610575	PF3D7_0914200	phospholipidorglycerolacyltransferase,putative	28.1707	13.1764	24.2964	41.6566	0.67626	0.31631	0.583255	100.211
Pf3D7_12_v3	1402639	1403639	PF3D7_1233700	homocysteineS-methyltransferase,putative	30.4755	14.2978	29.5783	50.7146	0.600922	0.281927	0.58323	19.5927
Pf3D7_07_v3	672951	673951	PF3D7_0715000	4-nitrophenylphosphatase(PNPase)	36.6219	12.6157	29.0501	49.8187	0.735103	0.253232	0.583116	112.055
Pf3D7_08_v3	589321	590321	PF3D7_0811700	conservedPlasmodiumprotein,unknownfunction	40.4633	17.3817	26.4092	45.2898	0.893431	0.383788	0.583116	3.94583
Pf3D7_14_v3	351547	352547	PF3D7_1408900	tRNA-dihydrouridinesynthase,putative	33.2926	15.1389	25.6169	43.946	0.75758	0.344489	0.582918	36.3371
Pf3D7_07_v3	721217	722217	PF3D7_0716500	conservedPlasmodiumprotein,unknownfunction	36.3658	14.2978	30.3705	52.1081	0.697891	0.274387	0.582836	19.1459
Pf3D7_10_v3	1111105	1112105	PF3D7_1026400	celldivisioncycleprotein20homolog,putative(CDC20)	34.8292	14.5782	24.8246	42.6022	0.817545	0.342194	0.582707	16.2639
Pf3D7_14_v3	1575484	1576484	PF3D7_1438900	thioredoxinperoxidase1(Trx-Px1)	43.5365	15.1389	24.8246	42.6022	1.02193	0.355355	0.582707	1191.2
Pf3D7_10_v3	81239	82239	PF3D7_1001500	earlytranscribedmembraneprotein10.1(ETRAMP10)	42.7682	23.5494	29.5783	50.7643	0.842486	0.463897	0.582659	5774.14
Pf3D7_10_v3	437946	438946	PF3D7_1011300	conservedPlasmodiummembraneprotein,unknownfunction	30.7316	13.1764	26.9374	46.2354	0.664677	0.284985	0.582614	37.3717
Pf3D7_11_v3	1419571	1420571	PF3D7_1136200	conservedPlasmodiumprotein,unknownfunction	47.634	16.2603	29.3142	50.3164	0.946689	0.323161	0.582597	77.6428
Pf3D7_14_v3	2518257	2519257	PF3D7_1462000	thioredoxin-likeprotein(TLP1)	36.1097	15.4192	24.2964	41.7064	0.865807	0.369708	0.582558	1.84146
Pf3D7_13_v3	1141061	1142061	PF3D7_1327100	conservedPlasmodiumprotein,unknownfunction	40.7194	13.4568	33.5396	57.5827	0.707146	0.233695	0.58246	0.453621
Pf3D7_13_v3	809687	810687	PF3D7_1319600	conservedPlasmodiumprotein,unknownfunction	42.256	17.662	25.881	44.4437	0.950776	0.397402	0.582332	5.11084
Pf3D7_12_v3	1829160	1830160	PF3D7_1243700	ubiquitin-conjugatingenzymeE2,putative	40.7194	21.5869	25.881	44.4437	0.916202	0.485713	0.582332	678.467
Pf3D7_04_v3	1021987	1022987	PF3D7_0422300	alphatubulin2	33.0365	13.1764	25.6169	43.9958	0.750901	0.299492	0.582258	153.083
Pf3D7_07_v3	149304	150304	PF3D7_0703800	conservedPlasmodiumprotein,unknownfunction	33.5487	16.5406	27.7296	47.6289	0.704377	0.347281	0.582201	2.45729
Pf3D7_14_v3	2479235	2480235	PF3D7_1460800	snRNA-activatingproteincomplexsubunit3,putative	33.0365	7.56945	25.0887	43.0999	0.76651	0.175626	0.582106	32.473
Pf3D7_09_v3	1366650	1367650	PF3D7_0935000	U2smallnuclearribonucleoproteinB'',putative	41.9999	15.1389	29.0501	49.9183	0.841373	0.303274	0.581953	181.014
Pf3D7_14_v3	1407246	1408246	PF3D7_1434700	mitochondrialimportinnermembranetranslocasesubunitTIM17,putative(TIM17)	43.2804	21.5869	24.2964	41.7562	1.0365	0.516975	0.581863	479.608
Pf3D7_01_v3	365110	366110	PF3D7_0109100	LCCLdomain-containingprotein(CCp5)	42.7682	14.0175	30.6346	52.6556	0.812225	0.266211	0.581792	51.3444
Pf3D7_10_v3	112429	113429	PF3D7_1002200	tryptophan-richantigen3(PArt)	35.0853	12.8961	28.2578	48.5745	0.722299	0.265491	0.581741	115.291
Pf3D7_14_v3	479931	480931	PF3D7_1411900	p1/s1nuclease,putative	39.1828	14.5782	28.2578	48.5745	0.806654	0.30012	0.581741	247.824
Pf3D7_08_v3	824064	825064	PF3D7_0818100	zincfingerprotein,putative	40.7194	16.2603	23.7683	40.8603	0.996552	0.397949	0.581697	403.146
Pf3D7_11_v3	1060283	1061283	PF3D7_1127100	deoxyuridine5'-triphosphatenucleotidohydrolase(dUTPase)	48.9145	15.4192	32.2192	55.3928	0.883048	0.278361	0.58165	321.586
Pf3D7_09_v3	1335240	1336240	PF3D7_0933800	deltatubulin,putative	47.8901	15.6996	27.7296	47.6787	1.00443	0.329279	0.581593	4.30426
Pf3D7_14_v3	883172	884172	PF3D7_1421400	DNA-directedRNApolymeraseIIIsubunitC,putative	24.8414	8.69084	25.0887	43.1497	0.575703	0.201411	0.581434	46.2607
Pf3D7_13_v3	446924	447924	PF3D7_1309900	conservedPlasmodiumprotein,unknownfunction	38.6706	15.4192	26.9374	46.3349	0.834589	0.332777	0.581363	17.8201
Pf3D7_14_v3	70868	71868	PF3D7_1401800	cholinekinase(CK)	38.6706	18.7834	24.8246	42.7018	0.905596	0.439874	0.581348	143.138
Pf3D7_03_v3	259832	260832	PF3D7_0305400	conservedPlasmodiumprotein,unknownfunction	35.3414	10.6533	24.0323	41.358	0.854524	0.257587	0.58108	16.781
Pf3D7_11_v3	246951	247951	PF3D7_1105700	tRNA-splicingligaseRtcB,putative(RTCB)	41.2316	13.4568	26.6733	45.9367	0.897574	0.292942	0.580653	134.632
Pf3D7_07_v3	1228214	1229214	PF3D7_0728700	alpha/betahydrolase,putative	33.2926	15.9799	24.5605	42.3036	0.786992	0.377743	0.580577	4.53348
Pf3D7_14_v3	1856200	1857200	PF3D7_1445200	RNAhelicase,putative	31.756	13.4568	24.2964	41.8557	0.758702	0.321505	0.58048	136.182
Pf3D7_13_v3	1368216	1369216	PF3D7_1333300	transmembraneproteinTmp21homologue,putative	44.5609	15.6996	29.3142	50.5155	0.882123	0.310788	0.580301	96.3216
Pf3D7_01_v3	220702	221702	PF3D7_0105100	conservedPlasmodiumprotein,unknownfunction	42.256	12.055	28.786	49.6197	0.851597	0.242948	0.580132	21.001
Pf3D7_14_v3	1792504	1793504	PF3D7_1443700	dephospho-CoAkinase,putative(DPCK)	42.5121	17.662	29.0501	50.1173	0.848252	0.352413	0.579642	36.1587
Pf3D7_12_v3	1483806	1484806	PF3D7_1235600	serinehydroxymethyltransferase(SHMT)	36.878	17.662	27.2014	46.9321	0.785773	0.376331	0.579591	498.817
Pf3D7_03_v3	375306	376306	PF3D7_0308700	conservedPlasmodiumprotein,unknownfunction	50.9633	15.9799	31.9551	55.144	0.924186	0.289785	0.579485	89.4134
Pf3D7_13_v3	2850391	2851391	PF3D7_1372400	acyl-CoAsynthetase(ACS4)	5.89023	3.08385	5.01774	8.6598	0.680181	0.356111	0.579429	18.937	1
Pf3D7_14_v3	1206898	1207898	PF3D7_1430600	exodeoxyribonucleaseIII,putative	36.878	15.1389	26.6733	46.0363	0.801064	0.328847	0.579397	23.0591
Pf3D7_04_v3	265670	266670	PF3D7_0404800	conservedPlasmodiumprotein,unknownfunction	46.0974	17.1013	28.2578	48.7736	0.94513	0.350626	0.579367	22.3414
Pf3D7_09_v3	1144864	1145864	PF3D7_0928400	conservedPlasmodiummembraneprotein,unknownfunction	33.0365	12.6157	24.8246	42.8511	0.77096	0.294408	0.579322	103.646
Pf3D7_04_v3	318678	319678	PF3D7_0405900	apicalsushiprotein(ASP)	31.4999	16.5406	22.976	39.6659	0.79413	0.416998	0.579238	341.296
Pf3D7_10_v3	1327936	1328936	PF3D7_1033100	S-adenosylmethioninedecarboxylase/ornithinedecarboxylase(AdoMetDC/ODC)	45.0731	21.0262	29.3142	50.615	0.890509	0.415414	0.57916	1130.82
Pf3D7_13_v3	2738850	2739850	PF3D7_1368900	conservedPlasmodiumprotein,unknownfunction	35.5975	10.9336	20.5992	35.5848	1.00036	0.307255	0.578876	73.2224
Pf3D7_05_v3	1140127	1141127	PF3D7_0527400	conservedPlasmodiumprotein,unknownfunction	43.7926	18.2227	26.9374	46.534	0.941088	0.3916	0.578876	212.39
Pf3D7_13_v3	978465	979465	PF3D7_1323600	conservedPlasmodiumprotein,unknownfunction	36.6219	16.5406	26.9374	46.534	0.786992	0.355452	0.578876	46.1741
Pf3D7_07_v3	343412	344412	PF3D7_0707400	AAAfamilyATPase,putative	47.1218	15.9799	26.4092	45.6381	1.03251	0.350144	0.578666	107.885
Pf3D7_03_v3	565156	566156	PF3D7_0313900	conservedPlasmodiumprotein,unknownfunction	39.9511	12.8961	29.0501	50.2169	0.795571	0.256808	0.578492	0.449452
Pf3D7_08_v3	1324644	1325644	PF3D7_0831100	surface-associatedinterspersedprotein8.1(SURFIN8.1)(SURF8.1)	47.1218	19.3441	29.0501	50.2169	0.938365	0.385211	0.578492	20.9075
Pf3D7_13_v3	82218	83218	PF3D7_1301400	Plasmodiumexportedprotein(hyp12),unknownfunction(HYP12)	36.6219	16.2603	24.2964	42.005	0.871846	0.387104	0.578417	2313.47
Pf3D7_13_v3	2446764	2447764	PF3D7_1361000	proteinarginineN-methyltransferase5,putative(PRMT5)	27.4024	12.6157	24.2964	42.005	0.65236	0.300338	0.578417	55.9404
Pf3D7_10_v3	1490914	1491914	PF3D7_1037600	DNArepairhelicaseRAD25,putative	23.817	13.1764	25.6169	44.2944	0.537698	0.297473	0.578333	42.4363
Pf3D7_06_v3	1117037	1118037	PF3D7_0627800	acetyl-CoAsynthetase,putative(ACS)	36.878	19.0638	26.9374	46.5837	0.79165	0.409238	0.578258	77.5352
Pf3D7_11_v3	1261259	1262259	PF3D7_1132500	aminoacidtransporter,putative	43.2804	16.2603	27.9937	48.4252	0.893758	0.335782	0.578081	0.39315
Pf3D7_14_v3	3022728	3023728	PF3D7_1474100	mitochondrialribosomalproteinL20precursor,putative	38.4145	13.1764	27.7296	47.9773	0.800681	0.274638	0.577973	48.4505
Pf3D7_14_v3	2540900	2541900	PF3D7_1462400	conservedPlasmodiumprotein,unknownfunction	24.0731	7.2891	22.976	39.7654	0.605378	0.183303	0.577789	56.0837
Pf3D7_13_v3	529476	530476	PF3D7_1312600	2-oxoisovaleratedehydrogenasesubunitalpha,mitochondrial,putative(BCKDHA)	43.5365	15.9799	28.5219	49.3708	0.881827	0.323671	0.577708	134.079
Pf3D7_09_v3	334097	335097	PF3D7_0906800	probableprotein,unknownfunction	36.878	15.6996	26.9374	46.6335	0.790805	0.336659	0.577641	11.2851
Pf3D7_11_v3	1125452	1126452	PF3D7_1129100	parasitophorousvacuolarprotein1(PV1)	46.0974	17.1013	30.6346	53.0537	0.868882	0.322339	0.577426	1043.8
Pf3D7_13_v3	394436	395436	PF3D7_1308500	conservedPlasmodiumprotein,unknownfunction	33.8048	12.3354	26.4092	45.7377	0.739101	0.269699	0.577406	35.8992
Pf3D7_03_v3	234834	235834	PF3D7_0305000	elongationfactorTs(EF-Ts)	45.0731	14.0175	26.1451	45.2898	0.995215	0.309507	0.577285	60.752
Pf3D7_12_v3	1866161	1867161	PF3D7_1244500	conservedPlasmodiumprotein,unknownfunction	35.5975	20.7459	27.4655	47.5791	0.748175	0.43603	0.57726	0.832465
Pf3D7_14_v3	120634	121634	PF3D7_1403200	conservedPlasmodiumprotein,unknownfunction	35.8536	16.821	22.976	39.8152	0.9005	0.422477	0.577066	2.83269
Pf3D7_11_v3	1668581	1669581	PF3D7_1141600	dolichol-phosphatemannosyltransferase(DPM1)	35.3414	15.9799	24.0323	41.6566	0.848399	0.38361	0.576915	43.486
Pf3D7_09_v3	1433608	1434608	PF3D7_0936200	Plasmodiumexportedprotein(hyp11),unknownfunction	41.4877	18.7834	25.3528	43.946	0.944061	0.42742	0.576908	131.506
Pf3D7_12_v3	742647	743647	PF3D7_1218900	conservedPlasmodiumprotein,unknownfunction	35.3414	15.6996	23.7683	41.2087	0.85762	0.380978	0.576779	31.1475
Pf3D7_02_v3	731812	732812	PF3D7_0217700	E2F-associatedphosphoprotein,putative	39.9511	15.1389	28.786	49.9183	0.80033	0.303274	0.576662	63.7901
Pf3D7_09_v3	963058	964058	PF3D7_0923800.2	thioredoxinreductase	44.0487	19.9048	28.786	49.9183	0.882416	0.398748	0.576662	0.0472174
Pf3D7_12_v3	1609863	1610863	PF3D7_1238800	acyl-CoAsynthetase(ACS11)	44.0487	12.3354	25.6169	44.4437	0.991112	0.277551	0.57639	479.815
Pf3D7_13_v3	2153662	2154662	PF3D7_1353900	proteasomesubunitalphatype-7,putative	40.2072	17.3817	25.6169	44.4437	0.904677	0.391095	0.57639	246.345
Pf3D7_10_v3	330746	331746	PF3D7_1008100	conservedPlasmodiumprotein,unknownfunction	34.5731	18.7834	24.8246	43.0999	0.802162	0.435811	0.575978	87.334
Pf3D7_09_v3	940087	941087	PF3D7_0923000	DNA-directedRNApolymeraseIIsubunitRPB3,putative(RPB3)	41.9999	19.9048	28.5219	49.5201	0.848138	0.401954	0.575966	32.5421
Pf3D7_01_v3	414600	415600	PF3D7_0110700	chromatinassemblyfactor1proteinWD40domain,putative	40.2072	15.1389	31.9551	55.4924	0.724553	0.27281	0.575846	261.333
Pf3D7_10_v3	1412700	1413700	PF3D7_1035700	duffybinding-likemerozoitesurfaceprotein(DBLMSP)	49.6828	22.9887	28.2578	49.0722	1.01244	0.468467	0.575841	1543.06
Pf3D7_13_v3	154492	155492	PF3D7_1302900	conservedPlasmodiumprotein,unknownfunction	36.878	12.8961	25.6169	44.4934	0.828842	0.289843	0.575746	23.5965
Pf3D7_13_v3	1825911	1826911	PF3D7_1345600	innermembranecomplexprotein	45.8413	27.1939	27.9937	48.6243	0.942765	0.559266	0.575714	81.5561
Pf3D7_08_v3	772068	773068	PF3D7_0817000	NEDD8-activatingenzymeE1catalyticsubunit,putative	41.9999	12.3354	26.6733	46.3349	0.906442	0.266223	0.575663	10.0887
Pf3D7_13_v3	650011	651011	PF3D7_1315400	zincfinger(CCCHtype)protein,putative	35.5975	14.5782	29.0501	50.4657	0.70538	0.288873	0.57564	146.65
Pf3D7_02_v3	814154	815154	PF3D7_0220300	Plasmodiumexportedprotein,unknownfunction	35.5975	15.6996	24.0323	41.7562	0.852508	0.375982	0.575538	186.022
Pf3D7_14_v3	1800331	1801331	PF3D7_1444000	conservedPlasmodiumprotein,unknownfunction	32.2682	13.1764	22.7119	39.4668	0.817604	0.33386	0.575468	0.551626
Pf3D7_04_v3	1109560	1110560	PF3D7_0424500	serine/threonineproteinkinase,FIKKfamily(FIKK4.1)	34.5731	18.5031	25.0887	43.5976	0.793005	0.424406	0.575461	109.579
Pf3D7_06_v3	1088690	1089690	PF3D7_0627100	ankyrin-repeatprotein,putative	35.8536	13.7371	25.0887	43.5976	0.822376	0.315088	0.575461	104.61
Pf3D7_14_v3	159095	160095	PF3D7_1404600.3	adenylylcyclasealpha	38.1584	14.8585	25.0887	43.5976	0.875241	0.34081	0.575461	0.0161874
Pf3D7_14_v3	864320	865320	PF3D7_1420800	dynein-associatedprotein,putative	36.6219	14.2978	27.2014	47.2805	0.774567	0.302404	0.57532	0.192302
Pf3D7_08_v3	633490	634490	PF3D7_0812700	RNA-bindingprotein(U1snRNP-like),putative	42.7682	12.6157	27.9937	48.674	0.878666	0.259188	0.575126	63.6325
Pf3D7_14_v3	551362	552362	PF3D7_1413900	DnaJprotein,putative	45.0731	17.1013	29.0501	50.5155	0.892263	0.338536	0.575073	148.036
Pf3D7_14_v3	2108374	2109374	PF3D7_1451400	transcriptionalregulatoryproteinsir2b(Sir2B)	42.256	15.6996	26.6733	46.3847	0.91099	0.338465	0.575045	17.4085
Pf3D7_05_v3	81836	82836	PF3D7_0501500	rhoptry-associatedprotein3(RAP3)	41.4877	23.5494	27.7296	48.2261	0.860275	0.488312	0.574992	362.51
Pf3D7_14_v3	2258965	2259965	PF3D7_1455300	conservedPlasmodiumprotein,unknownfunction	31.2438	13.7371	25.0887	43.6474	0.715823	0.314729	0.574804	369.462
Pf3D7_10_v3	356845	357845	PF3D7_1008600	zincfingerC-x8-C-x5-C-x3-Htype,putative	43.5365	21.0262	29.5783	51.4611	0.846008	0.408584	0.57477	4.28852
Pf3D7_07_v3	433258	434258	PF3D7_0709600	ribonucleasesP/MRPproteinsubunitPOP1,putative(POP1)	35.3414	12.055	27.2014	47.3303	0.746697	0.254699	0.574714	30.4773
Pf3D7_12_v3	2007694	2008694	PF3D7_1249100	conservedPlasmodiumprotein,unknownfunction	36.878	13.7371	27.2014	47.3303	0.779163	0.290239	0.574714	218.934
Pf3D7_12_v3	1211288	1212288	PF3D7_1229500	T-complexprotein1subunitgamma(CCT3)	32.5243	13.1764	25.881	45.0409	0.722106	0.292543	0.574611	485.131
Pf3D7_04_v3	412903	413903	PF3D7_0408600	sporozoiteinvasion-associatedprotein1(SIAP1)	37.3901	12.055	30.6346	53.3523	0.700815	0.225951	0.574195	9.32181
Pf3D7_13_v3	2661073	2662073	PF3D7_1366500	nucleosidediphosphatekinase(NDK)	52.756	14.8585	26.1451	45.5386	1.15849	0.326284	0.574131	826.433
Pf3D7_12_v3	1936022	1937022	PF3D7_1246600	pre-mRNA-splicingfactor,putative	39.1828	12.8961	26.9374	46.9321	0.834883	0.274782	0.573965	89.4977
Pf3D7_12_v3	1971938	1972938	PF3D7_1247900	nucleolarrRNAprocessingprotein,putative	38.6706	15.4192	27.9937	48.7736	0.792859	0.316138	0.573952	180.301
Pf3D7_09_v3	357183	358183	PF3D7_0907500	conservedPlasmodiumprotein,unknownfunction	43.2804	10.9336	23.5042	40.9599	1.05665	0.266934	0.573834	33.7644
Pf3D7_14_v3	1184410	1185410	PF3D7_1430100	serine/threonineproteinphosphatase2Aactivator(PTPA)	38.6706	14.8585	27.4655	47.8777	0.807695	0.310343	0.57366	38.8999
Pf3D7_06_v3	588135	589135	PF3D7_0614000	thiamin-phosphatepyrophosphorylase,putative	38.1584	14.2978	31.4269	54.7956	0.696377	0.26093	0.57353	178.515
Pf3D7_04_v3	124964	125964	PF3D7_0402100	Plasmodiumexportedprotein(PHISTb),unknownfunction	37.1341	13.4568	22.976	40.064	0.92687	0.335883	0.573482	361.876
Pf3D7_14_v3	2052623	2053623	PF3D7_1450100	signalrecognitionparticlesubunitSRP54(SRP54)	44.5609	17.1013	22.976	40.064	1.11224	0.42685	0.573482	104.248
Pf3D7_04_v3	38455	39455	PF3D7_0400200	erythrocytemembraneprotein1(PfEMP1),exon2,pseudogene	26.6341	17.9424	17.4301	30.4088	0.875868	0.59004	0.573193	565.101
Pf3D7_04_v3	208894	209894	PF3D7_0403700	CGI-201protein,shortform	27.1463	12.8961	23.5042	41.0096	0.66195	0.314465	0.573139	91.8026
Pf3D7_14_v3	2642504	2643504	PF3D7_1465300	tRNA3'-trailersequenceRNase,putative	42.256	12.3354	22.4478	39.1682	1.07883	0.314934	0.573113	22.2868
Pf3D7_10_v3	1210414	1211414	PF3D7_1029700	conservedPlasmodiumprotein,unknownfunction	35.0853	17.9424	26.4092	46.0861	0.761299	0.389323	0.57304	0.230974
Pf3D7_08_v3	1251849	1252849	PF3D7_0829100	conservedprotein,unknownfunction	34.5731	14.0175	24.2964	42.4032	0.815342	0.330576	0.572985	79.8632
Pf3D7_03_v3	976370	977370	PF3D7_0323200	conservedPlasmodiumprotein,unknownfunction	31.756	11.7747	24.8246	43.3488	0.732569	0.271627	0.572671	64.0515
Pf3D7_13_v3	466052	467052	PF3D7_1310600	ras-relatedproteinRab-5B(RAB5b)	39.1828	15.1389	24.8246	43.3488	0.903896	0.349235	0.572671	81.9817
Pf3D7_09_v3	633700	634700	PF3D7_0914800	GINScomplexsubunitPsf3,putative	39.695	14.5782	26.4092	46.1358	0.860395	0.315985	0.572423	114.528
Pf3D7_06_v3	213058	214058	PF3D7_0605000	50SribosomalproteinL24,putative	38.6706	15.1389	29.3142	51.2123	0.755104	0.295611	0.572405	50.6719
Pf3D7_11_v3	1949710	1950710	PF3D7_1149000	antigen332,DBL-likeprotein(Pf332)	53.2682	20.1852	27.9937	48.9229	1.08882	0.412592	0.5722	178.743
Pf3D7_05_v3	265095	266095	PF3D7_0506500	conservedPlasmodiumprotein,unknownfunction	35.8536	12.6157	27.7296	48.475	0.739631	0.260252	0.572039	75.94
Pf3D7_11_v3	474174	475174	PF3D7_1112300	conservedPlasmodiumprotein,unknownfunction	38.4145	13.4568	25.6169	44.7921	0.857618	0.300428	0.571907	20.0295
Pf3D7_08_v3	697022	698022	PF3D7_0814400	phospholipaseDDHD1,putative	34.8292	12.6157	22.7119	39.7156	0.876965	0.317651	0.571863	20.433
Pf3D7_01_v3	115299	116299	PF3D7_0102500	erythrocytebindingantigen-181(EBA181)	42.7682	19.6245	29.0501	50.8141	0.84166	0.386202	0.571694	1370.4
Pf3D7_12_v3	1527534	1528534	PF3D7_1236600	p25-alphafamilyprotein,putative	40.7194	22.7083	26.9374	47.1312	0.863958	0.48181	0.571541	1.93476
Pf3D7_04_v3	714989	715989	PF3D7_0416300	DNAhelicaseMCM9,putative(MCM9)	37.9023	13.4568	29.5783	51.7597	0.732274	0.259986	0.571454	34.3736
Pf3D7_11_v3	1661859	1662859	PF3D7_1141300	conservedPlasmodiumprotein,unknownfunction	43.2804	10.6533	27.4655	48.0768	0.900235	0.221589	0.571284	159.795
Pf3D7_02_v3	203548	204548	PF3D7_0204600	conservedPlasmodiumprotein,unknownfunction	39.4389	13.1764	25.6169	44.8418	0.879512	0.293842	0.571273	24.634
Pf3D7_12_v3	890081	891081	PF3D7_1222400	transcriptionfactorwithAP2domain(s)(ApiAP2)	32.2682	15.6996	30.6346	53.6509	0.601448	0.292625	0.570999	61.683
Pf3D7_13_v3	2412824	2413824	PF3D7_1360500	guanylylcyclasebeta(GCbeta)	43.7926	15.1389	26.9374	47.181	0.928183	0.320869	0.570937	4.42785
Pf3D7_11_v3	1450950	1451950	PF3D7_1136800	DnaJprotein,putative	39.4389	15.6996	25.0887	43.946	0.89744	0.357248	0.570898	33.6831
Pf3D7_04_v3	917490	918490	PF3D7_0420300	transcriptionfactorwithAP2domain(s)(ApiAP2)	39.9511	17.9424	28.2578	49.5201	0.806765	0.362326	0.570633	333.297
Pf3D7_13_v3	2054716	2055716	PF3D7_1351600	glycerolkinase(GK)	38.6706	19.3441	25.3528	44.4437	0.870103	0.43525	0.570448	10.1511
Pf3D7_06_v3	453171	454171	PF3D7_0610800	transketolase(TK)	46.0974	17.9424	28.786	50.4657	0.91344	0.355537	0.570407	608.103
Pf3D7_12_v3	1788331	1789331	PF3D7_1242000	conservedPlasmodiumprotein,unknownfunction	30.4755	10.3729	22.4478	39.3672	0.774134	0.263491	0.570216	51.4109
Pf3D7_03_v3	83015	84015	PF3D7_0301300	alpha/betahydrolase,putative	37.9023	13.4568	26.6733	46.7828	0.810176	0.287644	0.570152	41.3231
Pf3D7_03_v3	281416	282416	PF3D7_0305800	P-loopcontainingnucleosidetriphosphatehydrolase,putative	37.6462	16.2603	28.2578	49.5699	0.759457	0.328028	0.57006	3.10527
Pf3D7_13_v3	2004634	2005634	PF3D7_1350000	conservedPlasmodiumprotein,unknownfunction	34.8292	10.6533	22.1837	38.9193	0.894908	0.273728	0.569992	7.15336
Pf3D7_13_v3	2845267	2846267	PF3D7_1372300	Plasmodiumexportedprotein(PHIST),unknownfunction	23.5609	7.00875	11.8841	20.8532	1.12985	0.336099	0.569893	235.197
Pf3D7_14_v3	1570539	1571539	PF3D7_1438800	conservedPlasmodiumprotein,unknownfunction	46.8657	25.7922	31.1628	54.6961	0.856838	0.471555	0.569744	2.92862
Pf3D7_05_v3	329215	330215	PF3D7_0508000	6-cysteineprotein(P38)	44.0487	13.4568	25.881	45.4391	0.969401	0.29615	0.569576	182.141
Pf3D7_04_v3	474042	475042	PF3D7_0410400	exosomecomplexcomponentRRP4,putative(RRP4)	43.0243	16.5406	29.0501	51.0132	0.843395	0.324242	0.569462	31.1357
Pf3D7_12_v3	843401	844401	PF3D7_1221000	histone-lysineN-methyltransferase,H3lysine-4specific(SET10)	37.1341	16.821	29.5783	51.9588	0.714684	0.323737	0.569264	47.7518
Pf3D7_12_v3	321408	322408	PF3D7_1207000	conservedPlasmodiumprotein,unknownfunction	35.0853	13.7371	26.9374	47.3303	0.741286	0.290239	0.569136	113.904
Pf3D7_10_v3	1552672	1553672	PF3D7_1038600	Plasmodiumexportedprotein,unknownfunction	35.3414	19.3441	26.4092	46.4344	0.761104	0.41659	0.568742	10.3068
Pf3D7_12_v3	1502336	1503336	PF3D7_1236000	vesicletransportv-SNAREproteinVTI1,putative	39.1828	12.055	26.4092	46.4344	0.843831	0.259614	0.568742	75.1423
Pf3D7_02_v3	199070	200070	PF3D7_0204500	aspartatetransaminase(AspAT)	34.8292	8.97119	23.7683	41.8059	0.833117	0.214591	0.568539	58.886
Pf3D7_14_v3	2347597	2348597	PF3D7_1457300	conservedPlasmodiumprotein,unknownfunction	38.6706	10.6533	26.1451	45.9865	0.840912	0.231661	0.568539	189.482
Pf3D7_14_v3	2266701	2267701	PF3D7_1455500	AP-1complexsubunitgamma,putative	37.6462	15.6996	25.3528	44.593	0.844218	0.352064	0.568538	48.0868
Pf3D7_01_v3	273815	274815	PF3D7_0106500	conservedPlasmodiumprotein,unknownfunction	40.9755	15.1389	28.2578	49.7192	0.824138	0.304488	0.568348	23.6265
Pf3D7_09_v3	493663	494663	PF3D7_0910800	cytosolicFe-SclusterassemblyfactorNBP35,putative(NBP35)	36.6219	13.7371	25.881	45.5386	0.804195	0.301658	0.568331	71.3807
Pf3D7_14_v3	2197980	2198980	PF3D7_1453500	pyridinenucleotidetranshydrogenase,putative	43.2804	21.0262	25.6169	45.0907	0.959852	0.466309	0.568119	0.939493
Pf3D7_08_v3	721428	722428	PF3D7_0815300	FAD-dependentmonooxygenase,putative	34.5731	15.9799	26.9374	47.4298	0.728932	0.336917	0.567943	19.3343
Pf3D7_14_v3	1618319	1619319	PF3D7_1439800	vesicle-associatedmembraneprotein,putative	39.695	12.6157	25.3528	44.6428	0.889169	0.282592	0.567903	254.607
Pf3D7_06_v3	623821	624821	PF3D7_0615100	enoyl-acylcarrierreductase(ENR)	39.9511	15.1389	32.2192	56.7366	0.70415	0.266828	0.567873	2.52007
Pf3D7_14_v3	3017399	3018399	PF3D7_1474000	probableprotein,unknownfunction	38.1584	16.821	23.7683	41.8557	0.911666	0.401881	0.567863	9.44352	1
Pf3D7_04_v3	659038	660038	PF3D7_0414600	conservedprotein,unknownfunction	31.4999	10.6533	21.3914	37.6751	0.836093	0.282768	0.567786	67.1646
Pf3D7_14_v3	1697513	1698513	PF3D7_1441600	acidclusterprotein33homologue,putative	39.695	16.821	25.881	45.5884	0.870726	0.368975	0.56771	18.7469
Pf3D7_13_v3	1206700	1207700	PF3D7_1328500	alpha/beta-hydrolase,putative	35.0853	17.662	29.5783	52.1081	0.673318	0.338949	0.567633	54.0099
Pf3D7_04_v3	996740	997740	PF3D7_0421900	conservedPlasmodiumprotein,unknownfunction	33.5487	19.9048	22.7119	40.0142	0.83842	0.497443	0.567596	3.55287
Pf3D7_08_v3	128349	129349	PF3D7_0801900	conservedPlasmodiumprotein,unknownfunction	42.256	16.821	27.9937	49.321	0.856755	0.341051	0.567582	67.7994
Pf3D7_12_v3	118902	119902	PF3D7_1202300	dyneinheavychain,putative	29.4511	16.821	21.9196	38.6207	0.762573	0.435544	0.567561	1.75205
Pf3D7_08_v3	1310137	1311137	PF3D7_0830800	surface-associatedinterspersedprotein8.2(SURFIN8.2)(SURF8.2)	53.0121	19.9048	29.3142	51.6602	1.02617	0.385302	0.567443	55.8922
Pf3D7_07_v3	967282	968282	PF3D7_0722900	conservedPlasmodiumprotein,unknownfunction	35.5975	16.5406	27.7296	48.8731	0.728366	0.33844	0.56738	1.10013
Pf3D7_01_v3	170773	171773	PF3D7_0103800	actin-relatedprotein(ARP1)	36.6219	11.7747	21.6555	38.1728	0.959372	0.308458	0.567302	11.9681
Pf3D7_14_v3	1214435	1215435	PF3D7_1430800	conservedPlasmodiumprotein,unknownfunction	45.8413	20.1852	28.2578	49.8187	0.920163	0.405173	0.567213	6.63735
Pf3D7_13_v3	1723185	1724185	PF3D7_1343600	UDP-N-acetylglucosaminepyrophosphorylase,putative	42.7682	16.821	27.4655	48.4252	0.883181	0.34736	0.567174	44.2273
Pf3D7_14_v3	227910	228910	PF3D7_1406300	glycerophosphodiesterphosphodiesterase(GDPD)	42.7682	13.7371	25.881	45.6381	0.937116	0.301001	0.567092	169.312
Pf3D7_13_v3	920471	921471	PF3D7_1322100	variant-silencingSETprotein(SETvs)	32.7804	14.5782	25.0887	44.2446	0.74089	0.329491	0.567045	64.3452
Pf3D7_09_v3	1446429	1447429	PF3D7_0936600	Plasmodiumexportedprotein(PHISTc),unknownfunction(GEXP05)	49.1706	29.1564	27.2014	47.9773	1.02487	0.607712	0.566964	640.002
Pf3D7_07_v3	1378118	1379118	PF3D7_0731800	alpha/betahydrolase,putative(GEXP08)	36.1097	21.8673	26.4092	46.5837	0.775157	0.46942	0.566919	39.8193
Pf3D7_10_v3	1006961	1007961	PF3D7_1023900	chromodomain-helicase-DNA-bindingprotein1homolog,putative(CHD1)	41.2316	22.9887	31.4269	55.4426	0.743681	0.41464	0.566837	758.984
Pf3D7_03_v3	79893	80893	PF3D7_0301200	serine/threonineproteinkinase,FIKKfamily(FIKK3)	32.5243	18.7834	23.2401	41.0096	0.79309	0.458024	0.566699	53.0964
Pf3D7_12_v3	2058608	2059608	PF3D7_1250200	conservedPlasmodiummembraneprotein,unknownfunction	40.2072	14.5782	25.3528	44.7423	0.89864	0.325826	0.566641	59.6796
Pf3D7_14_v3	1201248	1202248	PF3D7_1430400	autophagyprotein5,putative(ATG5)	35.0853	13.1764	27.4655	48.475	0.723781	0.271818	0.566591	10.7322
Pf3D7_14_v3	3207127	3208127	PF3D7_1477800	acyl-CoAbindingprotein(ACBP)	37.1341	28.3153	24.5605	43.3488	0.856635	0.653197	0.566579	206.009	1
Pf3D7_01_v3	362818	363818	PF3D7_0109000	photosensitizedINA-labeledproteinPHIL1,putative(PHIL1)	64.5364	24.6708	26.6733	47.0814	1.37074	0.524003	0.566536	1985.12
Pf3D7_09_v3	1260527	1261527	PF3D7_0931300	asparagine-richantigen,putative	46.6096	17.1013	28.786	50.8141	0.917257	0.336546	0.566496	19.3118
Pf3D7_11_v3	925228	926228	PF3D7_1123400	translationelongationfactorEF-1,subunitalpha,putative	36.878	17.9424	28.786	50.8141	0.725743	0.353099	0.566496	580.641
Pf3D7_06_v3	500640	501640	PF3D7_0611800	conservedPlasmodiumprotein,unknownfunction	45.3292	18.7834	31.4269	55.5422	0.816122	0.338182	0.56582	29.4592
Pf3D7_04_v3	437481	438481	PF3D7_0409100	U4/U6smallnuclearribonucleoproteinPRP31,putative(PRPF31)	39.695	16.5406	27.2014	48.0768	0.825658	0.344045	0.565791	136.519
Pf3D7_02_v3	174412	175412	PF3D7_0203800	conservedPlasmodiumprotein,unknownfunction	39.1828	15.1389	26.4092	46.6833	0.839332	0.324289	0.56571	7.72157
Pf3D7_05_v3	722141	723141	PF3D7_0517200	conservedPlasmodiumprotein,unknownfunction	37.1341	15.4192	24.2964	42.9506	0.864577	0.358998	0.565682	10.1588
Pf3D7_09_v3	694764	695764	PF3D7_0916600	methyltransferase,putative	37.3901	16.5406	27.7296	49.0224	0.762715	0.337409	0.565652	32.6144
Pf3D7_02_v3	719937	720937	PF3D7_0217500	calcium-dependentproteinkinase1(CDPK1)	45.8413	21.8673	32.4833	57.4334	0.798164	0.380742	0.565582	599.432
Pf3D7_06_v3	1039155	1040155	PF3D7_0625600	poly(A)polymerasePAP,putative	40.7194	18.5031	28.786	50.9136	0.799775	0.363422	0.565389	36.0225
Pf3D7_13_v3	1656942	1657942	PF3D7_1342100	aconitatehydratase(IRP)	39.1828	20.4655	25.3528	44.8418	0.873801	0.456393	0.565383	78.3377
Pf3D7_03_v3	579965	580965	PF3D7_0314400	serine/threonineproteinphosphatase6,putative(PPP6)	48.9145	14.8585	29.3142	51.8593	0.943216	0.286516	0.565264	147.822
Pf3D7_10_v3	653067	654067	PF3D7_1016300	glycophorinbindingprotein(GBP)	32.0121	14.2978	22.4478	39.7156	0.806033	0.360005	0.565214	7126.86
Pf3D7_05_v3	1014050	1015050	PF3D7_0524400	cytosolicpreribosomalGTP-bindingprotein,putative	49.4267	17.3817	28.5219	50.4657	0.979412	0.344426	0.565174	259.582
Pf3D7_14_v3	2440845	2441845	PF3D7_1459600	conservedPlasmodiumprotein,unknownfunction	38.9267	14.0175	20.3351	35.983	1.08181	0.389559	0.565131	49.7799
Pf3D7_07_v3	943523	944523	PF3D7_0722100	PelOtaproteinhomologue,putative	41.4877	12.055	29.0501	51.4113	0.806976	0.234482	0.565053	34.8925
Pf3D7_11_v3	1064051	1065051	PF3D7_1127300	methyltransferase,putative	45.8413	16.2603	29.5783	52.3569	0.875554	0.310567	0.564936	36.2304
Pf3D7_10_v3	1378259	1379259	PF3D7_1034700	ADP-ribosylationfactor,putative	45.5852	19.3441	27.4655	48.6243	0.937498	0.397828	0.564851	46.7317
Pf3D7_07_v3	882436	883436	PF3D7_0720400	ferrodoxinreductase-likeprotein	43.7926	15.1389	31.4269	55.6417	0.787046	0.272078	0.564808	74.4263
Pf3D7_12_v3	1029362	1030362	PF3D7_1225300	conservedPlasmodiumprotein,unknownfunction	43.0243	18.5031	32.7474	57.9808	0.742044	0.319125	0.564797	37.1453
Pf3D7_12_v3	2174829	2175829	PF3D7_1253300	Plasmodiumexportedprotein(PHISTa),unknownfunction,pseudogene	17.1585	8.97119	11.3559	20.1067	0.853372	0.446179	0.564782	148.643
Pf3D7_11_v3	1513191	1514191	PF3D7_1138400	guanylylcyclase(GCalpha)	45.0731	16.5406	27.9937	49.5699	0.909284	0.333682	0.564732	48.5018
Pf3D7_13_v3	748471	749471	PF3D7_1318100	ferredoxin,putative	50.4511	13.1764	28.5219	50.5155	0.998725	0.260839	0.564617	165.348
Pf3D7_09_v3	430078	431078	PF3D7_0909500	subpellicularmicrotubuleprotein1,putative(SPM1)	45.3292	14.8585	25.0887	44.4437	1.01992	0.334322	0.564505	22.7623
Pf3D7_13_v3	446158	447158	PF3D7_1309800	conservedPlasmodiumprotein,unknownfunction	34.5731	9.25154	24.2964	43.0501	0.80309	0.214902	0.564375	90.1141
Pf3D7_11_v3	1023996	1024996	PF3D7_1126200	40SribosomalproteinS18,putative	29.7072	14.8585	27.9937	49.6197	0.598698	0.299448	0.564165	1734.3
Pf3D7_10_v3	1403695	1404695	PF3D7_1035400	merozoitesurfaceprotein3(MSP3)	61.2072	28.876	26.6733	47.2805	1.29455	0.610738	0.56415	7190.78
Pf3D7_12_v3	1813735	1814735	PF3D7_1243100	zincfingerprotein,putative	45.8413	17.1013	26.6733	47.2805	0.96956	0.361699	0.56415	65.4705
Pf3D7_12_v3	799111	800111	PF3D7_1220000	conservedPlasmodiumprotein,unknownfunction	48.6584	14.2978	27.2014	48.2261	1.00896	0.296474	0.564039	0.467554
Pf3D7_02_v3	78308	79308	PF3D7_0201600	PHISTbdomain-containingRESA-likeprotein1(RLP1)	30.7316	19.0638	24.5605	43.5478	0.705698	0.437767	0.563989	200.03
Pf3D7_10_v3	1292999	1293999	PF3D7_1032100	mRNA-decappingenzymesubunit1,putative(DCP1)	39.695	14.2978	27.7296	49.1717	0.807273	0.290773	0.563934	137.862
Pf3D7_10_v3	727831	728831	PF3D7_1018200	serine/threonineproteinphosphatase8,putative(PPP8)	34.8292	12.8961	23.7683	42.1543	0.826231	0.305926	0.56384	75.9857
Pf3D7_14_v3	898544	899544	PF3D7_1422300	DnaJprotein,putative	33.0365	8.41049	26.9374	47.7782	0.691456	0.176032	0.563801	20.3359
Pf3D7_14_v3	922431	923431	PF3D7_1422900	14-3-3protein,putative	43.5365	18.7834	30.1065	53.4021	0.815258	0.351735	0.56377	6.01576
Pf3D7_09_v3	547601	548601	PF3D7_0912100	zincfingerprotein,putative	38.1584	10.9336	24.2964	43.0999	0.885348	0.25368	0.563723	68.2334
Pf3D7_14_v3	727879	728879	PF3D7_1417500	H/ACAribonucleoproteincomplexsubunit4,putative(CBF5)	36.3658	19.3441	24.8246	44.0455	0.825642	0.439184	0.563613	164.191
Pf3D7_10_v3	1518521	1519521	PF3D7_1038400	gametocyte-specificprotein(Pf11-1)	38.9267	21.3066	25.881	45.9367	0.847399	0.463825	0.563406	1.37295
Pf3D7_04_v3	821840	822840	PF3D7_0418300	conservedPlasmodiumprotein,unknownfunction	43.0243	19.9048	32.7474	58.1301	0.740138	0.342418	0.563347	1633.1
Pf3D7_07_v3	1081843	1082843	PF3D7_0725500	unspecifiedproduct	49.4267	35.8848	28.2578	50.1671	0.985241	0.715305	0.563274	2.16271
Pf3D7_13_v3	587309	588309	PF3D7_1313700	septumformationproteinMAFhomologue,putative	39.1828	14.0175	28.2578	50.1671	0.781046	0.279416	0.563274	17.4427
Pf3D7_14_v3	3156476	3157476	PF3D7_1476700	lysophospholipase,putative	31.756	18.2227	25.0887	44.5432	0.712926	0.409102	0.563244	4.62829
Pf3D7_07_v3	395211	396211	PF3D7_0708800	heatshockprotein110(HSP110c)	41.9999	19.6245	27.4655	48.7736	0.86112	0.402359	0.563122	1400.37
Pf3D7_14_v3	1936388	1937388	PF3D7_1447300	mitochondrialribosomalproteinS14precursor,putative	44.3048	14.5782	24.8246	44.0953	1.00475	0.330607	0.562976	31.6137
Pf3D7_11_v3	938450	939450	PF3D7_1123700	mitochondrialribosomalproteinL37,putative	34.0609	9.53189	27.2014	48.3257	0.70482	0.197243	0.562876	71.7513
Pf3D7_05_v3	766403	767403	PF3D7_0518500	ATP-dependentRNAhelicaseDDX23,putative(DDX23)	36.3658	12.8961	25.881	45.9865	0.790793	0.280432	0.562796	125.114
Pf3D7_12_v3	1078276	1079276	PF3D7_1226600	proliferatingcellnuclearantigen2(PCNA2)	35.5975	13.7371	25.881	45.9865	0.774086	0.29872	0.562796	94.1974
Pf3D7_13_v3	1145219	1146219	PF3D7_1327300	conservedPlasmodiumprotein,unknownfunction	45.5852	15.1389	24.0323	42.7018	1.06752	0.354526	0.562794	697.999
Pf3D7_09_v3	1371537	1372537	PF3D7_0935200	vacuolarproteinsorting-associatedprotein33,putative(VPS33)	40.2072	13.1764	26.4092	46.9321	0.85671	0.280755	0.562711	107.793
Pf3D7_03_v3	894261	895261	PF3D7_0321400	proteinkinase,putative	48.1462	14.2978	26.9374	47.8777	1.00561	0.298632	0.562629	107.606
Pf3D7_12_v3	638895	639895	PF3D7_1215800	conservedPlasmodiumprotein,unknownfunction	39.695	11.7747	23.7683	42.2538	0.939442	0.278666	0.562513	0.237484
Pf3D7_09_v3	120249	121249	PF3D7_0902700	Plasmodiumexportedprotein(PHISTb),unknownfunction,pseudogene	26.1219	14.8585	20.071	35.6843	0.732028	0.416388	0.56246	39.5794
Pf3D7_06_v3	1258380	1259380	PF3D7_0630200	secretedookineteprotein,putative(PSOP6)	37.3901	13.1764	26.1451	46.4842	0.804361	0.28346	0.562451	3.26849
Pf3D7_02_v3	781632	782632	PF3D7_0219600	replicationfactorCsubunit1,putative(RFC1)	37.1341	12.055	28.5219	50.7146	0.732217	0.237703	0.5624	85.5146
Pf3D7_05_v3	1221492	1222492	PF3D7_0529900	RINGzincfingerprotein,putative	36.3658	15.1389	23.5042	41.8059	0.869872	0.362124	0.562222	175.967
Pf3D7_06_v3	774029	775029	PF3D7_0618500	malatedehydrogenase(MDH)	44.3048	18.2227	25.881	46.0363	0.962388	0.395833	0.562187	141.665
Pf3D7_11_v3	1481026	1482026	PF3D7_1137800	conservedPlasmodiumprotein,unknownfunction	45.8413	18.5031	25.881	46.0363	0.995764	0.401924	0.562187	15.2316
Pf3D7_13_v3	1626811	1627811	PF3D7_1340900	sodium-dependentphosphatetransporter(PiT)	37.1341	19.0638	26.4092	46.9819	0.790392	0.405769	0.562114	333.085
Pf3D7_03_v3	615972	616972	PF3D7_0315200	circumsporozoite-andTRAP-relatedprotein(CTRP)	44.5609	17.662	31.691	56.3882	0.790252	0.313222	0.562015	6.4301
Pf3D7_01_v3	520307	521307	PF3D7_0113700	heatshockprotein40,typeII(HSP40)	32.5243	22.1476	26.1451	46.534	0.698936	0.475944	0.561849	252.919
Pf3D7_12_v3	1243099	1244099	PF3D7_1230100	thioredoxin-likeassociatedprotein1,putative(TLAP1)	39.1828	15.4192	29.5783	52.6556	0.744134	0.292831	0.561731	3.69278
Pf3D7_08_v3	1102304	1103304	PF3D7_0825700	conservedPlasmodiumprotein,unknownfunction	35.5975	17.3817	25.3528	45.1404	0.788595	0.385059	0.561643	0.925853
Pf3D7_04_v3	476085	477085	PF3D7_0410500	conservedPlasmodiumprotein,unknownfunction	37.6462	15.1389	27.9937	49.8685	0.754909	0.303576	0.56135	3.46409	1
Pf3D7_14_v3	2994779	2995779	PF3D7_1473500	conservedPlasmodiumprotein,unknownfunction	31.4999	11.7747	25.6169	45.6381	0.690211	0.258002	0.561305	38.1196
Pf3D7_08_v3	164916	165916	PF3D7_0802200	1-cysperoxiredoxin(1-CysPxn)	39.1828	17.1013	29.5783	52.7053	0.743432	0.32447	0.561202	1640.47
Pf3D7_14_v3	1483666	1484666	PF3D7_1436400	conservedPlasmodiumprotein,unknownfunction	38.1584	12.3354	26.6733	47.5294	0.802838	0.259532	0.561196	6.60216
Pf3D7_14_v3	1514461	1515461	PF3D7_1437300	conservedPlasmodiumprotein,unknownfunction	44.817	16.821	26.6733	47.5294	0.942932	0.353907	0.561196	51.9657
Pf3D7_13_v3	2124770	2125770	PF3D7_1353100	Plasmodiumexportedprotein,unknownfunction	32.7804	11.7747	25.3528	45.1902	0.725387	0.260559	0.561024	1521.47
Pf3D7_05_v3	666986	667986	PF3D7_0516100	cation-transportingATPase1(ATPase1)	35.5975	14.2978	22.976	40.9599	0.869082	0.349068	0.560939	16.879
Pf3D7_11_v3	1806859	1807859	PF3D7_1145500	ABCtransporterBfamilymember3,putative(ABCB3)	38.1584	12.055	23.5042	41.9055	0.910582	0.287671	0.560886	27.8014
Pf3D7_12_v3	1343763	1344763	PF3D7_1232600	conservedPlasmodiumprotein,unknownfunction	37.6462	14.8585	28.5219	50.8639	0.740136	0.292123	0.560749	95.1411
Pf3D7_08_v3	1367006	1368006	PF3D7_0831700	heatshockprotein70(HSP70-x)	38.1584	24.9511	23.2401	41.4575	0.920422	0.601848	0.560576	2909.58
Pf3D7_09_v3	743184	744184	PF3D7_0918000	glideosome-associatedprotein50(GAP50)	34.317	18.2227	24.2964	43.3488	0.791648	0.420374	0.560486	1457.57
Pf3D7_06_v3	1107697	1108697	PF3D7_0627700	transportin	39.4389	18.2227	24.8246	44.2944	0.890381	0.4114	0.560446	232.225
Pf3D7_07_v3	306633	307633	PF3D7_0706400	60SribosomalproteinL37(RPL37)	28.9389	10.3729	24.8246	44.2944	0.653331	0.234181	0.560446	1230.16
Pf3D7_11_v3	1111615	1112615	PF3D7_1128600	CCR4-NOTtranscriptioncomplexsubunit2,putative(NOT2)	37.6462	16.5406	25.3528	45.24	0.832144	0.365619	0.560407	6.31536
Pf3D7_13_v3	2186935	2187935	PF3D7_1355100	DNAreplicationlicensingfactorMCM6(MCM6)	36.1097	13.1764	25.3528	45.24	0.798181	0.291256	0.560407	289.354
Pf3D7_10_v3	480039	481039	PF3D7_1012500	phosphoglucomutase,putative	43.5365	12.8961	28.5219	50.9136	0.855106	0.253294	0.560202	84.9006
Pf3D7_10_v3	1025620	1026620	PF3D7_1024500	conservedPlasmodiumprotein,unknownfunction	44.817	16.5406	28.5219	50.9136	0.880256	0.324876	0.560202	33.0142
Pf3D7_14_v3	1236625	1237625	PF3D7_1431400	conservedPlasmodiumprotein,unknownfunction	43.2804	16.821	28.5219	50.9136	0.850075	0.330383	0.560202	163.146
Pf3D7_14_v3	2485364	2486364	PF3D7_1461100	conservedPlasmodiumprotein,unknownfunction	31.4999	9.53189	20.071	35.8336	0.87906	0.266004	0.560117	9.20242
Pf3D7_11_v3	1752769	1753769	PF3D7_1143900	carbohydratekinase,putative	35.0853	16.2603	21.6555	38.6705	0.907289	0.420483	0.560001	15.1238
Pf3D7_09_v3	350462	351462	PF3D7_0907300	conservedPlasmodiumprotein,unknownfunction	32.5243	9.25154	27.2014	48.5745	0.669576	0.190461	0.559993	18.5444
Pf3D7_08_v3	1185675	1186675	PF3D7_0827500	apicoplastribosomalproteinL21precursor,putative	41.9999	16.2603	24.8246	44.3441	0.947136	0.366685	0.559817	113.39
Pf3D7_08_v3	547700	548700	PF3D7_0810800	hydroxymethyldihydropterinpyrophosphokinase-dihydropteroatesynthase(PPPK-DHPS)	33.0365	13.1764	25.3528	45.2898	0.729447	0.290935	0.559791	81.9829
Pf3D7_06_v3	983446	984446	PF3D7_0624100	conservedPlasmodiumprotein,unknownfunction	45.0731	19.9048	26.9374	48.1266	0.936553	0.413592	0.55972	24.7459
Pf3D7_04_v3	669217	670217	PF3D7_0415000	arsenicalpump-drivingATPase,putative	42.256	15.4192	30.8987	55.2435	0.764904	0.279113	0.559318	50.2313
Pf3D7_14_v3	151265	152265	PF3D7_1404400	mitochondrialribosomalproteinL16precursor,putative	35.0853	14.2978	21.6555	38.7202	0.906124	0.369259	0.559282	55.4974
Pf3D7_09_v3	421182	422182	PF3D7_0909300	apoptosis-relatedprotein(ARP)	30.7316	13.7371	24.2964	43.4483	0.707314	0.316171	0.559203	90.9161
Pf3D7_04_v3	93309	94309	PF3D7_0401600.1	rifin	37.3901	18.5031	24.8246	44.3939	0.842235	0.416794	0.559189	29.8077
Pf3D7_04_v3	93309	94309	PF3D7_0401600.2	PIRprotein	37.3901	18.5031	24.8246	44.3939	0.842235	0.416794	0.559189	2.67585
Pf3D7_10_v3	441455	442455	PF3D7_1011400	proteasomesubunitbetatype-5	38.9267	9.81224	24.8246	44.3939	0.876848	0.221027	0.559189	273.252
Pf3D7_10_v3	1562309	1563309	PF3D7_1038900	lysophospholipase,putative	35.0853	20.4655	24.8246	44.3939	0.790318	0.460998	0.559189	22.3618
Pf3D7_06_v3	528675	529675	PF3D7_0612800	6-cysteineprotein(P12p)	41.7438	16.2603	25.881	46.2851	0.901884	0.351307	0.559165	13.0033
Pf3D7_09_v3	972048	973048	PF3D7_0924000	patatin-likephospholipase,putative	39.1828	16.5406	26.9374	48.1764	0.813319	0.343334	0.559141	117.328
Pf3D7_02_v3	275994	276994	PF3D7_0206900.1	merozoitesurfaceprotein5	50.4511	23.269	29.0501	51.9588	0.970983	0.447836	0.559099	29.9158
Pf3D7_11_v3	846429	847429	PF3D7_1122300	conservedPlasmodiumprotein,unknownfunction	37.9023	10.9336	30.1065	53.85	0.70385	0.203038	0.559081	36.8282
Pf3D7_06_v3	980566	981566	PF3D7_0624000	hexokinase(HK)	41.4877	15.1389	26.1451	46.7828	0.886815	0.3236	0.558861	745.42
Pf3D7_13_v3	555785	556785	PF3D7_1313100	conservedPlasmodiumprotein,unknownfunction	38.4145	14.8585	26.6733	47.7284	0.804856	0.311314	0.558856	0.414805
Pf3D7_10_v3	779987	780987	PF3D7_1019300	zincfingerprotein,putative	32.7804	12.8961	23.2401	41.6068	0.787862	0.309952	0.558565	30.2247
Pf3D7_08_v3	1357814	1358814	PF3D7_0831600	cytoadherencelinkedasexualprotein8(CLAG8)	26.378	15.6996	22.1837	39.7156	0.664172	0.395301	0.558564	47.6267
Pf3D7_10_v3	808492	809492	PF3D7_1019900	autophagy-relatedprotein8(ATG8)	35.5975	9.81224	25.881	46.3349	0.768265	0.211768	0.558564	50.2908
Pf3D7_07_v3	435695	436695	PF3D7_0709700	lysophospholipase,putative	38.9267	16.821	27.9937	50.1173	0.776712	0.335633	0.558564	152.537
Pf3D7_12_v3	1907649	1908649	PF3D7_1245800	epsin,putative	24.3292	9.25154	17.9582	32.1507	0.756724	0.287755	0.558563	158.802
Pf3D7_12_v3	1814811	1815811	PF3D7_1243200	conservedPlasmodiumprotein,unknownfunction	40.7194	14.5782	27.4655	49.1717	0.828106	0.296475	0.558563	6.42678
Pf3D7_14_v3	891122	892122	PF3D7_1421900	coppertransporter,putative	43.7926	15.1389	27.4655	49.1717	0.890606	0.307878	0.558563	337.927
Pf3D7_13_v3	458461	459461	PF3D7_1310400	conservedPlasmodiumprotein,unknownfunction	40.9755	12.055	24.2964	43.4981	0.942007	0.277139	0.558562	58.1712
Pf3D7_14_v3	1087127	1088127	PF3D7_1427700	conservedPlasmodiumprotein,unknownfunction	42.5121	13.7371	30.8987	55.3431	0.768155	0.248217	0.558312	10.5571
Pf3D7_13_v3	1829189	1830189	PF3D7_1345700	isocitratedehydrogenase[NADP],mitochondrial(IDH)	41.2316	14.2978	27.7296	49.6694	0.830121	0.287859	0.558283	324.135
Pf3D7_09_v3	889557	890557	PF3D7_0922000	dyneinintermediatechain,putative	37.9023	14.2978	27.2014	48.7238	0.777901	0.293446	0.558277	4.31448
Pf3D7_06_v3	1256440	1257440	PF3D7_0630100	conservedPlasmodiumprotein,unknownfunction	32.7804	12.8961	26.1451	46.8326	0.699948	0.275366	0.558267	20.4952
Pf3D7_10_v3	497073	498073	PF3D7_1012900	autophagy-relatedprotein18,putative(ATG18)	34.8292	16.5406	24.5605	43.9958	0.791648	0.375959	0.558246	163.484
Pf3D7_11_v3	1794870	1795870	PF3D7_1145200	serine/threonineproteinkinase,putative	36.3658	14.5782	24.0323	43.0501	0.844732	0.338633	0.55824	350.928
Pf3D7_07_v3	290720	291720	PF3D7_0705900	ATPsynthasesubunitC,putative	35.0853	10.9336	23.5042	42.1045	0.833291	0.259678	0.558235	130.66
Pf3D7_07_v3	361505	362505	PF3D7_0707800	RAPprotein,putative	44.3048	16.2603	28.5219	51.1127	0.866806	0.318126	0.55802	63.7346
Pf3D7_01_v3	268673	269673	PF3D7_0106300	calcium-transportingATPase(ATP6)	38.9267	10.9336	26.4092	47.3303	0.822448	0.231006	0.557977	319.991
Pf3D7_14_v3	2528494	2529494	PF3D7_1462300	conservedPlasmodiumprotein,unknownfunction	28.4268	15.1389	24.2964	43.5478	0.652772	0.347639	0.557925	164.179
Pf3D7_09_v3	1422307	1423307	PF3D7_0935900	ring-exportedprotein1(REX1)	37.3901	13.7371	22.1837	39.7654	0.940267	0.345454	0.557864	6444.2
Pf3D7_04_v3	995498	996498	PF3D7_0421800	conservedPlasmodiumprotein,unknownfunction	25.0975	15.6996	21.6555	38.8198	0.646513	0.404422	0.557847	0.514238
Pf3D7_07_v3	832422	833422	PF3D7_0718700	conservedPlasmodiummembraneprotein,unknownfunction	33.5487	9.25154	28.5219	51.1625	0.655728	0.180827	0.557477	31.1673
Pf3D7_05_v3	725251	726251	PF3D7_0517300	serine/arginine-richsplicingfactor1(SR1)	40.9755	15.6996	27.9937	50.2169	0.81597	0.312636	0.557456	2290.5
Pf3D7_10_v3	148842	149842	PF3D7_1003200	conservedPlasmodiumprotein,unknownfunction	33.8048	9.81224	20.8632	37.4263	0.903236	0.262175	0.557448	18.7674
Pf3D7_03_v3	928659	929659	PF3D7_0322000	peptidyl-prolylcis-transisomerase(CYP19A)	41.7438	16.5406	27.4655	49.2713	0.847223	0.335705	0.557434	4102.19
Pf3D7_09_v3	732451	733451	PF3D7_0917700	XPAbindingprotein1,putative	34.0609	13.1764	27.4655	49.2713	0.691293	0.267425	0.557434	10.6204
Pf3D7_12_v3	1811290	1812290	PF3D7_1243000	syntaxin,Qa-SNAREfamily(SYN16)	41.4877	16.821	27.4655	49.2713	0.842026	0.341395	0.557434	42.3415
Pf3D7_05_v3	742679	743679	PF3D7_0517700	eukaryotictranslationinitiationfactor3subunitB,putative(EIF3B)	37.1341	11.4943	26.4092	47.38	0.783751	0.242598	0.557391	260.27
Pf3D7_09_v3	1119275	1120275	PF3D7_0927400	conservedPlasmodiumprotein,unknownfunction	34.0609	12.8961	26.4092	47.38	0.718888	0.272184	0.557391	2.62477
Pf3D7_05_v3	587252	588252	PF3D7_0513900	conservedPlasmodiumprotein,unknownfunction	44.817	14.2978	24.2964	43.5976	1.02797	0.327949	0.557288	15.0655
Pf3D7_07_v3	1353258	1354258	PF3D7_0731400	serine/threonineproteinkinase,FIKKfamily,pseudogene(FIKK7.2)	37.1341	15.6996	27.2014	48.8233	0.760582	0.32156	0.55714	69.3849
Pf3D7_11_v3	154019	155019	PF3D7_1103500	CPW-WPCfamilyprotein	44.5609	17.662	23.5042	42.2041	1.05584	0.41849	0.556917	1.04601
Pf3D7_12_v3	1973084	1974084	PF3D7_1248000	conservedPlasmodiumprotein,unknownfunction	41.9999	13.1764	25.881	46.4842	0.903531	0.28346	0.55677	27.1426
Pf3D7_05_v3	812148	813148	PF3D7_0519600	zincfingerprotein,putative	37.1341	15.4192	26.1451	46.9819	0.790392	0.328194	0.556493	78.4884
Pf3D7_10_v3	470479	471479	PF3D7_1012200	conservedPlasmodiumprotein,unknownfunction	38.6706	16.821	25.0887	45.0907	0.857618	0.373048	0.556405	498.848
Pf3D7_12_v3	226570	227570	PF3D7_1205200	HADdomainookineteprotein,putative(HADO)	34.5731	15.1389	22.976	41.3082	0.836955	0.366487	0.556209	7.18884
Pf3D7_10_v3	398707	399707	PF3D7_1009900	conservedPlasmodiumprotein,unknownfunction	32.2682	10.3729	25.3528	45.5884	0.707816	0.227534	0.556124	12.2658
Pf3D7_13_v3	1154522	1155522	PF3D7_1327500	conservedPlasmodiumprotein,unknownfunction	36.3658	13.7371	27.2014	48.9229	0.743329	0.280791	0.556005	17.2055
Pf3D7_02_v3	575554	576554	PF3D7_0214200	mitochondrialribosomalproteinL13precursor,putative	32.2682	11.4943	23.2401	41.8059	0.771858	0.274944	0.555905	161.095
Pf3D7_03_v3	419173	420173	PF3D7_0309900	conservedPlasmodiumprotein,unknownfunction	42.7682	12.6157	25.6169	46.0861	0.928006	0.273742	0.555849	16.4934
Pf3D7_01_v3	251510	252510	PF3D7_0105800	conservedPlasmodiumprotein,unknownfunction	32.2682	11.7747	25.6169	46.0861	0.700172	0.255494	0.555849	104.097
Pf3D7_13_v3	1242672	1243672	PF3D7_1329400	AMPdeaminase,putative	34.8292	12.055	25.6169	46.0861	0.755742	0.261576	0.555849	44.9843
Pf3D7_07_v3	1296959	1297959	PF3D7_0730300	transcriptionfactorwithAP2domain(s)(AP2-L)	36.6219	13.1764	22.7119	40.8603	0.896271	0.322474	0.555843	429.596
Pf3D7_14_v3	2375079	2376079	PF3D7_1457900	conservedPlasmodiumprotein,unknownfunction	32.0121	12.8961	24.5605	44.1948	0.724341	0.291801	0.555733	95.855
Pf3D7_13_v3	1529708	1530708	PF3D7_1337800	calcium-dependentproteinkinase5(CDPK5)	32.7804	12.8961	21.6555	38.9691	0.84119	0.330931	0.55571	231.258
Pf3D7_09_v3	130437	131437	PF3D7_0903100	proteinRER1,putative(RER1)	39.9511	12.6157	26.4092	47.5294	0.840556	0.265429	0.555639	55.2598
Pf3D7_14_v3	1290959	1291959	PF3D7_1432700	protein-L-isoaspartate(D-aspartate)O-methyltransferase,putative	31.4999	12.3354	22.976	41.358	0.76164	0.298259	0.555539	194.021
Pf3D7_11_v3	1270704	1271704	PF3D7_1132800	aquaglyceroporin(AQP)	39.4389	15.4192	27.7296	49.9183	0.790069	0.308889	0.5555	428.284
Pf3D7_11_v3	991363	992363	PF3D7_1125300	DNA-directedRNApolymerase(mtRNAP)	36.6219	15.1389	27.2014	48.9727	0.747802	0.309129	0.55544	51.2846
Pf3D7_11_v3	977436	978436	PF3D7_1124800	nuclearpreribosomalassemblyprotein,putative	29.195	11.7747	23.7683	42.8013	0.682105	0.275101	0.555317	333.87
Pf3D7_13_v3	219529	220529	PF3D7_1304000	chromosomecondensationprotein,putative	38.1584	15.4192	23.7683	42.8013	0.891524	0.360251	0.555317	68.9583
Pf3D7_12_v3	1057702	1058702	PF3D7_1226100	haloaciddehalogenase-likehydrolase,putative(HAD3)	43.2804	22.1476	30.3705	54.6961	0.791289	0.404921	0.555259	17.4519
Pf3D7_11_v3	1235891	1236891	PF3D7_1131900	conservedPlasmodiumprotein,unknownfunction	40.4633	15.1389	25.6169	46.1358	0.877048	0.328138	0.55525	1.55565
Pf3D7_14_v3	2844703	2845703	PF3D7_1469400	nucleosidetransporter3,putative(NT3)	43.5365	15.9799	23.2401	41.8557	1.04016	0.381786	0.555243	79.5333
Pf3D7_13_v3	2130031	2131031	PF3D7_1353200	membraneassociatedhistidine-richprotein(MAHRP2)	40.7194	16.821	22.7119	40.9101	0.995339	0.41117	0.555166	2272.19
Pf3D7_10_v3	150374	151374	PF3D7_1003300	N-acetyltransferase,putative	29.9633	17.1013	23.7683	42.8511	0.699242	0.399087	0.554672	106.946
Pf3D7_11_v3	1499071	1500071	PF3D7_1138300	conservedPlasmodiummembraneprotein,unknownfunction	37.3901	16.2603	25.0887	45.24	0.826483	0.359423	0.554569	25.6786
Pf3D7_12_v3	224491	225491	PF3D7_1205100	O-phosphoseryl-tRNA(Sec)seleniumtransferase,putative(SEPSECS)	34.0609	12.3354	24.5605	44.2944	0.768966	0.278487	0.554483	55.2938
Pf3D7_02_v3	420637	421637	PF3D7_0210200	conservedPlasmodiumprotein,unknownfunction	33.8048	10.9336	26.4092	47.6289	0.709754	0.229558	0.554478	131.456
Pf3D7_14_v3	49915	50915	PF3D7_1401300	aminopeptidase,putative	30.7316	12.3354	22.1837	40.0142	0.768017	0.308276	0.554396	53.6537
Pf3D7_06_v3	440045	441045	PF3D7_0610200	conservedPlasmodiumprotein,unknownfunction	36.1097	11.7747	25.881	46.6833	0.773504	0.252225	0.554395	149.778
Pf3D7_13_v3	2714936	2715936	PF3D7_1368200	ABCtransporterEfamilymember1,putative(ABCE1)	41.9999	15.6996	25.3528	45.7377	0.918277	0.343253	0.554309	130.551
Pf3D7_12_v3	1525716	1526716	PF3D7_1236500	conservedPlasmodiumprotein,unknownfunction	43.7926	18.5031	32.2192	58.1301	0.753355	0.318305	0.55426	2.66399
Pf3D7_09_v3	697529	698529	PF3D7_0916700	RNA-bindingproteinmusashi,putative(HoMu)	38.6706	13.4568	22.976	41.4575	0.932777	0.324593	0.554206	354.631
Pf3D7_12_v3	2107793	2108793	PF3D7_1251700	tryptophan--tRNAligase,putative(aTrpRS)	22.2804	12.3354	19.2787	34.7885	0.640453	0.354583	0.554169	13.4238
Pf3D7_14_v3	1114970	1115970	PF3D7_1428400	WDandtetratricopeptiderepeatsprotein1,putative(WDTC1)	38.1584	17.9424	29.3142	52.9044	0.721271	0.339148	0.554098	7.31572
Pf3D7_13_v3	2482796	2483796	PF3D7_1361900	proliferatingcellnuclearantigen1(PCNA1)	38.9267	12.8961	23.7683	42.9008	0.907365	0.300603	0.554029	688.127
Pf3D7_14_v3	772907	773907	PF3D7_1418100	liverspecificprotein1,putative(LISP1)	40.9755	11.214	28.786	51.9588	0.788615	0.215825	0.554016	0.63157
Pf3D7_09_v3	1043042	1044042	PF3D7_0926000	proteinkinase,putative	32.0121	13.1764	21.9196	39.5663	0.809075	0.333021	0.553997	26.1846
Pf3D7_13_v3	1038031	1039031	PF3D7_1324800	dihydrofolatesynthase/folylpolyglutamatesynthase(DHFS-FPGS)	39.4389	14.8585	29.5783	53.4021	0.738527	0.278238	0.553879	83.4079
Pf3D7_11_v3	1803050	1804050	PF3D7_1145400	dynamin-likeprotein(DYN1)	41.7438	16.2603	25.881	46.7331	0.893238	0.34794	0.553804	214.922
Pf3D7_09_v3	663418	664418	PF3D7_0915800	glycolipidtransferprotein,putative(GLTP)	37.1341	15.9799	24.0323	43.3985	0.855654	0.368213	0.553759	11.2537
Pf3D7_07_v3	498836	499836	PF3D7_0711300	conservedPlasmodiumprotein,unknownfunction	29.4511	13.4568	24.0323	43.3985	0.67862	0.310075	0.553759	49.5849
Pf3D7_12_v3	697957	698957	PF3D7_1217700	conservedPlasmodiumprotein,unknownfunction	43.5365	14.8585	25.3528	45.7874	0.95084	0.324511	0.553707	59.3999
Pf3D7_13_v3	2363926	2364926	PF3D7_1359500	conservedPlasmodiumprotein,unknownfunction	37.1341	11.214	23.5042	42.4529	0.874713	0.264152	0.553654	5.28289
Pf3D7_14_v3	193765	194765	PF3D7_1405600	ribonucleotidereductasesmallsubunit(RNR)	37.9023	12.3354	23.5042	42.4529	0.892808	0.290567	0.553654	378.232
Pf3D7_09_v3	630157	631157	PF3D7_0914700	transporter,putative	42.5121	12.3354	25.6169	46.2851	0.918483	0.266509	0.553459	496.406
Pf3D7_04_v3	328716	329716	PF3D7_0406200	sexualstage-specificproteinprecursor(Pfs16)	38.6706	18.2227	26.9374	48.674	0.794482	0.374383	0.553425	6348.82	1
Pf3D7_06_v3	1188144	1189144	PF3D7_0628800	glutamyl-tRNA(Gln)amidotransferasesubunitB,putative(GATB)	40.7194	10.0926	26.9374	48.674	0.836574	0.207351	0.553425	31.3197
Pf3D7_13_v3	1623554	1624554	PF3D7_1340800	mitochondrialpyruvatecarrierprotein1,putative(MPC1)	39.4389	17.1013	23.7683	42.9506	0.918239	0.398162	0.553387	64.5414
Pf3D7_09_v3	1400300	1401300	PF3D7_0935500	Plasmodiumexportedprotein,unknownfunction(GEXP22)	35.5975	14.0175	23.2401	42.005	0.847459	0.33371	0.55327	135.107
Pf3D7_11_v3	1290001	1291001	PF3D7_1133300	LEM3/CDC50familyprotein,putative	48.9145	20.1852	29.0501	52.5063	0.931593	0.384434	0.553269	53.4449
Pf3D7_11_v3	230514	231514	PF3D7_1105200	WDrepeat-containingproteinWRAP73,putative(WDR8)	34.8292	15.6996	24.5605	44.3939	0.784549	0.353643	0.55324	0.77691
Pf3D7_05_v3	1073146	1074146	PF3D7_0525900	NIMArelatedkinase2(NEK2)	39.695	16.821	25.3528	45.8372	0.866	0.366973	0.553105	1.80533
Pf3D7_04_v3	856549	857549	PF3D7_0419300	conservedPlasmodiumprotein,unknownfunction	48.9145	12.055	30.1065	54.4472	0.898384	0.221407	0.552949	93.4721
Pf3D7_06_v3	505880	506880	PF3D7_0611900	lsm12,putative	39.4389	12.8961	29.0501	52.556	0.750417	0.245378	0.552746	91.8633
Pf3D7_14_v3	1357879	1358879	PF3D7_1433800	conservedPlasmodiumprotein,unknownfunction	31.4999	13.1764	25.0887	45.3893	0.693994	0.290297	0.552745	39.8481
Pf3D7_10_v3	690320	691320	PF3D7_1017100	rhoptryneckprotein12(RON12)	43.0243	19.6245	27.2014	49.2215	0.874096	0.398698	0.552632	193.052
Pf3D7_04_v3	466839	467839	PF3D7_0410000	erythrocytevesicleprotein1(EVP1)	32.7804	15.1389	23.5042	42.5525	0.770352	0.35577	0.552358	510.391
Pf3D7_06_v3	483407	484407	PF3D7_0611500	conservedPlasmodiumprotein,unknownfunction	37.3901	17.1013	27.7296	50.2169	0.744572	0.340549	0.552197	2.89997
Pf3D7_14_v3	694085	695085	PF3D7_1417200	NOTfamilyprotein,putative	30.7316	8.69084	21.6555	39.2179	0.783612	0.221604	0.552184	112.767
Pf3D7_09_v3	558644	559644	PF3D7_0912600	conservedPlasmodiumprotein,unknownfunction	35.8536	14.2978	25.0887	45.4391	0.789047	0.314659	0.552139	1.18313
Pf3D7_05_v3	259264	260264	PF3D7_0506200	TATA-box-bindingprotein(TBP)	30.4755	13.4568	27.2014	49.2713	0.618524	0.273116	0.552074	16.3457
Pf3D7_12_v3	1774401	1775401	PF3D7_1241600	mitochondrialcarrierprotein,putative	38.6706	16.5406	26.6733	48.3257	0.800208	0.342273	0.551949	29.1085
Pf3D7_02_v3	604545	605545	PF3D7_0214800	conservedPlasmodiummembraneprotein,unknownfunction	29.4511	10.3729	21.9196	39.7156	0.74155	0.261179	0.551914	94.7885
Pf3D7_07_v3	1246898	1247898	PF3D7_0729200	1-cysperoxiredoxin(AOP)	36.878	13.4568	24.8246	44.9911	0.819673	0.299099	0.551767	22.8642
Pf3D7_02_v3	288165	289165	PF3D7_0207200	iron-sulfurassemblyprotein,putative(IscA1)	34.8292	13.7371	28.5219	51.7099	0.67355	0.265657	0.551575	12.7365
Pf3D7_03_v3	806777	807777	PF3D7_0319300	ubiquitin-conjugatingenzyme,putative	40.2072	19.0638	27.2014	49.321	0.815215	0.386525	0.551518	34.0136
Pf3D7_05_v3	380577	381577	PF3D7_0509100	chromosomecondensationprotein,putative	42.5121	12.055	27.9937	50.7643	0.837441	0.23747	0.551445	163.58
Pf3D7_10_v3	472886	473886	PF3D7_1012300	ubiquinol-cytochromecreductasecomplexsubunit,putative	26.8902	11.4943	22.4478	40.711	0.660514	0.282339	0.551394	57.2915
Pf3D7_01_v3	494744	495744	PF3D7_0113100	surface-associatedinterspersedprotein1.1(SURFIN1.1)(SURF1.1)	35.0853	15.4192	25.6169	46.4842	0.754779	0.331708	0.551088	6.97155
Pf3D7_14_v3	181455	182455	PF3D7_1405300	conservedPlasmodiumprotein,unknownfunction	36.1097	14.2978	25.6169	46.4842	0.776817	0.307584	0.551088	24.6253
Pf3D7_10_v3	1362974	1363974	PF3D7_1034200	apicoplastribosomalproteinL27precursor,putative	44.817	15.9799	24.2964	44.0953	1.01637	0.362395	0.550997	29.2232
Pf3D7_13_v3	1700130	1701130	PF3D7_1343100	conservedPlasmodiumprotein,unknownfunction	43.2804	11.4943	25.0887	45.5386	0.950411	0.252408	0.550933	166.129	1
Pf3D7_13_v3	456035	457035	PF3D7_1310300	zincfingerprotein,putative	38.1584	17.1013	25.881	46.9819	0.812194	0.363998	0.550872	52.3872
Pf3D7_11_v3	715787	716787	PF3D7_1118800	actin-relatedprotein2/3complexsubunit1,putative(ARC40)	33.0365	14.0175	26.6733	48.4252	0.682217	0.289467	0.550814	4.313
Pf3D7_05_v3	942267	943267	PF3D7_0522700	iron-sulfurassemblyprotein,putative(SufA)	39.9511	14.0175	28.2578	51.3118	0.778595	0.273183	0.550708	13.0602
Pf3D7_06_v3	304138	305138	PF3D7_0607300	uroporphyrinogenIIIdecarboxylase(UROD)	40.4633	10.6533	29.0501	52.7551	0.767003	0.201939	0.55066	21.2313
Pf3D7_13_v3	1027992	1028992	PF3D7_1324600	conservedPlasmodiumprotein,unknownfunction	34.0609	15.1389	26.9374	48.9229	0.696216	0.309444	0.550609	24.1098
Pf3D7_10_v3	1028867	1029867	PF3D7_1024600	RAPprotein,putative	35.5975	12.055	24.8246	45.0907	0.789464	0.26735	0.550548	9.08587
Pf3D7_11_v3	964860	965860	PF3D7_1124400	U6snRNA-associatedSm-likeproteinLSm1,putative(LSM1)	29.195	12.055	21.9196	39.8152	0.733263	0.302774	0.550533	53.9899
Pf3D7_03_v3	983466	984466	PF3D7_0323400	Rh5interactingprotein(RIPR)	43.2804	21.3066	23.5042	42.7018	1.01355	0.498963	0.550426	341.406
Pf3D7_08_v3	1052271	1053271	PF3D7_0824100	exonuclease,putative	40.9755	13.4568	25.0887	45.5884	0.898814	0.29518	0.550331	18.3453
Pf3D7_09_v3	998963	999963	PF3D7_0924600	conservedPlasmodiumprotein,unknownfunction	42.256	16.5406	26.6733	48.475	0.871707	0.341219	0.550249	29.7767
Pf3D7_08_v3	769292	770292	PF3D7_0816800	meioticrecombinationproteinDMC1,putative(DMC1)	30.4755	11.214	22.976	41.7562	0.729844	0.268559	0.550242	2.97151
Pf3D7_04_v3	450133	451133	PF3D7_0409500	conservedPlasmodiumprotein,unknownfunction	27.9146	14.5782	22.976	41.7562	0.668514	0.349127	0.550242	88.6797
Pf3D7_01_v3	486000	487000	PF3D7_0112900	Plasmodiumexportedprotein,unknownfunction	39.1828	13.7371	31.1628	56.6371	0.691822	0.242546	0.550219	55.8833
Pf3D7_11_v3	131487	132487	PF3D7_1102800	earlytranscribedmembraneprotein11.2(ETRAMP11.2)	48.6584	21.0262	24.5605	44.6428	1.08995	0.470987	0.550156	57436.3
Pf3D7_10_v3	1446995	1447995	PF3D7_1036700	phosducin-likeprotein,putative(PhLP2)	29.7072	14.0175	25.3528	46.0861	0.644602	0.304159	0.550118	36.7662
Pf3D7_07_v3	748490	749490	PF3D7_0717300	transcriptioninitiationfactorIIE,alphasubunit,putative	33.0365	14.2978	27.7296	50.416	0.655278	0.283596	0.550016	86.5554
Pf3D7_13_v3	1693469	1694469	PF3D7_1342900	transcriptionfactorwithAP2domain(s)(ApiAP2)	34.0609	12.6157	24.0323	43.6971	0.779477	0.288708	0.549975	33.0284
Pf3D7_08_v3	342754	343754	PF3D7_0806300	ferlin,putative	40.7194	20.7459	29.3142	53.3026	0.763929	0.38921	0.549958	54.1191
Pf3D7_12_v3	1892198	1893198	PF3D7_1245200	conservedPlasmodiummembraneprotein,unknownfunction	33.2926	13.7371	24.2964	44.1948	0.753315	0.310831	0.549757	23.8388
Pf3D7_12_v3	641052	642052	PF3D7_1215900	serpentinereceptor,putative(SR10)	35.3414	13.4568	24.5605	44.6925	0.790768	0.301097	0.549544	72.0771
Pf3D7_03_v3	302326	303326	PF3D7_0306600	conservedPlasmodiumprotein,unknownfunction	32.7804	12.6157	26.9374	49.0224	0.668682	0.257346	0.549492	85.7822
Pf3D7_04_v3	459210	460210	PF3D7_0409800	zincfingerprotein,putative	49.9389	13.7371	26.9374	49.0224	1.0187	0.280221	0.549492	133.906
Pf3D7_14_v3	2802008	2803008	PF3D7_1468200	conservedprotein,unknownfunction	36.3658	15.1389	23.2401	42.3036	0.859638	0.357863	0.549365	83.576
Pf3D7_05_v3	842155	843155	PF3D7_0520500	phosphomethylpyrimidinekinase,putative	46.3535	14.8585	24.8246	45.1902	1.02574	0.328799	0.549336	48.8753
Pf3D7_13_v3	2033338	2034338	PF3D7_1351000	phosphatidylinositoltransferprotein,putative	35.5975	18.5031	25.6169	46.6335	0.763346	0.396777	0.549324	101.085
Pf3D7_12_v3	692567	693567	PF3D7_1217500	conservedPlasmodiumprotein,unknownfunction	39.4389	12.055	26.4092	48.0768	0.820331	0.250745	0.549313	308.357
Pf3D7_03_v3	177920	178920	PF3D7_0303400	palmitoyltransferase(DHHC1)	39.695	17.3817	27.2014	49.5201	0.801594	0.351003	0.5493	44.9911
Pf3D7_03_v3	694315	695315	PF3D7_0317200	cdc2-relatedproteinkinase4(CRK4)	46.6096	14.8585	30.6346	55.791	0.835432	0.266324	0.549096	420.633
Pf3D7_01_v3	445526	446526	PF3D7_0111800	conservedPlasmodiumprotein,unknownfunction	41.4877	11.214	30.1065	54.8454	0.756448	0.204466	0.548934	93.7972
Pf3D7_03_v3	741691	742691	PF3D7_0318000	conservedPlasmodiumprotein,unknownfunction	43.0243	16.5406	28.5219	51.9588	0.828046	0.318341	0.548933	1.03179
Pf3D7_06_v3	846994	847994	PF3D7_0620200	conservedPlasmodiumprotein,unknownfunction	41.7438	21.0262	27.7296	50.5155	0.826356	0.416233	0.548933	2.08502
Pf3D7_14_v3	963250	964250	PF3D7_1423700	conservedPlasmodiumprotein,unknownfunction	36.6219	18.2227	27.9937	51.0132	0.717891	0.357215	0.548754	247.496
Pf3D7_10_v3	446625	447625	PF3D7_1011600	conservedPlasmodiumprotein,unknownfunction	42.256	12.6157	27.2014	49.5699	0.852453	0.254503	0.548748	6.09688
Pf3D7_07_v3	698739	699739	PF3D7_0715900	zinctransporter,putative	46.3535	16.2603	26.4092	48.1266	0.963158	0.337865	0.548744	245.135
Pf3D7_11_v3	961656	962656	PF3D7_1124300	conservedPlasmodiumprotein,unknownfunction	39.9511	14.0175	29.0501	52.9542	0.754446	0.26471	0.548589	135.521
Pf3D7_10_v3	928520	929520	PF3D7_1022200	conservedPlasmodiummembraneprotein,unknownfunction	35.3414	18.2227	28.2578	51.5109	0.686096	0.353764	0.548579	77.3061
Pf3D7_06_v3	930574	931574	PF3D7_0622900	transcriptionfactorwithAP2domain(s),putative(ApiAP2)	37.3901	15.9799	26.6733	48.6243	0.768959	0.32864	0.548559	193.959
Pf3D7_07_v3	984958	985958	PF3D7_0723500	dynactinsubunit5,putative	43.2804	17.9424	30.1065	54.8952	0.788419	0.326848	0.548436	13.2439
Pf3D7_06_v3	277262	278262	PF3D7_0606600	conservedPlasmodiumprotein,unknownfunction	34.317	14.8585	28.5219	52.0086	0.659833	0.285693	0.548407	143.475
Pf3D7_12_v3	1330871	1331871	PF3D7_1232100	60kDachaperonin(CPN60)	38.9267	12.8961	28.5219	52.0086	0.748467	0.247961	0.548407	183.761
Pf3D7_13_v3	520550	521550	PF3D7_1312400	translationinitiationfactorIF-2,putative(IF2a)	34.5731	15.6996	25.3528	46.2354	0.747763	0.339558	0.548342	5.38438
Pf3D7_01_v3	454347	455347	PF3D7_0112100	conservedPlasmodiumprotein,unknownfunction	47.1218	18.2227	27.9937	51.063	0.922817	0.356867	0.548219	4.00745
Pf3D7_14_v3	1442377	1443377	PF3D7_1435600	conservedPlasmodiumprotein,unknownfunction	34.0609	14.8585	25.6169	46.7331	0.728839	0.317944	0.548153	155.676
Pf3D7_13_v3	806719	807719	PF3D7_1319500	conservedPlasmodiumprotein,unknownfunction	34.5731	12.8961	25.6169	46.7331	0.739799	0.275952	0.548153	21.8248
Pf3D7_11_v3	335101	336101	PF3D7_1107800	transcriptionfactorwithAP2domain(s)(ApiAP2)	33.8048	14.5782	22.4478	40.9599	0.825315	0.355914	0.548043	213.499
Pf3D7_12_v3	739755	740755	PF3D7_1218800	secretedookineteprotein,putative(PSOP17)	37.3901	15.4192	25.0887	45.7874	0.816602	0.336756	0.547939	1.81917
Pf3D7_12_v3	1412604	1413604	PF3D7_1234000	conservedPlasmodiumprotein,unknownfunction	31.4999	15.1389	26.9374	49.1717	0.64061	0.307878	0.547823	46.0769
Pf3D7_07_v3	1074254	1075254	PF3D7_0725300	conservedPlasmodiumprotein,unknownfunction	36.878	14.2978	26.1451	47.7284	0.772664	0.299566	0.547789	86.9508
Pf3D7_11_v3	1629774	1630774	PF3D7_1140700	conservedPlasmodiumprotein,unknownfunction	40.4633	13.4568	26.1451	47.7284	0.847782	0.281945	0.547789	103.747
Pf3D7_03_v3	685782	686782	PF3D7_0317100	6-cysteineprotein(B9)	36.1097	18.2227	28.786	52.556	0.687071	0.346729	0.547721	5.12254
Pf3D7_14_v3	749830	750830	PF3D7_1417700	conservedPlasmodiumprotein,unknownfunction	36.878	17.3817	24.5605	44.8418	0.822402	0.387623	0.547714	82.7075
Pf3D7_06_v3	1217807	1218807	PF3D7_0629600	conservedPlasmodiumprotein,unknownfunction	29.7072	15.4192	27.2014	49.6694	0.598099	0.310437	0.547649	32.2682
Pf3D7_13_v3	1401776	1402776	PF3D7_1334300	MSP7-likeprotein(MSRP5)	41.4877	10.0926	26.4092	48.2261	0.860275	0.209277	0.547612	237.192
Pf3D7_06_v3	261445	262445	PF3D7_0606200	ubiquitin-conjugatingenzymeE2,putative	35.5975	11.7747	25.881	47.2805	0.7529	0.249039	0.547393	86.6727
Pf3D7_11_v3	1677269	1678269	PF3D7_1141900	innermembranecomplexprotein1b,putative(IMC1b)	38.9267	13.4568	24.2964	44.3939	0.876848	0.303123	0.547291	0.693082
Pf3D7_04_v3	384424	385424	PF3D7_0407800	conservedPlasmodiumprotein,unknownfunction	38.6706	20.4655	26.9374	49.2215	0.785644	0.415784	0.547269	165.524
Pf3D7_05_v3	1185139	1186139	PF3D7_0528900	conservedPlasmodiumprotein,unknownfunction	34.8292	10.0926	22.7119	41.5073	0.83911	0.243152	0.547178	1.09921
Pf3D7_07_v3	975266	976266	PF3D7_0723300	conservedPlasmodiumprotein,unknownfunction	34.8292	12.3354	25.3528	46.3349	0.751684	0.266223	0.547164	112.744
Pf3D7_08_v3	1344987	1345987	PF3D7_0831400	Plasmodiumexportedprotein,unknownfunction	42.5121	13.7371	26.4092	48.2759	0.880607	0.284554	0.547047	655.358
Pf3D7_03_v3	543442	544442	PF3D7_0313200	conservedPlasmodiumprotein,unknownfunction	42.5121	17.662	29.3142	53.6012	0.793118	0.329508	0.546894	60.0862
Pf3D7_03_v3	474288	475288	PF3D7_0311200	valine--tRNAligase,putative	48.1462	17.9424	27.7296	50.7146	0.949356	0.353792	0.546777	23.1399
Pf3D7_10_v3	1471727	1472727	PF3D7_1037100	pyruvatekinase2(PyKII)	40.9755	13.1764	25.0887	45.887	0.892965	0.287149	0.54675	73.8939
Pf3D7_13_v3	994778	995778	PF3D7_1324000	conservedPlasmodiumprotein,unknownfunction	30.7316	12.055	25.0887	45.887	0.669723	0.262711	0.54675	57.7872
Pf3D7_08_v3	1302823	1303823	PF3D7_0830600	Plasmodiumexportedprotein(PHISTc),unknownfunction	25.6097	14.5782	22.4478	41.0594	0.623723	0.355051	0.546715	664.28
Pf3D7_14_v3	1655934	1656934	PF3D7_1440600	conservedPlasmodiumprotein,unknownfunction	30.4755	10.3729	24.2964	44.4437	0.68571	0.233394	0.546678	1.61738
Pf3D7_13_v3	1416958	1417958	PF3D7_1335000	MSP7-likeprotein(MSRP1)	47.8901	17.1013	24.5605	44.9414	1.06561	0.380524	0.546501	356.164
Pf3D7_09_v3	509434	510434	PF3D7_0911200	conservedPlasmodiumprotein,unknownfunction	34.8292	14.2978	26.4092	48.3257	0.720718	0.295863	0.546484	38.3861
Pf3D7_14_v3	1942463	1943463	PF3D7_1447600	conservedPlasmodiumprotein,unknownfunction	40.9755	15.4192	26.4092	48.3257	0.847903	0.319068	0.546484	0.940723
Pf3D7_14_v3	1906697	1907697	PF3D7_1446500	conservedPlasmodiumprotein,unknownfunction	34.0609	10.6533	25.6169	46.8824	0.726518	0.227235	0.546408	72.429
Pf3D7_13_v3	1310271	1311271	PF3D7_1331400	CPW-WPCfamilyprotein	49.4267	24.3904	28.5219	52.2076	0.946734	0.467181	0.546317	1.40108
Pf3D7_09_v3	188122	189122	PF3D7_0904000	GTPase-activatingprotein,putative	34.317	17.3817	22.1837	40.6115	0.845007	0.427999	0.546242	532.922
Pf3D7_08_v3	1339159	1340159	PF3D7_0831300	Plasmodiumexportedprotein,unknownfunction(GEXP13)	26.6341	14.0175	25.0887	45.9367	0.5798	0.305148	0.546158	85.0222
Pf3D7_02_v3	556548	557548	PF3D7_0213700	conservedprotein,unknownfunction	29.195	12.3354	23.2401	42.5525	0.686094	0.289887	0.546151	65.1244
Pf3D7_12_v3	757149	758149	PF3D7_1219100	clathrinheavychain,putative	32.7804	13.1764	23.2401	42.5525	0.770352	0.30965	0.546151	93.5134
Pf3D7_05_v3	357761	358761	PF3D7_0508700	pre-mRNA-processingATP-dependentRNAhelicasePRP5,putative(PRP5)	29.4511	7.8498	24.2964	44.4934	0.661921	0.176426	0.546068	71.3717
Pf3D7_14_v3	2641502	2642502	PF3D7_1465200	conservedPlasmodiumprotein,unknownfunction	33.8048	11.7747	24.2964	44.4934	0.759771	0.264639	0.546068	45.3382
Pf3D7_09_v3	1361435	1362435	PF3D7_0934800	cAMP-dependentproteinkinasecatalyticsubunit(PKAc)	39.9511	19.3441	22.4478	41.1092	0.971829	0.470554	0.546053	295.338
Pf3D7_14_v3	362592	363592	PF3D7_1409300	DNAdamage-inducibleprotein1,putative(DDI1)	31.4999	13.1764	21.6555	39.6659	0.79413	0.332185	0.545948	210.227
Pf3D7_05_v3	171650	172650	PF3D7_0504400	ATP-dependenthelicase,putative	36.1097	19.0638	28.5219	52.2574	0.690997	0.364806	0.545796	66.6042
Pf3D7_06_v3	782796	783796	PF3D7_0618800	conservedPlasmodiumprotein,unknownfunction	40.7194	15.6996	28.5219	52.2574	0.779208	0.300428	0.545796	23.5891
Pf3D7_14_v3	758055	759055	PF3D7_1417900	conservedPlasmodiumprotein,unknownfunction	32.2682	8.41049	24.8246	45.4888	0.709366	0.184891	0.54573	26.3735
Pf3D7_08_v3	111799	112799	PF3D7_0801700	sentrin-specificprotease2,putative(SENP2)	37.9023	14.8585	27.7296	50.8141	0.745901	0.292409	0.545707	96.5799
Pf3D7_13_v3	974903	975903	PF3D7_1323500	plasmepsinV(PMV)	43.5365	14.2978	28.786	52.7551	0.825257	0.271022	0.545653	101.022
Pf3D7_12_v3	2150054	2151054	PF3D7_1252600	lysophospholipase,putative	26.1219	20.4655	23.2401	42.6022	0.613158	0.480386	0.545514	192.267
Pf3D7_05_v3	230195	231195	PF3D7_0505200	actin-likeprotein,putative(ALP2b)	42.5121	14.2978	26.1451	47.9275	0.887009	0.298321	0.545514	36.6373
Pf3D7_05_v3	663051	664051	PF3D7_0516000	RAPprotein,putative	39.4389	14.5782	26.1451	47.9275	0.822887	0.304172	0.545514	50.6521
Pf3D7_07_v3	696404	697404	PF3D7_0715800	drug/metaboliteexporter,drug/metabolitetransporter	40.7194	14.2978	27.2014	49.8685	0.816535	0.28671	0.545463	134.358
Pf3D7_11_v3	1487094	1488094	PF3D7_1138000	conservedPlasmodiumprotein,unknownfunction	36.3658	15.4192	24.2964	44.5432	0.816416	0.346163	0.545457	59.9148
Pf3D7_12_v3	1162460	1163460	PF3D7_1228600	merozoitesurfaceprotein9(MSP9)	37.9023	13.4568	25.3528	46.4842	0.81538	0.289492	0.545407	4399.59
Pf3D7_12_v3	302326	303326	PF3D7_1206700	eukaryotictranslationinitiationfactor5,putative	44.0487	13.7371	26.4092	48.4252	0.909624	0.283677	0.545361	470.091
Pf3D7_05_v3	443760	444760	PF3D7_0510400	conservedPlasmodiumprotein,unknownfunction	34.317	11.4943	28.5219	52.3072	0.656066	0.219746	0.545277	14.3623
Pf3D7_07_v3	724796	725796	PF3D7_0716600	cysteinedesulfurase(SufS)	25.8658	8.69084	21.6555	39.7156	0.651276	0.218827	0.545264	14.7979
Pf3D7_04_v3	492875	493875	PF3D7_0410900	conservedPlasmodiumprotein,unknownfunction	41.2316	15.1389	26.6733	48.9229	0.842787	0.309444	0.545211	37.2038
Pf3D7_09_v3	997175	998175	PF3D7_0924500	conservedPlasmodiummembraneprotein,unknownfunction	36.3658	12.3354	26.1451	47.9773	0.757979	0.257109	0.544947	51.2522
Pf3D7_03_v3	664652	665652	PF3D7_0316400	conservedPlasmodiumprotein,unknownfunction	35.3414	11.214	27.2014	49.9183	0.707985	0.224647	0.544918	91.161
Pf3D7_05_v3	1211602	1212602	PF3D7_0529700	conservedPlasmodiumprotein,unknownfunction	33.5487	17.662	25.3528	46.534	0.72095	0.37955	0.544823	14.0316
Pf3D7_14_v3	889453	890453	PF3D7_1421800	conservedPlasmodiumprotein,unknownfunction	38.4145	17.3817	26.4092	48.475	0.79246	0.35857	0.5448	16.442
Pf3D7_03_v3	870317	871317	PF3D7_0320800	ATP-dependentRNAhelicaseDDX6(DOZI)	32.0121	14.5782	24.5605	45.0907	0.709949	0.323308	0.544691	119.87
Pf3D7_13_v3	1321345	1322345	PF3D7_1331700	glutamine--tRNAligase,putative	39.4389	15.1389	27.7296	50.9136	0.774624	0.297345	0.54464	125.172
Pf3D7_10_v3	1131458	1132458	PF3D7_1027000	conservedPlasmodiumprotein,unknownfunction	34.8292	15.6996	24.8246	45.5884	0.763993	0.344377	0.544538	18.2455
Pf3D7_14_v3	1029448	1030448	PF3D7_1426500	ABCtransporterGfamilymember2(ABCG2)	39.695	17.3817	25.3528	46.5837	0.852122	0.373128	0.544242	7.46063
Pf3D7_09_v3	1163070	1164070	PF3D7_0929100	conservedPlasmodiumprotein,unknownfunction	42.5121	12.8961	25.6169	47.0814	0.902949	0.273911	0.544098	23.0313
Pf3D7_13_v3	1831342	1832342	PF3D7_1345800	conservedPlasmodiumprotein,unknownfunction	40.4633	17.1013	24.5605	45.1404	0.896388	0.378847	0.544091	109.571
Pf3D7_02_v3	243296	244296	PF3D7_0206000	DNArepairproteinRAD2,putative(RAD2)	44.3048	16.2603	27.9937	51.4611	0.860938	0.315973	0.543978	38.6379
Pf3D7_10_v3	124382	125382	PF3D7_1002500	conservedPlasmodiumprotein,unknownfunction	45.0731	16.821	26.9374	49.5201	0.910198	0.33968	0.543969	28.9471
Pf3D7_06_v3	390248	391248	PF3D7_0609100	Zn2+orFe2+permease	39.1828	13.4568	24.8246	45.6381	0.858555	0.294859	0.543945	82.2119
Pf3D7_08_v3	797306	798306	PF3D7_0817400	phosphatase,putative	41.9999	16.2603	27.4655	50.5155	0.831426	0.321887	0.543704	20.9849
Pf3D7_06_v3	1010218	1011218	PF3D7_0624700	N-acetylglucosaminylphosphatidylinositoldeacetylase,putative	33.0365	11.7747	24.5605	45.1902	0.731055	0.260559	0.543492	36.4584
Pf3D7_13_v3	1908460	1909460	PF3D7_1347700	ethanolamine-phosphatecytidylyltransferase(ECT)	44.0487	11.7747	24.5605	45.1902	0.97474	0.260559	0.543492	273.853
Pf3D7_13_v3	1369583	1370583	PF3D7_1333400	conservedprotein,unknownfunction	41.2316	14.8585	29.0501	53.4519	0.771378	0.277979	0.543481	77.1641
Pf3D7_04_v3	1077988	1078988	PF3D7_0423900	probableprotein,unknownfunction	27.9146	19.6245	17.9582	33.0466	0.844704	0.593843	0.543421	191.393
Pf3D7_11_v3	1852872	1853872	PF3D7_1146800	conservedPlasmodiumprotein,unknownfunction	41.9999	16.5406	24.8246	45.6879	0.919278	0.362035	0.543352	2.46636
Pf3D7_10_v3	443901	444901	PF3D7_1011500	conservedPlasmodiummembraneprotein,unknownfunction	36.6219	12.8961	24.8246	45.6879	0.801567	0.282265	0.543352	56.0499
Pf3D7_14_v3	1963462	1964462	PF3D7_1448000	U3smallnucleolarRNA-associatedprotein12,putative(UTP12)	32.5243	12.8961	22.976	42.3036	0.768831	0.304846	0.543122	81.9392
Pf3D7_03_v3	298017	299017	PF3D7_0306400	FAD-dependentglycerol-3-phosphatedehydrogenase,putative	40.9755	19.6245	24.2964	44.7423	0.915811	0.438612	0.54303	194.865
Pf3D7_08_v3	710100	711100	PF3D7_0815000	selenoprotein(Sel3)	35.0853	10.9336	26.6733	49.122	0.714248	0.222581	0.543001	68.0987
Pf3D7_11_v3	1389564	1390564	PF3D7_1135600	conservedPlasmodiumprotein,unknownfunction	34.0609	12.3354	27.2014	50.1173	0.679624	0.246131	0.542755	19.5534
Pf3D7_07_v3	611958	612958	PF3D7_0713400	serpentinereceptor,putative(SR25)	36.1097	20.7459	26.1451	48.1764	0.749531	0.430624	0.542695	138.097
Pf3D7_14_v3	395510	396510	PF3D7_1410100	alpha/betahydrolase,putative	36.878	13.1764	25.0887	46.2354	0.797614	0.284985	0.54263	2.50926
Pf3D7_12_v3	1584095	1585095	PF3D7_1238100	calcyclinbindingprotein,putative	35.0853	15.9799	25.0887	46.2354	0.758841	0.34562	0.54263	374.473
Pf3D7_03_v3	166603	167603	PF3D7_0303100	conservedPlasmodiumprotein,unknownfunction	46.3535	9.81224	25.3528	46.7331	0.991877	0.209963	0.542502	23.6318
Pf3D7_12_v3	2025681	2026681	PF3D7_1249700	conservedPlasmodiumprotein,unknownfunction	46.6096	19.0638	26.6733	49.1717	0.947895	0.387699	0.542452	0.654909
Pf3D7_11_v3	1075905	1076905	PF3D7_1127700	conservedPlasmodiumprotein,unknownfunction	35.8536	14.2978	24.2964	44.7921	0.800445	0.319204	0.542426	0.991991
Pf3D7_12_v3	601928	602928	PF3D7_1214100	GPIethanolaminephosphatetransferase3,putative(PIGO)	37.9023	11.4943	24.5605	45.2898	0.836884	0.253794	0.542296	93.7688
Pf3D7_12_v3	1654987	1655987	PF3D7_1239700	ATP-dependentzincmetalloproteaseFTSH1(FTSH1)	34.8292	12.6157	25.881	47.7284	0.729737	0.264323	0.542256	293.819
Pf3D7_13_v3	487011	488011	PF3D7_1311400	AP-1complexsubunitmu-1(AP1M1)	37.9023	12.8961	27.2014	50.1671	0.755521	0.257063	0.542216	118.694
Pf3D7_01_v3	98319	99319	PF3D7_0102200	ring-infectederythrocytesurfaceantigen(RESA)	43.5365	22.7083	22.4478	41.4078	1.05141	0.548406	0.542115	16612.3	1
Pf3D7_04_v3	525118	526118	PF3D7_0411800	conservedPlasmodiumprotein,unknownfunction	38.6706	12.6157	27.4655	50.6648	0.763264	0.249003	0.542102	34.1992
Pf3D7_06_v3	293364	294364	PF3D7_0607000	translationinitiationfactorIF-2,putative	35.8536	15.1389	23.7683	43.8465	0.817707	0.34527	0.54208	552.611
Pf3D7_12_v3	197009	198009	PF3D7_1204000	conservedPlasmodiumprotein,unknownfunction	38.9267	15.4192	23.7683	43.8465	0.887795	0.351663	0.54208	0.248232
Pf3D7_14_v3	1522786	1523786	PF3D7_1437600	conservedPlasmodiumprotein,unknownfunction	32.0121	13.7371	25.0887	46.2851	0.691629	0.296793	0.542047	19.2115
Pf3D7_08_v3	1091498	1092498	PF3D7_0825100	conservedPlasmodiumprotein,unknownfunction	36.6219	15.6996	22.976	42.4032	0.863659	0.370246	0.541846	0.12376
Pf3D7_10_v3	1228592	1229592	PF3D7_1030100	pre-mRNA-splicingfactorATP-dependentRNAhelicasePRP22,putative(PRP22)	32.2682	14.2978	22.976	42.4032	0.760985	0.337187	0.541846	92.8197
Pf3D7_08_v3	1070488	1071488	PF3D7_0824700	lipasematurationfactor,putative(LMF1)	35.5975	14.0175	24.2964	44.8418	0.793846	0.312599	0.541825	30.4476
Pf3D7_14_v3	2292191	2293191	PF3D7_1455900	polyprenolreductase,putative	31.2438	12.3354	20.5992	38.0235	0.821697	0.324415	0.541749	31.6942
Pf3D7_12_v3	1405468	1406468	PF3D7_1233800	conservedPlasmodiumprotein,unknownfunction	31.756	11.7747	21.9196	40.4622	0.784831	0.291005	0.54173	164.243
Pf3D7_11_v3	966480	967480	PF3D7_1124500	pyruvatedehydrogenaseE1componentsubunitalpha(pdhA)	27.9146	10.9336	24.5605	45.3395	0.615679	0.24115	0.541702	14.1915
Pf3D7_11_v3	1194536	1195536	PF3D7_1131000	RNA-bindingproteins1,putative	36.878	9.53189	25.881	47.7782	0.771858	0.199503	0.541691	141.8
Pf3D7_06_v3	530626	531626	PF3D7_0612900	nucleolarGTP-bindingprotein1,putative	34.5731	12.055	27.4655	50.7146	0.681719	0.237703	0.54157	379.433
Pf3D7_11_v3	528993	529993	PF3D7_1113700	glyoxalaseI(GloI)	38.6706	18.5031	26.6733	49.2713	0.78485	0.375535	0.541356	30.3362
Pf3D7_13_v3	840465	841465	PF3D7_1320300	conservedPlasmodiumprotein,unknownfunction	39.1828	17.662	28.2578	52.2076	0.750519	0.338303	0.541258	35.47
Pf3D7_10_v3	560038	561038	PF3D7_1014200	malegametefusionfactorHAP2,putative(HAP2)	41.4877	15.1389	26.9374	49.769	0.833605	0.304183	0.541249	0.464002
Pf3D7_03_v3	407480	408480	PF3D7_0309600	60SacidicribosomalproteinP2(PfP2)	40.4633	17.662	27.2014	50.2666	0.804974	0.351367	0.541143	6733.78
Pf3D7_13_v3	598698	599698	PF3D7_1313800	conservedPlasmodiummembraneprotein,unknownfunction	31.4999	15.6996	27.4655	50.7643	0.620513	0.309265	0.54104	97.7177
Pf3D7_09_v3	1016935	1017935	PF3D7_0925200	ribosomalRNA-processingprotein8,putative(RRP8)	24.3292	8.97119	22.4478	41.5073	0.586143	0.216135	0.540816	227.395
Pf3D7_01_v3	434542	435542	PF3D7_0111300	replicationfactorcprotein,putative	36.6219	15.6996	26.6733	49.321	0.742521	0.318315	0.54081	95.0927
Pf3D7_05_v3	622856	623856	PF3D7_0515000	pre-mRNA-splicingfactorCWC2,putative(CWC2)	28.1707	10.3729	24.0323	44.4437	0.633851	0.233394	0.540736	177.385
Pf3D7_13_v3	1052251	1053251	PF3D7_1325400	conservedPlasmodiumprotein,unknownfunction	36.1097	11.4943	25.6169	47.38	0.76213	0.242598	0.540669	93.2039
Pf3D7_04_v3	262918	263918	PF3D7_0404700	dipeptidylaminopeptidase3(DPAP3)	42.5121	18.2227	24.2964	44.9414	0.945945	0.405477	0.540624	389.514
Pf3D7_14_v3	1946746	1947746	PF3D7_1447800	calponinhomologydomain-containingprotein,putative	41.4877	17.1013	24.2964	44.9414	0.923151	0.380524	0.540624	60.9192
Pf3D7_14_v3	2753520	2754520	PF3D7_1467400	50SribosomalproteinL22,apicoplast,putative(L22)	29.195	11.7747	24.2964	44.9414	0.649624	0.262001	0.540624	53.4261
Pf3D7_14_v3	510676	511676	PF3D7_1412600	deoxyhypusinesynthase(DHS)	26.6341	13.4568	22.976	42.5027	0.626645	0.31661	0.540577	101.755
Pf3D7_13_v3	1573223	1574223	PF3D7_1339000	probableprotein,unknownfunction	45.3292	15.1389	27.7296	51.3118	0.883407	0.295037	0.540414	0.418642
Pf3D7_13_v3	2169916	2170916	PF3D7_1354400	V-typeprotonATPase21kDaproteolipidsubunit,putative	39.695	18.2227	24.8246	45.9367	0.864124	0.396692	0.540409	98.9294
Pf3D7_09_v3	715825	716825	PF3D7_0917200	conservedPlasmodiummembraneprotein,unknownfunction	38.1584	14.2978	26.4092	48.8731	0.780765	0.292549	0.540363	0.552991
Pf3D7_13_v3	2505648	2506648	PF3D7_1362600	conservedPlasmodiumprotein,unknownfunction	37.1341	17.9424	23.5042	43.4981	0.853695	0.412487	0.54035	9.92019
Pf3D7_10_v3	233973	234973	PF3D7_1005300	conservedPlasmodiumprotein,unknownfunction	42.256	20.1852	27.9937	51.8095	0.815603	0.389604	0.54032	0.75436
Pf3D7_14_v3	2390618	2391618	PF3D7_1458200	conservedPlasmodiumprotein,unknownfunction	30.9877	10.6533	22.4478	41.5571	0.745666	0.256353	0.540168	67.3526
Pf3D7_05_v3	1127646	1128646	PF3D7_0527000	DNAreplicationlicensingfactorMCM3,putative(MCM3)	37.6462	16.5406	25.6169	47.4298	0.793725	0.348739	0.540101	850.076
Pf3D7_07_v3	1213976	1214976	PF3D7_0728300	conservedPlasmodiumprotein,unknownfunction	41.9999	15.1389	27.7296	51.3616	0.81773	0.294751	0.53989	26.6031
Pf3D7_14_v3	2888159	2889159	PF3D7_1470600	RAPprotein,putative	25.8658	10.3729	17.166	31.8024	0.813329	0.326167	0.539771	61.8081
Pf3D7_10_v3	685078	686078	PF3D7_1017000	DNApolymerasedeltacatalyticsubunit	37.1341	12.8961	28.2578	52.3569	0.709249	0.246311	0.539715	71.265
Pf3D7_10_v3	734222	735222	PF3D7_1018400	conservedPlasmodiumprotein,unknownfunction	35.0853	14.0175	23.7683	44.0455	0.796569	0.31825	0.539631	4.24246
Pf3D7_11_v3	267047	268047	PF3D7_1106400	conservedPlasmodiumprotein,unknownfunction	26.6341	12.8961	26.4092	48.9727	0.543856	0.263332	0.539264	17.621
Pf3D7_09_v3	1254315	1255315	PF3D7_0931100	nucleolarproteinNop52,putative	38.4145	14.8585	28.2578	52.4067	0.733007	0.283523	0.539202	288.357
Pf3D7_05_v3	517385	518385	PF3D7_0511600	apicalrhoptryneckprotein(ARNP)	42.256	15.9799	30.1065	55.8408	0.756723	0.286169	0.539149	76.8884
Pf3D7_05_v3	998253	999253	PF3D7_0524000	karyopherinbeta(KASbeta)	28.1707	15.1389	25.3528	47.0317	0.598973	0.321887	0.539058	646.247
Pf3D7_08_v3	353972	354972	PF3D7_0806700	conservedPlasmodiummembraneprotein,unknownfunction	38.4145	12.6157	25.3528	47.0317	0.816779	0.268238	0.539058	67.3223
Pf3D7_13_v3	254630	255630	PF3D7_1305200	transcriptionfactorwithAP2domain(s)(ApiAP2)	45.0731	11.7747	25.3528	47.0317	0.958356	0.250357	0.539058	17.2284
Pf3D7_12_v3	1370137	1371137	PF3D7_1233200.1	conservedPlasmodiumprotein,unknownfunction	37.6462	13.7371	28.786	53.4021	0.704957	0.257239	0.539042	0.0391614
Pf3D7_12_v3	1370137	1371137	PF3D7_1233200.2	conservedPlasmodiumprotein,unknownfunction	37.6462	13.7371	28.786	53.4021	0.704957	0.257239	0.539042	0.0358257
Pf3D7_14_v3	2754725	2755725	PF3D7_1467500	DNA/RNA-bindingproteinKIN17,putative	50.195	16.5406	23.7683	44.0953	1.13833	0.37511	0.539021	46.0616
Pf3D7_06_v3	150555	151555	PF3D7_0603700	phenylalanine--tRNAligase(mFRS)	43.2804	19.0638	27.2014	50.4657	0.85762	0.377758	0.539008	16.868
Pf3D7_10_v3	548403	549403	PF3D7_1013900	initiationfactor2subunitfamily,putative	38.1584	14.0175	29.0501	53.8998	0.707951	0.260066	0.538965	93.9805
Pf3D7_10_v3	607309	608309	PF3D7_1014900	conservedPlasmodiumprotein,unknownfunction	42.5121	19.6245	29.0501	53.8998	0.788725	0.364092	0.538965	75.0008
Pf3D7_07_v3	251782	252782	PF3D7_0705100	conservedPlasmodiumprotein,unknownfunction	44.0487	16.821	25.881	48.027	0.917165	0.35024	0.538884	37.5949
Pf3D7_14_v3	3057320	3058320	PF3D7_1474500	splicingfactor3Asubunit1,putative(SF3A1)	44.817	16.2603	25.881	48.027	0.933163	0.338566	0.538884	45.4691
Pf3D7_02_v3	276077	277077	PF3D7_0206900.2	merozoitesurfaceprotein5	49.4267	22.428	27.7296	51.4611	0.960467	0.435824	0.538846	1.40857
Pf3D7_09_v3	905498	906498	PF3D7_0922300	conservedPlasmodiumprotein,unknownfunction	41.9999	12.8961	24.2964	45.0907	0.931454	0.286004	0.538834	1.93793
Pf3D7_04_v3	443742	444742	PF3D7_0409300	conservedPlasmodiumprotein,unknownfunction	38.9267	17.9424	29.5783	54.8952	0.709109	0.326848	0.538814	38.9266
Pf3D7_14_v3	2703549	2704549	PF3D7_1466200	conservedPlasmodiumprotein,unknownfunction	41.4877	15.6996	24.8246	46.0861	0.900222	0.340658	0.538657	31.9574
Pf3D7_09_v3	1026594	1027594	PF3D7_0925600	zincbindingprotein(Yippee),putative	31.756	9.53189	23.2401	43.1497	0.735949	0.220903	0.538592	70.2987
Pf3D7_05_v3	1277984	1278984	PF3D7_0531100	conservedPlasmodiumprotein,unknownfunction	34.5731	12.055	23.5042	43.6474	0.7921	0.276191	0.538502	24.4911
Pf3D7_08_v3	913749	914749	PF3D7_0820200	phosphatidylglycerophosphatesynthase(PGPS)	39.9511	16.821	25.3528	47.0814	0.848554	0.357275	0.538489	77.2701
Pf3D7_05_v3	957390	958390	PF3D7_0523000	multidrugresistanceprotein1(MDR1)	36.1097	14.0175	25.881	48.0768	0.751084	0.291565	0.538326	353.608
Pf3D7_09_v3	1006273	1007273	PF3D7_0924700	splicingfactor3Asubunit3,putative(SF3A3)	36.3658	13.4568	24.8246	46.1358	0.788234	0.291678	0.538077	76.5775
Pf3D7_11_v3	1001062	1002062	PF3D7_1125500	smallnuclearribonucleoproteinSmD1,putative(SNRPD1)	33.2926	8.13015	25.0887	46.6335	0.71392	0.174341	0.537997	129.631
Pf3D7_06_v3	1046486	1047486	PF3D7_0625900	conservedPlasmodiumprotein,unknownfunction	38.1584	17.9424	27.2014	50.5653	0.754636	0.354836	0.537946	3.3495
Pf3D7_04_v3	875021	876021	PF3D7_0419800	60SribosomalproteinL7ae/L30e,putative	28.6829	12.6157	25.3528	47.1312	0.608576	0.267672	0.53792	150.399
Pf3D7_04_v3	782746	783746	PF3D7_0417600	conservedPlasmodiumprotein,unknownfunction	30.7316	14.0175	23.5042	43.6971	0.703287	0.320788	0.537889	5.6086
Pf3D7_06_v3	1015368	1016368	PF3D7_0624900	conservedPlasmodiumprotein,unknownfunction	36.1097	9.81224	21.6555	40.2631	0.896844	0.243703	0.53785	2.24714
Pf3D7_13_v3	1726497	1727497	PF3D7_1343700	kelchproteinK13(K13)	31.2438	14.8585	21.6555	40.2631	0.775991	0.369035	0.53785	264.618
Pf3D7_02_v3	733772	734772	PF3D7_0217800	40SribosomalproteinS26(RPS26)	34.5731	17.662	22.4478	41.7562	0.827975	0.422979	0.537592	3026.37
Pf3D7_13_v3	2080264	2081264	PF3D7_1352200	U3smallnucleolarRNA-associatedprotein15,putative(UTP15)	30.2194	16.821	24.5605	45.6879	0.661431	0.368172	0.537571	62.2737
Pf3D7_07_v3	1062476	1063476	PF3D7_0725000	exonucleaseI,putative	34.8292	12.8961	26.6733	49.6197	0.701923	0.259899	0.537555	70.6548
Pf3D7_09_v3	1356911	1357911	PF3D7_0934700	UBXdomain,putative	36.878	13.7371	23.2401	43.2492	0.852686	0.317627	0.537353	280.756
Pf3D7_10_v3	1389130	1390130	PF3D7_1035000	U2snRNA/tRNApseudouridinesynthase,putative	44.0487	10.9336	27.4655	51.1127	0.861796	0.213912	0.537352	16.654
Pf3D7_10_v3	1185446	1186446	PF3D7_1028900	innermembranecomplexprotein1m,putative(IMC1m)	43.2804	14.5782	29.0501	54.0989	0.800024	0.269473	0.536981	76.9436
Pf3D7_14_v3	1081273	1082273	PF3D7_1427500	DNAmismatchrepairproteinMSH2,putative(MSH2-1)	40.2072	17.1013	29.3142	54.5965	0.736443	0.313231	0.536925	77.8055
Pf3D7_12_v3	402850	403850	PF3D7_1208700	conservedprotein,unknownfunction	37.6462	11.214	22.976	42.8013	0.879557	0.262001	0.536806	41.9049
Pf3D7_11_v3	1817204	1818204	PF3D7_1145800	conservedPlasmodiumprotein,unknownfunction	27.4024	16.5406	23.2401	43.299	0.632865	0.382009	0.536735	29.1048
Pf3D7_05_v3	885214	886214	PF3D7_0521800	nucleotidebindingprotein,putative	42.5121	15.1389	25.6169	47.7284	0.890709	0.317189	0.536722	8.79096
Pf3D7_10_v3	666154	667154	PF3D7_1016600	Plasmodiumexportedprotein(PHISTc),unknownfunction	31.756	11.4943	25.6169	47.7284	0.665348	0.240827	0.536722	96.7265
Pf3D7_06_v3	986370	987370	PF3D7_0624200	conservedPlasmodiumprotein,unknownfunction	33.0365	10.9336	21.1273	39.3672	0.839188	0.277734	0.536673	51.593
Pf3D7_08_v3	655578	656578	PF3D7_0813300	conservedPlasmodiumprotein,unknownfunction	22.0243	9.81224	23.5042	43.7967	0.502876	0.224041	0.536666	2090.65
Pf3D7_12_v3	970768	971768	PF3D7_1223800	mitochondrialcarrierprotein,putative	35.8536	15.4192	23.5042	43.7967	0.818637	0.352063	0.536666	54.185
Pf3D7_14_v3	1348494	1349494	PF3D7_1433700	conservedPlasmodiumprotein,unknownfunction	35.0853	13.1764	25.881	48.2261	0.727517	0.273221	0.53666	34.8863
Pf3D7_14_v3	2815600	2816600	PF3D7_1468600	aminophospholipidtransporter,putative	45.8413	14.8585	25.881	48.2261	0.95055	0.308101	0.53666	3.41073
Pf3D7_12_v3	425511	426511	PF3D7_1209100	conservedPlasmodiumprotein,unknownfunction	35.8536	12.6157	23.7683	44.2944	0.809439	0.284815	0.536598	6.44297
Pf3D7_13_v3	1298773	1299773	PF3D7_1331000	proteinkinase,putative	37.9023	17.3817	26.6733	49.7192	0.762327	0.349597	0.536479	43.3697
Pf3D7_12_v3	1594326	1595326	PF3D7_1238500	conservedPlasmodiumprotein,unknownfunction	33.8048	12.6157	24.5605	45.7874	0.738299	0.275528	0.536403	58.1142
Pf3D7_09_v3	1155747	1156747	PF3D7_0928800	serine/threonineproteinkinase,putative	44.817	21.8673	29.5783	55.144	0.812727	0.396549	0.536383	40.1022
Pf3D7_14_v3	2281662	2282662	PF3D7_1455700	conservedPlasmodiumprotein,unknownfunction	36.3658	14.2978	22.1837	41.358	0.879293	0.345708	0.536382	65.9641
Pf3D7_04_v3	1001113	1002113	PF3D7_0422100	transmembraneemp24domain-containingprotein,putative	37.1341	12.3354	24.8246	46.2851	0.802291	0.266509	0.536341	126.528
Pf3D7_05_v3	280386	281386	PF3D7_0506700	GTPase-activatingprotein,putative	37.9023	14.2978	24.8246	46.2851	0.818888	0.308907	0.536341	102.264
Pf3D7_11_v3	355583	356583	PF3D7_1108100	conservedPlasmodiumprotein,unknownfunction	28.1707	10.6533	20.071	37.4263	0.752698	0.284647	0.536281	52.4597
Pf3D7_14_v3	2133798	2134798	PF3D7_1452000	rhoptryneckprotein2(RON2)	36.878	15.4192	23.2401	43.3488	0.850727	0.355701	0.536119	121.052
Pf3D7_04_v3	540698	541698	PF3D7_0412100	mitochondrialribosomalproteinS12precursor,putative	39.1828	15.4192	25.881	48.2759	0.811643	0.319397	0.536106	61.9734
Pf3D7_05_v3	719355	720355	PF3D7_0517100	conservedPlasmodiumprotein,unknownfunction	37.1341	10.9336	23.5042	43.8465	0.846911	0.249361	0.536056	31.3025
Pf3D7_07_v3	1150558	1151558	PF3D7_0727000	vacuolarproteinsorting-associatedprotein53,putative(VPS53)	45.0731	14.0175	26.9374	50.2666	0.896681	0.278863	0.535891	51.001
Pf3D7_14_v3	292971	293971	PF3D7_1408000	plasmepsinII	33.5487	12.8961	24.5605	45.8372	0.73191	0.281346	0.53582	178.591
Pf3D7_01_v3	210370	211370	PF3D7_0104700	transporter,putative	39.695	20.4655	24.8246	46.3349	0.856698	0.441687	0.535765	0.395322
Pf3D7_08_v3	207951	208951	PF3D7_0803300	mitogen-activatedproteinkinaseorganizer1,putative(MORG1)	33.0365	9.25154	27.7296	51.7597	0.638267	0.17874	0.535737	17.5583
Pf3D7_08_v3	666595	667595	PF3D7_0813500	conservedPlasmodiumprotein,unknownfunction	41.4877	17.3817	25.3528	47.3303	0.876557	0.367243	0.535657	24.0248
Pf3D7_10_v3	1364599	1365599	PF3D7_1034300	thioredoxin-likeassociatedprotein2,putative(TLAP2)	38.4145	16.5406	25.881	48.3257	0.794908	0.342273	0.535554	0.164091
Pf3D7_12_v3	483565	484565	PF3D7_1211000	kinesin-7,putative	33.2926	14.8585	23.2401	43.3985	0.767137	0.342374	0.535505	5.5042
Pf3D7_06_v3	448791	449791	PF3D7_0610600	calcium-dependentproteinkinase2(CDPK2)	36.878	13.7371	26.6733	49.8187	0.740244	0.275742	0.535407	31.3643
Pf3D7_10_v3	521752	522752	PF3D7_1013400	conservedPlasmodiumprotein,unknownfunction	37.9023	16.821	23.7683	44.3939	0.853773	0.378903	0.535396	7.13803
Pf3D7_13_v3	325871	326871	PF3D7_1307000	exosomecomplexcomponentRRP40,putative(RRP40)	45.5852	18.5031	29.8424	55.7412	0.817801	0.331947	0.535374	42.8677
Pf3D7_10_v3	1487459	1488459	PF3D7_1037500	dynamin-likeprotein(DYN2)	35.0853	15.9799	24.0323	44.8916	0.781556	0.355966	0.535341	50.9827
Pf3D7_02_v3	178455	179455	PF3D7_0204000	conservedPlasmodiumprotein,unknownfunction	45.0731	14.5782	24.2964	45.3893	0.993034	0.321181	0.535289	15.3308
Pf3D7_01_v3	278615	279615	PF3D7_0106600	conservedPlasmodiumprotein,unknownfunction	45.3292	15.9799	27.7296	51.8095	0.874921	0.308436	0.535222	4.64931
Pf3D7_14_v3	2836819	2837819	PF3D7_1469100	conservedPlasmodiumprotein,unknownfunction	33.8048	11.214	21.9196	40.9599	0.825315	0.27378	0.535148	39.7751
Pf3D7_13_v3	1328991	1329991	PF3D7_1332100	conservedPlasmodiummembraneprotein,unknownfunction	36.1097	14.5782	25.0887	46.8824	0.770219	0.310953	0.535141	2.82918
Pf3D7_13_v3	1641619	1642619	PF3D7_1341600	GPImannosyltransferase3(GPI10)	38.6706	10.3729	22.1837	41.4575	0.932777	0.250206	0.535095	50.0114
Pf3D7_07_v3	688348	689348	PF3D7_0715400	secretedookineteprotein,putative(PSOP20)	34.5731	16.2603	25.3528	47.38	0.729698	0.343189	0.535095	36.7447
Pf3D7_11_v3	1246118	1247118	PF3D7_1132100	conservedPlasmodiumprotein,unknownfunction	40.7194	14.5782	22.4478	41.9552	0.970545	0.347471	0.535042	0.203583
Pf3D7_09_v3	409165	410165	PF3D7_0908900	conservedPlasmodiumprotein,unknownfunction	32.2682	11.4943	22.7119	42.4529	0.760094	0.270754	0.534991	14.9404
Pf3D7_12_v3	578417	579417	PF3D7_1213300	conservedPlasmodiumprotein,unknownfunction	28.9389	15.9799	22.7119	42.4529	0.681671	0.376415	0.534991	0.586872
Pf3D7_04_v3	717702	718702	PF3D7_0416400	histoneacetyltransferase,putative(HAT1)	34.8292	16.2603	26.1451	48.8731	0.712646	0.332704	0.534959	348.729
Pf3D7_06_v3	1074518	1075518	PF3D7_0626700	conservedprotein,unknownfunction	38.1584	14.5782	26.1451	48.8731	0.780765	0.298287	0.534959	85.7652
Pf3D7_13_v3	336763	337763	PF3D7_1307400	conservedPlasmodiumprotein,unknownfunction	46.0974	19.9048	29.5783	55.2933	0.833689	0.359986	0.534935	2.03654
Pf3D7_03_v3	85631	86631	PF3D7_0301400	Plasmodiumexportedprotein,unknownfunction	38.4145	10.9336	23.7683	44.4437	0.864341	0.24601	0.534796	46.4365
Pf3D7_10_v3	682008	683008	PF3D7_1016900	earlytranscribedmembraneprotein10.3(ETRAMP10.3)	40.9755	16.5406	24.0323	44.9414	0.911754	0.368048	0.534747	863.879
Pf3D7_10_v3	620805	621805	PF3D7_1015400	conservedPlasmodiumprotein,unknownfunction	38.4145	10.6533	24.2964	45.4391	0.845406	0.234452	0.534702	56.1415
Pf3D7_01_v3	293142	294142	PF3D7_0107000	centrin-1(CEN1)	27.1463	7.2891	21.1273	39.5166	0.686959	0.184457	0.534644	159.366
Pf3D7_13_v3	276639	277639	PF3D7_1305700	conservedPlasmodiumprotein,unknownfunction	39.9511	13.1764	21.9196	41.0096	0.974189	0.3213	0.534499	35.7334
Pf3D7_13_v3	765640	766640	PF3D7_1318500	conservedPlasmodiumprotein,unknownfunction	35.5975	11.7747	25.6169	47.9275	0.742736	0.245677	0.534493	0.464658
Pf3D7_07_v3	642972	643972	PF3D7_0714000	histoneH2Bvariant(H2B.Z)	38.6706	17.1013	29.3142	54.8454	0.705084	0.311809	0.534488	3586.77
Pf3D7_05_v3	730907	731907	PF3D7_0517400	FACTcomplexsubunitSPT16,putative(FACT-L)	30.4755	12.3354	22.1837	41.5073	0.73422	0.297186	0.534453	145.543
Pf3D7_13_v3	958675	959675	PF3D7_1322700	conservedPlasmodiumprotein,unknownfunction	31.756	13.1764	22.4478	42.005	0.756005	0.313686	0.534408	14.0342
Pf3D7_14_v3	109614	110614	PF3D7_1403000	conservedPlasmodiumprotein,unknownfunction	25.6097	12.6157	18.7505	35.0871	0.729889	0.359554	0.534399	0.956828
Pf3D7_12_v3	70342	71342	PF3D7_1200800	serine/threonineproteinkinase,FIKKfamily(FIKK12)	31.4999	12.8961	22.7119	42.5027	0.741127	0.303418	0.534364	62.6195
Pf3D7_12_v3	1457733	1458733	PF3D7_1234900	conservedPlasmodiumprotein,unknownfunction	39.695	17.662	22.7119	42.5027	0.933941	0.41555	0.534364	501.964
Pf3D7_13_v3	2276021	2277021	PF3D7_1357400	conservedPlasmodiumprotein,unknownfunction	39.695	16.5406	26.6733	49.9183	0.795199	0.331353	0.534339	62.8389
Pf3D7_11_v3	1693637	1694637	PF3D7_1142200	conservedPlasmodiumprotein,unknownfunction	23.817	11.7747	19.2787	36.0825	0.660071	0.326327	0.534295	7.94041
Pf3D7_06_v3	704668	705668	PF3D7_0617000	mitochondrialimportreceptorsubunitTOM40,putative(TOM40)	34.317	15.4192	23.2401	43.4981	0.788931	0.35448	0.534279	137.334
Pf3D7_09_v3	614992	615992	PF3D7_0914300	met-10+likeprotein,putative	31.2438	10.6533	23.5042	43.9958	0.710154	0.242144	0.534237	68.5805
Pf3D7_13_v3	707846	708846	PF3D7_1317000	U4/U6.U5tri-snRNP-associatedprotein2,putative(USP39)	39.9511	14.2978	24.2964	45.4888	0.878262	0.314315	0.534118	99.3864
Pf3D7_06_v3	817747	818747	PF3D7_0619400	celldivisioncycleprotein48homologue,putative	30.7316	13.7371	24.5605	45.9865	0.668274	0.29872	0.534081	592.673
Pf3D7_13_v3	1480454	1481454	PF3D7_1336600	conservedPlasmodiumprotein,unknownfunction	39.695	14.0175	24.8246	46.4842	0.853946	0.301554	0.534044	113.551
Pf3D7_12_v3	1250157	1251157	PF3D7_1230300	subpellicularmicrotubuleprotein2,putative(SPM2)	38.9267	17.3817	30.6346	57.3836	0.678359	0.302904	0.533856	11.754
Pf3D7_02_v3	535146	536146	PF3D7_0213000	conservedPlasmodiumprotein,unknownfunction	31.2438	9.81224	21.9196	41.0594	0.760941	0.238977	0.533851	106.36
Pf3D7_02_v3	700745	701745	PF3D7_0216900	conservedPlasmodiumprotein,unknownfunction	38.4145	17.9424	26.9374	50.4657	0.7612	0.355537	0.533776	12.0107
Pf3D7_13_v3	2620761	2621761	PF3D7_1365600	DNAtopoisomeraseVI,bsubunit,putative	41.7438	15.6996	22.4478	42.0548	0.992605	0.373313	0.533775	14.7355
Pf3D7_12_v3	1806856	1807856	PF3D7_1242800	rabspecificGDPdissociationinhibitor(rabGDI)	24.8414	13.7371	22.976	43.0501	0.577035	0.319096	0.533704	218.534
Pf3D7_11_v3	800958	801958	PF3D7_1121200	conservedPlasmodiumprotein,unknownfunction	36.1097	10.9336	27.9937	52.4565	0.688374	0.208432	0.533656	12.1464
Pf3D7_02_v3	645429	646429	PF3D7_0215700	DNA-directedRNApolymeraseIIsubunitRPB2,putative(RPB2)	36.1097	14.8585	23.7683	44.5432	0.810667	0.333575	0.533601	162.503
Pf3D7_13_v3	1180332	1181332	PF3D7_1328000	conservedPlasmodiumprotein,unknownfunction	36.1097	13.1764	28.5219	53.4519	0.675555	0.246509	0.533599	24.5265
Pf3D7_06_v3	264330	265330	PF3D7_0606400	conservedPlasmodiumprotein,unknownfunction	35.8536	14.0175	25.3528	47.5294	0.754346	0.294923	0.533413	3.04748
Pf3D7_04_v3	909687	910687	PF3D7_0420200	holo-[acyl-carrier-protein]synthase,putative(ACPS)	42.256	14.8585	27.4655	51.5109	0.820331	0.288454	0.533198	7.61153
Pf3D7_02_v3	830689	831689	PF3D7_0220600	Plasmodiumexportedprotein(hyp9),unknownfunction	34.8292	15.9799	22.7119	42.6022	0.817545	0.375096	0.533116	163.988
Pf3D7_14_v3	90537	91537	PF3D7_1402400	U1smallnuclearribonucleoproteinC,putative	42.5121	17.9424	22.976	43.0999	0.986362	0.416298	0.533087	44.2915
Pf3D7_14_v3	2340284	2341284	PF3D7_1457100	conservedPlasmodiumprotein,unknownfunction	41.9999	14.5782	23.2401	43.5976	0.963353	0.334381	0.533059	22.5144
Pf3D7_07_v3	1136077	1137077	PF3D7_0726500	ubiquitincarboxyl-terminalhydrolase,putative	37.1341	15.9799	24.5605	46.0861	0.805755	0.34674	0.532926	118.245
Pf3D7_08_v3	1085548	1086548	PF3D7_0825000	conservedPlasmodiumprotein,unknownfunction	40.9755	14.0175	25.3528	47.5791	0.861208	0.294615	0.532856	61.7588
Pf3D7_04_v3	833894	834894	PF3D7_0418600	regulatorofchromosomecondensation,putative	35.5975	15.6996	26.1451	49.0722	0.725411	0.319929	0.532788	184.757
Pf3D7_14_v3	1838098	1839098	PF3D7_1444500	eukaryoticinitiationfactor2alphakinase1(IK1)	33.5487	12.8961	21.9196	41.1589	0.815102	0.313325	0.53256	93.4832
Pf3D7_10_v3	132495	133495	PF3D7_1002800	DnaJprotein,putative	27.1463	12.055	22.1837	41.6566	0.651669	0.28939	0.532537	20.934
Pf3D7_13_v3	982111	983111	PF3D7_1323700	glideosomeassociatedproteinwithmultiplemembranespans1(GAPM1)	34.317	14.8585	22.976	43.1497	0.795301	0.344348	0.532472	793.961
Pf3D7_13_v3	1277873	1278873	PF3D7_1330300	DnaJprotein,putative	32.5243	14.8585	22.976	43.1497	0.753755	0.344348	0.532472	36.2874
Pf3D7_13_v3	2407885	2408885	PF3D7_1360200	ERmembraneproteincomplexsubunit3,putative(EMC3)	34.0609	17.1013	22.976	43.1497	0.789366	0.396325	0.532472	47.6999
Pf3D7_07_v3	921785	922785	PF3D7_0721300	DEAD/DEAHboxATP-dependentRNAhelicase,putative	36.1097	14.2978	30.8987	58.0306	0.622253	0.246384	0.532455	100.859
Pf3D7_02_v3	754918	755918	PF3D7_0218600	conservedPlasmodiumprotein,unknownfunction	29.195	12.3354	23.5042	44.1451	0.661342	0.279429	0.532431	113.674
Pf3D7_14_v3	416562	417562	PF3D7_1410300	WDrepeat-containingprotein,putative	30.9877	13.4568	24.8246	46.6335	0.664494	0.288565	0.532334	54.8821
Pf3D7_13_v3	1284488	1285488	PF3D7_1330500	conservedPlasmodiumprotein,unknownfunction	43.0243	16.5406	26.4092	49.6197	0.867081	0.333347	0.532232	75.5392
Pf3D7_07_v3	1252347	1253347	PF3D7_0729400	ribosomebiogenesisproteinBRX1homolog,putative	40.4633	15.1389	26.4092	49.6197	0.815468	0.305099	0.532232	288.852
Pf3D7_05_v3	552840	553840	PF3D7_0512800	conservedPlasmodiumprotein,unknownfunction	37.3901	19.0638	27.2014	51.1127	0.731523	0.372976	0.532185	35.6079
Pf3D7_14_v3	2747892	2748892	PF3D7_1467200	WDrepeat-containingprotein79,putative(WDR79)	43.5365	13.7371	27.2014	51.1127	0.851775	0.268761	0.532185	37.5567
Pf3D7_13_v3	2607550	2608550	PF3D7_1364900	ferrochelatase(FC)	28.6829	10.0926	20.3351	38.2226	0.750417	0.264048	0.532018	7.65836
Pf3D7_05_v3	1244251	1245251	PF3D7_0530500	conservedPlasmodiummembraneprotein,unknownfunction	39.695	15.4192	22.4478	42.2041	0.940548	0.365348	0.531887	1.07959
Pf3D7_02_v3	458085	459085	PF3D7_0211300	ubiquinol-cytochrome-creductasecomplexassemblyfactor1,putative	34.0609	12.3354	22.7119	42.7018	0.797646	0.288873	0.531872	12.9038
Pf3D7_09_v3	314487	315487	PF3D7_0906400	dyneinlightintermediatechain2,cytosolic	51.7316	15.1389	22.7119	42.7018	1.21146	0.354526	0.531872	1.38316
Pf3D7_12_v3	508471	509471	PF3D7_1211500	mitochondrialribosomalproteinS18precursor,putative	32.0121	12.8961	23.2401	43.6971	0.732591	0.295125	0.531845	24.4765
Pf3D7_03_v3	201084	202084	PF3D7_0304000	innermembranecomplexprotein1a,putative(IMC1a)	32.7804	18.2227	24.0323	45.1902	0.725387	0.403245	0.531803	3.74149
Pf3D7_12_v3	553353	554353	PF3D7_1212500	glycerol-3-phosphate1-O-acyltransferase(GAT)	37.3901	17.3817	24.0323	45.1902	0.827394	0.384634	0.531803	170.689
Pf3D7_12_v3	2086459	2087459	PF3D7_1251000	conservedPlasmodiumprotein,unknownfunction	36.1097	12.8961	24.5605	46.1856	0.781839	0.279223	0.531778	0.394675
Pf3D7_02_v3	214008	215008	PF3D7_0205000	conservedPlasmodiumprotein,unknownfunction	30.7316	12.055	25.0887	47.181	0.651355	0.255505	0.531754	15.8824
Pf3D7_04_v3	542309	543309	PF3D7_0412200	conservedPlasmodiumprotein,unknownfunction	30.4755	21.3066	25.6169	48.1764	0.632582	0.442262	0.531731	11.8533
Pf3D7_10_v3	701246	702246	PF3D7_1017500	conservedPlasmodiumprotein,unknownfunction	38.1584	14.2978	25.881	48.674	0.783959	0.293746	0.531721	515.8
Pf3D7_03_v3	447000	448000	PF3D7_0310400	parasite-infectederythrocytesurfaceprotein(PIESP1)	29.195	13.7371	25.881	48.674	0.599807	0.282227	0.531721	359.176
Pf3D7_11_v3	1039191	1040191	PF3D7_1126600	sterylesterhydrolase,putative	46.0974	17.9424	25.881	48.674	0.947064	0.368624	0.531721	29.1299
Pf3D7_11_v3	1833901	1834901	PF3D7_1146600	CCAAT-boxDNAbindingproteinsubunitB(NFYB)	41.4877	18.5031	27.2014	51.1625	0.810901	0.361654	0.531667	137.204
Pf3D7_10_v3	952079	953079	PF3D7_1022700	phospholipidscramblase,putative	45.0731	14.8585	27.9937	52.6556	0.855998	0.282183	0.531638	112.927
Pf3D7_01_v3	263723	264723	PF3D7_0106200	conservedPlasmodiumprotein,unknownfunction	43.7926	15.6996	28.2578	53.1532	0.823894	0.295365	0.531629	18.4716
Pf3D7_14_v3	2233643	2234643	PF3D7_1454400	aminopeptidaseP(APP)	30.7316	12.8961	21.3914	40.2631	0.76327	0.320296	0.53129	497.567
Pf3D7_14_v3	2220851	2221851	PF3D7_1454100	tRNAintronendonuclease,putative	33.0365	8.13015	22.1837	41.7562	0.791176	0.194705	0.531267	25.9774
Pf3D7_13_v3	2685831	2686831	PF3D7_1367300	conservedPlasmodiumprotein,unknownfunction	29.4511	16.821	22.7119	42.7515	0.68889	0.39346	0.531254	1.753
Pf3D7_12_v3	1747493	1748493	PF3D7_1241100	polyadenylationfactorsubunit2,putative(PFS2)	39.1828	17.662	22.976	43.2492	0.905977	0.408377	0.531247	98.1533
Pf3D7_02_v3	537289	538289	PF3D7_0213100	proteinSIS1(SIS1)	34.0609	12.3354	23.7683	44.7423	0.761268	0.275699	0.531227	236.935
Pf3D7_14_v3	1166644	1167644	PF3D7_1429600	conservedPlasmodiumprotein,unknownfunction(GEXP03)	34.317	12.3354	24.2964	45.7377	0.7503	0.269699	0.531212	69.7633
Pf3D7_11_v3	1786063	1787063	PF3D7_1145100	coatomersubunitgamma,putative(SEC21)	38.6706	12.055	24.2964	45.7377	0.845486	0.263568	0.531212	45.7594
Pf3D7_07_v3	656371	657371	PF3D7_0714300	palmitoyltransferase,putative(DHHC4)	29.9633	14.5782	24.5605	46.2354	0.64806	0.315304	0.531206	45.7419
Pf3D7_11_v3	1293356	1294356	PF3D7_1133400	apicalmembraneantigen1(AMA1)	50.9633	20.1852	24.8246	46.7331	1.09052	0.431925	0.5312	1758.15
Pf3D7_11_v3	1441003	1442003	PF3D7_1136600	conservedPlasmodiumprotein,unknownfunction	30.9877	14.8585	24.8246	46.7331	0.663078	0.317944	0.5312	162.077
Pf3D7_14_v3	596646	597646	PF3D7_1414700	ubiquitincarboxyl-terminalhydrolase,putative	25.0975	17.9424	24.8246	46.7331	0.537039	0.383933	0.5312	75.6609
Pf3D7_14_v3	1221275	1222275	PF3D7_1431100	conservedPlasmodiumprotein,unknownfunction	40.2072	19.0638	25.3528	47.7284	0.842417	0.399423	0.531189	17.1031
Pf3D7_05_v3	305922	306922	PF3D7_0507400	conservedPlasmodiumprotein,unknownfunction	47.3779	17.3817	25.6169	48.2261	0.982412	0.360421	0.531183	738.224
Pf3D7_08_v3	475073	476073	PF3D7_0809400	conservedPlasmodiumprotein,unknownfunction	38.9267	14.0175	25.6169	48.2261	0.807171	0.290662	0.531183	39.6419
Pf3D7_12_v3	1798143	1799143	PF3D7_1242500	conservedprotein,unknownfunction	42.7682	16.2603	26.1451	49.2215	0.868893	0.33035	0.531172	45.831
Pf3D7_11_v3	917728	918728	PF3D7_1123200	leucine-richrepeatprotein(LRR11)	35.8536	14.0175	27.4655	51.7099	0.69336	0.27108	0.531146	44.2284
Pf3D7_04_v3	241847	242847	PF3D7_0404500	6-cysteineprotein(P52)	41.4877	18.7834	28.2578	53.203	0.7798	0.353052	0.531132	3.19164
Pf3D7_06_v3	309461	310461	PF3D7_0607400	G-proteinassociatedsignaltransductionprotein,putative	30.7316	10.9336	26.9374	50.7643	0.605378	0.21538	0.530637	42.0781
Pf3D7_14_v3	2765608	2766608	PF3D7_1467700	conservedPlasmodiumprotein,unknownfunction	33.0365	14.8585	20.5992	38.8198	0.851022	0.382756	0.530636	8.46784
Pf3D7_08_v3	617321	618321	PF3D7_0812200	trypsin-likeserineprotease,putative	45.3292	14.5782	23.7683	44.7921	1.01199	0.325464	0.530636	5.55536
Pf3D7_12_v3	1684911	1685911	PF3D7_1240100	earlytranscribedmembraneprotein12(ETRAMP12)	39.4389	22.1476	23.5042	44.2944	0.890381	0.500009	0.530636	396.588	1
Pf3D7_08_v3	968240	969240	PF3D7_0821500	ribosomalRNAsmallsubunitmethyltransferaseNEP1,putative(NEP1)	34.8292	9.53189	25.3528	47.7782	0.728977	0.199503	0.530635	59.4429
Pf3D7_07_v3	241552	242552	PF3D7_0704800	conservedPlasmodiumprotein,unknownfunction	44.0487	12.6157	26.6733	50.3164	0.875434	0.250727	0.530111	17.1617
Pf3D7_10_v3	492050	493050	PF3D7_1012800	conservedPlasmodiumprotein,unknownfunction	36.1097	9.25154	25.881	48.8233	0.7396	0.18949	0.530095	11.0535
Pf3D7_14_v3	1210512	1211512	PF3D7_1430700	NADP-specificglutamatedehydrogenase(GDH2)	35.5975	13.4568	25.0887	47.3303	0.752108	0.284317	0.530077	76.6716
Pf3D7_04_v3	410197	411197	PF3D7_0408500	flapendonuclease1(FEN1)	41.2316	18.5031	24.8246	46.8326	0.880404	0.39509	0.530071	234.703
Pf3D7_07_v3	804239	805239	PF3D7_0718100	exportedserine/threonineproteinkinase(EST)	37.1341	21.0262	24.5605	46.3349	0.801428	0.453788	0.530065	36.4785
Pf3D7_11_v3	1197809	1198809	PF3D7_1131100	serpentinereceptor,putative(SR1)	27.9146	12.055	23.5042	44.3441	0.6295	0.271851	0.530041	100.082
Pf3D7_13_v3	123915	124915	PF3D7_1302200	earlytranscribedmembraneprotein13(ETRAMP13)	35.8536	14.5782	22.4478	42.3534	0.846534	0.344204	0.530012	30.3318
Pf3D7_02_v3	637007	638007	PF3D7_0215400	conservedPlasmodiumprotein,unknownfunction	24.0731	10.3729	22.1837	41.8557	0.575145	0.247825	0.530004	72.6447
Pf3D7_09_v3	503912	504912	PF3D7_0911100	conservedPlasmodiumprotein,unknownfunction	57.8779	20.7459	20.5992	38.8696	1.48903	0.533731	0.529957	663.288
Pf3D7_12_v3	1254981	1255981	PF3D7_1230500	WDrepeat-containingprotein,putative	38.4145	14.5782	29.5783	55.8408	0.687929	0.261067	0.52969	31.6479
Pf3D7_12_v3	997853	998853	PF3D7_1224500	histonechaperoneASF1,putative(ASF1)	43.5365	18.7834	29.0501	54.8454	0.793804	0.342479	0.529672	230.46
Pf3D7_13_v3	501290	502290	PF3D7_1311800	M1-familyalanylaminopeptidase(M1AAP)	38.1584	15.1389	25.3528	47.8777	0.796997	0.316199	0.529533	742.995
Pf3D7_04_v3	778924	779924	PF3D7_0417500	memo-likeprotein	31.4999	11.7747	24.0323	45.3893	0.693994	0.259416	0.529471	114.742
Pf3D7_03_v3	225293	226293	PF3D7_0304700	conservedPlasmodiumprotein,unknownfunction	28.1707	15.9799	21.9196	41.4078	0.680324	0.385915	0.529359	3.67692
Pf3D7_10_v3	599913	600913	PF3D7_1014800	conservedPlasmodiumprotein,unknownfunction	28.4268	10.0926	21.9196	41.4078	0.686508	0.243737	0.529359	1.05271
Pf3D7_07_v3	690568	691568	PF3D7_0715600	GTP-bindingtranslationelongationfactortufamilyprotein,putative	39.695	15.9799	26.6733	50.416	0.787349	0.316961	0.529064	79.6916
Pf3D7_06_v3	1292472	1293472	PF3D7_0630900	ATP-dependentRNAhelicaseHAS1(HAS1)	30.2194	18.5031	26.1451	49.4206	0.611474	0.374401	0.529032	74.9854
Pf3D7_11_v3	1267955	1268955	PF3D7_1132700	mitochondrialribosomalproteinL2precursor	39.695	18.2227	25.0887	47.4298	0.836921	0.384204	0.528965	40.1535
Pf3D7_10_v3	1034185	1035185	PF3D7_1024800	conservedPlasmodiumprotein,unknownfunction	34.317	13.1764	24.8246	46.9321	0.731205	0.280755	0.528947	817.572
Pf3D7_11_v3	159615	160615	PF3D7_1103700	caseinkinaseIIbetachain(CK2beta1)	34.5731	15.1389	24.0323	45.4391	0.760867	0.333169	0.52889	191.514
Pf3D7_14_v3	855463	856463	PF3D7_1420600	pantothenatekinase,putative(PANK)	30.7316	16.5406	23.7683	44.9414	0.683815	0.368048	0.528873	78.0376
Pf3D7_13_v3	964190	965190	PF3D7_1323000	beta-hydroxyacyl-ACPdehydratase(FabZ)	44.3048	14.0175	29.8424	56.438	0.785017	0.24837	0.528764	8.41297
Pf3D7_13_v3	2194949	2195949	PF3D7_1355300	histone-lysineN-methyltransferase,putative(SET6)	35.0853	12.8961	22.1837	41.9552	0.836256	0.307378	0.528747	26.4308
Pf3D7_06_v3	235897	236897	PF3D7_0605700	conservedPlasmodiumprotein,unknownfunction	43.7926	20.4655	28.2578	53.4519	0.81929	0.382877	0.528658	4.35898
Pf3D7_13_v3	1040657	1041657	PF3D7_1324900	L-lactatedehydrogenase(LDH)	39.1828	21.5869	27.9937	52.9542	0.739938	0.407652	0.52864	5971.99
Pf3D7_11_v3	1422244	1423244	PF3D7_1136300	tudorstaphylococcalnuclease(TSN)	32.2682	9.53189	20.3351	38.4714	0.838758	0.247766	0.528577	287.993
Pf3D7_11_v3	225565	226565	PF3D7_1105100	histoneH2B(H2B)	37.1341	16.5406	20.071	37.9737	0.97789	0.43558	0.52855	3890.64
Pf3D7_13_v3	1403951	1404951	PF3D7_1334400	MSP7-likeprotein(MSRP4)	38.9267	18.5031	26.4092	49.968	0.779033	0.370299	0.528522	3.23165
Pf3D7_14_v3	2284613	2285613	PF3D7_1455800	LCCLdomain-containingprotein(CCp2)	39.695	15.1389	25.881	48.9727	0.810554	0.309129	0.528478	0.587442
Pf3D7_10_v3	709007	710007	PF3D7_1017700	conservedPlasmodiumprotein,unknownfunction	27.6585	15.6996	25.3528	47.9773	0.576491	0.32723	0.528433	28.6786
Pf3D7_14_v3	2494262	2495262	PF3D7_1461400	conservedPlasmodiumprotein,unknownfunction	38.4145	19.6245	24.0323	45.4888	0.844483	0.431414	0.528312	249.917
Pf3D7_06_v3	600017	601017	PF3D7_0614300	organicaniontransporter	31.756	14.2978	24.0323	45.4888	0.698106	0.314315	0.528312	395.776
Pf3D7_11_v3	156114	157114	PF3D7_1103600	actin-likeprotein,putative(ALP2a)	36.878	14.0175	24.0323	45.4888	0.810705	0.308153	0.528312	30.9677
Pf3D7_02_v3	716049	717049	PF3D7_0217300	AP-2complexsubunitsigma,putative	29.195	10.9336	23.7683	44.9911	0.648906	0.243017	0.528289	36.4369
Pf3D7_06_v3	1073395	1074395	PF3D7_0626600	conservedPlasmodiumprotein,unknownfunction	33.2926	17.3817	23.7683	44.9911	0.739982	0.386336	0.528289	8.55429
Pf3D7_13_v3	624285	625285	PF3D7_1314600	lipoate-proteinligase1(LipL1)	35.0853	16.821	28.786	54.497	0.643802	0.308659	0.528213	21.6542
Pf3D7_13_v3	644214	645214	PF3D7_1315300	conservedPlasmodiumprotein,unknownfunction	35.0853	12.3354	22.7119	43.0004	0.81593	0.286867	0.528179	35.5695
Pf3D7_07_v3	915934	916934	PF3D7_0721100	conservedPlasmodiumprotein,unknownfunction	49.1706	13.1764	27.2014	51.5109	0.954567	0.255798	0.528071	1410.08
Pf3D7_09_v3	704857	705857	PF3D7_0916900	conservedPlasmodiumprotein,unknownfunction	33.2926	14.2978	26.9374	51.0132	0.652627	0.280276	0.528048	73.9483
Pf3D7_05_v3	888157	889157	PF3D7_0521900	conservedPlasmodiumprotein,unknownfunction	38.6706	13.1764	26.1451	49.5201	0.780907	0.266082	0.527969	6.07128
Pf3D7_06_v3	1221441	1222441	PF3D7_0629700	SETdomainprotein,putative(SET1)	33.2926	15.1389	26.1451	49.5201	0.672305	0.305712	0.527969	100.121
Pf3D7_02_v3	232976	233976	PF3D7_0205800	conservedPlasmodiumprotein,unknownfunction	48.6584	12.8961	25.3528	48.027	1.01315	0.268518	0.527886	58.3656
Pf3D7_01_v3	130340	131340	PF3D7_0102900	aspartate--tRNAligase	41.2316	17.3817	25.0887	47.5294	0.867497	0.365704	0.527856	268.672
Pf3D7_09_v3	960890	961890	PF3D7_0923700	conservedprotein,unknownfunction	43.7926	12.6157	24.8246	47.0317	0.931129	0.268238	0.527827	1.35046
Pf3D7_14_v3	1095186	1096186	PF3D7_1428000	conservedPlasmodiummembraneprotein,unknownfunction	34.8292	14.0175	28.2578	53.5514	0.650388	0.261758	0.527676	27.8057
Pf3D7_09_v3	269209	270209	PF3D7_0905300	dyneinheavychain,putative	42.256	14.2978	22.976	43.5478	0.970336	0.328324	0.527604	0.512333
Pf3D7_12_v3	932417	933417	PF3D7_1223200	nucleusexportproteinBRR6,putative	46.8657	14.2978	26.9374	51.063	0.917802	0.280003	0.527533	92.7717
Pf3D7_14_v3	2731486	2732486	PF3D7_1466800	conservedPlasmodiumprotein,unknownfunction	32.2682	10.9336	21.9196	41.5571	0.776479	0.263098	0.527457	59.5283
Pf3D7_04_v3	420324	421324	PF3D7_0408700	sporozoitemicronemalproteinessentialforcelltraversal(PLP1)	38.6706	12.8961	24.8246	47.0814	0.821356	0.273911	0.52727	0.642549
Pf3D7_13_v3	235935	236935	PF3D7_1304500	smallheatshockprotein,putative	39.9511	10.9336	24.8246	47.0814	0.848554	0.232228	0.52727	183.853
Pf3D7_14_v3	419942	420942	PF3D7_1410400	rhoptry-associatedprotein1(RAP1)	43.5365	17.9424	24.8246	47.0814	0.924707	0.381093	0.52727	1748.75
Pf3D7_12_v3	2128286	2129286	PF3D7_1252300	conservedPlasmodiumprotein,unknownfunction	34.5731	21.8673	24.5605	46.5837	0.742172	0.46942	0.527234	965.453
Pf3D7_12_v3	863310	864310	PF3D7_1221600	proteinTSSC1,putative	41.2316	13.7371	24.2964	46.0861	0.894665	0.298075	0.527196	20.2087
Pf3D7_13_v3	1664354	1665354	PF3D7_1342300	tetratricopeptiderepeatfamilyprotein,putative	38.9267	14.8585	27.2014	51.6104	0.754241	0.287897	0.527053	40.3904
Pf3D7_13_v3	1852398	1853398	PF3D7_1346400	conservedPlasmodiumprotein,unknownfunction	40.7194	15.9799	22.976	43.5976	0.933983	0.366532	0.527001	59.599
Pf3D7_11_v3	1742089	1743089	PF3D7_1143700	conservedPlasmodiumprotein,unknownfunction	39.4389	14.5782	24.2964	46.1358	0.854844	0.315985	0.526628	2.75082
Pf3D7_12_v3	102124	103124	PF3D7_1201600	NIMArelatedkinase3(NEK3)	33.5487	13.7371	24.0323	45.6381	0.735103	0.301001	0.526584	18.7313
Pf3D7_05_v3	1198665	1199665	PF3D7_0529400.1	conservedPlasmodiumprotein,unknownfunction	25.0975	14.5782	23.5042	44.6428	0.562185	0.326552	0.526495	19.6737
Pf3D7_05_v3	1198665	1199665	PF3D7_0529400.2	conservedPlasmodiumprotein,unknownfunction	25.0975	14.5782	23.5042	44.6428	0.562185	0.326552	0.526495	0.379485
Pf3D7_12_v3	2009928	2010928	PF3D7_1249200	conservedPlasmodiumprotein,unknownfunction	26.1219	13.7371	20.071	38.123	0.685201	0.360336	0.52648	1.79769
Pf3D7_11_v3	859634	860634	PF3D7_1122600	conservedPlasmodiumprotein,unknownfunction	40.2072	16.2603	26.6733	50.6648	0.793592	0.320939	0.526466	2.43274
Pf3D7_13_v3	2492643	2493643	PF3D7_1362300	conservedprotein,unknownfunction	42.7682	18.2227	22.976	43.6474	0.979857	0.417498	0.5264	130.398
Pf3D7_13_v3	685451	686451	PF3D7_1316500	pre-mRNA-processingfactor40,putative(PRP40)	45.0731	16.5406	26.1451	49.6694	0.907462	0.333014	0.526382	54.3381
Pf3D7_08_v3	680457	681457	PF3D7_0814000	60SribosomalproteinL13-2,putative	34.317	11.4943	22.7119	43.1497	0.795301	0.266382	0.526351	3286.26
Pf3D7_04_v3	621594	622594	PF3D7_0413800	50SribosomalproteinL10,putative	40.7194	15.4192	28.2578	53.7007	0.758266	0.287132	0.526209	11.6014
Pf3D7_04_v3	632626	633626	PF3D7_0414000	chromosomeassociatedprotein,putative	41.7438	17.3817	27.9937	53.203	0.784614	0.326705	0.526168	62.9913
Pf3D7_12_v3	868760	869760	PF3D7_1221800	conservedPlasmodiumprotein,unknownfunction	34.0609	8.97119	24.8246	47.181	0.72192	0.190144	0.526157	67.0859
Pf3D7_03_v3	336679	337679	PF3D7_0307800	conservedPlasmodiumprotein,unknownfunction	35.5975	14.5782	27.7296	52.7053	0.675406	0.276598	0.526125	65.4658
Pf3D7_04_v3	1066128	1067128	PF3D7_0423600	conservedPlasmodiumprotein,unknownfunction	34.0609	16.2603	24.5605	46.6833	0.729616	0.348311	0.526109	94.0628
Pf3D7_01_v3	172364	173364	PF3D7_0103900	parasite-infectederythrocytesurfaceprotein(PIEPS15)	36.6219	17.9424	20.8632	39.6659	0.923259	0.452338	0.525973	62.9333
Pf3D7_13_v3	653338	654338	PF3D7_1315500	conservedPlasmodiumprotein,unknownfunction	27.4024	11.4943	20.8632	39.6659	0.69083	0.289778	0.525973	36.0858
Pf3D7_04_v3	620302	621302	PF3D7_0413700	lysinedecarboxylase-likeprotein,putative	36.3658	18.5031	29.5783	56.2389	0.646631	0.329009	0.52594	271.296
Pf3D7_08_v3	318226	319226	PF3D7_0805700	serine/threonineproteinkinase,FIKKfamily(FIKK8)	33.2926	12.8961	25.881	49.2215	0.676383	0.262001	0.525807	41.3553
Pf3D7_09_v3	874457	875457	PF3D7_0921400	NifU-likescaffoldprotein,putative(NifU)	35.5975	12.3354	25.881	49.2215	0.72321	0.25061	0.525807	7.02306
Pf3D7_08_v3	478326	479326	PF3D7_0809500	histoneacetyltransferasesubunitNuA4,putative	33.0365	10.3729	22.976	43.6971	0.756034	0.237382	0.525801	22.1191
Pf3D7_12_v3	359495	360495	PF3D7_1208000	apicoplastribosomalproteinL29precursor,putative	26.378	12.055	22.976	43.6971	0.603656	0.275876	0.525801	12.1802
Pf3D7_10_v3	1443941	1444941	PF3D7_1036600.1	conservedPlasmodiumprotein,unknownfunction	35.8536	14.5782	19.8069	37.6751	0.951652	0.386945	0.525729	3.43094
Pf3D7_10_v3	1443941	1444941	PF3D7_1036600.2	conservedPlasmodiumprotein,unknownfunction	35.8536	14.5782	19.8069	37.6751	0.951652	0.386945	0.525729	0.0705224
Pf3D7_07_v3	502094	503094	PF3D7_0711400	histonedeacetylasecomplexsubunitSAP18,putative(SAP18)	45.8413	19.6245	25.3528	48.2261	0.95055	0.406927	0.525707	91.0237
Pf3D7_14_v3	836184	837184	PF3D7_1420100	conservedPlasmodiumprotein,unknownfunction	42.5121	15.4192	25.0887	47.7284	0.890709	0.323061	0.525656	1.5558
Pf3D7_13_v3	1438352	1439352	PF3D7_1335300	reticulocytebindingprotein2homologueb(RH2b)	3.58536	3.08385	5.54593	10.551	0.339812	0.29228	0.525631	169.94
Pf3D7_12_v3	1152852	1153852	PF3D7_1228400	conservedPlasmodiumprotein,unknownfunction	34.5731	14.2978	27.4655	52.2574	0.661592	0.273603	0.525581	47.4055
Pf3D7_10_v3	510584	511584	PF3D7_1013200	conservedPlasmodiumprotein,unknownfunction	48.9145	17.3817	27.2014	51.7597	0.945031	0.335815	0.525532	98.3917
Pf3D7_13_v3	130586	131586	PF3D7_1302400	conservedPlasmodiummembraneprotein,unknownfunction	25.8658	12.3354	21.6555	41.2087	0.627678	0.29934	0.525508	0.526963
Pf3D7_05_v3	580727	581727	PF3D7_0513700	secretedookineteprotein,putative(PSOP12)	33.0365	16.821	24.2964	46.2354	0.714528	0.363812	0.525493	4.18305
Pf3D7_03_v3	787953	788953	PF3D7_0318700	trophozoitestageantigen	38.6706	18.7834	21.3914	40.711	0.949881	0.461384	0.525445	422.957
Pf3D7_09_v3	128724	129724	PF3D7_0903000	conservedprotein,unknownfunction	35.8536	16.821	21.3914	40.711	0.880686	0.413181	0.525445	65.8059
Pf3D7_04_v3	1016747	1017747	PF3D7_0422200	erythrocytemembrane-associatedantigen	33.0365	14.5782	26.4092	50.2666	0.657226	0.290018	0.525383	56.5635
Pf3D7_01_v3	330238	331238	PF3D7_0108100	conservedPlasmodiumprotein,unknownfunction	46.8657	13.1764	23.7683	45.24	1.03594	0.291256	0.525382	14.8074
Pf3D7_08_v3	276913	277913	PF3D7_0804700	conservedPlasmodiumprotein,unknownfunction	42.256	17.662	25.881	49.2713	0.857619	0.358464	0.525275	14.6789
Pf3D7_07_v3	962870	963870	PF3D7_0722800	conservedPlasmodiumprotein,unknownfunction	39.1828	12.8961	28.2578	53.8002	0.728302	0.239704	0.525236	1.35198
Pf3D7_11_v3	650843	651843	PF3D7_1117000	conservedPlasmodiummembraneprotein,unknownfunction	41.4877	15.6996	25.6169	48.7736	0.850618	0.321887	0.525221	15.4566
Pf3D7_03_v3	208419	209419	PF3D7_0304200	EH(Eps15homology)protein(PAST1)	37.3901	14.8585	22.976	43.7469	0.854691	0.339647	0.525203	84.6895
Pf3D7_14_v3	1957175	1958175	PF3D7_1447900	multidrugresistanceprotein2(MDR2)	30.7316	12.8961	22.976	43.7469	0.702486	0.294789	0.525203	125.066
Pf3D7_14_v3	399918	400918	PF3D7_1410200	cytidinetriphosphatesynthetase	38.6706	13.7371	22.7119	43.2492	0.894134	0.317627	0.52514	235.993
Pf3D7_13_v3	1998315	1999315	PF3D7_1349700	peptidase,putative	38.1584	8.69084	22.4478	42.7515	0.892563	0.203287	0.525076	155.144
Pf3D7_12_v3	1940865	1941865	PF3D7_1246800	signalrecognitionparticlereceptor,betasubunit(SRPR-beta)	32.7804	11.7747	22.4478	42.7515	0.766766	0.275422	0.525076	124.558
Pf3D7_11_v3	1210956	1211956	PF3D7_1131500	conservedPlasmodiumprotein,unknownfunction	40.9755	18.7834	27.2014	51.8095	0.790888	0.362547	0.525027	0.932975
Pf3D7_14_v3	2974992	2975992	PF3D7_1473000	conservedPlasmodiumprotein,unknownfunction	39.4389	15.4192	24.5605	46.7828	0.843021	0.329591	0.52499	0.407047
Pf3D7_03_v3	193930	194930	PF3D7_0303800	IBRdomainprotein,putative	46.8657	15.9799	26.9374	51.3118	0.913351	0.311427	0.524975	21.8403
Pf3D7_12_v3	1198714	1199714	PF3D7_1229100	multidrugresistance-associatedprotein2(MRP2)	36.878	12.8961	19.2787	36.7295	1.00404	0.35111	0.524883	321.666
Pf3D7_04_v3	498668	499668	PF3D7_0411000	conservedPlasmodiumprotein,unknownfunction	37.6462	12.055	23.7683	45.2898	0.831229	0.266175	0.524805	115.423
Pf3D7_10_v3	1024369	1025369	PF3D7_1024400	conservedPlasmodiumprotein,unknownfunction	39.9511	16.5406	28.5219	54.3477	0.735102	0.304348	0.524804	12.9526
Pf3D7_11_v3	667222	668222	PF3D7_1117500	tyrosine--tRNAligase	39.695	12.3354	28.2578	53.85	0.73714	0.22907	0.52475	43.119
Pf3D7_09_v3	875102	876102	PF3D7_0921500	conservedPlasmodiumprotein,unknownfunction	39.695	12.3354	27.9937	53.3523	0.744017	0.231207	0.524695	7.78348
Pf3D7_07_v3	931664	932664	PF3D7_0721600	40SribosomalproteinS5,putative	35.5975	11.4943	23.2401	44.2944	0.803657	0.259498	0.524674	3782
Pf3D7_06_v3	1273032	1274032	PF3D7_0630400	conservedPlasmodiumprotein,unknownfunction	36.6219	18.7834	25.3528	48.3257	0.757814	0.388683	0.524624	40.5542
Pf3D7_01_v3	215276	216276	PF3D7_0104800	novelputativetransporter1(NPT1)	46.6096	16.5406	25.3528	48.3257	0.964489	0.342273	0.524624	33.34
Pf3D7_02_v3	784328	785328	PF3D7_0219700	Plasmodiumexportedprotein(PHISTc),unknownfunction(GEXP20)	37.3901	12.055	25.3528	48.3257	0.77371	0.249453	0.524624	223.694
Pf3D7_03_v3	295594	296594	PF3D7_0306300	glutaredoxin1(GRX1)	32.5243	11.4943	22.4478	42.8013	0.75989	0.26855	0.524465	143.873
Pf3D7_13_v3	161160	162160	PF3D7_1303200.1	SNAREprotein,putative	43.2804	11.4943	24.5605	46.8326	0.924151	0.245434	0.524432	6.61429
Pf3D7_13_v3	161160	162160	PF3D7_1303200.2	SNAREprotein,putative	43.2804	11.4943	24.5605	46.8326	0.924151	0.245434	0.524432	0.0654679
Pf3D7_04_v3	614856	615856	PF3D7_0413500	phosphoglucomutase-2(PGM2)	40.2072	24.6708	26.6733	50.8639	0.790486	0.485036	0.524405	229.349
Pf3D7_10_v3	62652	63652	PF3D7_1001000	Plasmodiumexportedprotein(hyp12),unknownfunction(PfJ13)	29.195	14.5782	22.1837	42.3036	0.69013	0.344609	0.524393	139.942
Pf3D7_05_v3	646159	647159	PF3D7_0515600	conservedPlasmodiumprotein,unknownfunction	39.4389	12.6157	26.4092	50.3662	0.783043	0.250479	0.524344	1.69463
Pf3D7_07_v3	126635	127635	PF3D7_0703200	conservedPlasmodiumprotein,unknownfunction	40.7194	15.9799	24.0323	45.8372	0.888348	0.348623	0.524297	120.777
Pf3D7_14_v3	2387286	2388286	PF3D7_1458000	cysteineproteinasefalcipain1(FP1)	42.7682	12.3354	24.0323	45.8372	0.933046	0.269113	0.524297	80.8588
Pf3D7_14_v3	636033	637033	PF3D7_1415700	serineC-palmitoyltransferase,putative	40.7194	12.3354	26.1451	49.8685	0.816535	0.247359	0.524281	3.87744
Pf3D7_04_v3	407409	408409	PF3D7_0408400	conservedPlasmodiumprotein,unknownfunction	35.3414	12.3354	25.881	49.3708	0.715836	0.249852	0.524217	21.5623
Pf3D7_14_v3	1230536	1231536	PF3D7_1431300	largeribosomalsubunitassociatedGTPase,putative	43.2804	19.0638	27.9937	53.4021	0.810463	0.356986	0.524206	98.1536
Pf3D7_04_v3	709583	710583	PF3D7_0416200	conservedprotein,unknownfunction	50.7072	19.9048	26.9374	51.4113	0.986305	0.387168	0.523959	236.634
Pf3D7_14_v3	1509589	1510589	PF3D7_1437200	ribonucleoside-diphosphatereductase,largesubunit,putative	38.4145	18.2227	24.8246	47.38	0.810775	0.384607	0.523947	358.505
Pf3D7_12_v3	988128	989128	PF3D7_1224300	polyadenylate-bindingprotein,putative(PABP)	41.9999	19.3441	28.786	54.9449	0.7644	0.352064	0.523907	4471.37
Pf3D7_09_v3	1247440	1248440	PF3D7_0930900	NifU-likeprotein,putative(IscU2)	48.1462	14.5782	26.6733	50.9136	0.945645	0.286332	0.523893	11.1097
Pf3D7_01_v3	280655	281655	PF3D7_0106700	smallribosomalsubunitassemblingAARP2protein(AARP2)	30.7316	10.6533	24.5605	46.8824	0.655504	0.227235	0.523875	123.061
Pf3D7_13_v3	681649	682649	PF3D7_1316300	conservedPlasmodiumprotein,unknownfunction	43.7926	16.2603	26.1451	49.9183	0.877285	0.325738	0.523758	0.962839
Pf3D7_14_v3	1530330	1531330	PF3D7_1437800	traffickingproteinparticlecomplexsubunit5,putative(TRAPPC5)	41.2316	14.5782	25.881	49.4206	0.8343	0.294982	0.523689	38.7449
Pf3D7_13_v3	1639117	1640117	PF3D7_1341500	innermembranecomplexsuturecomponent,putative(ISC1)	46.0974	15.1389	25.6169	48.9229	0.942246	0.309444	0.523618	35.5643
Pf3D7_10_v3	462993	463993	PF3D7_1012000	E3ubiquitin-proteinligase,putative	28.9389	15.6996	23.5042	44.8916	0.64464	0.349722	0.523577	40.2681
Pf3D7_14_v3	1830509	1831509	PF3D7_1444400	conservedPlasmodiumprotein,unknownfunction	30.4755	12.8961	23.5042	44.8916	0.678869	0.287272	0.523577	17.38
Pf3D7_13_v3	585115	586115	PF3D7_1313600	conservedPlasmodiumprotein,unknownfunction	41.7438	14.2978	24.8246	47.4298	0.880118	0.301452	0.523397	19.6265
Pf3D7_02_v3	540469	541469	PF3D7_0213200	conservedPlasmodiumprotein,unknownfunction	40.7194	15.1389	28.5219	54.497	0.747186	0.277793	0.523366	53.9063
Pf3D7_09_v3	588763	589763	PF3D7_0913700	conservedPlasmodiumprotein,unknownfunction	34.317	12.6157	24.5605	46.9321	0.731205	0.268807	0.52332	77.4177
Pf3D7_13_v3	1679193	1680193	PF3D7_1342800	phosphoenolpyruvatecarboxykinase(PEPCK)	46.0974	17.9424	25.881	49.4703	0.93182	0.36269	0.523162	196.223
Pf3D7_11_v3	258279	259279	PF3D7_1106100	apicoplastribosomalproteinS15precursor,putative	31.2438	10.3729	20.3351	38.8696	0.803811	0.266864	0.523162	38.8071
Pf3D7_10_v3	397493	398493	PF3D7_1009800	conservedPlasmodiummembraneprotein,unknownfunction	26.8902	10.6533	21.9196	41.9055	0.641687	0.254222	0.523072	42.2966
Pf3D7_13_v3	1755712	1756712	PF3D7_1343900	U4/U6smallnuclearribonucleoproteinPRP4,putative(PRPF4)	35.5975	12.6157	21.9196	41.9055	0.849471	0.301051	0.523072	24.638
Pf3D7_09_v3	335482	336482	PF3D7_0906910	tubulin-specificchaperone,putative	35.5975	14.0175	22.976	43.946	0.810028	0.318971	0.522823	88.3155
Pf3D7_14_v3	2565783	2566783	PF3D7_1463000	conservedPlasmodiumprotein,unknownfunction	41.4877	15.4192	24.5605	46.9819	0.883057	0.328194	0.522765	31.0809
Pf3D7_05_v3	881876	882876	PF3D7_0521700	DEAD/DEAHboxATP-dependentRNAhelicase,putative	40.2072	13.4568	26.1451	50.0178	0.803858	0.26904	0.522716	11.6591
Pf3D7_14_v3	239247	240247	PF3D7_1406600	ATP-dependentClpprotease,putative(ClpC)	41.9999	16.5406	25.881	49.5201	0.848138	0.334018	0.522636	78.6411
Pf3D7_14_v3	2276743	2277743	PF3D7_1455600	ferlin,putative	38.6706	14.8585	25.881	49.5201	0.780907	0.30005	0.522636	15.8878
Pf3D7_13_v3	1268811	1269811	PF3D7_1329900	conservedPlasmodiumprotein,unknownfunction	31.756	11.214	22.1837	42.4529	0.748029	0.264152	0.522549	11.4418
Pf3D7_02_v3	474742	475742	PF3D7_0211800	asparagine--tRNAligase(AsnRS)	36.878	17.662	27.2014	52.0583	0.708398	0.339273	0.522518	378.637
Pf3D7_12_v3	408650	409650	PF3D7_1208800	zincfingerprotein,putative	21.5121	12.8961	25.3528	48.5247	0.443323	0.265764	0.522472	69.718
Pf3D7_13_v3	1970252	1971252	PF3D7_1349100	nucleosidediphosphatehydrolase,putative	37.1341	19.9048	21.9196	41.9552	0.885089	0.47443	0.522453	16.2279
Pf3D7_11_v3	426364	427364	PF3D7_1110600	mitochondrialribosomalproteinL11precursor,putative	36.1097	10.0926	23.5042	44.9911	0.802597	0.224324	0.522419	104.134
Pf3D7_11_v3	455169	456169	PF3D7_1111800	peptidyl-prolylcis-transisomerase,putative	30.2194	15.6996	23.5042	44.9911	0.671675	0.348949	0.522419	17.9912
Pf3D7_12_v3	2121987	2122987	PF3D7_1252100	rhoptryneckprotein3(RON3)	44.5609	14.0175	23.2401	44.4934	1.00152	0.315047	0.522327	96.2147
Pf3D7_14_v3	1008510	1009510	PF3D7_1425800	conservedPlasmodiumprotein,unknownfunction	28.9389	17.3817	23.2401	44.4934	0.650409	0.390658	0.522327	72.5287
Pf3D7_08_v3	1149330	1150330	PF3D7_0826400	dehydrodolichyldiphosphatesynthetase,putative	32.2682	10.3729	21.3914	40.9599	0.7878	0.253245	0.522252	27.6732
Pf3D7_14_v3	1635755	1636755	PF3D7_1440100	conservedPlasmodiumprotein,unknownfunction	41.7438	15.4192	24.5605	47.0317	0.887567	0.327847	0.522212	152.621
Pf3D7_11_v3	1471377	1472377	PF3D7_1137400	UVB-resistanceproteinUVR8homologue	39.1828	11.7747	22.7119	43.4981	0.900793	0.270695	0.522135	49.9054
Pf3D7_14_v3	587029	588029	PF3D7_1414500	atypicalproteinkinase,ABC-1family,putative(ABCk2)	30.9877	12.6157	22.7119	43.4981	0.712392	0.290029	0.522135	113.042
Pf3D7_11_v3	970876	971876	PF3D7_1124600	ethanolaminekinase(EK)	39.1828	16.2603	24.2964	46.534	0.842025	0.349428	0.522121	358.399
Pf3D7_13_v3	915860	916860	PF3D7_1322000	adenosine-diphosphatase,putative	37.6462	10.3729	24.2964	46.534	0.809004	0.22291	0.522121	89.8586
Pf3D7_04_v3	1075847	1076847	PF3D7_0423800	cysteine-richprotectiveantigen(CyRPA)	35.5975	15.9799	23.7683	45.5386	0.781699	0.350909	0.521937	262.663
Pf3D7_07_v3	880363	881363	PF3D7_0720300	conservedPlasmodiumprotein,unknownfunction	40.7194	15.1389	28.2578	54.1486	0.751994	0.279581	0.521857	2.13318
Pf3D7_08_v3	393759	394759	PF3D7_0807600	conservedPlasmodiumprotein,unknownfunction	32.7804	12.055	26.6733	51.1127	0.641336	0.235851	0.521853	185.741
Pf3D7_04_v3	698268	699268	PF3D7_0415900	60SribosomalproteinL15,putative	27.9146	16.2603	25.0887	48.0768	0.580625	0.338215	0.521846	4076.17
Pf3D7_14_v3	2606792	2607792	PF3D7_1464500	conservedPlasmodiummembraneprotein,unknownfunction	29.4511	14.2978	23.5042	45.0409	0.653875	0.31744	0.521841	62.2007
Pf3D7_06_v3	1033274	1034274	PF3D7_0625400	conservedPlasmodiumprotein,unknownfunction	40.7194	17.3817	23.2401	44.5432	0.914155	0.390221	0.521743	84.0355
Pf3D7_12_v3	1790656	1791656	PF3D7_1242200	queuinetRNA-ribosyltransferase,putative(TGT)	34.317	12.8961	23.2401	44.5432	0.770421	0.289519	0.521743	47.1297
Pf3D7_14_v3	1871278	1872278	PF3D7_1445600	RNA-bindingprotein,putative	34.0609	14.2978	23.2401	44.5432	0.764671	0.320987	0.521743	58.0454
Pf3D7_12_v3	1892569	1893569	PF3D7_1245300	NEDD8-conjugatingenzymeUBC12,putative(UBC12)	35.3414	11.4943	21.6555	41.5073	0.85145	0.276922	0.521728	16.152
Pf3D7_10_v3	955383	956383	PF3D7_1022800	4-hydroxy-3-methylbut-2-en-1-yldiphosphatesynthase(GcpE)	41.2316	12.8961	30.3705	58.2297	0.708085	0.221469	0.521564	91.4654
Pf3D7_10_v3	269331	270331	PF3D7_1006400	conservedPlasmodiumprotein,unknownfunction	34.0609	14.8585	22.7119	43.5478	0.78215	0.3412	0.52154	9.54818
Pf3D7_13_v3	968298	969298	PF3D7_1323200	V-typeprotonATPasesubunitG,putative	19.7195	8.41049	22.7119	43.5478	0.452824	0.193132	0.52154	281.245
Pf3D7_02_v3	160014	161014	PF3D7_0203300	ERCC1nucleotideexcisionrepairprotein,putative(ERCC1)	41.9999	15.6996	25.6169	49.122	0.855012	0.319604	0.521495	27.3285
Pf3D7_03_v3	286819	287819	PF3D7_0306000	conservedPlasmodiumprotein,unknownfunction	40.2072	16.5406	24.0323	46.0861	0.872437	0.358906	0.521465	208.096
Pf3D7_14_v3	1452104	1453104	PF3D7_1435800	GTPaseEra,putative(ERA)	46.6096	17.1013	25.3528	48.6243	0.958566	0.351703	0.521402	12.6134
Pf3D7_09_v3	564679	565679	PF3D7_0912800	tRNA(adenine(58)-N(1))-methyltransferasenon-catalyticsubunitTRM6,putative(GCD10)	33.8048	12.055	23.7683	45.5884	0.741522	0.264431	0.521367	81.1608
Pf3D7_09_v3	592607	593607	PF3D7_0913800	conservedPlasmodiumprotein,unknownfunction	37.3901	13.7371	22.1837	42.5525	0.878682	0.322827	0.521325	2510.95
Pf3D7_11_v3	1717046	1718046	PF3D7_1143000	alpha/betahydrolase,putative	43.2804	19.0638	21.9196	42.0548	1.02914	0.453309	0.521215	17.2522
Pf3D7_09_v3	1346795	1347795	PF3D7_0934200	conservedPlasmodiumprotein,unknownfunction	28.4268	15.4192	24.8246	47.6289	0.596839	0.323736	0.521209	69.8282
Pf3D7_03_v3	635086	636086	PF3D7_0315600	conservedPlasmodiumprotein,unknownfunction	36.878	14.8585	27.7296	53.203	0.693156	0.279279	0.521204	36.7357
Pf3D7_12_v3	1832449	1833449	PF3D7_1243800	WDrepeat-containingprotein82,putative(WDR82)	34.317	13.4568	25.6169	49.1717	0.697901	0.27367	0.520968	47.0321
Pf3D7_14_v3	369646	370646	PF3D7_1409500	conservedPlasmodiumprotein,unknownfunction	33.8048	14.2978	22.1837	42.6022	0.793499	0.335612	0.520717	10.4813
Pf3D7_02_v3	639900	640900	PF3D7_0215500	conservedPlasmodiumprotein,unknownfunction	33.5487	13.4568	26.1451	50.2169	0.668076	0.267974	0.520643	69.3365
Pf3D7_07_v3	928014	929014	PF3D7_0721500	conservedPlasmodiummembraneprotein,unknownfunction	27.4024	8.41049	21.9196	42.1045	0.650819	0.199753	0.5206	23.1995
Pf3D7_14_v3	2214410	2215410	PF3D7_1453900	conservedPlasmodiumprotein,unknownfunction	32.5243	16.2603	24.5605	47.181	0.689352	0.344637	0.520559	65.5798
Pf3D7_05_v3	174489	175489	PF3D7_0504500	conservedPlasmodiumprotein,unknownfunction	32.2682	13.4568	17.6941	33.9922	0.949282	0.395879	0.520534	2.31629
Pf3D7_13_v3	1493808	1494808	PF3D7_1337000	endopeptidase,putative	44.3048	17.662	27.2014	52.2574	0.847819	0.337981	0.520527	18.0988
Pf3D7_14_v3	2924057	2925057	PF3D7_1471500	conservedPlasmodiummembraneprotein,unknownfunction	30.9877	14.2978	20.3351	39.0686	0.793161	0.365967	0.520497	1.36182
Pf3D7_05_v3	1079279	1080279	PF3D7_0526100	conservedPlasmodiummembraneprotein,unknownfunction	36.3658	12.6157	24.2964	46.6833	0.778989	0.27024	0.520452	27.2918
Pf3D7_12_v3	255867	256867	PF3D7_1205800	highmobilitygroupproteinB3,putative(HMGB3)	32.0121	18.5031	24.2964	46.6833	0.685729	0.396354	0.520452	147.96
Pf3D7_12_v3	2098345	2099345	PF3D7_1251400	conservedPlasmodiumprotein,unknownfunction	38.9267	14.2978	25.6169	49.2215	0.790847	0.290479	0.520441	10.0199
Pf3D7_07_v3	858992	859992	PF3D7_0719600	60SribosomalproteinL11a,putative	33.2926	10.3729	26.9374	51.7597	0.643215	0.200405	0.520432	2242.72
Pf3D7_08_v3	365921	366921	PF3D7_0806800	vacuolarprotontranslocatingATPasesubunitA,putative	38.1584	17.1013	26.9374	51.7597	0.737222	0.330398	0.520432	485.711
Pf3D7_13_v3	2636232	2637232	PF3D7_1366100	conservedPlasmodiumprotein,unknownfunction	40.4633	14.0175	24.0323	46.1856	0.876102	0.303504	0.520342	47.8241
Pf3D7_02_v3	442434	443434	PF3D7_0210900	conservedPlasmodiumprotein,unknownfunction	37.6462	15.4192	26.6733	51.262	0.734388	0.300792	0.520333	276.186
Pf3D7_05_v3	535773	536773	PF3D7_0512400	conservedPlasmodiumprotein,unknownfunction	43.2804	14.5782	27.9937	53.8002	0.804465	0.270969	0.520327	5.37494
Pf3D7_14_v3	2479940	2480940	PF3D7_1460900.1	apicoplastribosomalproteinS10,putative	25.6097	10.0926	21.1273	40.6115	0.630602	0.248516	0.520229	0.212509
Pf3D7_14_v3	2479940	2480940	PF3D7_1460900.2	apicoplastribosomalproteinS10,putative	25.6097	10.0926	21.1273	40.6115	0.630602	0.248516	0.520229	3.00548
Pf3D7_14_v3	1085103	1086103	PF3D7_1427600	CorA-likeMg2+transporterprotein,putative	40.7194	12.6157	28.786	55.3431	0.735763	0.227954	0.520137	48.7121
Pf3D7_08_v3	109057	110057	PF3D7_0801600	conservedPlasmodiumprotein,unknownfunction	38.9267	15.6996	27.4655	52.8049	0.73718	0.297313	0.520132	20.8075
Pf3D7_11_v3	445299	446299	PF3D7_1111400	conservedPlasmodiumprotein,unknownfunction	42.5121	15.6996	24.8246	47.7284	0.890709	0.328936	0.520122	139.837
Pf3D7_14_v3	1940556	1941556	PF3D7_1447500	innermembranecomplexprotein,putative(IMC20)	37.9023	18.5031	24.2964	46.7331	0.811038	0.395931	0.519897	3.21358
Pf3D7_11_v3	1971900	1972900	PF3D7_1149100.1	Plasmodiumexportedprotein,unknownfunction	33.2926	15.4192	24.0323	46.2354	0.720067	0.333493	0.519781	34.537
Pf3D7_11_v3	1971900	1972900	PF3D7_1149100.2	Plasmodiumexportedprotein,unknownfunction	33.2926	15.4192	24.0323	46.2354	0.720067	0.333493	0.519781	5.06494
Pf3D7_14_v3	752889	753889	PF3D7_1417800	DNAreplicationlicensingfactorMCM2(MCM2)	36.3658	14.0175	25.881	49.8187	0.729963	0.28137	0.519504	310.843
Pf3D7_13_v3	2430683	2431683	PF3D7_1360700	E3SUMO-proteinligasePIAS,putative(PIAS)	46.3535	21.0262	25.881	49.8187	0.930444	0.422054	0.519504	58.3493
Pf3D7_14_v3	244408	245408	PF3D7_1406700	vacuolarproteinsorting-associatedprotein29,putative(VPS29)	43.0243	17.3817	24.5605	47.2805	0.90998	0.367629	0.519464	109.414
Pf3D7_09_v3	627254	628254	PF3D7_0914600	zincbindingprotein,putative	28.4268	8.69084	19.5428	37.6253	0.755524	0.230984	0.519406	54.6432
Pf3D7_13_v3	629944	630944	PF3D7_1314800	ubiquitin-likeprotein,putative	35.0853	14.8585	24.2964	46.7828	0.749962	0.317606	0.519345	1.11621
Pf3D7_11_v3	491591	492591	PF3D7_1113000	conservedPlasmodiumprotein,unknownfunction	41.9999	14.5782	26.6733	51.3616	0.81773	0.283835	0.519324	11.4552
Pf3D7_08_v3	1268635	1269635	PF3D7_0829600	earlytranscribedmembraneprotein8(ETRAMP8)	37.9023	20.1852	20.5992	39.6659	0.955539	0.50888	0.519318	7.43899
Pf3D7_10_v3	1137502	1138502	PF3D7_1027200	mitochondrialribosomalproteinS22precursor,putative	46.6096	17.9424	25.3528	48.8233	0.954659	0.367497	0.519277	55.5077
Pf3D7_12_v3	105839	106839	PF3D7_1201800	cytochromecoxidaseassemblyproteinCOX19,putative(COX19)	36.3658	16.821	24.0323	46.2851	0.785691	0.363421	0.519223	32.1628
Pf3D7_05_v3	409768	410768	PF3D7_0509800	phosphatidylinositol4-kinase(PI4K)	32.7804	14.0175	22.7119	43.7469	0.749319	0.320423	0.519166	115.054
Pf3D7_14_v3	2350485	2351485	PF3D7_1457400	conservedPlasmodiumprotein,unknownfunction	30.7316	15.1389	22.7119	43.7469	0.702486	0.346057	0.519166	41.0207
Pf3D7_01_v3	120749	121749	PF3D7_0102600	serine/threonineproteinkinase,FIKKfamily(FIKK1)	31.756	13.1764	22.976	44.2944	0.71693	0.297473	0.518711	48.5807
Pf3D7_14_v3	1922459	1923459	PF3D7_1446800	hemedetoxificationprotein(HDP)	36.3658	16.821	22.976	44.2944	0.821002	0.379755	0.518711	33.5903
Pf3D7_12_v3	1178686	1179686	PF3D7_1228800	WDrepeat-containingprotein,putative	33.2926	13.1764	24.0323	46.3349	0.718521	0.284373	0.518665	227.335
Pf3D7_13_v3	1142657	1143657	PF3D7_1327200	ribonucleasePproteinsubunitRPR2,putative(RPR2)	35.5975	11.4943	28.5219	54.9947	0.64729	0.209007	0.51863	80.4715
Pf3D7_11_v3	720492	721492	PF3D7_1119100	tRNAm(1)Gmethyltransferase,putative	28.1707	9.81224	25.0887	48.3754	0.582335	0.202835	0.518625	88.7078
Pf3D7_13_v3	2617402	2618402	PF3D7_1365400	ubiquitin-activatingenzyme(Uba2)	41.2316	10.9336	24.8246	47.8777	0.861186	0.228365	0.5185	17.8195
Pf3D7_06_v3	69193	70193	PF3D7_0601600	tetratricopeptiderepeatprotein,putative	17.6707	12.3354	12.4123	23.9389	0.738158	0.515287	0.518499	3.78396
Pf3D7_13_v3	1317306	1318306	PF3D7_1331600	proteintyrosinephosphatase-likeprotein,putative(PTPLA)	34.0609	10.6533	22.4478	43.299	0.786644	0.24604	0.518437	154.437
Pf3D7_13_v3	1923499	1924499	PF3D7_1348000	conservedPlasmodiumprotein,unknownfunction	27.9146	11.7747	22.1837	42.8013	0.65219	0.275101	0.518295	4.35717
Pf3D7_05_v3	400937	401937	PF3D7_0509500	conservedPlasmodiumprotein,unknownfunction	31.756	10.3729	26.4092	50.9634	0.623114	0.203536	0.518199	21.4938
Pf3D7_09_v3	764348	765348	PF3D7_0918600	ATP-dependentDNAhelicaseQ1(RECQ1)	37.6462	12.6157	26.4092	50.9634	0.738691	0.247544	0.518199	20.5187
Pf3D7_11_v3	935584	936584	PF3D7_1123600	RAPprotein,putative	33.5487	12.8961	27.4655	53.0039	0.632948	0.243305	0.518179	85.2231
Pf3D7_13_v3	2711218	2712218	PF3D7_1368100	26SproteasomeregulatorysubunitRPN11,putative(RPN11)	29.9633	12.3354	20.8632	40.2631	0.744188	0.30637	0.518172	179.748
Pf3D7_13_v3	772395	773395	PF3D7_1318700	conservedPlasmodiumprotein,unknownfunction	43.2804	17.9424	28.5219	55.0445	0.78628	0.325962	0.518161	57.4097
Pf3D7_06_v3	77690	78690	PF3D7_0601900	conservedPlasmodiumprotein,unknownfunction	32.2682	17.3817	21.9196	42.3036	0.762777	0.41088	0.51815	557.05
Pf3D7_11_v3	457436	458436	PF3D7_1111900	conservedPlasmodiumprotein,unknownfunction	42.7682	14.8585	27.2014	52.5063	0.814535	0.282985	0.51806	12.6132
Pf3D7_13_v3	241157	242157	PF3D7_1304700	cyclin(CYC4)	33.2926	14.0175	23.5042	45.3893	0.73349	0.308828	0.517836	8.59953
Pf3D7_14_v3	570302	571302	PF3D7_1414300	60SribosomalproteinL10,putative	51.2194	21.3066	23.5042	45.3893	1.12845	0.469419	0.517836	3201.75
Pf3D7_14_v3	46333	47333	PF3D7_1401200	Plasmodiumexportedprotein,unknownfunction	40.2072	21.5869	24.5605	47.4298	0.84772	0.455134	0.517828	270.414
Pf3D7_04_v3	359378	360378	PF3D7_0406900	conservedPlasmodiumprotein,unknownfunction	38.6706	16.5406	26.6733	51.5109	0.750727	0.321109	0.517819	0.960735
Pf3D7_13_v3	1890621	1891621	PF3D7_1347200	nucleosidetransporter1(NT1)	32.2682	14.5782	23.2401	44.8916	0.718803	0.324742	0.517694	3032.34
Pf3D7_11_v3	1434670	1435670	PF3D7_1136500.1	caseinkinase1	36.878	12.6157	21.1273	40.8105	0.90364	0.309129	0.517693	20.6965
Pf3D7_11_v3	1434670	1435670	PF3D7_1136500.2	caseinkinase1	36.878	12.6157	21.1273	40.8105	0.90364	0.309129	0.517693	6.57252
Pf3D7_07_v3	283933	284933	PF3D7_0705600	RNAhelicase,putative	32.2682	12.8961	24.0323	46.4344	0.69492	0.277727	0.517554	20.8246
Pf3D7_13_v3	2568056	2569056	PF3D7_1364100	6-cysteineprotein(P92)	43.2804	14.2978	21.9196	42.3534	1.02189	0.337583	0.517541	228.601
Pf3D7_13_v3	2722190	2723190	PF3D7_1368500	conservedPlasmodiumprotein,unknownfunction	35.3414	15.1389	20.8632	40.3129	0.876677	0.375535	0.517532	7.53311
Pf3D7_13_v3	356209	357209	PF3D7_1308000	conservedPlasmodiummembraneprotein,unknownfunction	67.3535	22.1476	35.9165	69.4277	0.970124	0.319002	0.517322	409.644
Pf3D7_13_v3	2725447	2726447	PF3D7_1368600	mitochondrialimportinnermembranetranslocasesubunitTIM9,putative(TIM9)	41.4877	17.662	24.5605	47.4796	0.873801	0.371991	0.517285	72.0363
Pf3D7_05_v3	936731	937731	PF3D7_0522500	50SribosomalproteinL17,apicoplast,putative(RPL17)	34.8292	9.25154	22.1837	42.9008	0.811854	0.21565	0.517093	137.985
Pf3D7_14_v3	237244	238244	PF3D7_1406500	WDrepeat-containingprotein65,putative(WDR65)	32.7804	11.214	22.1837	42.9008	0.764098	0.261394	0.517093	3.36597
Pf3D7_13_v3	297859	298859	PF3D7_1306400	26Sproteaseregulatorysubunit10B,putative(RPT4)	43.2804	16.821	25.0887	48.5247	0.891925	0.346648	0.517029	677.257
Pf3D7_09_v3	1189146	1190146	PF3D7_0930000	procollagenlysine5-dioxygenase,putative	41.7438	17.3817	29.0501	56.1892	0.742915	0.309342	0.517005	0.779334	1
Pf3D7_06_v3	469549	470549	PF3D7_0611300	conservedPlasmodiumprotein,unknownfunction	30.2194	12.8961	24.0323	46.4842	0.6501	0.27743	0.516999	28.454
Pf3D7_05_v3	480923	481923	PF3D7_0511400	conservedPlasmodiumprotein,unknownfunction	42.5121	17.662	29.8424	57.732	0.73637	0.305931	0.516913	5.1599
Pf3D7_14_v3	988720	989720	PF3D7_1425400	DEAD/DEAHboxhelicase,putative	33.0365	14.5782	23.7683	45.9865	0.718396	0.31701	0.516854	65.8187
Pf3D7_11_v3	1455651	1456651	PF3D7_1136900	subtilisin-likeprotease2(SUB2)	35.0853	10.0926	25.6169	49.5699	0.707794	0.203603	0.516783	172.907
Pf3D7_01_v3	374587	375587	PF3D7_0109400	tubulin-specificchaperonea,putative	29.195	14.0175	24.5605	47.5294	0.614251	0.294923	0.516743	266.646
Pf3D7_06_v3	919185	920185	PF3D7_0622800	leucine--tRNAligase,putative	39.695	12.055	24.5605	47.5294	0.835167	0.253632	0.516743	131.761
Pf3D7_09_v3	455243	456243	PF3D7_0910000	SETdomainprotein,putative(SET4)	38.6706	22.9887	24.5605	47.5294	0.813614	0.483673	0.516743	1.31318
Pf3D7_07_v3	228572	229572	PF3D7_0704600	E3ubiquitin-proteinligase(UT)	39.695	11.7747	21.3914	41.4078	0.958636	0.284359	0.516603	168.567
Pf3D7_09_v3	1148002	1149002	PF3D7_0928600	conservedPlasmodiumprotein,unknownfunction	30.2194	12.6157	24.2964	47.0317	0.642533	0.268238	0.516596	274.737
Pf3D7_12_v3	1500911	1501911	PF3D7_1235900	pre-mRNA-splicingfactorSYF1,putative(XAB2)	35.0853	12.8961	24.2964	47.0317	0.745993	0.2742	0.516596	90.5549
Pf3D7_11_v3	275226	276226	PF3D7_1106600	DEAD/DEAHboxhelicase,putative	37.6462	14.0175	26.1451	50.615	0.743776	0.276944	0.516548	20.6322
Pf3D7_11_v3	200537	201537	PF3D7_1104500	WDrepeat-containingprotein,putative	41.7438	10.3729	22.1837	42.9506	0.971903	0.241508	0.516493	0.347536
Pf3D7_06_v3	221313	222313	PF3D7_0605200	conservedPlasmodiumprotein,unknownfunction	35.0853	17.1013	24.5605	47.5791	0.73741	0.359429	0.516204	48.474
Pf3D7_11_v3	121006	122006	PF3D7_1102500	Plasmodiumexportedprotein(PHISTb),unknownfunction(GEXP02)	42.7682	17.3817	23.5042	45.5386	0.939164	0.381692	0.516138	740.203	1
Pf3D7_07_v3	462605	463605	PF3D7_0710200	conservedPlasmodiumprotein,unknownfunction	34.5731	9.81224	25.3528	49.122	0.703821	0.199752	0.516119	193.507
Pf3D7_06_v3	99281	100281	PF3D7_0602300	livermerozoiteformationprotein,putative(PALM)	40.2072	14.8585	24.2964	47.0814	0.853993	0.315592	0.516051	5.55895
Pf3D7_12_v3	212711	213711	PF3D7_1204600	cytidinedeaminase,putative	40.7194	11.214	25.0887	48.6243	0.837429	0.230625	0.51597	39.8474
Pf3D7_14_v3	682278	683278	PF3D7_1416800	lysine--tRNAligase,putative	35.8536	14.5782	25.881	50.1671	0.714684	0.290593	0.515896	26.2211
Pf3D7_08_v3	546865	547865	PF3D7_0810700	conservedPlasmodiumprotein,unknownfunction	34.0609	11.214	22.1837	43.0004	0.792107	0.260788	0.515895	10.4049
Pf3D7_08_v3	1317841	1318841	PF3D7_0830900	Plasmodiumexportedprotein,unknownfunction	34.8292	17.662	24.0323	46.5837	0.747669	0.379145	0.515895	78.4886
Pf3D7_09_v3	1131635	1132635	PF3D7_0927900	phosphatidylserinedecarboxylase(PSD)	33.8048	15.6996	24.8246	48.1266	0.702414	0.326215	0.515819	186.204
Pf3D7_10_v3	1362569	1363569	PF3D7_1034100	conservedPlasmodiumprotein,unknownfunction	43.2804	14.8585	22.976	44.5432	0.97165	0.333575	0.515814	1.07152
Pf3D7_13_v3	2551426	2552426	PF3D7_1363600	conservedPlasmodiumprotein,unknownfunction	34.0609	12.3354	22.976	44.5432	0.764671	0.276931	0.515814	38.1785
Pf3D7_07_v3	1023151	1024151	PF3D7_0724400	mitochondrialimportinnermembranetranslocasesubunitTIM14,putative(PAM18)	38.9267	14.2978	27.4655	53.2528	0.730979	0.268489	0.515757	53.6195
Pf3D7_06_v3	673618	674618	PF3D7_0616200	kinetochoreproteinNDC80,putative(NDC80)	39.695	12.6157	24.5605	47.6289	0.833423	0.264875	0.515664	77.3486
Pf3D7_11_v3	1081050	1082050	PF3D7_1127800	conservedPlasmodiumprotein,unknownfunction	36.1097	15.4192	24.5605	47.6289	0.758147	0.323736	0.515664	51.7583
Pf3D7_13_v3	849162	850162	PF3D7_1320700	conservedPlasmodiumprotein,unknownfunction	34.317	17.662	24.5605	47.6289	0.720508	0.370825	0.515664	69.0046
Pf3D7_07_v3	1078515	1079515	PF3D7_0725400	conservedPlasmodiumprotein,unknownfunction	33.0365	12.8961	19.0146	36.8788	0.895813	0.349689	0.515597	3569.85
Pf3D7_05_v3	205950	206950	PF3D7_0504900	conservedprotein,unknownfunction	32.5243	10.6533	21.6555	42.005	0.774296	0.25362	0.515546	62.5463
Pf3D7_14_v3	2457302	2458302	PF3D7_1460200	conservedPlasmodiumprotein,unknownfunction	36.878	14.8585	21.6555	42.005	0.877943	0.353732	0.515546	27.841
Pf3D7_09_v3	1024993	1025993	PF3D7_0925500	thioredoxin-likeprotein2(TLP2)	38.4145	10.0926	23.2401	45.0907	0.851938	0.223829	0.515408	25.4918
Pf3D7_03_v3	978470	979470	PF3D7_0323300	conservedprotein,unknownfunction	41.2316	13.7371	25.881	50.2169	0.82107	0.273555	0.515384	8.5416
Pf3D7_10_v3	125439	126439	PF3D7_1002600	conservedPlasmodiumprotein,unknownfunction	38.9267	12.3354	25.881	50.2169	0.775171	0.245642	0.515384	32.603
Pf3D7_06_v3	1284558	1285558	PF3D7_0630700	bifunctionalmethylenetetrahydrofolatedehydrogenase/cyclohydrolase,putative	32.7804	16.821	24.0323	46.6335	0.702937	0.360706	0.515344	15.0574
Pf3D7_14_v3	2036130	2037130	PF3D7_1449600	conservedPlasmodiumprotein,unknownfunction	43.5365	17.1013	24.0323	46.6335	0.933589	0.366717	0.515344	33.9051
Pf3D7_09_v3	860892	861892	PF3D7_0921100	conservedPlasmodiumprotein,unknownfunction	32.0121	10.0926	23.7683	46.1358	0.693867	0.218759	0.515181	13.0055
Pf3D7_13_v3	1806659	1807659	PF3D7_1345000	conservedPlasmodiumprotein,unknownfunction	34.317	15.4192	21.1273	41.0096	0.836804	0.37599	0.515179	2.39904
Pf3D7_07_v3	477052	478052	PF3D7_0710500	conservedPlasmodiumprotein,unknownfunction	28.9389	10.9336	22.7119	44.0953	0.656281	0.247954	0.515064	41.0267
Pf3D7_03_v3	411589	412589	PF3D7_0309800	YTHdomain-containingprotein,putative	29.9633	10.6533	26.1451	50.7643	0.590244	0.209858	0.515029	32.7326
Pf3D7_05_v3	989505	990505	PF3D7_0523800	transporter,putative	37.1341	12.3354	23.5042	45.6381	0.813664	0.270287	0.515013	95.2437
Pf3D7_10_v3	1236502	1237502	PF3D7_1030300	conservedPlasmodiumprotein,unknownfunction	36.6219	17.3817	23.5042	45.6381	0.802441	0.380859	0.515013	161.733
Pf3D7_13_v3	679539	680539	PF3D7_1316200	ADP-ribosylationfactor,putative	28.4268	13.4568	23.5042	45.6381	0.622874	0.294859	0.515013	146.063
Pf3D7_14_v3	2343718	2344718	PF3D7_1457200	thioredoxin1(TRX1)	40.9755	14.0175	23.5042	45.6381	0.897835	0.307145	0.515013	409.87
Pf3D7_08_v3	1005336	1006336	PF3D7_0822800	U5snrnp-specificprotein,putative	31.2438	9.81224	20.8632	40.5119	0.771225	0.242206	0.514989	55.1436
Pf3D7_07_v3	302559	303559	PF3D7_0706100	conservedPlasmodiumprotein,unknownfunction	28.1707	13.4568	24.2964	47.181	0.597077	0.285217	0.514962	23.2155
Pf3D7_05_v3	113649	114649	PF3D7_0502500	conservedPlasmodiumprotein,unknownfunction	39.4389	13.7371	26.6733	51.8095	0.761229	0.265146	0.514834	0.811235
Pf3D7_10_v3	757295	758295	PF3D7_1019000	eukaryotictranslationinitiationfactorsubuniteIF2A,putative	32.5243	14.5782	26.6733	51.8095	0.627767	0.281381	0.514834	139.934
Pf3D7_11_v3	1818094	1819094	PF3D7_1145900	conservedPlasmodiumprotein,unknownfunction	26.1219	12.8961	17.166	33.3452	0.783378	0.386745	0.514797	2.19016
Pf3D7_06_v3	342712	343712	PF3D7_0608300	conservedPlasmodiumprotein,unknownfunction	34.5731	12.055	24.0323	46.6833	0.740588	0.258229	0.514794	39.7401
Pf3D7_13_v3	1070646	1071646	PF3D7_1325800	conservedPlasmodiumprotein,unknownfunction	40.2072	12.055	24.0323	46.6833	0.861276	0.258229	0.514794	52.0811
Pf3D7_07_v3	1145148	1146148	PF3D7_0726900	mitochondrialimportinnermembranetranslocasesubunitTIM50,putative(TIM50)	37.3901	11.7747	24.8246	48.2261	0.775308	0.244156	0.514754	52.721
Pf3D7_08_v3	277881	278881	PF3D7_0804800	peptidyl-prolylcis-transisomerase(CYP24)	34.0609	13.4568	26.4092	51.3118	0.663802	0.262255	0.514681	184.968
Pf3D7_13_v3	1382131	1383131	PF3D7_1333800	conservedPlasmodiumprotein,unknownfunction	40.4633	17.1013	26.4092	51.3118	0.788577	0.333282	0.514681	85.718
Pf3D7_03_v3	219372	220372	PF3D7_0304500	1-cys-glutaredoxin-likeprotein-1(GLP1)	43.2804	14.0175	27.2014	52.8546	0.818858	0.265209	0.514646	39.9835
Pf3D7_11_v3	1397006	1398006	PF3D7_1135800	conservedPlasmodiumprotein,unknownfunction	27.4024	17.3817	27.2014	52.8546	0.518449	0.328859	0.514646	61.3506
Pf3D7_13_v3	406203	407203	PF3D7_1308800	tyrosinerecombinase(INT)	40.4633	15.6996	24.5605	47.7284	0.847782	0.328936	0.514589	92.9229
Pf3D7_14_v3	2690004	2691004	PF3D7_1466100	proteinphosphatasecontainingkelch-likedomains(PPKL)	44.3048	14.0175	25.3528	49.2713	0.899201	0.284496	0.514555	58.2263
Pf3D7_11_v3	239187	240187	PF3D7_1105500	centrin-4(CEN4)	41.2316	11.4943	21.9196	42.6022	0.967828	0.269805	0.514518	66.5844
Pf3D7_12_v3	1963758	1964758	PF3D7_1247600	conservedPlasmodiumprotein,unknownfunction	35.0853	15.4192	22.7119	44.1451	0.794772	0.349285	0.514483	7.26136
Pf3D7_08_v3	683072	684072	PF3D7_0814100	conservedPlasmodiumprotein,unknownfunction	34.8292	14.2978	23.5042	45.6879	0.762329	0.312945	0.514451	5.72123
Pf3D7_08_v3	188066	189066	PF3D7_0802700	conservedPlasmodiumprotein,unknownfunction	40.4633	11.7747	25.881	50.3164	0.804177	0.234013	0.514365	2.84217
Pf3D7_09_v3	167993	168993	PF3D7_0903600.1	conservedPlasmodiumprotein,unknownfunction	35.8536	10.6533	21.6555	42.1045	0.851538	0.25302	0.514327	257.042
Pf3D7_09_v3	167993	168993	PF3D7_0903600.2	conservedPlasmodiumprotein,unknownfunction	35.8536	10.6533	21.6555	42.1045	0.851538	0.25302	0.514327	0.0885425
Pf3D7_05_v3	644185	645185	PF3D7_0515500	aminoacidtransporter,putative	40.4633	13.4568	27.4655	53.4021	0.75771	0.25199	0.514315	0.947202
Pf3D7_12_v3	796000	797000	PF3D7_1219900	D-ribulose-5-phosphate3-epimerase,putative	46.3535	16.5406	24.8246	48.2759	0.960179	0.342626	0.514223	53.2282
Pf3D7_09_v3	1113458	1114458	PF3D7_0927300	fumaratehydratase,putative(FH)	33.8048	15.1389	24.8246	48.2759	0.700242	0.313591	0.514223	70.3578
Pf3D7_11_v3	441180	442180	PF3D7_1111200	conservedPlasmodiumprotein,unknownfunction	35.8536	16.821	24.8246	48.2759	0.742681	0.348435	0.514223	32.3352
Pf3D7_03_v3	231805	232805	PF3D7_0304900	conservedPlasmodiumprotein,unknownfunction	54.5486	14.2978	25.6169	49.8187	1.09494	0.286997	0.514202	45.5257
Pf3D7_06_v3	538804	539804	PF3D7_0613200	conservedPlasmodiumprotein,unknownfunction	38.1584	15.1389	25.6169	49.8187	0.765945	0.30388	0.514202	24.3422
Pf3D7_09_v3	277869	278869	PF3D7_0905500	conservedPlasmodiumprotein,unknownfunction	40.7194	14.2978	25.6169	49.8187	0.817352	0.286997	0.514202	250.22
Pf3D7_07_v3	1211157	1212157	PF3D7_0728200	actin-likeprotein,putative(ALP3)	35.8536	8.69084	21.3914	41.6068	0.861725	0.20888	0.514132	14.3822
Pf3D7_13_v3	1045365	1046365	PF3D7_1325100	phosphoribosylpyrophosphatesynthetase	36.1097	11.4943	22.976	44.6925	0.807959	0.257186	0.514091	846.42
Pf3D7_11_v3	1010353	1011353	PF3D7_1125800	kelchprotein,putative	41.7438	13.7371	24.5605	47.7782	0.8737	0.287518	0.514052	1146.53
Pf3D7_13_v3	1587904	1588904	PF3D7_1339600	conservedPlasmodiumprotein,unknownfunction	34.317	8.97119	25.3528	49.321	0.695789	0.181894	0.514037	31.4385
Pf3D7_03_v3	922474	923474	PF3D7_0321900	cyclicamineresistancelocusprotein(CARL)	30.4755	11.7747	21.9196	42.652	0.714515	0.276064	0.513917	63.4523
Pf3D7_05_v3	1226383	1227383	PF3D7_0530100	SNAREprotein,putative(SYN6)	35.0853	13.1764	22.7119	44.1948	0.793878	0.298144	0.513904	106.257
[truncated: 3,510 more rows]
