# Supplementary material for: Comparative Heterochromatin Profiling Reveals Conserved and Unique Epigenome Signatures Linked to Adaptation and Development of Malaria Parasites
Source: Cell Host Microbe. 2018 Mar 14;23(3):407–420.e8. doi: 10.1016/j.chom.2018.01.008 (PMC5853956; doi:10.1016/j.chom.2018.01.008)
Supplement: Table S6. Genome-wide HP1 Occupancy in P. falciparum Schizonts and Gametocytes, Related to Figures 6 and S5 and Tables S4 and S7 — ChIP/input enrichment values were calculated over a 1,000-bp window (ATG ±500 bp) for each coding sequence of the P. falciparum 3D7 reference genome in schizont stages, stage II/III, and stage IV/V gametocytes of P. falciparum strain Pf2004. Column A: chromosome number. Columns B and C: nucleotide positions at the start and end of each 1,000-bp window. Columns D and E: gene IDs and annotations. Columns F–K: RPKM values for the α-ChIP and input samples for each of the three stages. Columns L–N: PfHP1 enrichment values (ChIP/input ratio) for each of the three stages. Columns O–Q: Z-score-transformed ChIP enrichment values for each of the three stages. Column R: k-means cluster numbers (1–12). Genes with lower or higher PfHP1 occupancy in gametocytes compared with schizonts are marked in green (k-means cluster 5) or blue (k-means clusters 6–8), respectively. Genes with very low mappability (RPKM value <5 in at least one input sample) are highlighted in gray and were excluded from downstream analyses. The ChIP-seq values for P. falciparum Pf2004 schizonts are identical to those listed in Table S4 (xlsx format). [file mmc7.xlsx]

## Sheet: asexual vs sexual stages
chr	start	end	geneID	description	schizonts HP1-ChIP_RPKM	schizonts Input_RPKM	gam II/II HP1-ChIP_RPKM	gam II/II Input_RPKM	gam IV/V HP1-ChIP_RPKM	gam IV/V Input_RPKM	schizonts HP1-ChIP/Input	gam II/III HP1-ChIP/Input	gam IV/V HP1-ChIP/Input	schizonts z-score	gam II/III z-score	gam IV/V z-score	k-means cluster #
Pf3D7_03_v3	47079	48079	PF3D7_0300200	rifin(RIF)	158.433	8.97614	148.991	8.3301	155.553	10.0274	17.6505	17.8859	15.5128	3.97245	6.28804	6.01028	1
Pf3D7_10_v3	1612030	1613030	PF3D7_1040400	rifin(RIF)	346.536	14.9357	272.322	12.8382	239.342	12.2377	23.2019	21.2119	19.5578	5.3209	7.53593	7.6966	1
Pf3D7_10_v3	1605430	1606430	PF3D7_1040200	stevor	181.478	8.31397	154.509	8.1341	133.413	7.65533	21.8281	18.9952	17.4275	4.98721	6.70427	6.8085	1
Pf3D7_08_v3	1416938	1417938	PF3D7_0833000	rifin(RIF)	157.569	7.57822	122.779	6.37007	133.317	8.5179	20.7923	19.2744	15.6514	4.73563	6.809	6.06807	1
Pf3D7_02_v3	49647	50647	PF3D7_0200700	rifin(RIF)	160.45	6.25387	123.883	7.64409	104.115	5.60672	25.6561	16.2064	18.5697	5.91705	5.65791	7.28468	1
Pf3D7_11_v3	44556	45556	PF3D7_1100300	rifin(RIF)	325.22	14.1264	218.795	13.7202	208.899	13.0464	23.0221	15.9469	16.012	5.27725	5.56056	6.2184	1
Pf3D7_09_v3	1485570	1486570	PF3D7_0937600	erythrocytemembraneprotein1,PfEMP1(VAR)	742.331	27.517	613.345	28.2243	524.204	27.9797	26.9772	21.7311	18.7352	6.23794	7.73075	7.35366	1
Pf3D7_04_v3	1153133	1154133	PF3D7_0425700	rifin(RIF)	149.215	6.40102	105.949	5.88007	93.7135	5.82236	23.3111	18.0183	16.0954	5.34745	6.33774	6.25319	1
Pf3D7_03_v3	1003767	1004767	PF3D7_0323900	erythrocytemembraneprotein1(PfEMP1),exon2,pseudogene(VAR)	313.121	13.5378	239.764	15.2882	220.732	14.0168	23.1294	15.6829	15.7477	5.3033	5.46152	6.1082	1
Pf3D7_03_v3	52773	53773	PF3D7_0300400	stevor	596.285	22.7347	445.316	23.7163	374.854	21.3487	26.228	18.7768	17.5586	6.05596	6.62231	6.86318	1
Pf3D7_09_v3	1473931	1474931	PF3D7_0937300	rifin(RIF)	138.845	5.73884	89.1184	5.97807	92.282	5.71454	24.1939	14.9076	16.1486	5.56188	5.1706	6.27536	1
Pf3D7_14_v3	3268994	3269994	PF3D7_1479500	stevor	299.583	11.4041	234.246	11.0741	192.867	11.4291	26.2698	21.1526	16.8751	6.06611	7.5137	6.57821	1
Pf3D7_01_v3	614393	615393	PF3D7_0115700	erythrocytemembraneprotein1,PfEMP1(VAR)	407.893	17.658	267.631	16.0722	285.912	19.354	23.0996	16.6518	14.7728	5.29607	5.82503	5.70177	1
Pf3D7_03_v3	1015295	1016295	PF3D7_0324400	rifin(RIF)	197.033	8.53469	158.371	8.5261	141.62	9.65003	23.0861	18.5748	14.6756	5.29279	6.54654	5.66126	1
Pf3D7_08_v3	1421577	1422577	PF3D7_0833100	rifin(RIF)	154.688	5.88599	107.052	6.07607	105.356	6.5232	26.2807	17.6186	16.151	6.06877	6.18778	6.27634	1
Pf3D7_09_v3	58740	59740	PF3D7_0901000	rifin(RIF)	385.425	12.8756	297.705	17.0522	271.12	14.8255	29.9345	17.4585	18.2874	6.95629	6.12768	7.167	1
Pf3D7_12_v3	2200995	2201995	PF3D7_1254000	rifin(RIF)	154.112	5.51812	105.949	5.78207	99.7257	6.09192	27.9284	18.3237	16.3702	6.46898	6.45232	6.36771	1
Pf3D7_07_v3	70549	71549	PF3D7_0701600	Pfmc-2TMMaurer'sclefttwotransmembraneprotein(MC-2TM)	855.539	36.2724	629.347	36.5544	510.175	37.3062	23.5865	17.2167	13.6753	5.41433	6.03699	5.24426	1
Pf3D7_06_v3	1342095	1343095	PF3D7_0632200	rifin(RIF)	165.058	5.73884	116.157	5.97807	108.41	6.63102	28.7616	19.4305	16.3489	6.67137	6.86759	6.35886	1
Pf3D7_09_v3	1481711	1482711	PF3D7_0937500	rifin(RIF)	395.507	14.2735	254.664	12.5441	247.549	16.4967	27.7092	20.3015	15.006	6.41575	7.19437	5.79899	1
Pf3D7_04_v3	78693	79693	PF3D7_0401200	rifin(RIF)	326.372	12.7285	233.97	12.3481	200.406	14.6637	25.641	18.9479	13.6668	5.91339	6.68649	5.24071	1
Pf3D7_13_v3	63047	64047	PF3D7_1300900	stevor	201.066	6.40102	137.678	6.56608	164.81	9.86567	31.4116	20.9681	16.7054	7.31507	7.44447	6.50748	1
Pf3D7_10_v3	42463	43463	PF3D7_1000300	rifin(RIF)	867.637	31.2693	584.374	33.1244	525.158	35.635	27.7472	17.6418	14.7371	6.42499	6.19647	5.68692	1
Pf3D7_07_v3	573808	574808	PF3D7_0712600	erythrocytemembraneprotein1,PfEMP1(VAR)	402.132	13.2435	263.217	12.8382	229.703	14.2864	30.3645	20.5026	16.0784	7.06073	7.26984	6.2461	1
Pf3D7_02_v3	889160	890160	PF3D7_0222500	rifin(RIF)	143.166	5.29739	104.293	5.68407	102.493	7.43968	27.0258	18.3483	13.7765	6.24974	6.46154	5.28645	1
Pf3D7_01_v3	594602	595602	PF3D7_0115300	rifin(RIF)	354.602	11.9191	254.939	16.9542	224.263	14.8794	29.7507	15.0369	15.072	6.91165	5.21914	5.82654	1
Pf3D7_01_v3	59272	60272	PF3D7_0100800	rifin(RIF)	160.45	5.15024	120.296	5.48806	128.832	8.41008	31.1539	21.9196	15.3188	7.25248	7.80147	5.92939	1
Pf3D7_01_v3	66489	67489	PF3D7_0101000	rifin(RIF)	175.717	5.44454	114.226	7.44809	111.464	8.41008	32.274	15.3363	13.2536	7.52455	5.33145	5.06845	1
Pf3D7_06_v3	1314753	1315753	PF3D7_0631200	erythrocytemembraneprotein1(PfEMP1),pseudogene(VAR)	191.272	11.257	142.369	9.31011	151.354	10.8361	16.9914	15.2919	13.9676	3.81236	5.31479	5.36609	2
Pf3D7_02_v3	904051	905051	PF3D7_0223100	rifin(RIF)	199.338	12.287	156.716	10.5841	130.264	9.81176	16.2235	14.8067	13.2763	3.62583	5.13277	5.07791	2
Pf3D7_02_v3	886125	887125	PF3D7_0222400	rifin,pseudogene(RIF)	186.951	9.34402	109.812	8.7221	115.949	7.60142	20.0076	12.5901	15.2536	4.545	4.3011	5.90223	2
Pf3D7_10_v3	1599400	1600400	PF3D7_1040000	rifin(RIF)	415.095	20.6746	306.81	19.5022	276.655	18.2757	20.0775	15.7321	15.1379	4.56199	5.47995	5.85398	2
Pf3D7_09_v3	19580	20580	PF3D7_0900100	erythrocytemembraneprotein1,PfEMP1(VAR)	113.496	7.43107	86.9112	5.48806	113.086	10.3509	15.2732	15.8364	10.9252	3.395	5.5191	4.09776	2
Pf3D7_03_v3	1021498	1022498	PF3D7_0324600	stevor	216.045	11.0362	143.197	12.3481	135.131	9.75785	19.576	11.5967	13.8484	4.44018	3.92838	5.31643	2
Pf3D7_02_v3	895726	896726	PF3D7_0222700	rifin(RIF)	131.355	6.69532	103.742	7.15408	122.82	9.0031	19.6189	14.5011	13.642	4.4506	5.0181	5.23035	2
Pf3D7_02_v3	42358	43358	PF3D7_0200500	rifin(RIF)	195.017	10.0798	129.677	8.2321	162.424	12.076	19.3473	15.7526	13.4501	4.38462	5.48766	5.15038	2
Pf3D7_05_v3	1322749	1323749	PF3D7_0532700	erythrocytemembraneprotein1(PfEMP1),pseudogene(VAR)	761.055	40.9812	537.194	39.7885	501.778	39.6783	18.5708	13.5012	12.6462	4.19601	4.64296	4.8152	2
Pf3D7_13_v3	31381	32381	PF3D7_1300200	rifin(RIF)	110.039	5.59169	83.6003	6.07607	65.5613	5.06761	19.679	13.7589	12.9373	4.46519	4.73965	4.93659	2
Pf3D7_14_v3	3279000	3280000	PF3D7_1479800	rifin(RIF)	204.811	10.8891	159.751	10.4861	141.047	11.483	18.8088	15.2345	12.2831	4.25382	5.29329	4.66385	2
Pf3D7_01_v3	93375	94375	PF3D7_0102000	Plasmodiumexportedprotein(PHISTa),unknownfunction,pseudogene	1807.29	98.5904	1390.3	102.607	1190.5	100.166	18.3313	13.5498	11.8853	4.13783	4.66116	4.49799	2
Pf3D7_06_v3	15910	16910	PF3D7_0600300	rifin(RIF)	273.945	14.3471	186.514	14.9942	160.802	13.1542	19.0941	12.4391	12.2244	4.32312	4.24444	4.63937	2
Pf3D7_05_v3	1325745	1326745	PF3D7_0532900	rifin(RIF)	1226.27	67.1003	928.984	65.6608	765.359	67.0111	18.2752	14.1482	11.4214	4.1242	4.8857	4.3046	2
Pf3D7_04_v3	155377	156377	PF3D7_0402500	rifin,pseudogene(RIF)	809.737	42.5263	531.124	38.6125	484.695	40.7565	19.0409	13.7552	11.8925	4.31018	4.73826	4.50099	2
Pf3D7_04_v3	159814	160814	PF3D7_0402600	stevor	949.734	49.1481	666.871	48.8046	572.015	48.0884	19.3239	13.6641	11.8951	4.37894	4.70406	4.50208	2
Pf3D7_01_v3	82606	83606	PF3D7_0101600	rifin(RIF)	281.723	15.1564	218.244	11.9561	187.332	16.3889	18.5877	18.2538	11.4304	4.20011	6.42608	4.30837	2
Pf3D7_04_v3	1155923	1156923	PF3D7_0425800	erythrocytemembraneprotein1,PfEMP1(VAR)	559.701	26.0455	384.892	23.1283	323.512	24.6911	21.4894	16.6416	13.1024	4.90493	5.8212	5.0054	2
Pf3D7_04_v3	73840	74840	PF3D7_0401000	rifin(RIF)	215.181	10.3005	162.51	9.80011	152.881	12.076	20.8903	16.5825	12.6599	4.75943	5.79902	4.82093	2
Pf3D7_14_v3	3282229	3283229	PF3D7_1479900	stevor	279.418	13.5378	214.105	15.3862	207.945	16.6584	20.6398	13.9154	12.4829	4.69858	4.79835	4.74714	2
Pf3D7_04_v3	67073	68073	PF3D7_0400800	stevor	671.468	34.8009	529.468	35.7704	441.179	37.8993	19.2946	14.8018	11.6408	4.37181	5.13094	4.39609	2
Pf3D7_07_v3	37427	38427	PF3D7_0700400	stevor	325.508	15.5243	248.594	16.3662	214.052	16.928	20.9676	15.1895	12.6448	4.77821	5.27637	4.81466	2
Pf3D7_02_v3	859966	860966	PF3D7_0221400	stevor	1005.04	51.576	704.946	52.2346	645.402	55.2046	19.4866	13.4958	11.6911	4.41845	4.64091	4.41704	2
Pf3D7_02_v3	54755	55755	PF3D7_0200900	stevor,pseudogene	127.323	7.87252	109.26	6.66408	94.4769	9.75785	16.1731	16.3954	9.68214	3.61359	5.72882	3.57953	2
Pf3D7_08_v3	1413783	1414783	PF3D7_0832900	stevor	463.777	21.9253	309.018	22.6383	283.24	22.373	21.1526	13.6502	12.6599	4.82313	4.69886	4.82093	2
Pf3D7_04_v3	965111	966111	PF3D7_0421100	erythrocytemembraneprotein1,PfEMP1(VAR)	296.126	12.9492	211.07	14.7982	222.45	16.281	22.8683	14.2632	13.6632	5.23988	4.92885	5.23919	2
Pf3D7_05_v3	33878	34878	PF3D7_0500400	rifin(RIF)	510.155	23.8383	348.472	25.1863	338.685	26.578	21.4006	13.8358	12.7431	4.88338	4.76847	4.8556	2
Pf3D7_09_v3	39054	40054	PF3D7_0900400	rifin(RIF)	167.075	8.01967	124.435	10.3881	129.596	10.4587	20.8332	11.9786	12.3912	4.74554	4.07168	4.70892	2
Pf3D7_07_v3	1425734	1426734	PF3D7_0733000	erythrocytemembraneprotein1,PfEMP1(VAR)	288.636	11.9191	184.859	12.5441	168.15	11.6986	24.2163	14.7367	14.3735	5.5673	5.10651	5.53533	2
Pf3D7_02_v3	907178	908178	PF3D7_0223200	rifin(RIF)	460.608	21.0424	324.192	19.5022	270.643	20.9713	21.8895	16.6234	12.9054	5.00213	5.81436	4.92328	2
Pf3D7_02_v3	863342	864342	PF3D7_0221500	Pfmc-2TMMaurer'sclefttwotransmembraneprotein,pseudogene	1053.15	52.3118	733.917	53.6066	632.518	53.4256	20.1322	13.6908	11.8392	4.57527	4.71408	4.4788	2
Pf3D7_01_v3	564342	565342	PF3D7_0114700	rifin(RIF)	994.384	46.4258	683.425	45.6685	587.475	46.7406	21.4188	14.9649	12.5688	4.88779	5.19212	4.78297	2
Pf3D7_09_v3	55581	56581	PF3D7_0900900	stevor	487.11	21.631	362.544	24.9903	299.559	22.7503	22.5191	14.5074	13.1673	5.15505	5.02046	5.03244	2
Pf3D7_08_v3	453303	454303	PF3D7_0808900	rifin(RIF)	680.974	33.2559	482.564	39.5925	437.743	36.7132	20.4768	12.1883	11.9233	4.65897	4.15034	4.51385	2
Pf3D7_12_v3	16473	17473	PF3D7_1200100	erythrocytemembraneprotein1,PfEMP1(VAR)	511.307	22.2932	332.47	21.5603	334.009	25.6615	22.9356	15.4205	13.016	5.25622	5.36304	4.96937	2
Pf3D7_14_v3	3285400	3286400	PF3D7_1480000	rifin(RIF)	192.712	9.12329	123.331	8.5261	111.368	9.38047	21.1231	14.4651	11.8723	4.81596	5.0046	4.4926	2
Pf3D7_01_v3	49863	50863	PF3D7_0100400	rifin(RIF)	246.58	11.9191	164.717	10.8781	164.046	14.1785	20.6878	15.1421	11.5701	4.71023	5.25859	4.36658	2
Pf3D7_04_v3	976091	977091	PF3D7_0421300	erythrocytemembraneprotein1,PfEMP1(VAR)	910.558	38.1118	567.82	34.3004	488.226	36.5515	23.8918	16.5543	13.3572	5.48848	5.78846	5.11164	2
Pf3D7_07_v3	541041	542041	PF3D7_0712200	rifin,pseudogene(RIF)	1044.79	50.3252	671.285	48.8046	545.676	47.6032	20.7608	13.7545	11.463	4.72796	4.738	4.32196	2
Pf3D7_13_v3	47083	48083	PF3D7_1300400	rifin(RIF)	140.573	5.51812	85.2557	6.17407	81.1166	5.76845	25.4748	13.8087	14.0621	5.87301	4.7583	5.40551	2
Pf3D7_09_v3	77361	78361	PF3D7_0901600	stevor	355.466	17.5844	273.149	21.5603	238.674	21.4565	20.2148	12.6691	11.1236	4.59535	4.33073	4.18047	2
Pf3D7_02_v3	57921	58921	PF3D7_0201000	rifin(RIF)	629.988	29.0621	463.526	30.6744	438.793	36.9289	21.6773	15.1112	11.8821	4.95058	5.24699	4.49667	2
Pf3D7_12_v3	2204224	2205224	PF3D7_1254100	stevor	456.863	21.631	317.295	26.6563	272.552	23.559	21.1208	11.9032	11.5689	4.8154	4.04338	4.36611	2
Pf3D7_11_v3	2009375	2010375	PF3D7_1149900	stevor	121.561	6.84247	92.7053	5.68407	77.4902	7.97879	17.7657	16.3097	9.71202	4.00043	5.69666	3.59198	2
Pf3D7_12_v3	2234100	2235100	PF3D7_1255000	rifin(RIF)	201.93	9.04972	136.299	10.4861	124.251	10.1891	22.3134	12.9981	12.1945	5.10509	4.45417	4.62691	2
Pf3D7_13_v3	44242	45242	PF3D7_1300300	erythrocytemembraneprotein1,PfEMP1(VAR)	915.743	41.202	674.596	44.0025	589.193	48.5197	22.2257	15.3309	12.1434	5.08379	5.32942	4.6056	2
Pf3D7_12_v3	2188260	2189260	PF3D7_1253600	rifin,pseudogene(RIF)	1060.06	50.3252	734.468	55.3706	598.736	52.5091	21.0642	13.2646	11.4025	4.80166	4.55417	4.29674	2
Pf3D7_07_v3	47800	48800	PF3D7_0700800	Pfmc-2TMMaurer'sclefttwotransmembraneprotein(MC-2TM)	331.845	16.1129	222.106	15.1902	187.618	16.9819	20.595	14.6217	11.0481	4.68769	5.06333	4.14899	2
Pf3D7_06_v3	1367412	1368412	PF3D7_0632600	rifin,pseudogene(RIF)	634.308	30.0186	453.594	34.9864	325.707	28.7883	21.1305	12.9649	11.3139	4.81776	4.44171	4.25978	2
Pf3D7_05_v3	1324527	1325527	PF3D7_0532800	stevor,pseudogene	991.215	44.5864	643.143	45.5705	567.339	48.4119	22.2313	14.1131	11.719	5.08516	4.87254	4.42868	2
Pf3D7_12_v3	1690662	1691662	PF3D7_1240200	erythrocytemembraneprotein1(PfEMP1),pseudogene	1272.94	50.7667	764.818	50.8626	688.918	52.2395	25.0743	15.0369	13.1877	5.77573	5.21914	5.04096	2
Pf3D7_04_v3	553310	554310	PF3D7_0412400	erythrocytemembraneprotein1,PfEMP1(VAR)	144.318	6.03314	99.0512	6.17407	89.8962	7.22404	23.9209	16.0431	12.444	5.49556	5.59665	4.73094	2
Pf3D7_07_v3	518925	519925	PF3D7_0711700	erythrocytemembraneprotein1,PfEMP1(VAR)	174.564	8.53469	107.328	6.37007	78.8262	7.43968	20.4535	16.8488	10.5954	4.65331	5.89894	3.96025	2
Pf3D7_07_v3	563660	564660	PF3D7_0712500	rifin,pseudogene(RIF)	1060.35	46.8672	704.118	44.9825	591.483	50.8378	22.6246	15.6532	11.6347	5.18068	5.45034	4.39354	2
Pf3D7_04_v3	59136	60136	PF3D7_0400500	rifin(RIF)	184.07	7.35749	108.708	9.89812	110.987	8.67963	25.018	10.9827	12.7871	5.76206	3.69801	4.87395	2
Pf3D7_08_v3	1432196	1433196	PF3D7_0833400	rifin(RIF)	270.2	12.6549	192.308	14.9942	164.905	15.2028	21.3514	12.8255	10.847	4.87142	4.38942	4.06515	2
Pf3D7_03_v3	1018374	1019374	PF3D7_0324500	rifin(RIF)	205.387	8.68184	150.646	9.70211	109.364	9.16483	23.6571	15.5271	11.933	5.43148	5.40306	4.5179	2
Pf3D7_07_v3	1403478	1404478	PF3D7_0732500	rifin(RIF)	899.036	40.0983	594.859	49.5886	592.055	52.4013	22.4208	11.9959	11.2985	5.13118	4.07816	4.25336	2
Pf3D7_04_v3	603956	604956	PF3D7_0413200	rifin(RIF)	842	38.3325	509.879	38.6125	479.542	43.506	21.9657	13.205	11.0224	5.02064	4.53182	4.13828	2
Pf3D7_07_v3	50332	51332	PF3D7_0700900	RESA-likeprotein,pseudogene	1069.86	43.7771	680.39	50.2746	517.81	42.4817	24.4388	13.5335	12.189	5.62136	4.65505	4.62462	2
Pf3D7_04_v3	166493	167493	PF3D7_0402800	erythrocytemembraneprotein1(PfEMP1),pseudogene	1054.59	46.6465	666.319	44.6885	538.519	47.8188	22.6081	14.9103	11.2617	5.17668	5.17163	4.23801	2
Pf3D7_02_v3	923148	924148	PF3D7_0223500	erythrocytemembraneprotein1,PfEMP1(VAR)	319.747	12.9492	205.276	14.5042	235.811	19.3001	24.6924	14.1529	12.2181	5.68296	4.88744	4.63676	2
Pf3D7_09_v3	50471	51471	PF3D7_0900700	rifin(RIF)	138.845	5.22382	100.155	7.74209	99.5348	7.65533	26.5792	12.9364	13.002	6.14127	4.43105	4.96356	2
Pf3D7_06_v3	1365930	1366930	PF3D7_0632500	erythrocytemembraneprotein1,PfEMP1(VAR)	453.983	17.5844	305.983	18.6202	290.302	23.0199	25.8174	16.4329	12.6109	5.95622	5.74288	4.80051	2
Pf3D7_14_v3	3106449	3107449	PF3D7_1475500	LCCLdomain-containingprotein(CCp1)	1058.04	44.8071	689.771	51.8426	561.995	49.6518	23.6132	13.3051	11.3187	5.42083	4.56937	4.2618	2
Pf3D7_07_v3	1385135	1386135	PF3D7_0732000	stevor	674.349	30.7543	461.595	36.5544	388.023	36.9289	21.927	12.6276	10.5073	5.01123	4.31518	3.92353	2
Pf3D7_01_v3	526607	527607	PF3D7_0113800	DBLcontainingprotein,unknownfunction	1213.6	52.5325	692.53	48.1186	539.759	49.0049	23.1019	14.3921	11.0144	5.29662	4.97722	4.13493	2
Pf3D7_13_v3	2877408	2878408	PF3D7_1373300	rifin(RIF)	237.074	10.0798	161.682	13.2302	125.683	11.2134	23.5197	12.2207	11.2083	5.39811	4.1625	4.21576	2
Pf3D7_12_v3	2229240	2230240	PF3D7_1254800	rifin(RIF)	243.123	12.0663	157.268	10.1921	151.64	15.9037	20.1489	15.4304	9.53489	4.57934	5.36676	3.51814	2
Pf3D7_10_v3	1602435	1603435	PF3D7_1040100	rifin(RIF)	135.676	5.37097	91.3257	8.7221	77.9673	6.5232	25.261	10.4706	11.9523	5.82107	3.50588	4.52594	2
Pf3D7_04_v3	56360	57360	PF3D7_0400400	erythrocytemembraneprotein1,PfEMP1(VAR)	795.91	34.7274	519.26	38.9065	440.511	40.6487	22.9188	13.3464	10.837	5.25215	4.58485	4.06099	2
Pf3D7_01_v3	56393	57393	PF3D7_0100700	Plasmodiumexportedprotein,unknownfunction,fragment	169.667	6.47459	103.742	9.50611	90.7551	7.4936	26.2051	10.9132	12.111	6.05039	3.67194	4.59211	2
Pf3D7_03_v3	129735	130735	PF3D7_0302300	erythrocytemembraneprotein1(PfEMP1),pseudogene	1096.36	49.2216	615.552	48.0206	496.242	48.4658	22.274	12.8185	10.239	5.09551	4.3868	3.81168	2
Pf3D7_07_v3	588423	589423	PF3D7_0712800	erythrocytemembraneprotein1,PfEMP1(VAR)	251.477	9.71189	158.647	9.31011	158.988	14.1785	25.8937	17.0403	11.2133	5.97477	5.97079	4.21786	2
Pf3D7_12_v3	1728274	1729274	PF3D7_1240700	rifin,pseudogene(RIF)	955.496	42.1584	571.131	44.2965	465.895	47.6571	22.6644	12.8934	9.77598	5.19036	4.41489	3.61865	2
Pf3D7_07_v3	19807	20807	PF3D7_0700100	erythrocytemembraneprotein1,PfEMP1(VAR)	191.56	7.65179	124.159	10.2901	135.703	12.7768	25.0347	12.0659	10.621	5.7661	4.10442	3.97095	2
Pf3D7_09_v3	66834	67834	PF3D7_0901300	rifin(RIF)	207.403	12.5077	155.336	14.2102	151.64	11.0517	16.582	10.9313	13.721	3.71292	3.67873	5.26328	3
Pf3D7_10_v3	1635096	1636096	PF3D7_1041100	rifin(RIF)	88.4345	5.37097	75.8748	6.17407	75.4861	5.66063	16.4653	12.2893	13.3353	3.68456	4.18823	5.10249	3
Pf3D7_05_v3	1318729	1319729	PF3D7_0532600	Plasmodiumexportedprotein,unknownfunction	667.723	46.7937	564.509	47.3346	487.463	43.2903	14.2695	11.9259	11.2603	3.1512	4.05191	4.23746	3
Pf3D7_02_v3	858175	859175	PF3D7_0221300	Plasmodiumexportedprotein,unknownfunction,pseudogene	639.206	43.9242	539.125	42.4345	507.026	44.5303	14.5525	12.7049	11.3861	3.21994	4.34417	4.28989	3
Pf3D7_05_v3	1329055	1330055	PF3D7_0533000	rifin,pseudogene(RIF)	758.462	54.2247	669.078	52.3326	601.694	55.4203	13.9874	12.7851	10.8569	3.08268	4.37427	4.06928	3
Pf3D7_10_v3	59524	60524	PF3D7_1000900	erythrocytemembraneprotein1(PfEMP1),truncated	792.454	50.9138	634.865	55.3706	634.045	54.6655	15.5646	11.4657	11.5986	3.46579	3.87925	4.3785	3
Pf3D7_12_v3	773697	774697	PF3D7_1219300	erythrocytemembraneprotein1,PfEMP1(VAR)	106.006	6.98962	69.8048	5.68407	67.4699	5.98409	15.1662	12.2808	11.2749	3.36902	4.18505	4.24353	3
Pf3D7_04_v3	966587	967587	PF3D7_0421200	rifin(RIF)	214.605	15.745	171.615	16.3662	122.629	12.1299	13.63	10.4859	10.1096	2.99588	3.51164	3.75775	3
Pf3D7_06_v3	43950	44950	PF3D7_0601100	exportedproteinfamily3(EPF3)	93.6196	6.47459	80.2894	8.1341	80.544	7.65533	14.4595	9.87072	10.5213	3.19736	3.28081	3.92936	3
Pf3D7_01_v3	561034	562034	PF3D7_0114600	stevor,pseudogene	678.382	49.3688	571.682	51.2546	538.232	53.8568	13.7411	11.1538	9.99376	3.02285	3.7622	3.70944	3
Pf3D7_10_v3	1615304	1616304	PF3D7_1040500	rifin(RIF)	653.897	41.717	510.155	44.1005	446.905	39.7861	15.6746	11.568	11.2327	3.49251	3.91762	4.22594	3
Pf3D7_12_v3	27187	28187	PF3D7_1200200	rifin(RIF)	129.627	8.82899	100.707	8.4281	103.257	9.91958	14.682	11.949	10.4094	3.25139	4.06055	3.88272	3
Pf3D7_06_v3	1350224	1351224	PF3D7_0632400	rifin(RIF)	252.341	16.5544	173.546	18.7182	167.673	16.0115	15.2431	9.27151	10.472	3.3877	3.05599	3.90883	3
Pf3D7_07_v3	45059	46059	PF3D7_0700700	stevor,pseudogene	617.025	35.831	468.769	35.2804	383.156	32.7238	17.2204	13.287	11.7088	3.86799	4.56256	4.42442	3
Pf3D7_14_v3	3275730	3276730	PF3D7_1479700	rifin(RIF)	412.502	25.6041	295.498	28.2243	247.358	23.0199	16.1108	10.4696	10.7454	3.59846	3.50552	4.02279	3
Pf3D7_10_v3	1431998	1432998	PF3D7_1036300	merozoitesurfaceprotein(DBLMSP2)	873.398	56.5791	682.598	57.3307	558.082	54.2881	15.4368	11.9063	10.28	3.43473	4.04456	3.82877	3
Pf3D7_01_v3	74063	75063	PF3D7_0101300	Pfmc-2TMMaurer'sclefttwotransmembraneprotein(MC-2TM)	344.52	19.1295	228.728	19.0122	229.226	19.1922	18.0099	12.0306	11.9437	4.05975	4.09118	4.52236	3
Pf3D7_09_v3	1477026	1478026	PF3D7_0937400	rifin(RIF)	515.628	34.2123	368.89	37.9264	300.036	30.5135	15.0714	9.72647	9.83289	3.34599	3.22669	3.64237	3
Pf3D7_04_v3	1130393	1131393	PF3D7_0425000	Plasmodiumexportedprotein,unknownfunction,pseudogene	659.37	38.4061	506.844	45.3745	467.899	41.7808	17.1684	11.1702	11.1989	3.85535	3.76838	4.21185	3
Pf3D7_12_v3	1693650	1694650	PF3D7_1240300	erythrocytemembraneprotein1,PfEMP1(VAR)	330.693	20.7481	174.65	17.5422	210.617	20.5939	15.9385	9.95599	10.2272	3.5566	3.3128	3.80674	3
Pf3D7_11_v3	56292	57292	PF3D7_1100700	stevor,pseudogene	861.876	53.489	663.56	56.7427	518.573	50.5683	16.1131	11.6942	10.2549	3.59903	3.96497	3.8183	3
Pf3D7_06_v3	1332513	1333513	PF3D7_0631900	stevor	100.245	6.32744	79.7376	6.37007	80.1622	7.97879	15.8429	12.5175	10.0469	3.53339	4.27388	3.73159	3
Pf3D7_07_v3	605153	606153	PF3D7_0713100	Pfmc-2TMMaurer'sclefttwotransmembraneprotein(MC-2TM)	643.238	39.8776	435.935	38.1224	382.87	38.0071	16.1303	11.4351	10.0736	3.6032	3.86777	3.74274	3
Pf3D7_10_v3	57468	58468	PF3D7_1000800	stevor,pseudogene	942.245	53.3418	634.314	53.9006	602.267	54.7733	17.6643	11.7682	10.9956	3.97581	3.99274	4.12711	3
Pf3D7_04_v3	1140722	1141722	PF3D7_0425300	Plasmodiumexportedprotein(PHISTa),unknownfunction,pseudogene	939.364	50.8403	719.293	56.7427	611.714	53.2638	18.4768	12.6764	11.4846	4.17316	4.33348	4.33096	3
Pf3D7_06_v3	22221	23221	PF3D7_0600400	erythrocytemembraneprotein1,PfEMP1(VAR)	496.328	29.1357	347.369	28.8123	308.625	29.1657	17.035	12.0563	10.5818	3.82296	4.10082	3.95458	3
Pf3D7_02_v3	36749	37749	PF3D7_0200300	erythrocytemembraneprotein1(PfEMP1),exon2	564.886	36.346	387.1	38.8085	342.789	35.7428	15.5419	9.97462	9.59043	3.46027	3.31979	3.54129	3
Pf3D7_14_v3	24820	25820	PF3D7_1400700	stevor	1371.17	76.5915	961.541	78.5969	809.734	73.3186	17.9024	12.2338	11.044	4.03364	4.16743	4.14729	3
Pf3D7_13_v3	2863366	2864366	PF3D7_1372800	stevor	884.345	47.3087	633.486	52.9206	554.646	48.4119	18.6931	11.9705	11.4568	4.2257	4.06863	4.31937	3
Pf3D7_12_v3	2221335	2222335	PF3D7_1254600	stevor	1412.65	73.4278	1045.14	90.0631	959.275	81.9444	19.2386	11.6045	11.7064	4.35822	3.93132	4.42343	3
Pf3D7_02_v3	66029	67029	PF3D7_0201300	stevor	566.902	32.2994	415.242	35.5744	374.09	35.042	17.5515	11.6725	10.6755	3.94841	3.95682	3.99364	3
Pf3D7_14_v3	27928	28928	PF3D7_1400800	rifin(RIF)	552.499	30.3864	382.409	34.1044	380.866	34.5568	18.1824	11.2129	11.0214	4.10167	3.78439	4.13787	3
Pf3D7_09_v3	34295	35295	PF3D7_0900300	rifin(RIF)	491.143	26.7813	332.194	29.1063	281.14	25.4459	18.339	11.4131	11.0485	4.13971	3.85951	4.14917	3
Pf3D7_12_v3	2225701	2226701	PF3D7_1254700	rifin(RIF)	1389.6	70.3376	958.23	79.5769	915.472	77.2002	19.7561	12.0416	11.8584	4.48393	4.0953	4.4868	3
Pf3D7_02_v3	46058	47058	PF3D7_0200600	rifin(RIF)	740.027	38.6268	520.915	42.1405	444.328	39.0314	19.1584	12.3614	11.3839	4.33873	4.21529	4.28896	3
Pf3D7_04_v3	1136086	1137086	PF3D7_0425200	Plasmodiumexportedprotein(hyp15),unknownfunction	736.282	41.3491	548.23	45.5705	515.901	49.5979	17.8065	12.0304	10.4017	4.01035	4.0911	3.87949	3
Pf3D7_04_v3	1143492	1144492	PF3D7_0425400	Plasmodiumexportedprotein(PHISTa),unknownfunction	711.221	37.3025	545.195	44.7865	490.039	44.2068	19.0663	12.1732	11.0851	4.31636	4.14469	4.16443	3
Pf3D7_14_v3	3224132	3225132	PF3D7_1478400	Plasmodiumexportedprotein,unknownfunction,pseudogene	920.64	57.0206	680.666	62.8187	550.543	58.8705	16.1457	10.8354	9.35176	3.60695	3.64275	3.44179	3
Pf3D7_07_v3	1349532	1350532	PF3D7_0731300	Plasmodiumexportedprotein(PHISTb),unknownfunction(PfG174)	667.147	40.9077	464.63	40.5725	438.411	46.7945	16.3086	11.4518	9.36886	3.64651	3.87404	3.44892	3
Pf3D7_04_v3	28206	29206	PF3D7_0400100	erythrocytemembraneprotein1,PfEMP1(VAR)	173.988	10.2269	109.536	12.8382	136.753	14.0168	17.0128	8.53204	9.75636	3.81756	2.77854	3.61047	3
Pf3D7_10_v3	48884	49884	PF3D7_1000500	rifin(RIF)	1479.77	80.2702	1041	81.341	1027.89	97.3628	18.4349	12.798	10.5573	4.16298	4.3791	3.94438	3
Pf3D7_11_v3	54871	55871	PF3D7_1100600	Plasmodiumexportedprotein(PHISTa),unknownfunction,pseudogene	471.554	23.6176	336.608	28.8123	292.02	25.5537	19.9662	11.6828	11.4277	4.53495	3.96069	4.30724	3
Pf3D7_02_v3	68588	69588	PF3D7_0201400	Plasmodiumexportedprotein(hyp10),unknownfunction	676.365	39.804	486.427	43.4145	369.033	37.9532	16.9924	11.2043	9.72337	3.8126	3.78114	3.59671	3
Pf3D7_09_v3	63928	64928	PF3D7_0901200	Plasmodiumexportedprotein,unknownfunction,fragment	521.677	29.7978	350.68	30.2824	356.436	35.5811	17.5072	11.5803	10.0176	3.93766	3.92224	3.71936	3
Pf3D7_09_v3	43545	44545	PF3D7_0900500	rifin(RIF)	1438.28	80.2702	970.094	81.145	778.624	76.3376	17.918	11.9551	10.1997	4.03743	4.06284	3.79531	3
Pf3D7_01_v3	46007	47007	PF3D7_0100300	erythrocytemembraneprotein1,PfEMP1(VAR)	222.382	13.4642	163.614	17.5422	148.586	15.8498	16.5165	9.32688	9.37463	3.69702	3.07676	3.45132	3
Pf3D7_07_v3	601641	602641	PF3D7_0713000	rifin(RIF)	948.87	49.0745	574.166	47.6286	483.168	44.0451	19.3353	12.0551	10.9698	4.3817	4.10036	4.11636	3
Pf3D7_04_v3	110795	111795	PF3D7_0401900	acyl-CoAsynthetase(ACS6)	996.112	51.9439	617.207	52.2346	535.465	49.2205	19.1767	11.8161	10.8789	4.34318	4.01069	4.07845	3
Pf3D7_01_v3	90920	91920	PF3D7_0101900	rifin(RIF)	1400.84	74.3107	977.544	84.869	850.483	79.734	18.8511	11.5183	10.6665	4.26409	3.89896	3.9899	3
Pf3D7_07_v3	1381910	1382910	PF3D7_0731900	rifin,pseudogene(RIF)	829.613	46.8672	530.572	50.3726	478.015	47.9267	17.7014	10.5329	9.97388	3.98481	3.52927	3.70115	3
Pf3D7_14_v3	11617	12617	PF3D7_1400300	rifin(RIF)	122.426	7.43107	81.6689	8.03609	70.2374	7.60142	16.4749	10.1628	9.24004	3.6869	3.39038	3.39521	3
Pf3D7_03_v3	60945	61945	PF3D7_0300700	rifin(RIF)	4063.38	251.258	2605.68	265.289	2365.93	261.305	16.1721	9.82204	9.05429	3.61336	3.26255	3.31778	3
Pf3D7_02_v3	59819	60819	PF3D7_0201100	Plasmodiumexportedprotein,unknownfunction,fragment	561.141	32.0787	387.651	32.3404	348.897	35.635	17.4926	11.9866	9.79085	3.93411	4.07467	3.62485	3
Pf3D7_02_v3	38803	39803	PF3D7_0200400	stevor	1012.24	54.3719	675.976	61.6427	591.578	56.8219	18.617	10.966	10.4111	4.20722	3.69177	3.88342	3
Pf3D7_04_v3	985635	986635	PF3D7_0421600	erythrocytemembraneprotein1(PfEMP1)-likepseudogene(VAR)	409.045	20.2331	210.794	21.6583	260.146	23.0199	20.2166	9.73271	11.3009	4.59578	3.22903	4.25438	3
Pf3D7_09_v3	62053	63053	PF3D7_0901100	rifin(RIF)	117.24	6.76889	86.9112	6.07607	78.2536	8.14052	17.3204	14.3039	9.61285	3.89228	4.94409	3.55064	3
Pf3D7_02_v3	847592	848592	PF3D7_0221000	Plasmodiumexportedprotein,unknownfunction	770.849	41.6434	521.743	44.9825	475.82	46.4711	18.5107	11.5988	10.2391	4.18141	3.92917	3.8117	3
Pf3D7_08_v3	40448	41448	PF3D7_0800300	erythrocytemembraneprotein1,PfEMP1(VAR)	155.264	8.01967	117.261	9.40811	113.468	10.6204	19.3604	12.4638	10.684	4.3878	4.25373	3.99718	3
Pf3D7_05_v3	37064	38064	PF3D7_0500500	rifin(RIF)	349.993	19.7181	209.966	19.3062	212.907	21.9956	17.7498	10.8756	9.67953	3.99659	3.65782	3.57843	3
Pf3D7_13_v3	54759	55759	PF3D7_1300600	rifin(RIF)	1112.78	59.7428	753.782	66.0528	666.301	65.8789	18.6262	11.4118	10.114	4.20946	3.85902	3.75957	3
Pf3D7_06_v3	49222	50222	PF3D7_0601300	exportedproteinfamily1(EPF1)	565.75	31.0486	344.334	36.5544	306.43	31.43	18.2214	9.41977	9.7496	4.11114	3.11162	3.60765	3
Pf3D7_06_v3	741906	742906	PF3D7_0617700	rifin(RIF)	1014.26	54.0776	561.75	47.8246	496.338	49.5979	18.7556	11.746	10.0072	4.2409	3.98442	3.71506	3
Pf3D7_11_v3	67465	68465	PF3D7_1101100	rifin(RIF)	159.585	8.16682	104.018	9.11411	95.4312	9.16483	19.5407	11.4129	10.4128	4.43158	3.85941	3.88412	3
Pf3D7_10_v3	1638671	1639671	PF3D7_1041200	rifin(RIF)	91.027	5.15024	60.424	5.68407	60.5988	6.46929	17.6743	10.6304	9.36715	3.97825	3.56584	3.44821	3
Pf3D7_04_v3	70613	71613	PF3D7_0400900	rifin(RIF)	154.688	8.31397	101.258	7.15408	72.6232	7.43968	18.6058	14.1539	9.7616	4.2045	4.88783	3.61265	3
Pf3D7_14_v3	3257341	3258341	PF3D7_1479100	Plasmodiumexportedprotein,unknownfunction	94.7718	5.37097	65.9421	7.05608	71.8597	7.81706	17.6452	9.34543	9.19268	3.97117	3.08372	3.37547	3
Pf3D7_06_v3	36095	37095	PF3D7_0600800	rifin,pseudogene(RIF)	357.771	16.7015	236.729	20.3842	213.289	19.1383	21.4215	11.6134	11.1446	4.88845	3.93464	4.18922	3
Pf3D7_10_v3	1631898	1632898	PF3D7_1041000	rifin(RIF)	220.654	11.9927	144.852	12.5441	128.832	13.4777	18.399	11.5474	9.5589	4.15428	3.9099	3.52815	3
Pf3D7_07_v3	76555	77555	PF3D7_0701800	rifin(RIF)	433.242	26.6341	303.775	24.7943	241.346	28.5727	16.2664	12.2518	8.44673	3.63627	4.17418	3.06449	3
Pf3D7_14_v3	3104571	3105571	PF3D7_1475400	cysteinerepeatmodularprotein4(CRMP4)	847.185	49.3688	550.713	51.6466	456.257	51.2152	17.1603	10.6631	8.90862	3.8534	3.57811	3.25705	3
Pf3D7_04_v3	163224	164224	PF3D7_0402700	rifin,pseudogene(RIF)	885.785	45.69	598.17	49.5886	523.536	52.6169	19.3868	12.0627	9.94996	4.39422	4.10321	3.69118	3
Pf3D7_10_v3	1618586	1619586	PF3D7_1040600	rifin(RIF)	336.454	15.5979	199.482	17.6402	191.053	17.3593	21.5705	11.3084	11.0058	4.92463	3.82021	4.13135	3
Pf3D7_12_v3	30761	31761	PF3D7_1200300	rifin(RIF)	305.056	16.4072	179.065	21.3643	162.806	17.1975	18.5928	8.38151	9.46684	4.20135	2.72207	3.48977	3
Pf3D7_08_v3	57203	58203	PF3D7_0800500	rifin(RIF)	506.698	26.5605	314.812	29.6943	279.423	29.1657	19.0771	10.6018	9.58053	4.31899	3.55509	3.53717	3
Pf3D7_14_v3	3173144	3174144	PF3D7_1477100	Plasmodiumexportedprotein(hyp6),unknownfunction	991.503	49.4423	672.941	58.1147	547.585	54.5038	20.0537	11.5795	10.0467	4.55621	3.92195	3.73152	3
Pf3D7_13_v3	2891840	2892840	PF3D7_1373500	erythrocytemembraneprotein1,PfEMP1(VAR)	206.827	10.7419	132.436	13.7202	179.697	18.6531	19.2542	9.65263	9.63363	4.36201	3.19898	3.5593	3
Pf3D7_04_v3	608655	609655	PF3D7_0413300	rifin(RIF)	1022.04	51.576	606.171	52.9206	475.152	48.0345	19.8162	11.4543	9.89189	4.49851	3.87498	3.66697	3
Pf3D7_09_v3	1471351	1472351	PF3D7_0937200	lysophospholipase,putative	894.715	41.0548	527.261	47.6286	469.235	43.7755	21.7932	11.0703	10.7191	4.97873	3.73087	4.01184	3
Pf3D7_08_v3	102326	103326	PF3D7_0801300	vonWillebrandfactorAdomain-relatedprotein(WARP)	761.055	45.6165	499.67	41.1605	349.565	42.8051	16.6838	12.1396	8.16643	3.73764	4.13206	2.94764	3
Pf3D7_08_v3	450115	451115	PF3D7_0808800	rifin(RIF)	969.322	49.0009	614.172	46.9426	564.667	58.4932	19.7817	13.0835	9.65355	4.49014	4.48621	3.5676	3
Pf3D7_06_v3	1382127	1383127	PF3D7_0632800	erythrocytemembraneprotein1,PfEMP1(VAR)	141.726	6.91604	101.534	9.01611	99.2485	9.97349	20.4924	11.2614	9.95123	4.66276	3.80258	3.69171	3
Pf3D7_12_v3	2248462	2249462	PF3D7_1255200	erythrocytemembraneprotein1,PfEMP1(VAR)	255.797	12.9492	153.681	13.4262	145.437	15.2028	19.7539	11.4464	9.56646	4.48338	3.87198	3.5313	3
Pf3D7_07_v3	525820	526820	PF3D7_0711900	rifin,pseudogene(RIF)	622.498	35.6103	358.957	34.2024	300.418	35.635	17.4808	10.4951	8.43042	3.93125	3.51507	3.05769	3
Pf3D7_07_v3	607285	608285	PF3D7_0713200	RESA-likeprotein	1215.33	66.1439	699.704	63.7987	546.535	62.3208	18.374	10.9674	8.7697	4.14821	3.69227	3.19914	3
Pf3D7_02_v3	845875	846875	PF3D7_0220900	Plasmodiumexportedprotein,unknownfunction,pseudogene	812.33	42.6735	519.812	51.6466	476.393	52.8865	19.0359	10.0648	9.00784	4.30899	3.35362	3.29841	3
Pf3D7_04_v3	612298	613298	PF3D7_0413400	erythrocytemembraneprotein1(PfEMP1),exon1,pseudogene(VAR)	1065.53	56.5791	446.696	50.3726	428.105	48.2501	18.8326	8.86784	8.87262	4.25959	2.90453	3.24204	3
Pf3D7_07_v3	72825	73825	PF3D7_0701700	exportedproteinfamily1(EPF1)	138.557	6.91604	89.9462	7.05608	74.5318	8.08661	20.0342	12.7473	9.21669	4.55146	4.3601	3.38548	3
Pf3D7_07_v3	597233	598233	PF3D7_0712900	erythrocytemembraneprotein1,PfEMP1(VAR)	349.129	18.7616	208.587	19.8942	172.921	20.4322	18.6087	10.4848	8.46316	4.20521	3.51121	3.07134	3
Pf3D7_04_v3	599349	600349	PF3D7_0413100	erythrocytemembraneprotein1,PfEMP1(VAR)	279.418	12.4342	163.89	13.8182	138.852	13.8012	22.4717	11.8604	10.0609	5.14355	4.02734	3.73741	3
Pf3D7_12_v3	32203	33203	PF3D7_1200400	erythrocytemembraneprotein1,PfEMP1(VAR)	386.865	17.5108	213.829	22.1483	200.024	20.7017	22.0929	9.65442	9.6622	5.05154	3.19966	3.57121	3
Pf3D7_04_v3	1169480	1170480	PF3D7_0425900	rifin(RIF)	194.441	8.97614	125.262	10.7801	97.9125	10.4048	21.662	11.6197	9.41032	4.94686	3.93703	3.4662	3
Pf3D7_13_v3	2836553	2837553	PF3D7_1372100	Plasmodiumexportedprotein(PHISTb),unknownfunction(GEXP04)	933.891	45.2486	412.483	46.0605	342.026	40.7026	20.6391	8.95524	8.40305	4.6984	2.93733	3.04628	3
Pf3D7_11_v3	41886	42886	PF3D7_1100200	erythrocytemembraneprotein1,PfEMP1(VAR)	147.487	6.91604	91.3257	7.44809	79.6851	9.38047	21.3254	12.2616	8.49479	4.86509	4.17786	3.08452	3
Pf3D7_03_v3	118958	119958	PF3D7_0302200	cytoadherencelinkedasexualprotein3.2(CLAG3.2)	1196.31	51.9439	550.437	58.5067	478.969	56.9837	23.0308	9.4081	8.40537	5.27935	3.10724	3.04725	3
Pf3D7_10_v3	1435816	1436816	PF3D7_1036400	liverstageantigen1(LSA1)	502.665	54.2983	470.7	53.5086	440.511	54.8272	9.25747	8.79672	8.03453	1.93376	2.87785	2.89265	4
Pf3D7_01_v3	591349	592349	PF3D7_0115200	rifin(RIF)	74.8956	6.10672	60.424	6.95808	54.3958	5.28325	12.2645	8.684	10.2959	2.66417	2.83556	3.8354	4
Pf3D7_01_v3	39707	40707	PF3D7_0100200	rifin(RIF)	108.023	9.93261	81.393	9.50611	83.4069	9.27265	10.8756	8.56218	8.99494	2.32681	2.78985	3.29303	4
Pf3D7_05_v3	39988	40988	PF3D7_0500600	stevor,pseudogene	494.023	51.2081	418.277	55.5667	403.102	54.0186	9.64736	7.52748	7.46228	2.02847	2.40164	2.65408	4
Pf3D7_07_v3	1353258	1354258	PF3D7_0731400	serine/threonineproteinkinase,FIKKfamily,pseudogene(FIKK7.2)	564.022	49.4423	397.584	52.7246	416.08	50.73	11.4077	7.54077	8.20185	2.45606	2.40663	2.9624	4
Pf3D7_01_v3	603662	604662	PF3D7_0115600	rifin(RIF)	234.481	18.9088	156.992	17.3462	128.928	14.7715	12.4006	9.05051	8.72816	2.69725	2.97307	3.18182	4
Pf3D7_08_v3	1383877	1384877	PF3D7_0832000	stevor	621.346	45.9843	465.458	46.1585	412.263	43.8834	13.5121	10.0839	9.39451	2.96724	3.3608	3.45961	4
Pf3D7_12_v3	2174829	2175829	PF3D7_1253300	Plasmodiumexportedprotein(PHISTa),unknownfunction,pseudogene	106.294	10.5212	83.0485	10.2901	103.161	14.7715	10.1028	8.07072	6.98379	2.13911	2.60546	2.4546	4
Pf3D7_10_v3	38895	39895	PF3D7_1000200	rifin(RIF)	65.1016	5.00309	49.3876	6.07607	58.4994	6.5232	13.0123	8.12821	8.9679	2.84582	2.62703	3.28176	4
Pf3D7_14_v3	3228172	3229172	PF3D7_1478500	Plasmodiumexportedprotein(PHISTa),unknownfunction,pseudogene	567.19	49.0745	463.526	52.3326	423.238	53.8568	11.5577	8.85731	7.85858	2.49251	2.90058	2.81929	4
Pf3D7_08_v3	1428830	1429830	PF3D7_0833300	erythrocytemembraneprotein1(PfEMP1),exon2,pseudogene	557.396	44.5864	417.725	46.7465	408.159	48.0345	12.5015	8.93596	8.49721	2.72175	2.93009	3.08553	4
Pf3D7_11_v3	59050	60050	PF3D7_1100800	Pfmc-2TMMaurer'sclefttwotransmembraneprotein(MC-2TM)	439.004	32.9616	335.505	33.6144	294.024	32.7777	13.3186	9.98099	8.97025	2.92024	3.32218	3.28274	4
Pf3D7_01_v3	551213	552213	PF3D7_0114200	exportedproteinfamily3(EPF3)	305.632	26.6341	257.699	24.7943	211.189	27.3328	11.4752	10.3935	7.72658	2.47246	3.47695	2.76426	4
Pf3D7_04_v3	38455	39455	PF3D7_0400200	erythrocytemembraneprotein1(PfEMP1),exon2,pseudogene	234.193	25.4569	169.684	26.6563	153.644	25.5537	9.19959	6.36562	6.01259	1.9197	1.96572	2.04971	4
Pf3D7_04_v3	1179726	1180726	PF3D7_0426000	erythrocytemembraneprotein1,PfEMP1(VAR)	160.738	10.9627	93.533	13.7202	123.965	12.9925	14.6623	6.81717	9.54127	3.24661	2.13514	3.5208	4
Pf3D7_01_v3	62900	63900	PF3D7_0100900	rifin(RIF)	123.002	9.93261	88.8425	8.8201	88.1785	11.1056	12.3837	10.0727	7.94	2.69312	3.3566	2.85324	4
Pf3D7_08_v3	79323	80323	PF3D7_0800800	Plasmodiumexportedprotein(hyp7),unknownfunction	430.362	39.0683	327.779	39.9845	276.56	39.3549	11.0156	8.19765	7.02733	2.36083	2.65308	2.47275	4
Pf3D7_14_v3	3168063	3169063	PF3D7_1477000	Plasmodiumexportedprotein(hyp17),unknownfunction,pseudogene	618.753	42.747	423.244	44.6885	388.023	42.0504	14.4748	9.47098	9.22757	3.20106	3.13083	3.39002	4
Pf3D7_04_v3	84897	85897	PF3D7_0401400	rifin(RIF)	320.035	22.1461	221.83	25.3823	215.293	23.5051	14.4511	8.73955	9.15942	3.19531	2.8564	3.3616	4
Pf3D7_04_v3	88653	89653	PF3D7_0401500	stevor,pseudogene	1127.18	77.4008	833.795	84.085	762.209	83.2921	14.5629	9.9161	9.15104	3.22247	3.29783	3.35811	4
Pf3D7_02_v3	824364	825364	PF3D7_0220500	Plasmodiumexportedprotein(hyp2),unknownfunction	649	49.4423	499.946	53.5086	402.338	49.9214	13.1264	9.34328	8.05943	2.87354	3.08292	2.90303	4
Pf3D7_01_v3	547880	548880	PF3D7_0114100	Pfmc-2TMMaurer'sclefttwotransmembraneprotein(MC-2TM)	110.903	8.60827	71.7362	11.4661	89.7054	11.4291	12.8833	6.25637	7.84886	2.81449	1.92473	2.81524	4
Pf3D7_04_v3	1134675	1135675	PF3D7_0425100	Plasmodiumexportedprotein(hyp6),unknownfunction	676.653	45.5429	525.054	55.4687	481.737	53.5873	14.8575	9.46577	8.98976	3.29403	3.12888	3.29088	4
Pf3D7_10_v3	45633	46633	PF3D7_1000400	rifin(RIF)	258.678	19.9388	168.58	21.3643	171.013	22.0495	12.9736	7.89073	7.75587	2.83642	2.53793	2.77647	4
Pf3D7_09_v3	46736	47736	PF3D7_0900600	rifin(RIF)	407.605	28.8414	294.118	26.2643	245.354	29.1118	14.1326	11.1984	8.42799	3.11796	3.77895	3.05668	4
Pf3D7_01_v3	552140	553140	PF3D7_0114300	exportedproteinfamily4,pseudogene(EPF4)	378.511	35.831	294.946	41.6505	252.988	40.3252	10.5638	7.08145	6.27369	2.25107	2.23429	2.15857	4
Pf3D7_07_v3	558578	559578	PF3D7_0712400	erythrocytemembraneprotein1,PfEMP1(VAR)	105.142	8.60827	78.0821	8.9181	66.8973	9.32656	12.2141	8.75546	7.17277	2.65193	2.86237	2.53339	4
Pf3D7_13_v3	57922	58922	PF3D7_1300700	rifin(RIF)	574.968	36.9346	413.587	42.6305	360.635	40.0557	15.5672	9.70167	9.00334	3.46642	3.21738	3.29654	4
Pf3D7_08_v3	1442949	1443949	PF3D7_0833500	erythrocytemembraneprotein1,PfEMP1(VAR)	221.518	17.3637	131.608	17.9342	140.093	19.0844	12.7575	7.33838	7.34071	2.78394	2.33069	2.6034	4
Pf3D7_02_v3	908850	909850	PF3D7_0223300	erythrocytemembraneprotein1(PfEMP1),exon2	378.511	27.4434	281.978	34.4964	244.495	30.9448	13.7924	8.17413	7.901	3.03532	2.64426	2.83698	4
Pf3D7_07_v3	550020	551020	PF3D7_0712300	erythrocytemembraneprotein1,PfEMP1(VAR)	107.735	8.97614	78.0821	9.40811	83.6932	12.1838	12.0024	8.29945	6.86922	2.60051	2.69128	2.40684	4
Pf3D7_08_v3	20861	21861	PF3D7_0800100	erythrocytemembraneprotein1,PfEMP1(VAR)	141.149	10.8155	97.9475	10.9761	119.289	16.2271	13.0506	8.92371	7.35122	2.85513	2.9255	2.60778	4
Pf3D7_03_v3	1027071	1028071	PF3D7_0324800	rifin(RIF)	134.812	8.53469	80.8412	9.21211	69.9511	7.87097	15.7958	8.77554	8.88723	3.52194	2.8699	3.24813	4
Pf3D7_13_v3	50162	51162	PF3D7_1300500	rifin(RIF)	1231.75	82.4775	784.408	88.201	676.703	81.0279	14.9344	8.89341	8.35148	3.3127	2.91413	3.02478	4
Pf3D7_11_v3	52251	53251	PF3D7_1100500	rifin(RIF)	78.3524	5.29739	54.6299	7.15408	52.1055	6.36147	14.7908	7.63619	8.1908	3.27782	2.44243	2.95779	4
Pf3D7_04_v3	100184	101184	PF3D7_0401700	Plasmodiumexportedprotein,unknownfunction,pseudogene	664.267	56.6527	414.415	59.5847	373.041	58.008	11.7252	6.95506	6.43085	2.5332	2.18687	2.22408	4
Pf3D7_14_v3	8038	9038	PF3D7_1400200	rifin(RIF)	329.829	21.4103	216.036	24.8923	199.26	23.6668	15.4052	8.67883	8.41939	3.42706	2.83362	3.05309	4
Pf3D7_06_v3	1371001	1372001	PF3D7_0632700	rifin(RIF)	168.227	11.6248	116.985	12.7401	114.804	14.6637	14.4714	9.18242	7.82913	3.20024	3.02257	2.80702	4
Pf3D7_01_v3	29010	30010	PF3D7_0100100	erythrocytemembraneprotein1,PfEMP1(VAR)	80.9449	7.06319	57.389	7.84009	60.2171	9.97349	11.4601	7.31994	6.03772	2.46879	2.32377	2.06019	4
Pf3D7_08_v3	82628	83628	PF3D7_0800900	Plasmodiumexportedprotein(hyp7),unknownfunction,pseudogene	776.034	57.7563	485.047	62.7207	357.485	50.5144	13.4364	7.73344	7.07689	2.94883	2.47892	2.49341	4
Pf3D7_07_v3	608797	609797	PF3D7_0713300	erythrocytemembraneprotein1(PfEMP1),pseudogene(VAR)	731.385	52.2382	411.655	47.2366	366.17	49.8135	14.001	8.71475	7.35082	3.08597	2.8471	2.60761	4
Pf3D7_12_v3	44606	45606	PF3D7_1200500	rifin(RIF)	371.598	26.8548	243.627	30.8704	236.001	32.7238	13.8373	7.89193	7.21191	3.04622	2.53838	2.5497	4
Pf3D7_08_v3	439908	440908	PF3D7_0808700	erythrocytemembraneprotein1,PfEMP1(VAR)	61.9329	5.95957	44.6972	6.27207	48.5745	9.0031	10.3922	7.12639	5.39531	2.20939	2.25115	1.79237	4
Pf3D7_14_v3	3175041	3176041	PF3D7_1477200	Plasmodiumexportedprotein(hyp15),unknownfunction	780.643	44.66	395.653	45.4725	390.791	44.5303	17.4797	8.70093	8.77584	3.93097	2.84191	3.2017	4
Pf3D7_14_v3	3220501	3221501	PF3D7_1478300	Plasmodiumexportedprotein,unknownfunction,pseudogene	778.627	49.3688	429.314	51.2546	388.596	49.2205	15.7716	8.37611	7.895	3.51608	2.72004	2.83448	4
Pf3D7_09_v3	1468917	1469917	PF3D7_0937100	Plasmodiumexportedprotein,unknownfunction	1007.35	58.1242	504.085	61.5447	478.969	55.8515	17.331	8.19055	8.57576	3.89485	2.65042	3.11828	4
Pf3D7_10_v3	1649448	1650448	PF3D7_1041300	erythrocytemembraneprotein1,PfEMP1(VAR)	231.888	17.0694	159.199	20.9722	159.466	24.9068	13.585	7.59095	6.40251	2.98494	2.42546	2.21227	4
Pf3D7_12_v3	2173822	2174822	PF3D7_1253200	Plasmodiumexportedprotein,unknownfunction	686.735	48.7802	429.59	57.3307	349.278	53.6951	14.0782	7.49319	6.50484	3.10472	2.38878	2.25493	4
Pf3D7_11_v3	2019467	2020467	PF3D7_1150200	rifin(RIF)	85.8419	5.95957	35.8681	5.78207	32.8283	5.0137	14.404	6.20333	6.54772	3.18388	1.90483	2.27281	4
Pf3D7_08_v3	1426384	1427384	PF3D7_0833200	rifin(RIF)	93.3315	5.22382	60.6999	6.66408	60.3125	7.65533	17.8665	9.10852	7.8785	4.02493	2.99484	2.8276	4
Pf3D7_03_v3	56084	57084	PF3D7_0300500	rifin(RIF)	241.682	19.0559	136.299	18.8162	87.415	16.8202	12.6828	7.2437	5.19703	2.76579	2.29517	1.70971	4
Pf3D7_06_v3	30984	31984	PF3D7_0600600	erythrocytemembraneprotein1(PfEMP1),exon2(VAR)	165.635	22.2196	120.848	24.9903	128.26	24.3138	7.45445	4.8358	5.27519	1.49581	1.39174	1.7423	5
Pf3D7_09_v3	1465404	1466404	PF3D7_0937000	Plasmodiumexportedprotein(PHISTb),unknownfunction	479.044	55.9169	281.427	56.5467	274.937	61.027	8.56707	4.9769	4.50517	1.76606	1.44468	1.42128	5
Pf3D7_04_v3	560138	561138	PF3D7_0412600	rifin,pseudogene(RIF)	155.552	14.8621	78.358	15.3862	84.9338	16.4967	10.4664	5.09275	5.14853	2.22741	1.48814	1.68949	5
Pf3D7_14_v3	3220202	3221202	PF3D7_1478200	Plasmodiumexportedprotein,unknownfunction,pseudogene	550.195	50.8403	307.638	54.1946	256.042	52.0778	10.822	5.67654	4.91653	2.3138	1.70718	1.59277	5
Pf3D7_14_v3	3213081	3214081	PF3D7_1478000	Plasmodiumexportedprotein(PHISTa),unknownfunction(GEXP17)	644.679	49.0009	308.466	55.8607	246.785	52.1856	13.1565	5.52206	4.72899	2.88085	1.64922	1.51459	5
Pf3D7_01_v3	572353	573353	PF3D7_0114900	Plasmodiumexportedprotein,unknownfunction,pseudogene	114.36	11.0362	63.459	11.0741	42.7532	11.6986	10.3623	5.7304	3.65456	2.20212	1.72739	1.06667	5
Pf3D7_12_v3	906703	907703	PF3D7_1222600	transcriptionfactorwithAP2domain(s)(AP2-G)	1156.85	49.8838	271.218	50.6666	387.26	48.5736	23.1909	5.35299	7.97264	5.31824	1.58579	2.86685	5
Pf3D7_08_v3	1380334	1381334	PF3D7_0831900	Plasmodiumexportedprotein(PHIST),unknownfunction,pseudogene	482.213	40.4662	188.17	44.1985	131.886	38.2227	11.9164	4.25738	3.45046	2.57964	1.17472	0.98158	5
Pf3D7_12_v3	2167681	2168681	PF3D7_1253000	gametocyteerythrocytecytosolicprotein(GECO)	756.446	54.4454	169.684	50.4706	181.033	47.4954	13.8937	3.36204	3.81159	3.05991	0.838792	1.13213	5
Pf3D7_14_v3	3208629	3209629	PF3D7_1477900	acyl-CoAsynthetase,pseudogene(ACS1b)	422.296	53.6361	150.922	55.9587	118.335	56.768	7.87335	2.69702	2.08454	1.59756	0.589284	0.412135	5
Pf3D7_14_v3	3202431	3203431	PF3D7_1477700	Plasmodiumexportedprotein(PHISTa),unknownfunction(Pfg14-748)	494.599	36.9346	132.16	38.5145	121.198	38.4384	13.3912	3.43143	3.15304	2.93786	0.86483	0.857588	5
Pf3D7_08_v3	61635	62635	PF3D7_0800600	Plasmodiumexportedprotein(PHISTa),unknownfunction	59.9165	6.18029	22.3486	7.44809	16.5096	7.70924	9.69477	3.00058	2.14153	2.03999	0.703176	0.435896	5
Pf3D7_14_v3	3179124	3180124	PF3D7_1477300	Plasmodiumexportedprotein(PHIST),unknownfunction(Pfg14-744)	1019.16	45.3957	173.546	45.5705	204.223	50.1909	22.4506	3.8083	4.06892	5.13842	1.00623	1.23941	5
Pf3D7_14_v3	3182748	3183748	PF3D7_1477400	Plasmodiumexportedprotein(PHIST),unknownfunction	956.648	54.9605	86.3594	56.8407	105.165	50.137	17.4061	1.51932	2.09755	3.91309	0.147417	0.417561	5
Pf3D7_14_v3	3151470	3152470	PF3D7_1476600	Plasmodiumexportedprotein,unknownfunction	828.749	45.3222	116.157	47.5306	67.8516	45.0694	18.2857	2.44384	1.50549	4.12676	0.494289	0.170734	5
Pf3D7_13_v3	73913	74913	PF3D7_1301200	glycophorinbindingprotein(GBPH2)	157.857	52.0175	444.213	49.1966	517.619	49.5979	3.03469	9.02934	10.4363	0.42223	2.96513	3.89393	6
Pf3D7_08_v3	1387382	1388382	PF3D7_0832100	rifin,pseudogene(RIF)	147.775	44.5128	339.919	47.9226	469.903	47.2258	3.31983	7.09308	9.95013	0.491492	2.23866	3.69125	6
Pf3D7_02_v3	866038	867038	PF3D7_0221600	Plasmodiumexportedprotein,unknownfunction,pseudogene	219.214	51.1346	514.845	54.5866	603.125	50.0831	4.287	9.43171	12.0425	0.72642	3.1161	4.56354	6
Pf3D7_10_v3	52099	53099	PF3D7_1000600	rifin(RIF)	317.73	54.7397	589.892	57.7227	670.977	59.7331	5.80438	10.2194	11.2329	1.095	3.41164	4.22603	6
Pf3D7_13_v3	2855068	2856068	PF3D7_1372500	stevor,pseudogene	81.521	12.5813	112.019	13.3282	149.445	13.2081	6.47954	8.40466	11.3146	1.25899	2.73075	4.26011	6
Pf3D7_01_v3	94550	95550	PF3D7_0102100	stevor,pseudogene	995.536	100.945	1301.74	100.941	1282.88	95.3681	9.86216	12.896	13.4519	2.08065	4.41589	5.1511	6
Pf3D7_09_v3	1453922	1454922	PF3D7_0936700	lysophospholipase,putative	292.093	43.9242	341.851	48.1186	351.282	43.1286	6.64993	7.10434	8.14499	1.30038	2.24288	2.9387	6
Pf3D7_02_v3	850552	851552	PF3D7_0221100	Plasmodiumexportedprotein,unknownfunction,pseudogene	472.995	55.5491	532.779	56.6447	530.884	55.0968	8.5149	9.40563	9.63548	1.75339	3.10631	3.56007	6
Pf3D7_14_v3	3253592	3254592	PF3D7_1479000	acyl-CoAsynthetase(ACS1a)	491.719	49.1481	513.466	47.3346	518.764	48.951	10.0048	10.8476	10.5976	2.1153	3.64732	3.96118	6
Pf3D7_04_v3	1148774	1149774	PF3D7_0425600	rifin,pseudogene(RIF)	76.0479	9.63832	86.3594	9.11411	70.4283	8.62572	7.89016	9.47535	8.16492	1.60164	3.13247	2.947	6
Pf3D7_10_v3	54998	55998	PF3D7_1000700	Plasmodiumexportedprotein(PHISTa),unknownfunction,pseudogene	505.834	45.3222	521.467	51.7446	510.366	49.544	11.1608	10.0777	10.3013	2.3961	3.35847	3.83763	6
Pf3D7_13_v3	2825352	2826352	PF3D7_1371800	Plasmodiumexportedprotein,unknownfunction	13.2508	40.7605	156.716	40.6705	246.976	40.7565	0.325089	3.85331	6.05979	-0.235941	1.02311	2.06939	7
Pf3D7_10_v3	70319	71319	PF3D7_1001200	acyl-CoAbindingprotein,isoform2,ACBP2(ACBP2)	16.7075	45.6165	309.569	54.7826	343.648	52.1856	0.36626	5.65086	6.58511	-0.225941	1.69755	2.28839	7
Pf3D7_11_v3	1981854	1982854	PF3D7_1149300	serine/threonineproteinkinase,FIKKfamily(FIKK11)	22.1806	51.2081	251.904	55.2726	402.815	55.6359	0.433146	4.55748	7.2402	-0.209694	1.28732	2.5615	7
Pf3D7_13_v3	2829356	2830356	PF3D7_1371900	Plasmodiumexportedprotein,unknownfunction	21.8926	47.088	222.382	47.2366	331.719	45.3389	0.464929	4.70783	7.31643	-0.201974	1.34373	2.59328	7
Pf3D7_02_v3	98338	99338	PF3D7_0201900	erythrocytemembraneprotein3(EMP3)	18.7239	46.9408	194.515	48.4126	311.583	50.5683	0.398883	4.01786	6.16163	-0.218017	1.08485	2.11185	7
Pf3D7_10_v3	68461	69461	PF3D7_1001100.1	acyl-CoAbindingprotein,isoform1,ACBP1	20.7403	48.4859	167.752	45.8645	313.301	47.8188	0.427759	3.65756	6.55184	-0.211003	0.949669	2.27452	7
Pf3D7_11_v3	1986139	1987139	PF3D7_1149400	Plasmodiumexportedprotein,unknownfunction	30.8224	48.9273	324.192	49.9806	473.244	50.73	0.629963	6.48636	9.32868	-0.161887	2.01102	3.43217	7
Pf3D7_07_v3	1367661	1368661	PF3D7_0731600	acyl-CoAsynthetase(ACS5)	18.4359	36.2724	111.743	34.0064	267.78	36.0663	0.508262	3.28594	7.42466	-0.191448	0.810241	2.6384	7
Pf3D7_04_v3	1117930	1118930	PF3D7_0424700	serine/threonineproteinkinase,FIKKfamily(FIKK4.2)	14.9791	34.4331	222.658	37.8284	219.396	36.6593	0.43502	5.886	5.98473	-0.209239	1.78577	2.0381	7
Pf3D7_02_v3	819929	820929	PF3D7_0220400	DnaJprotein,putative,pseudogene	29.3821	49.4423	232.867	48.5106	378.957	48.1962	0.59427	4.80033	7.8628	-0.170556	1.37843	2.82105	7
Pf3D7_10_v3	68253	69253	PF3D7_1001100.2	acyl-CoAbindingprotein,isoform1,ACBP1	27.0777	47.4558	176.03	47.6286	344.221	46.6867	0.570588	3.69589	7.373	-0.176309	0.964051	2.61686	7
Pf3D7_10_v3	62652	63652	PF3D7_1001000	Plasmodiumexportedprotein(hyp12),unknownfunction(PfJ13)	22.1806	41.2755	169.132	44.3945	273.697	43.3443	0.537379	3.80975	6.31449	-0.184375	1.00677	2.17557	7
Pf3D7_13_v3	2841203	2842203	PF3D7_1372200	histidine-richproteinIII(HRPIII)	23.909	32.2258	205.828	29.9884	227.89	29.7587	0.741921	6.86359	7.65793	-0.134692	2.15255	2.73564	7
Pf3D7_13_v3	2832452	2833452	PF3D7_1372000	Plasmodiumexportedprotein(PHISTa),unknownfunction	36.2956	52.3853	244.179	55.9587	310.82	48.358	0.692858	4.36356	6.42748	-0.146609	1.21456	2.22268	7
Pf3D7_13_v3	2845267	2846267	PF3D7_1372300	Plasmodiumexportedprotein(PHIST),unknownfunction	14.9791	15.0829	93.2571	17.3462	143.338	17.521	0.993118	5.37623	8.18093	-0.073675	1.5945	2.95368	7
Pf3D7_09_v3	1457892	1458892	PF3D7_0936800	Plasmodiumexportedprotein(PHISTc),unknownfunction	27.6538	33.1823	161.131	31.7524	225.599	33.5864	0.83339	5.07461	6.71697	-0.112473	1.48134	2.34337	7
Pf3D7_01_v3	98319	99319	PF3D7_0102200	ring-infectederythrocytesurfaceantigen(RESA)	65.6777	67.4682	290.532	78.6949	499.487	65.9329	0.973462	3.69188	7.57569	-0.0784496	0.962546	2.70136	7
Pf3D7_02_v3	78308	79308	PF3D7_0201600	PHISTbdomain-containingRESA-likeprotein1(RLP1)	49.2583	50.2517	311.225	56.3507	366.265	51.6465	0.980232	5.523	7.09177	-0.0768052	1.64957	2.49962	7
Pf3D7_04_v3	1123486	1124486	PF3D7_0424800	Plasmodiumexportedprotein(PHISTb),unknownfunction	49.8344	46.5729	206.931	53.0186	370.082	49.1127	1.07003	3.90299	7.53536	-0.0549928	1.04175	2.68455	7
Pf3D7_04_v3	1127279	1128279	PF3D7_0424900	Plasmodiumexportedprotein(PHISTa),unknownfunction	47.2419	43.2621	209.966	48.9026	309.293	45.0155	1.09199	4.29355	6.87081	-0.049658	1.18829	2.4075	7
Pf3D7_13_v3	78970	79970	PF3D7_1301300	Plasmodiumexportedprotein(PHISTa-like),unknownfunction,pseudogene	69.9986	57.3149	271.218	57.1347	412.549	55.9055	1.2213	4.74699	7.3794	-0.0182492	1.35842	2.61953	7
Pf3D7_04_v3	115558	116558	PF3D7_0402000	Plasmodiumexportedprotein(PHISTa),unknownfunction	60.2046	36.2724	228.452	38.2204	316.927	36.0663	1.65979	5.97723	8.78734	0.0882621	1.82	3.20649	7
Pf3D7_05_v3	1332970	1333970	PF3D7_0533100	erythrocytemembraneprotein1(PfEMP1),truncated,pseudogene(VAR1CSA)	38.6001	25.089	115.882	26.2643	172.54	25.0685	1.53853	4.41215	6.88274	0.0588067	1.23279	2.41247	7
Pf3D7_07_v3	82443	83443	PF3D7_0701900	Plasmodiumexportedprotein,unknownfunction	70.2867	51.2081	208.863	52.2346	305.094	51.4309	1.37257	3.99856	5.93211	0.0184952	1.07761	2.01616	7
Pf3D7_01_v3	558208	559208	PF3D7_0114500	Plasmodiumexportedprotein(hyp10),unknownfunction	77.4882	35.7574	235.074	33.5164	222.45	30.837	2.16705	7.0137	7.21374	0.211478	2.20887	2.55046	7
Pf3D7_05_v3	1315842	1316842	PF3D7_0532500	Plasmodiumexportedprotein,unknownfunction	127.899	43.2621	296.878	44.6885	359.585	45.285	2.95638	6.64328	7.94049	0.403207	2.06989	2.85344	7
Pf3D7_01_v3	554939	555939	PF3D7_0114400	erythrocytemembraneprotein1(PfEMP1),exon2,pseudogene(VAR)	127.035	41.4963	253.56	38.2204	307.384	38.6001	3.06136	6.63415	7.9633	0.428707	2.06647	2.86295	7
Pf3D7_02_v3	854466	855466	PF3D7_0221200	Plasmodiumexportedprotein(hyp15),unknownfunction	147.487	45.2486	265.424	49.1966	360.921	43.0208	3.25948	5.39517	8.38945	0.476833	1.60161	3.04061	7
Pf3D7_11_v3	1993518	1994518	PF3D7_1149500	ring-infectederythrocytesurfaceantigen2,pseudogene(RESA2)	156.417	47.088	217.968	53.2146	402.815	52.1317	3.3218	4.09602	7.72687	0.49197	1.11418	2.76439	7
Pf3D7_05_v3	1311971	1312971	PF3D7_0532400	lysine-richmembrane-associatedPHISTbprotein(LyMP)	119.833	43.1885	161.958	45.3745	299.463	47.4415	2.77465	3.56936	6.31226	0.359065	0.916579	2.17464	7
Pf3D7_14_v3	3239973	3240973	PF3D7_1478700	Plasmodiumexportedprotein,unknownfunction,pseudogene	269.624	60.4786	273.149	61.9367	345.557	57.9002	4.45817	4.41013	5.96815	0.767998	1.23203	2.03119	7
Pf3D7_09_v3	1461900	1462900	PF3D7_0936900	Plasmodiumexportedprotein(PHISTb),unknownfunction,pseudogene	212.012	47.2351	243.075	46.4525	253.943	48.0884	4.48844	5.23276	5.28075	0.775351	1.54068	1.74462	7
Pf3D7_07_v3	1343496	1344496	PF3D7_0731200	Plasmodiumexportedprotein,unknownfunction	264.151	46.6465	174.65	43.0225	264.345	40.5948	5.66283	4.0595	6.51179	1.06061	1.10048	2.25783	7
Pf3D7_05_v3	40903	41903	PF3D7_0500700	rifin,pseudogene(RIF)	276.826	54.8869	325.572	59.9767	316.45	54.6116	5.04357	5.42831	5.79456	0.910194	1.61404	1.95882	7
Pf3D7_07_v3	1409935	1410935	PF3D7_0732800	erythrocytemembraneprotein1(PfEMP1),exon2	61.0688	11.772	77.5303	11.6621	80.4485	14.4481	5.18763	6.64806	5.5681	0.945187	2.07169	1.86441	7
Pf3D7_02_v3	24732	25732	PF3D7_0200100	erythrocytemembraneprotein1,PfEMP1(VAR)	45.5135	6.18029	36.6958	6.76208	69.0922	10.8361	7.3643	5.4267	6.37611	1.47391	1.61344	2.20126	7
Pf3D7_02_v3	105296	106296	PF3D7_0202000	knob-associatedhistidine-richprotein(KAHRP)	12.3866	41.202	174.926	48.5106	240.773	46.5789	0.300631	3.60593	5.16914	-0.241882	0.9303	1.69809	8
Pf3D7_13_v3	99048	100048	PF3D7_1301700	Plasmodiumexportedprotein(hyp8),unknownfunction(GEXP07)	11.5224	41.1284	81.1171	35.6724	159.752	39.8401	0.280157	2.27395	4.00983	-0.246856	0.430547	1.21478	8
Pf3D7_09_v3	82498	83498	PF3D7_0901700	Plasmodiumexportedprotein(hyp5),unknownfunction	21.3165	54.9605	248.594	62.6227	305.285	58.2775	0.387851	3.96971	5.23847	-0.220696	1.06679	1.72699	8
Pf3D7_10_v3	77072	78072	PF3D7_1001400	alpha/betahydrolase,putative	16.9955	49.0009	94.0848	48.3146	197.734	45.932	0.346841	1.94734	4.30493	-0.230658	0.308005	1.3378	8
Pf3D7_13_v3	86124	87124	PF3D7_1301500	Plasmodiumexportedprotein(PHISTa),unknownfunction	24.4851	53.4154	188.446	58.5067	298.223	56.0672	0.45839	3.22093	5.31903	-0.203562	0.78585	1.76057	8
Pf3D7_10_v3	81239	82239	PF3D7_1001500	earlytranscribedmembraneprotein10.1(ETRAMP10)	23.3329	58.1242	154.785	57.8207	256.519	55.7437	0.401432	2.67698	4.60176	-0.217398	0.581764	1.46155	8
Pf3D7_02_v3	116725	117725	PF3D7_0202300	Plasmodiumexportedprotein(hyp11),unknownfunction	19.8762	40.6869	142.921	44.2965	228.653	41.1339	0.488516	3.22646	5.55875	-0.196245	0.787925	1.86051	8
Pf3D7_02_v3	110080	111080	PF3D7_0202100	liverstageassociatedprotein2(LSAP2)	15.5552	35.0952	39.179	33.6144	189.145	38.8157	0.443229	1.16554	4.8729	-0.207245	0.0146806	1.57458	8
Pf3D7_10_v3	73417	74417	PF3D7_1001300	Plasmodiumexportedprotein(PHISTa),unknownfunction	15.8433	46.1315	57.389	46.7465	188	50.6222	0.343438	1.22766	3.71379	-0.231485	0.0379884	1.09136	8
Pf3D7_09_v3	84124	85124	PF3D7_0901800	Plasmodiumexportedprotein,unknownfunction	19.012	44.8071	153.681	48.3146	230.848	50.4066	0.424308	3.18084	4.57972	-0.211841	0.770808	1.45236	8
Pf3D7_05_v3	1300724	1301724	PF3D7_0532100	earlytranscribedmembraneprotein5(ETRAMP5)	24.4851	43.7771	75.8748	45.7665	247.167	41.5113	0.559313	1.65787	5.95421	-0.179048	0.199398	2.02538	8
Pf3D7_02_v3	814154	815154	PF3D7_0220300	Plasmodiumexportedprotein,unknownfunction	20.1642	43.1149	91.0498	47.0406	209.758	42.2121	0.467685	1.93556	4.96914	-0.201304	0.303586	1.61471	8
Pf3D7_05_v3	1304026	1305026	PF3D7_0532200	Plasmodiumexportedprotein(PHISTc),unknownfunction	21.8926	43.7035	30.6258	39.0045	210.235	39.5705	0.500935	0.785186	5.31292	-0.193228	-0.128027	1.75803	8
Pf3D7_11_v3	1949710	1950710	PF3D7_1149000	antigen332,DBL-likeprotein(Pf332)	29.3821	54.004	161.406	55.2726	317.977	59.3018	0.544073	2.92018	5.36201	-0.18275	0.67301	1.77849	8
Pf3D7_13_v3	92852	93852	PF3D7_1301600	erythrocytebindingantigen-140(EBA140)	21.3165	45.3222	117.537	46.0605	215.388	48.6275	0.470332	2.5518	4.42935	-0.200661	0.534795	1.38967	8
Pf3D7_05_v3	47261	48261	PF3D7_0500800	matureparasite-infectederythrocytesurfaceantigen(MESA)	23.0448	42.5263	162.786	39.2005	211.667	42.8591	0.541895	4.15265	4.93867	-0.183279	1.13543	1.602	8
Pf3D7_13_v3	82218	83218	PF3D7_1301400	Plasmodiumexportedprotein(hyp12),unknownfunction(HYP12)	25.9254	47.0144	105.949	47.4326	237.338	47.4415	0.551435	2.23367	5.00275	-0.180961	0.415437	1.62872	8
Pf3D7_05_v3	52010	53010	PF3D7_0500900	serine/threonineproteinkinase,FIKKfamily(FIKK5)	23.3329	52.2382	144.024	55.3706	205.368	51.2691	0.446664	2.60109	4.00569	-0.206411	0.55329	1.21305	8
Pf3D7_02_v3	88291	89291	PF3D7_0201800	knobassociatedheatshockprotein40(KAHsp40)	26.7896	55.3283	131.332	59.5847	229.608	55.7437	0.484193	2.20412	4.11899	-0.197295	0.40435	1.26029	8
Pf3D7_05_v3	1307778	1308778	PF3D7_0532300	Plasmodiumexportedprotein(PHISTb),unknownfunction	30.5344	44.4393	101.534	48.0206	276.751	48.0345	0.687104	2.11438	5.7615	-0.148007	0.37068	1.94504	8
Pf3D7_10_v3	1568209	1569209	PF3D7_1039000	serine/threonineproteinkinase,FIKKfamily(FIKK10.2)	25.9254	57.8299	144.3	56.1547	187.713	53.9108	0.448304	2.56969	3.48192	-0.206012	0.541507	0.994693	8
Pf3D7_04_v3	93309	94309	PF3D7_0401600.1	rifin	28.806	38.0382	139.886	41.3565	196.111	33.4786	0.757291	3.38244	5.8578	-0.130958	0.846448	1.98518	8
Pf3D7_04_v3	93309	94309	PF3D7_0401600.2	PIRprotein	28.806	38.0382	139.886	41.3565	196.111	33.4786	0.757291	3.38244	5.8578	-0.130958	0.846448	1.98518	8
Pf3D7_13_v3	102342	103342	PF3D7_1301800	surface-associatedinterspersedprotein13.1(SURFIN13.1),pseudogene(SURF13.1)	22.1806	46.0579	59.5962	43.7085	168.245	45.3929	0.481581	1.36349	3.70642	-0.197929	0.0889503	1.08829	8
Pf3D7_02_v3	796252	797252	PF3D7_0220000	liverstageantigen3(LSA3)	20.1642	43.8507	94.0848	43.8065	153.549	44.099	0.459838	2.14774	3.48192	-0.203211	0.383194	0.994692	8
Pf3D7_05_v3	55341	56341	PF3D7_0501000	Plasmodiumexportedprotein,unknownfunction	22.1806	49.2952	112.019	51.8426	160.038	47.9267	0.449955	2.16075	3.33922	-0.205611	0.388077	0.935205	8
Pf3D7_02_v3	83665	84665	PF3D7_0201700	DnaJprotein,putative	28.806	40.6869	90.498	44.9825	210.808	42.9669	0.707992	2.01185	4.90629	-0.142933	0.33221	1.5885	8
Pf3D7_07_v3	1357555	1358555	PF3D7_0731500	erythrocytebindingantigen-175(EBA175)	29.6702	45.1014	97.3957	49.2946	178.266	40.5409	0.657855	1.97579	4.39719	-0.155111	0.31868	1.37626	8
Pf3D7_11_v3	2000568	2001568	PF3D7_1149600	DnaJprotein,putative	40.6165	52.7532	105.397	49.0986	263.581	53.5334	0.769934	2.14664	4.92367	-0.127887	0.382782	1.59575	8
Pf3D7_12_v3	56305	57305	PF3D7_1200600	erythrocytemembraneprotein1,PfEMP1(VAR2CSA)	16.1314	25.4569	35.0404	25.6763	113.754	31.3761	0.633675	1.3647	3.6255	-0.160985	0.0894028	1.05455	8
Pf3D7_02_v3	838343	839343	PF3D7_0220800	cytoadherencelinkedasexualprotein2(CLAG2)	42.0568	50.7667	106.225	61.1527	232.471	58.1697	0.828433	1.73705	3.99643	-0.113678	0.229105	1.20919	8
Pf3D7_14_v3	3243129	3244129	PF3D7_1478800	Plasmodiumexportedprotein,unknownfunction	41.4807	56.8734	78.358	55.4687	190.672	55.9055	0.729352	1.41265	3.41061	-0.137745	0.107395	0.964967	8
Pf3D7_02_v3	872631	873631	PF3D7_0221800	hypotheticalprotein	88.1464	56.7263	144.024	53.8026	303.949	51.8622	1.55389	2.6769	5.8607	0.0625383	0.581732	1.98639	8
Pf3D7_14_v3	3232139	3233139	PF3D7_1478600	EMP1-traffickingprotein(PTP3)	57.612	47.603	89.9462	53.0186	197.829	48.8971	1.21026	1.6965	4.04582	-0.0209305	0.213894	1.22978	8
Pf3D7_09_v3	107906	108906	PF3D7_0902400	serine/threonineproteinkinase,FIKKfamily(FIKK9.5)	79.5046	53.8568	187.894	54.7826	221.782	50.7839	1.47622	3.42981	4.36717	0.0436726	0.864221	1.36375	8
Pf3D7_12_v3	2162645	2163645	PF3D7_1252900	Plasmodiumexportedprotein,unknownfunction	113.208	56.5791	252.456	60.1727	253.656	53.3177	2.00088	4.19552	4.75744	0.171114	1.15151	1.52645	8
Pf3D7_11_v3	96464	97464	PF3D7_1102000	unspecifiedproduct	33.1269	11.772	33.109	10.4861	39.7948	9.48829	2.81404	3.15742	4.1941	0.368634	0.76202	1.2916	8
Pf3D7_05_v3	28804	29804	PF3D7_0500200	erythrocytemembraneprotein1(PfEMP1),pseudogene	55.3076	13.9057	52.4226	14.9942	61.2669	13.7472	3.97733	3.49619	4.45668	0.651201	0.889126	1.40107	8
Pf3D7_10_v3	1573560	1574560	PF3D7_1039100	DnaJprotein,putative,pseudogene	21.3165	6.10672	17.9341	5.78207	27.3888	7.0084	3.49066	3.10167	3.908	0.532987	0.741106	1.17232	8
Pf3D7_08_v3	71285	72285	PF3D7_0800700	surface-associatedinterspersedprotein8.3(SURFIN8.3)(SURF8.3)	173.7	37.4496	139.334	36.8484	111.941	38.654	4.63823	3.78128	2.89597	0.811736	0.996088	0.750417	8
Pf3D7_12_v3	779433	780433	PF3D7_1219400	erythrocytemembraneprotein1(PfEMP1),pseudogene(VAR)	300.159	55.034	151.474	47.4326	171.108	51.377	5.45406	3.19346	3.33044	1.0099	0.775542	0.931543	8
Pf3D7_01_v3	577204	578204	PF3D7_0115000	surface-associatedinterspersedprotein1.3(SURFIN1.3)(SURF1.3)	35.4314	6.32744	27.3149	5.68407	19.5634	6.25365	5.59964	4.80552	3.12832	1.04527	1.38038	0.847279	8
Pf3D7_14_v3	1369296	1370296	PF3D7_1434200	calmodulin(CAM)	21.8926	91.0858	42.214	95.0611	265.967	96.3924	0.240351	0.444072	2.75921	-0.256525	-0.25601	0.693402	9
Pf3D7_13_v3	113315	114315	PF3D7_1302000	EMP1-traffickingprotein(PTP6)	13.8269	39.5097	44.6972	39.9845	104.306	38.3845	0.349962	1.11786	2.7174	-0.2299	-0.00320823	0.675971	9
Pf3D7_05_v3	63565	64565	PF3D7_0501200	parasite-infectederythrocytesurfaceprotein(PIESP2)	12.3866	44.2185	51.319	47.1386	79.1125	47.2797	0.280123	1.08868	1.67329	-0.246864	-0.0141564	0.240687	9
Pf3D7_10_v3	88509	89509	PF3D7_1001600	alpha/betahydrolase,putative	16.1314	47.5294	70.0808	50.9606	84.0749	45.7163	0.339398	1.3752	1.83906	-0.232466	0.0933414	0.309796	9
Pf3D7_11_v3	1975907	1976907	PF3D7_1149200	ring-infectederythrocytesurfaceantigen	22.7568	43.3356	109.536	44.5905	149.159	53.4795	0.525129	2.45649	2.78909	-0.187351	0.499035	0.705857	9
Pf3D7_14_v3	1372403	1373403	PF3D7_1434300	Hsp70/Hsp90organizingprotein(HOP)	40.9045	118.897	47.4563	118.973	218.06	120.76	0.344033	0.398883	1.80573	-0.23134	-0.272965	0.295902	9
Pf3D7_09_v3	90795	91795	PF3D7_0902000	serine/threonineproteinkinase,FIKKfamily(FIKK9.1)	20.1642	48.7066	64.8385	45.6685	100.107	46.3093	0.413993	1.41976	2.1617	-0.214346	0.110063	0.444305	9
Pf3D7_02_v3	830689	831689	PF3D7_0220600	Plasmodiumexportedprotein(hyp9),unknownfunction	21.3165	37.0082	43.8695	39.8865	100.68	35.9585	0.575994	1.09986	2.79989	-0.174996	-0.00996353	0.710362	9
Pf3D7_10_v3	104183	105183	PF3D7_1002000	Plasmodiumexportedprotein(hyp2),unknownfunction	13.2508	33.918	35.0404	37.8284	65.0841	38.4384	0.390672	0.926299	1.69321	-0.220011	-0.075082	0.248991	9
Pf3D7_07_v3	1320806	1321806	PF3D7_0730800.1	Plasmodiumexportedprotein,unknownfunction	17.8597	44.2921	46.9044	52.3326	79.9714	47.6032	0.403225	0.896275	1.67996	-0.216962	-0.0863468	0.243469	9
Pf3D7_07_v3	1320806	1321806	PF3D7_0730800.2	Plasmodiumexportedprotein,unknownfunction	17.8597	44.2921	46.9044	52.3326	79.9714	47.6032	0.403225	0.896275	1.67996	-0.216962	-0.0863468	0.243469	9
Pf3D7_04_v3	105103	106103	PF3D7_0401800	Plasmodiumexportedprotein(PHISTb),unknownfunction(PfD80)	23.3329	39.6569	94.6366	39.6905	100.68	41.4574	0.588369	2.38436	2.42852	-0.17199	0.471975	0.555538	9
Pf3D7_02_v3	113182	114182	PF3D7_0202200	EMP1-traffickingprotein(PTP1)	23.909	51.061	51.319	55.1746	95.2404	51.5387	0.468244	0.93012	1.84794	-0.201169	-0.0736483	0.313499	9
Pf3D7_04_v3	1113986	1114986	PF3D7_0424600	Plasmodiumexportedprotein(PHISTb),unknownfunction	20.7403	36.1253	53.5262	40.7685	74.6272	36.3359	0.574121	1.31293	2.05381	-0.175451	0.0699798	0.399327	9
Pf3D7_03_v3	103825	104825	PF3D7_0301800	Plasmodiumexportedprotein,unknownfunction	19.5881	44.145	41.1104	46.8445	62.3166	39.8401	0.443722	0.877593	1.56417	-0.207125	-0.0933562	0.195196	9
Pf3D7_02_v3	870624	871624	PF3D7_0221700	Plasmodiumexportedprotein,unknownfunction	51.8508	48.7066	70.9085	53.9986	168.436	49.7596	1.06455	1.31315	3.385	-0.056323	0.0700638	0.954287	9
Pf3D7_02_v3	73896	74896	PF3D7_0201500	Plasmodiumexportedprotein(hyp9),unknownfunction	28.518	45.0279	46.9044	46.8445	83.8841	42.3199	0.633341	1.00128	1.98214	-0.161066	-0.04695	0.369447	9
Pf3D7_11_v3	1945278	1946278	PF3D7_1148900	Plasmodiumexportedprotein,unknownfunction	23.909	50.6931	38.3513	54.9786	67.5653	46.0398	0.471642	0.697568	1.46754	-0.200343	-0.1609	0.154913	9
Pf3D7_02_v3	833305	834305	PF3D7_0220700	Plasmodiumexportedprotein(hyp9),unknownfunction	23.909	49.7366	32.2813	54.2926	69.2831	46.5789	0.480712	0.59458	1.48744	-0.19814	-0.199541	0.163207	9
Pf3D7_03_v3	134918	135918	PF3D7_0302500	cytoadherencelinkedasexualprotein3.1(CLAG3.1)	25.6374	51.5024	43.8695	49.9806	71.8597	47.9267	0.49779	0.877731	1.49937	-0.193992	-0.0933045	0.168181	9
Pf3D7_05_v3	68430	69430	PF3D7_0501300	skeleton-bindingprotein1(SBP1)	28.518	48.5595	71.1844	42.8265	78.3491	46.3633	0.58728	1.66216	1.68989	-0.172255	0.201008	0.247611	9
Pf3D7_08_v3	1344987	1345987	PF3D7_0831400	Plasmodiumexportedprotein,unknownfunction	22.1806	48.5595	48.8358	47.7266	63.2709	48.4658	0.456772	1.02324	1.30548	-0.203955	-0.03871	0.087349	9
Pf3D7_11_v3	1971900	1972900	PF3D7_1149100.1	Plasmodiumexportedprotein,unknownfunction	18.7239	48.4123	79.7376	52.4306	62.5075	56.5524	0.386759	1.52082	1.1053	-0.220962	0.147979	0.00389832	9
Pf3D7_11_v3	1971900	1972900	PF3D7_1149100.2	Plasmodiumexportedprotein,unknownfunction	18.7239	48.4123	79.7376	52.4306	62.5075	56.5524	0.386759	1.52082	1.1053	-0.220962	0.147979	0.00389832	9
Pf3D7_07_v3	1371563	1372563	PF3D7_0731700	Plasmodiumexportedprotein(hyp9),unknownfunction	30.5344	52.2382	38.3513	53.4106	88.6556	55.3663	0.584522	0.718047	1.60126	-0.172924	-0.153217	0.210658	9
Pf3D7_09_v3	1427522	1428522	PF3D7_0936000	ring-exportedprotein2(REX2)	22.7568	40.8341	46.0767	40.6705	52.678	35.9046	0.557299	1.13293	1.46717	-0.179537	0.00244356	0.154757	9
Pf3D7_09_v3	1422307	1423307	PF3D7_0935900	ring-exportedprotein1(REX1)	21.3165	35.3895	32.2813	37.7304	45.807	31.6995	0.60234	0.855578	1.44504	-0.168596	-0.101616	0.145532	9
Pf3D7_09_v3	110829	111829	PF3D7_0902500	serine/threonineproteinkinase,FIKKfamily(FIKK9.6)	28.518	51.061	77.2544	54.2926	71.0008	54.7733	0.558508	1.42293	1.29627	-0.179243	0.11125	0.08351	9
Pf3D7_07_v3	84297	85297	PF3D7_0702000	Plasmodiumexportedprotein(hyp12),unknownfunction	47.2419	49.1481	59.8721	42.7285	96.0038	44.5842	0.961215	1.40122	2.15331	-0.0814243	0.103106	0.440807	9
Pf3D7_12_v3	2170842	2171842	PF3D7_1253100	Plasmodiumexportedprotein(PHISTa),unknownfunction	30.5344	40.4662	34.7645	46.6485	55.541	39.0853	0.754566	0.745244	1.42102	-0.13162	-0.143013	0.135519	9
Pf3D7_04_v3	124964	125964	PF3D7_0402100	Plasmodiumexportedprotein(PHISTb),unknownfunction	33.9911	37.1553	49.1117	42.7285	66.5156	40.9183	0.914839	1.14939	1.62557	-0.0926894	0.00862035	0.220795	9
Pf3D7_04_v3	60911	61911	PF3D7_0400600	erythrocytemembraneprotein1(PfEMP1),exon1,pseudogene	74.8956	35.316	81.9448	37.8284	75.2953	32.5621	2.12073	2.16622	2.31236	0.200225	0.39013	0.507113	9
Pf3D7_12_v3	783518	784518	PF3D7_1219500	erythrocytemembraneprotein1(PfEMP1),exon2,pseudogene(VAR)	121.561	50.8403	86.9112	46.1585	95.9084	48.1962	2.39104	1.88289	1.98996	0.265884	0.283824	0.372705	9
Pf3D7_01_v3	52780	53780	PF3D7_0100500	erythrocytemembraneprotein1(PfEMP1),exon1,pseudogene	49.5463	17.658	48.284	19.8942	44.2801	22.8582	2.80588	2.42704	1.93716	0.366652	0.487987	0.350696	9
Pf3D7_14_v3	3207127	3208127	PF3D7_1477800	acyl-CoAbindingprotein(ACBP)	166.787	44.2185	88.2907	43.7085	87.2242	47.711	3.77188	2.01999	1.82818	0.601296	0.335264	0.30526	9
Pf3D7_01_v3	586891	587891	PF3D7_0115100	Plasmodiumexportedprotein(PHISTa),unknownfunction	55.3076	14.4943	29.2463	15.0922	20.6131	15.8498	3.81582	1.93784	1.30053	0.611968	0.304443	0.0852864	9
Pf3D7_08_v3	104388	105388	PF3D7_0801400	probableprotein,unknownfunction	292.669	48.8538	52.6985	51.1566	27.2933	45.285	5.99071	1.03014	0.602701	1.14026	-0.0361211	-0.205633	9
Pf3D7_14_v3	3127619	3128619	PF3D7_1476000	conservedPlasmodiumprotein,unknownfunction	23.0448	38.0382	13.2436	39.9845	18.5137	41.08	0.605833	0.331218	0.450674	-0.167748	-0.298353	-0.269012	10
Pf3D7_08_v3	111799	112799	PF3D7_0801700	sentrin-specificprotease2,putative(SENP2)	25.9254	47.8973	13.2436	52.0386	26.1482	50.2448	0.541271	0.254496	0.520416	-0.18343	-0.327138	-0.239937	10
Pf3D7_09_v3	1365499	1366499	PF3D7_0934900	conservedPlasmodiumprotein,unknownfunction	27.0777	50.9138	20.4172	50.0786	21.6629	46.9563	0.531834	0.407703	0.461342	-0.185722	-0.269656	-0.264565	10
Pf3D7_11_v3	1644411	1645411	PF3D7_1141000	conservedPlasmodiumprotein,unknownfunction	23.6209	45.1014	18.4859	44.8845	19.1817	45.6085	0.523729	0.411855	0.420573	-0.187691	-0.268098	-0.281561	10
Pf3D7_07_v3	426734	427734	PF3D7_0709400	Cg7protein	23.0448	45.4693	19.0377	49.9806	16.0324	41.2956	0.506821	0.380902	0.388235	-0.191798	-0.279712	-0.295042	10
Pf3D7_14_v3	1903663	1904663	PF3D7_1446400	pyruvatedehydrogenaseE1componentsubunitbeta(pdhB)	21.8926	43.5564	17.3822	44.5905	16.9868	42.5356	0.502626	0.389818	0.399355	-0.192817	-0.276366	-0.290406	10
Pf3D7_04_v3	840696	841696	PF3D7_0418700	RNA-bindingproteinNOB1,putative	22.1806	44.2185	17.1063	44.5905	18.2274	39.0314	0.501614	0.383631	0.466993	-0.193063	-0.278688	-0.262208	10
Pf3D7_13_v3	529476	530476	PF3D7_1312600	2-oxoisovaleratedehydrogenasesubunitalpha,mitochondrial,putative(BCKDHA)	24.7732	50.6931	22.3486	53.1166	24.335	51.8082	0.48869	0.420746	0.469713	-0.196202	-0.264762	-0.261074	10
Pf3D7_13_v3	1673199	1674199	PF3D7_1342600	myosinA(MyoA)	19.3	39.7305	19.5895	45.8645	19.9451	40.7026	0.485773	0.427117	0.49002	-0.196911	-0.262372	-0.252609	10
Pf3D7_14_v3	2741887	2742887	PF3D7_1467000	conservedPlasmodiummembraneprotein,unknownfunction	23.909	49.2952	21.245	52.1366	22.9035	44.0451	0.485017	0.407487	0.520001	-0.197095	-0.269737	-0.24011	10
Pf3D7_04_v3	182370	183370	PF3D7_0403400	conservedPlasmodiumprotein,unknownfunction	21.8926	45.3957	21.5209	49.2946	21.2812	45.7702	0.482262	0.436577	0.464958	-0.197764	-0.258823	-0.263057	10
Pf3D7_04_v3	996740	997740	PF3D7_0421900	conservedPlasmodiumprotein,unknownfunction	21.0284	43.7771	17.1063	41.7485	16.2233	40.4331	0.480352	0.409746	0.401238	-0.198228	-0.268889	-0.289621	10
Pf3D7_09_v3	871326	872326	PF3D7_0921300	conservedPlasmodiumprotein,unknownfunction	21.0284	44.0714	18.21	43.9045	19.7543	41.8347	0.477144	0.414764	0.472199	-0.199007	-0.267007	-0.260038	10
Pf3D7_08_v3	769292	770292	PF3D7_0816800	meioticrecombinationproteinDMC1,putative(DMC1)	18.7239	39.5833	15.175	38.6125	20.804	37.8993	0.473025	0.393007	0.548928	-0.200007	-0.27517	-0.22805	10
Pf3D7_10_v3	1552672	1553672	PF3D7_1038600	Plasmodiumexportedprotein,unknownfunction	23.6209	50.3252	20.6931	49.6866	24.5258	47.0641	0.469365	0.416472	0.521115	-0.200896	-0.266366	-0.239646	10
Pf3D7_09_v3	547601	548601	PF3D7_0912100	zincfingerprotein,putative	19.5881	41.7906	19.3136	46.8445	22.9989	44.3686	0.46872	0.412292	0.51836	-0.201053	-0.267934	-0.240794	10
Pf3D7_03_v3	109380	110380	PF3D7_0302000	pre-mRNA-splicingfactorPRP46,putative(PRP46)	22.7568	48.5595	21.7968	47.1386	20.6131	48.304	0.468637	0.462398	0.426737	-0.201073	-0.249135	-0.278991	10
Pf3D7_12_v3	1479514	1480514	PF3D7_1235400	tetQfamilyGTPase,putative	18.7239	40.1719	17.6581	41.2585	18.6091	38.3845	0.466094	0.427987	0.484808	-0.201691	-0.262046	-0.254782	10
Pf3D7_14_v3	2895499	2896499	PF3D7_1470800	conservedPlasmodiumprotein,unknownfunction	18.1478	38.9947	16.0027	42.2385	18.2274	42.5356	0.465391	0.378865	0.428521	-0.201862	-0.280476	-0.278247	10
Pf3D7_02_v3	674931	675931	PF3D7_0216400	vacuolarproteinsorting-associatedprotein45,putative(VPS45)	20.1642	43.3356	18.7618	43.9045	15.4599	38.061	0.465303	0.427332	0.406187	-0.201883	-0.262291	-0.287558	10
Pf3D7_14_v3	605059	606059	PF3D7_1414900	ATP-dependentprotease,putative	23.3329	50.1781	20.969	50.2746	21.9492	46.6328	0.465002	0.417089	0.470682	-0.201956	-0.266134	-0.260671	10
Pf3D7_02_v3	751237	752237	PF3D7_0218400	DEAD/DEAHboxATP-dependentRNAhelicase,putative	23.0448	49.6631	20.969	50.0786	22.6172	44.6381	0.464023	0.418722	0.506679	-0.202194	-0.265522	-0.245664	10
Pf3D7_04_v3	359378	360378	PF3D7_0406900	conservedPlasmodiumprotein,unknownfunction	24.7732	53.5625	20.6931	53.1166	20.3269	48.0345	0.46251	0.389579	0.423173	-0.202561	-0.276456	-0.280477	10
Pf3D7_08_v3	881090	882090	PF3D7_0819500	conservedprotein,unknownfunction	21.6045	46.7201	20.969	50.2746	19.8497	50.7839	0.462424	0.417089	0.390866	-0.202582	-0.266134	-0.293945	10
Pf3D7_05_v3	752798	753798	PF3D7_0518100	RAPprotein,putative	20.4523	44.2921	19.8654	44.1005	15.937	42.1582	0.46176	0.450457	0.378028	-0.202744	-0.253615	-0.299297	10
Pf3D7_14_v3	2169961	2170961	PF3D7_1452800	conservedPlasmodiumprotein,unknownfunction	20.1642	43.7035	21.245	49.4906	18.7045	44.4225	0.461386	0.429273	0.421059	-0.202834	-0.261563	-0.281358	10
Pf3D7_14_v3	870500	871500	PF3D7_1421100	conservedPlasmodiumprotein,unknownfunction	19.012	41.2755	19.0377	43.9045	20.7086	45.5546	0.460612	0.433616	0.454589	-0.203022	-0.259934	-0.26738	10
Pf3D7_05_v3	706756	707756	PF3D7_0516800	transcriptionfactorwithAP2domain(s)(ApiAP2)	16.4194	39.6569	16.0027	44.9825	24.2395	39.8401	0.414036	0.355754	0.60842	-0.214336	-0.289147	-0.203249	10
Pf3D7_03_v3	583726	584726	PF3D7_0314500	conservedPlasmodiumprotein,unknownfunction	9.79405	46.7937	14.0713	38.1224	24.0487	39.6783	0.209303	0.369108	0.606092	-0.264066	-0.284136	-0.204219	10
Pf3D7_09_v3	1185659	1186659	PF3D7_0929700	conservedPlasmodiumprotein,unknownfunction	21.8926	48.0444	22.6245	53.9986	23.5715	46.0398	0.455674	0.418983	0.511981	-0.204222	-0.265424	-0.243453	10
Pf3D7_14_v3	1655934	1656934	PF3D7_1440600	conservedPlasmodiumprotein,unknownfunction	21.3165	46.8672	23.7281	52.1366	18.9908	46.2554	0.454828	0.455114	0.410564	-0.204428	-0.251868	-0.285733	10
Pf3D7_02_v3	426990	427990	PF3D7_0210500	conservedPlasmodiumprotein,unknownfunction	24.4851	53.9304	20.6931	47.9226	23.3807	47.3876	0.454013	0.431803	0.493393	-0.204625	-0.260614	-0.251203	10
Pf3D7_10_v3	989648	990648	PF3D7_1023600	conservedPlasmodiumprotein,unknownfunction	20.7403	45.69	16.8304	42.5325	21.8538	42.6973	0.453935	0.395707	0.511831	-0.204644	-0.274157	-0.243516	10
Pf3D7_14_v3	1671150	1672150	PF3D7_1441000	conservedPlasmodiumprotein,unknownfunction	20.4523	45.175	19.3136	49.7846	19.6588	47.4415	0.452735	0.387943	0.41438	-0.204936	-0.27707	-0.284143	10
Pf3D7_11_v3	535999	536999	PF3D7_1113900	mitogen-activatedproteinkinase2(MAPK2)	22.4687	49.6631	21.5209	53.0186	22.3309	47.4415	0.452422	0.405912	0.470704	-0.205012	-0.270328	-0.260661	10
Pf3D7_03_v3	968702	969702	PF3D7_0323000	translationmachinery-associatedprotein7,putative(TMA7)	19.3	42.747	17.3822	44.1005	18.9908	40.9722	0.451494	0.39415	0.463505	-0.205237	-0.274741	-0.263663	10
Pf3D7_09_v3	580968	581968	PF3D7_0913400	conservedPlasmodiumprotein,unknownfunction	20.7403	46.2051	17.3822	43.2185	21.6629	44.4225	0.448875	0.402194	0.487656	-0.205874	-0.271723	-0.253594	10
Pf3D7_10_v3	705037	706037	PF3D7_1017600	conservedPlasmodiumprotein,unknownfunction	25.0612	56.1377	23.4522	59.3887	27.6751	51.9161	0.446424	0.394893	0.533074	-0.206469	-0.274462	-0.23466	10
Pf3D7_14_v3	2343718	2344718	PF3D7_1457200	thioredoxin1(TRX1)	20.7403	46.5729	21.245	51.5486	24.7167	51.0535	0.44533	0.412135	0.484133	-0.206735	-0.267993	-0.255063	10
Pf3D7_07_v3	213001	214001	PF3D7_0704500	serine/threonineproteinkinase,putative	16.7075	37.6704	17.1063	42.2385	20.7086	38.5462	0.443518	0.404993	0.537241	-0.207175	-0.270673	-0.232923	10
Pf3D7_10_v3	414232	415232	PF3D7_1010300	succinatedehydrogenasesubunit4,putative(SDH4)	10.0821	32.888	13.7954	36.1624	19.7543	32.9934	0.306559	0.381485	0.598735	-0.240443	-0.279493	-0.207286	10
Pf3D7_14_v3	776172	777172	PF3D7_1418300	calmodulin,putative	19.5881	44.2185	16.8304	41.1605	19.468	38.2766	0.442984	0.408897	0.508614	-0.207304	-0.269208	-0.244857	10
Pf3D7_11_v3	1139479	1140479	PF3D7_1129400	RNAmethyltransferase,putative	18.1478	41.0548	16.5545	43.6105	17.8456	41.1878	0.442038	0.379599	0.433274	-0.207534	-0.2802	-0.276266	10
Pf3D7_13_v3	2410857	2411857	PF3D7_1360400	conservedPlasmodiumprotein,unknownfunction	20.4523	46.3522	19.5895	48.2166	20.9949	42.4278	0.441237	0.406281	0.494838	-0.207729	-0.270189	-0.2506	10
Pf3D7_03_v3	802083	803083	PF3D7_0319100	E3ubiquitin-proteinligaseRBX1,putative(RBX1)	15.8433	36.0517	14.6232	36.3584	15.937	36.2819	0.439461	0.402196	0.439255	-0.20816	-0.271722	-0.273772	10
Pf3D7_08_v3	404496	405496	PF3D7_0808000	conservedPlasmodiumprotein,unknownfunction	22.4687	51.1346	19.5895	47.7266	21.7583	46.7406	0.439403	0.410452	0.465512	-0.208174	-0.268624	-0.262826	10
Pf3D7_03_v3	842039	843039	PF3D7_0320200	CPW-WPCfamilyprotein	19.5881	44.66	17.1063	43.1205	20.136	45.9859	0.438605	0.396709	0.437873	-0.208368	-0.273781	-0.274348	10
Pf3D7_11_v3	398159	399159	PF3D7_1110000	conservedPlasmodiumprotein,unknownfunction	16.9955	38.774	16.8304	40.3765	16.3187	33.3708	0.438322	0.416837	0.489011	-0.208437	-0.266229	-0.253029	10
Pf3D7_07_v3	322407	323407	PF3D7_0706700	DNAmismatchrepairproteinMSH2,putative(MSH2-2)	21.8926	49.9574	22.3486	47.8246	20.6131	47.5493	0.438225	0.467303	0.43351	-0.20846	-0.247294	-0.276167	10
Pf3D7_11_v3	481351	482351	PF3D7_1112700	conservedPlasmodiumprotein,unknownfunction	21.6045	49.3688	21.7968	47.3346	19.6588	43.8294	0.437614	0.460483	0.44853	-0.208609	-0.249853	-0.269906	10
Pf3D7_12_v3	644039	645039	PF3D7_1216000	serine--tRNAligase,putative	18.7239	54.8133	18.4859	52.9206	26.8162	45.0694	0.341594	0.349314	0.594998	-0.231932	-0.291563	-0.208844	10
Pf3D7_11_v3	727396	728396	PF3D7_1119400	ubiquitin-proteinligase,putative	24.4851	56.1377	22.0727	57.3307	25.7664	53.6951	0.436161	0.385007	0.479865	-0.208962	-0.278171	-0.256842	10
Pf3D7_05_v3	312699	313699	PF3D7_0507600	celldifferentiationprotein,putative(CAF40)	16.1314	37.0818	14.0713	35.2804	19.7543	35.2576	0.435022	0.398842	0.560285	-0.209238	-0.272981	-0.223316	10
Pf3D7_03_v3	863332	864332	PF3D7_0320600	conservedPlasmodiumprotein,unknownfunction	16.4194	37.7439	17.9341	38.7105	14.2193	38.2227	0.435021	0.463288	0.372012	-0.209239	-0.248801	-0.301805	10
Pf3D7_05_v3	1192473	1193473	PF3D7_0529200	sugartransporter,putative	16.4194	37.8911	14.6232	38.4165	15.8416	39.0853	0.433331	0.380649	0.405308	-0.209649	-0.279806	-0.287924	10
Pf3D7_14_v3	2997444	2998444	PF3D7_1473600	conservedPlasmodiumprotein,unknownfunction	20.1642	46.5729	19.5895	44.4925	25.003	50.9457	0.43296	0.440288	0.490777	-0.209739	-0.25743	-0.252293	10
Pf3D7_10_v3	1473014	1474014	PF3D7_1037200	conservedPlasmodiumprotein,unknownfunction	21.6045	50.1045	25.1077	55.2726	21.0903	48.5736	0.431189	0.454252	0.434193	-0.21017	-0.252191	-0.275883	10
Pf3D7_04_v3	687692	688692	PF3D7_0415500	nuclearcap-bindingprotein,putative	22.4687	52.2382	13.7954	44.1985	17.6548	45.932	0.43012	0.312124	0.384368	-0.210429	-0.305517	-0.296654	10
Pf3D7_13_v3	2169916	2170916	PF3D7_1354400	V-typeprotonATPase21kDaproteolipidsubunit,putative	16.9955	39.5833	16.2786	38.3184	19.9451	42.6973	0.42936	0.424825	0.467128	-0.210614	-0.263232	-0.262152	10
Pf3D7_09_v3	681484	682484	PF3D7_0916300	conservedPlasmodiumprotein,unknownfunction	18.1478	42.3056	17.1063	41.0625	18.9908	40.4331	0.428969	0.416592	0.469684	-0.210709	-0.266321	-0.261086	10
Pf3D7_12_v3	205476	206476	PF3D7_1204300	eukaryotictranslationinitiationfactor5A(EIF5A)	17.5717	40.9812	17.1063	40.9645	22.0446	45.1233	0.428775	0.417588	0.488541	-0.210756	-0.265947	-0.253225	10
Pf3D7_14_v3	3060364	3061364	PF3D7_1474600	conservedPlasmodiummembraneprotein,unknownfunction	19.012	44.3657	21.7968	47.1386	16.4142	45.6624	0.428529	0.462398	0.359469	-0.210816	-0.249135	-0.307035	10
Pf3D7_10_v3	1104730	1105730	PF3D7_1026200	conservedPlasmodiumprotein,unknownfunction	19.3	45.1014	19.0377	43.4145	17.3685	44.099	0.427925	0.43851	0.393852	-0.210962	-0.258097	-0.2927	10
Pf3D7_14_v3	2966249	2967249	PF3D7_1472700	DNA-directedRNApolymerase,alphasubunit,putative	19.8762	46.4994	19.5895	49.1966	23.7624	43.9373	0.427451	0.398188	0.540825	-0.211078	-0.273226	-0.231428	10
Pf3D7_01_v3	138757	139757	PF3D7_0103100	vacuolarproteinsorting-associatedprotein51,putative(VPS51)	22.4687	52.6061	22.0727	53.4106	22.4263	47.6571	0.427112	0.413264	0.470576	-0.21116	-0.267569	-0.260715	10
Pf3D7_13_v3	2502685	2503685	PF3D7_1362500	exonuclease,putative	23.0448	54.0776	23.1763	58.8007	26.6253	53.5873	0.426143	0.39415	0.496858	-0.211395	-0.274741	-0.249758	10
Pf3D7_07_v3	1237946	1238946	PF3D7_0729100	conservedPlasmodiumprotein,unknownfunction	19.012	51.3553	19.3136	49.7846	25.0984	42.6434	0.370205	0.387943	0.588565	-0.224983	-0.27707	-0.211526	10
Pf3D7_08_v3	993465	994465	PF3D7_0822500	dyneinlightchain1(DLC1)	15.2672	35.9046	15.7268	34.5944	18.4182	40.3792	0.425216	0.454605	0.456131	-0.21162	-0.252058	-0.266737	10
Pf3D7_03_v3	196938	197938	PF3D7_0303900	phosphatidylethanolamine-bindingprotein,putative	19.8762	46.7937	19.0377	45.0805	22.9035	46.8484	0.424762	0.422305	0.488885	-0.211731	-0.264178	-0.253082	10
Pf3D7_06_v3	690631	691631	PF3D7_0616600	conservedPlasmodiumprotein,unknownfunction	15.8433	37.3025	15.175	34.9864	13.933	33.4786	0.424725	0.43374	0.416176	-0.21174	-0.259887	-0.283394	10
Pf3D7_13_v3	446924	447924	PF3D7_1309900	conservedPlasmodiumprotein,unknownfunction	19.5881	46.2051	20.969	46.2565	18.7045	45.7702	0.423938	0.45332	0.408661	-0.211931	-0.252541	-0.286527	10
Pf3D7_10_v3	714158	715158	PF3D7_1017800	conservedPlasmodiumprotein,unknownfunction	20.7403	49.0009	18.7618	45.1785	20.3269	43.5599	0.423264	0.415282	0.466642	-0.212095	-0.266813	-0.262355	10
Pf3D7_04_v3	1049394	1050394	PF3D7_0423100	AP-4complexsubunitsigma,putative	16.9955	40.1719	15.7268	38.4165	19.5634	39.1931	0.423069	0.409376	0.499154	-0.212142	-0.269028	-0.248801	10
Pf3D7_12_v3	1813735	1814735	PF3D7_1243100	zincfingerprotein,putative	20.1642	47.6766	20.4172	47.0406	24.0487	47.6032	0.422937	0.434034	0.505191	-0.212174	-0.259777	-0.246284	10
Pf3D7_14_v3	2731486	2732486	PF3D7_1466800	conservedPlasmodiumprotein,unknownfunction	19.012	44.9543	19.0377	44.6885	20.6131	39.894	0.422918	0.426009	0.516697	-0.212178	-0.262788	-0.241487	10
Pf3D7_07_v3	241552	242552	PF3D7_0704800	conservedPlasmodiumprotein,unknownfunction	20.1642	49.7366	18.7618	52.5286	23.2852	39.6783	0.40542	0.357173	0.58685	-0.216429	-0.288614	-0.212241	10
Pf3D7_09_v3	1341493	1342493	PF3D7_0934000	histidine--tRNAligase,putative	20.4523	48.4123	18.4859	43.6105	20.8994	44.5842	0.422461	0.423886	0.468762	-0.21229	-0.263584	-0.261471	10
Pf3D7_03_v3	942045	943045	PF3D7_0322400	regulatorofinitiationfactor2(eIF2)	21.6045	51.2081	17.9341	47.4326	24.7167	47.4954	0.421896	0.378096	0.520402	-0.212427	-0.280764	-0.239943	10
Pf3D7_01_v3	152277	153277	PF3D7_0103400	zinc-carboxypeptidase,putative	18.1478	43.0413	17.6581	40.2785	20.0406	41.08	0.421637	0.4384	0.487843	-0.21249	-0.258139	-0.253516	10
Pf3D7_13_v3	2625598	2626598	PF3D7_1365700	SNAREassociatedGolgiprotein,putative	16.9955	46.5729	15.7268	44.9825	23.4761	40.0557	0.364923	0.34962	0.586086	-0.226266	-0.291448	-0.212559	10
Pf3D7_06_v3	914243	915243	PF3D7_0622600	conservedPlasmodiumprotein,unknownfunction	18.1478	43.1149	20.1413	48.0206	19.1817	43.7216	0.420917	0.41943	0.438724	-0.212665	-0.265256	-0.273994	10
Pf3D7_09_v3	807420	808420	PF3D7_0919800	TLDdomain-containingprotein	9.79405	44.2921	16.8304	40.4745	23.4761	40.1096	0.221124	0.415827	0.585299	-0.261195	-0.266608	-0.212888	10
Pf3D7_03_v3	141056	142056	PF3D7_0302600	ABCtransporterBfamilymember4,putative(ABCB4)	17.8597	42.5263	19.5895	46.5505	20.8994	43.3982	0.419968	0.420823	0.481573	-0.212895	-0.264734	-0.25613	10
Pf3D7_14_v3	124840	125840	PF3D7_1403300	conservedPlasmodiumprotein,unknownfunction	22.1806	52.8268	21.5209	52.4306	24.6213	51.2691	0.419874	0.410464	0.480237	-0.212918	-0.26862	-0.256687	10
Pf3D7_07_v3	113448	114448	PF3D7_0702900	centrin,putative	15.8433	37.7439	15.7268	35.5744	13.3604	31.2143	0.419758	0.442082	0.428022	-0.212946	-0.256757	-0.278455	10
Pf3D7_06_v3	369761	370761	PF3D7_0609000	conservedPlasmodiumprotein,unknownfunction	16.9955	50.3988	21.5209	56.3507	26.2436	44.8538	0.33722	0.38191	0.585092	-0.232995	-0.279333	-0.212974	10
Pf3D7_10_v3	834792	835792	PF3D7_1020700	histoneacetyltransferase,putative	23.3329	55.6226	21.7968	49.5886	23.7624	51.2691	0.419486	0.439553	0.463484	-0.213012	-0.257706	-0.263671	10
Pf3D7_13_v3	2166916	2167916	PF3D7_1354300	largesubunitrRNAmethyltransferase,putative	19.5881	50.0309	19.0377	50.5686	30.6334	52.4013	0.39152	0.376473	0.584592	-0.219805	-0.281373	-0.213182	10
Pf3D7_14_v3	744182	745182	PF3D7_1417600	conservedPlasmodiumprotein,unknownfunction	18.7239	44.7336	17.6581	44.3945	22.0446	41.8347	0.418565	0.397754	0.526945	-0.213236	-0.273389	-0.237215	10
Pf3D7_13_v3	2636232	2637232	PF3D7_1366100	conservedPlasmodiumprotein,unknownfunction	19.8762	47.603	22.0727	46.5505	19.8497	47.3876	0.417541	0.474167	0.41888	-0.213485	-0.244719	-0.282267	10
Pf3D7_08_v3	988263	989263	PF3D7_0822300	smallnuclearribonucleoproteinG,putative(SNRPG)	16.7075	40.0248	15.4509	46.6485	20.136	38.8157	0.417429	0.33122	0.518759	-0.213512	-0.298352	-0.240628	10
Pf3D7_13_v3	2412824	2413824	PF3D7_1360500	guanylylcyclasebeta(GCbeta)	19.3	46.3522	23.4522	50.3726	19.7543	47.711	0.416377	0.465575	0.414041	-0.213767	-0.247943	-0.284284	10
Pf3D7_06_v3	857226	858226	PF3D7_0620600	conservedPlasmodiumprotein,unknownfunction	21.0284	50.546	22.9004	49.6866	20.5177	47.1719	0.416025	0.460897	0.434956	-0.213853	-0.249698	-0.275565	10
Pf3D7_10_v3	160462	161462	PF3D7_1003500	40SribosomalproteinS20e,putative	17.8597	42.9678	19.8654	43.2185	19.3725	42.4278	0.415653	0.45965	0.456599	-0.213943	-0.250166	-0.266542	10
Pf3D7_13_v3	682584	683584	PF3D7_1316400	conservedPlasmodiumprotein,unknownfunction	17.2836	41.6434	18.7618	43.0225	18.5137	42.8051	0.415038	0.436093	0.432512	-0.214093	-0.259004	-0.276584	10
Pf3D7_12_v3	2077218	2078218	PF3D7_1250800	DNArepairproteinrhp16,putative	18.4359	44.4393	19.5895	47.6286	19.9451	40.8104	0.414856	0.411297	0.488726	-0.214137	-0.268308	-0.253148	10
Pf3D7_02_v3	192318	193318	PF3D7_0204200	conservedPlasmodiumprotein,unknownfunction	16.9955	40.9812	16.5545	39.2985	18.8954	39.0314	0.414715	0.42125	0.484108	-0.214171	-0.264573	-0.255074	10
Pf3D7_13_v3	319235	320235	PF3D7_1306700	conservedPlasmodiumprotein,unknownfunction	20.1642	48.7066	21.5209	50.3726	20.9949	46.2015	0.413993	0.427234	0.45442	-0.214346	-0.262328	-0.26745	10
Pf3D7_11_v3	720492	721492	PF3D7_1119100	tRNAm(1)Gmethyltransferase,putative	18.1478	43.8507	20.6931	47.9226	17.3685	40.8644	0.413854	0.431803	0.425028	-0.21438	-0.260614	-0.279704	10
Pf3D7_06_v3	814052	815052	PF3D7_0619300	conservedPlasmodiumprotein,unknownfunction	23.6209	57.0941	24.5559	55.6647	23.7624	54.2881	0.413719	0.44114	0.437709	-0.214413	-0.257111	-0.274417	10
Pf3D7_06_v3	544298	545298	PF3D7_0613300	rhoptryproteinROP14(ROP14)	16.9955	45.5429	17.3822	43.8065	25.7664	44.3146	0.373176	0.396795	0.581443	-0.224261	-0.273749	-0.214495	10
Pf3D7_14_v3	1971118	1972118	PF3D7_1448200	conservedPlasmodiumprotein,unknownfunction	19.8762	48.118	20.4172	52.0386	24.335	50.3526	0.413072	0.392347	0.483292	-0.21457	-0.275417	-0.255414	10
Pf3D7_09_v3	720490	721490	PF3D7_0917400	conservedPlasmodiumprotein,unknownfunction	21.8926	53.0475	21.5209	56.7427	24.9076	52.5091	0.412698	0.379272	0.474348	-0.214661	-0.280323	-0.259142	10
Pf3D7_12_v3	2043620	2044620	PF3D7_1250000	rRNA-processingprotein,putative	18.1478	43.9978	20.1413	46.4525	20.2314	46.6328	0.412471	0.433589	0.433845	-0.214716	-0.259944	-0.276028	10
Pf3D7_11_v3	1661859	1662859	PF3D7_1141300	conservedPlasmodiumprotein,unknownfunction	21.6045	52.3853	22.3486	55.4687	22.14	47.4415	0.412415	0.402905	0.46668	-0.21473	-0.271456	-0.262339	10
Pf3D7_10_v3	1503822	1504822	PF3D7_1037900	conservedPlasmodiumprotein,unknownfunction	15.5552	37.7439	19.5895	42.7285	19.468	44.3686	0.412125	0.458464	0.438779	-0.2148	-0.250611	-0.273971	10
Pf3D7_14_v3	1055662	1056662	PF3D7_1427100	lipase,putative	19.3	46.8672	19.0377	41.8465	18.8	42.5895	0.411802	0.454941	0.441423	-0.214879	-0.251932	-0.272868	10
Pf3D7_05_v3	1285606	1286606	PF3D7_0531400	conservedPlasmodiumprotein,unknownfunction	16.1314	39.2154	16.2786	37.8284	17.6548	38.9775	0.411354	0.430327	0.452948	-0.214988	-0.261167	-0.268064	10
Pf3D7_09_v3	830181	831181	PF3D7_0920200	CSdomainprotein,putative	19.5881	47.6766	20.1413	45.1785	19.0862	45.0694	0.410854	0.445816	0.423485	-0.215109	-0.255356	-0.280347	10
Pf3D7_04_v3	394080	395080	PF3D7_0408000	conservedPlasmodiumprotein,unknownfunction	19.012	46.2786	21.245	49.8826	21.7583	43.0747	0.410816	0.4259	0.505129	-0.215118	-0.262829	-0.24631	10
Pf3D7_10_v3	330746	331746	PF3D7_1008100	conservedPlasmodiumprotein,unknownfunction	13.2508	44.7336	16.5545	48.3146	26.0527	44.9616	0.296216	0.34264	0.579443	-0.242955	-0.294067	-0.215329	10
Pf3D7_05_v3	879855	880855	PF3D7_0521600	conservedPlasmodiumprotein,unknownfunction	19.8762	48.4859	19.5895	52.2346	22.3309	44.2068	0.409938	0.375029	0.505146	-0.215331	-0.281915	-0.246303	10
Pf3D7_14_v3	1825627	1826627	PF3D7_1444200	calmodulin-likeprotein	18.7239	45.69	21.245	50.9606	22.3309	50.8918	0.409803	0.416891	0.438792	-0.215364	-0.266209	-0.273965	10
Pf3D7_11_v3	684116	685116	PF3D7_1118000	conservedPlasmodiumprotein,unknownfunction	18.4359	45.0279	20.969	44.0025	16.8913	44.9077	0.409433	0.476541	0.376134	-0.215454	-0.243828	-0.300087	10
Pf3D7_02_v3	714752	715752	PF3D7_0217200	conservedPlasmodiumprotein,unknownfunction	19.3	47.1615	16.5545	45.2765	25.003	48.358	0.409232	0.365631	0.51704	-0.215503	-0.285441	-0.241344	10
Pf3D7_13_v3	577979	578979	PF3D7_1313500	conservedPlasmodiummembraneprotein,unknownfunction	20.1642	49.3688	18.21	43.9045	20.4223	39.5166	0.40844	0.414764	0.516803	-0.215695	-0.267007	-0.241443	10
Pf3D7_14_v3	1847815	1848815	PF3D7_1444900	conservedPlasmodiumprotein,unknownfunction	19.012	46.5729	24.5559	52.2346	18.3228	48.8971	0.40822	0.470108	0.374722	-0.215749	-0.246242	-0.300676	10
Pf3D7_14_v3	842164	843164	PF3D7_1420200	tetratricopeptiderepeatfamilyprotein,putative	15.8433	38.8476	16.8304	38.9065	15.0781	36.9828	0.407832	0.432586	0.407706	-0.215843	-0.26032	-0.286925	10
Pf3D7_03_v3	511097	512097	PF3D7_0311900	conservedPlasmodiumprotein,unknownfunction	14.403	46.4258	17.3822	43.3165	23.1898	40.1096	0.310237	0.401284	0.578161	-0.239549	-0.272064	-0.215863	10
Pf3D7_13_v3	2280992	2281992	PF3D7_1357500	DNAhelicase,putative	20.4523	50.1781	18.21	48.1186	22.3309	49.1666	0.407594	0.37844	0.454188	-0.215901	-0.280635	-0.267547	10
Pf3D7_09_v3	888059	889059	PF3D7_0921900	conservedPlasmodiumprotein,unknownfunction	19.012	46.6465	19.5895	46.3545	21.9492	42.5356	0.407576	0.422602	0.51602	-0.215905	-0.264066	-0.24177	10
Pf3D7_14_v3	2994779	2995779	PF3D7_1473500	conservedPlasmodiumprotein,unknownfunction	16.9955	41.717	18.7618	45.0805	21.6629	45.5546	0.4074	0.416184	0.475537	-0.215948	-0.266474	-0.258647	10
Pf3D7_04_v3	270634	271634	PF3D7_0405000	ATP-dependentRNAhelicase,putative	19.3	54.0776	20.1413	51.8426	28.7248	49.7057	0.356895	0.388509	0.577898	-0.228216	-0.276858	-0.215973	10
Pf3D7_10_v3	757295	758295	PF3D7_1019000	eukaryotictranslationinitiationfactorsubuniteIF2A,putative	16.4194	42.5999	16.8304	44.5905	23.8578	41.2956	0.385433	0.377444	0.577732	-0.221284	-0.281009	-0.216042	10
Pf3D7_03_v3	336679	337679	PF3D7_0307800	conservedPlasmodiumprotein,unknownfunction	19.012	46.7201	19.8654	47.5306	26.4345	48.951	0.406934	0.41795	0.54002	-0.216061	-0.265811	-0.231764	10
Pf3D7_08_v3	353972	354972	PF3D7_0806700	conservedPlasmodiummembraneprotein,unknownfunction	16.1314	50.3988	19.3136	51.9406	25.003	43.2903	0.320075	0.37184	0.577566	-0.237159	-0.283111	-0.216111	10
Pf3D7_06_v3	986370	987370	PF3D7_0624200	conservedPlasmodiumprotein,unknownfunction	16.9955	41.7906	16.0027	41.0625	16.3187	37.8454	0.406682	0.389716	0.431194	-0.216122	-0.276405	-0.277133	10
Pf3D7_07_v3	853093	854093	PF3D7_0719400	conservedPlasmodiumprotein,unknownfunction	17.8597	43.9242	17.1063	41.3565	20.136	37.4141	0.406603	0.41363	0.538193	-0.216142	-0.267432	-0.232526	10
Pf3D7_02_v3	442434	443434	PF3D7_0210900	conservedPlasmodiumprotein,unknownfunction	21.8926	53.8568	18.7618	47.6286	21.9492	50.6222	0.406496	0.393919	0.433588	-0.216167	-0.274828	-0.276135	10
Pf3D7_14_v3	2496900	2497900	PF3D7_1461500	meioticnucleardivisionprotein1,putative(MND1)	16.7075	41.1284	15.175	43.1205	21.8538	44.8538	0.406228	0.351921	0.487223	-0.216233	-0.290585	-0.253775	10
Pf3D7_06_v3	1256440	1257440	PF3D7_0630100	conservedPlasmodiumprotein,unknownfunction	19.3	47.5294	19.0377	47.4326	21.0903	43.2364	0.406064	0.401363	0.48779	-0.216272	-0.272035	-0.253538	10
Pf3D7_07_v3	984958	985958	PF3D7_0723500	dynactinsubunit5,putative	20.4523	50.3988	20.6931	50.5686	20.5177	44.6381	0.405809	0.409208	0.459645	-0.216334	-0.269091	-0.265272	10
Pf3D7_11_v3	230514	231514	PF3D7_1105200	WDrepeat-containingproteinWRAP73,putative(WDR8)	17.2836	42.5999	16.5545	42.1405	21.9492	45.5007	0.405719	0.392841	0.482393	-0.216356	-0.275232	-0.255789	10
Pf3D7_14_v3	1999148	2000148	PF3D7_1448700	conservedPlasmodiumprotein,unknownfunction	20.7403	51.1346	21.5209	48.6086	23.2852	48.5736	0.405602	0.442739	0.47938	-0.216385	-0.256511	-0.257045	10
Pf3D7_05_v3	1019402	1020402	PF3D7_0524700	mitochondrialimportreceptorsubunitTOM22,putative(TOM22)	14.6911	36.2724	14.3472	40.6705	18.9908	38.6001	0.405021	0.352767	0.491988	-0.216526	-0.290268	-0.251788	10
Pf3D7_07_v3	741510	742510	PF3D7_0717100	conservedPlasmodiumprotein,unknownfunction	19.012	46.9408	17.9341	40.0825	18.6091	41.5652	0.405021	0.44743	0.447709	-0.216526	-0.254751	-0.270248	10
Pf3D7_04_v3	181051	182051	PF3D7_0403300	conservedPlasmodiumprotein,unknownfunction	18.1478	44.8071	16.8304	45.8645	18.8	41.6191	0.405021	0.366959	0.451716	-0.216526	-0.284943	-0.268578	10
Pf3D7_13_v3	858799	859799	PF3D7_1321000	conservedPlasmodiumprotein,unknownfunction	21.6045	53.3418	22.9004	51.6466	21.472	48.0345	0.40502	0.443406	0.447012	-0.216526	-0.256261	-0.270538	10
Pf3D7_12_v3	1027518	1028518	PF3D7_1225200	conservedPlasmodiumprotein,unknownfunction	20.7403	51.2817	22.6245	51.7446	26.9116	57.1993	0.404439	0.437234	0.470488	-0.216667	-0.258576	-0.260751	10
Pf3D7_12_v3	1299108	1300108	PF3D7_1231500	mitosisproteindim1,putative	17.8597	44.2185	16.8304	37.1424	15.5553	34.1255	0.403897	0.453132	0.455826	-0.216799	-0.252611	-0.266864	10
Pf3D7_14_v3	2977617	2978617	PF3D7_1473100	GTPase-activatingprotein,putative	20.7403	51.3553	19.5895	49.3926	24.2395	45.0694	0.403859	0.396608	0.537826	-0.216808	-0.273819	-0.232679	10
Pf3D7_13_v3	1045365	1046365	PF3D7_1325100	phosphoribosylpyrophosphatesynthetase	17.5717	43.5564	11.0363	39.6905	18.8954	38.5462	0.403424	0.278059	0.490201	-0.216914	-0.318298	-0.252533	10
Pf3D7_11_v3	282494	283494	PF3D7_1106700	dna2/nam7helicasefamilymember,putative	16.1314	40.0248	19.5895	46.2565	20.7086	39.1392	0.403035	0.423497	0.529101	-0.217008	-0.26373	-0.236316	10
Pf3D7_04_v3	656814	657814	PF3D7_0414500	RNA-bindingprotein,putative	17.5717	43.6299	19.0377	44.5905	17.9411	43.8834	0.402744	0.426945	0.408836	-0.217079	-0.262436	-0.286454	10
Pf3D7_11_v3	1497708	1498708	PF3D7_1138200	conservedPlasmodiummembraneprotein,unknownfunction	15.5552	38.6268	20.1413	46.2565	20.4223	41.4574	0.402705	0.435426	0.492609	-0.217088	-0.259254	-0.251529	10
Pf3D7_10_v3	220853	221853	PF3D7_1004700	conservedPlasmodiumprotein,unknownfunction	18.7239	46.4994	22.0727	46.3545	20.0406	47.7649	0.40267	0.476172	0.419568	-0.217097	-0.243967	-0.28198	10
Pf3D7_10_v3	727831	728831	PF3D7_1018200	serine/threonineproteinphosphatase8,putative(PPP8)	15.2672	37.9647	17.1063	42.3365	18.1319	36.9828	0.402142	0.404056	0.490279	-0.217225	-0.271024	-0.252501	10
Pf3D7_07_v3	834551	835551	PF3D7_0718800	conservedPlasmodiumprotein,unknownfunction	17.5717	43.7035	14.0713	38.6125	17.3685	36.821	0.402066	0.364423	0.471701	-0.217243	-0.285894	-0.260246	10
Pf3D7_13_v3	1663230	1664230	PF3D7_1342200	conservedPlasmodiummembraneprotein,unknownfunction	19.012	47.3087	23.4522	51.2546	21.472	48.4658	0.401871	0.457563	0.443034	-0.217291	-0.250949	-0.272197	10
Pf3D7_11_v3	628932	629932	PF3D7_1116600	dolichyl-diphosphooligosaccharide--proteinglycosyltransferasesubunitSTT3,putative(STT3)	17.2836	43.0413	19.8654	45.3745	18.8	44.3146	0.401559	0.43781	0.424239	-0.217367	-0.25836	-0.280032	10
Pf3D7_03_v3	565156	566156	PF3D7_0313900	conservedPlasmodiumprotein,unknownfunction	19.012	47.3823	19.5895	42.7285	19.5634	42.7512	0.401247	0.458464	0.457611	-0.217443	-0.250611	-0.26612	10
Pf3D7_14_v3	2322298	2323298	PF3D7_1456600	mitochondrialribosomalproteinL28precursor,putative	19.3	48.118	20.969	48.8046	22.9035	49.544	0.401097	0.429652	0.462286	-0.217479	-0.261421	-0.264171	10
Pf3D7_09_v3	1043042	1044042	PF3D7_0926000	proteinkinase,putative	16.9955	42.3792	19.5895	43.2185	19.5634	43.2364	0.401034	0.453267	0.452475	-0.217494	-0.252561	-0.268261	10
Pf3D7_02_v3	733772	734772	PF3D7_0217800	40SribosomalproteinS26(RPS26)	15.8433	39.5097	13.5195	36.2604	16.7005	37.9532	0.400998	0.372845	0.440029	-0.217503	-0.282735	-0.27345	10
Pf3D7_08_v3	982070	983070	PF3D7_0822200	conservedPlasmodiummembraneprotein,unknownfunction	17.2836	43.1149	24.2799	50.6666	17.7502	44.5303	0.400873	0.479209	0.398609	-0.217533	-0.242827	-0.290717	10
Pf3D7_09_v3	1372518	1373518	PF3D7_0935300	phosphatidylinositolN-acetylglucosaminyltransferasesubunitP,putative	12.3866	30.9015	10.7604	32.3404	16.5096	33.5325	0.400841	0.332723	0.492346	-0.217541	-0.297788	-0.251639	10
Pf3D7_03_v3	177920	178920	PF3D7_0303400	palmitoyltransferase(DHHC1)	17.8597	44.5864	17.9341	43.9045	23.0944	43.1286	0.400564	0.40848	0.535478	-0.217608	-0.269365	-0.233658	10
Pf3D7_09_v3	1338795	1339795	PF3D7_0933900	conservedPlasmodiumprotein,unknownfunction	11.2343	37.0818	12.9677	30.7724	19.2771	33.5864	0.30296	0.421407	0.573956	-0.241317	-0.264514	-0.217617	10
Pf3D7_11_v3	991363	992363	PF3D7_1125300	DNA-directedRNApolymerase(mtRNAP)	18.7239	46.7937	18.21	43.0225	23.0944	44.5842	0.400137	0.423267	0.517995	-0.217712	-0.263816	-0.240946	10
Pf3D7_14_v3	2753520	2754520	PF3D7_1467400	50SribosomalproteinL22,apicoplast,putative(L22)	19.3	48.2652	20.6931	52.1366	23.3807	53.749	0.399874	0.396902	0.434998	-0.217776	-0.273709	-0.275547	10
Pf3D7_12_v3	1435495	1436495	PF3D7_1234300	DNApolymeraseepsilonsubunitb,putative	19.5881	49.0009	20.6931	47.4326	20.0406	42.6973	0.39975	0.436263	0.469365	-0.217806	-0.25894	-0.26122	10
Pf3D7_11_v3	852855	853855	PF3D7_1122500	conservedPlasmodiumprotein,unknownfunction	18.7239	46.8672	17.3822	43.3165	16.8913	40.7565	0.39951	0.401284	0.414444	-0.217864	-0.272064	-0.284116	10
Pf3D7_03_v3	970666	971666	PF3D7_0323100	conservedPlasmodiumprotein,unknownfunction	20.4523	51.2817	22.0727	49.7846	19.468	47.8188	0.398823	0.443364	0.40712	-0.218031	-0.256276	-0.287169	10
Pf3D7_07_v3	623021	624021	PF3D7_0713700	conservedPlasmodiumprotein,unknownfunction	17.5717	44.0714	17.6581	40.4745	16.9868	40.3252	0.39871	0.436277	0.421245	-0.218059	-0.258935	-0.28128	10
Pf3D7_05_v3	102397	103397	PF3D7_0502100	HCNGP-likeprotein	22.4687	56.3584	25.9354	57.0367	23.9532	53.749	0.398675	0.454714	0.445649	-0.218067	-0.252018	-0.271107	10
Pf3D7_09_v3	124506	125506	PF3D7_0902800	serinerepeatantigen9(SERA9)	18.7239	47.0144	20.6931	54.9786	23.9532	45.0155	0.398259	0.376385	0.53211	-0.218168	-0.281406	-0.235062	10
Pf3D7_13_v3	1493808	1494808	PF3D7_1337000	endopeptidase,putative	20.4523	51.3553	23.7281	54.1946	21.7583	51.7543	0.398251	0.437831	0.420415	-0.21817	-0.258352	-0.281626	10
Pf3D7_14_v3	632395	633395	PF3D7_1415600	conservedPlasmodiumprotein,unknownfunction	22.1806	55.6962	22.9004	56.8407	25.4801	52.6708	0.398243	0.402887	0.483761	-0.218172	-0.271463	-0.255218	10
Pf3D7_08_v3	1095062	1096062	PF3D7_0825300	conservedprotein,unknownfunction	15.8433	42.1584	17.6581	44.1005	20.7086	36.1741	0.375804	0.400406	0.57247	-0.223623	-0.272394	-0.218236	10
Pf3D7_14_v3	919497	920497	PF3D7_1422800	actin-relatedprotein,putative(ARP4a)	18.4359	46.3522	18.21	42.9245	19.1817	42.8051	0.397735	0.424233	0.448117	-0.218296	-0.263454	-0.270078	10
Pf3D7_13_v3	1723185	1724185	PF3D7_1343600	UDP-N-acetylglucosaminepyrophosphorylase,putative	23.0448	57.977	24.5559	59.1927	28.7248	58.4393	0.397482	0.414847	0.491532	-0.218357	-0.266976	-0.251978	10
Pf3D7_06_v3	464176	465176	PF3D7_0611000	SNAREassociatedGolgiprotein,putative	20.1642	50.7667	21.5209	48.3146	21.472	46.4172	0.397193	0.445433	0.462587	-0.218427	-0.2555	-0.264045	10
Pf3D7_02_v3	689811	690811	PF3D7_0216700.1	autophagy-relatedprotein11,putative	14.1149	35.5367	14.6232	35.8684	15.8416	36.0124	0.397192	0.40769	0.439893	-0.218427	-0.269661	-0.273506	10
Pf3D7_02_v3	689811	690811	PF3D7_0216700.2	autophagy-relatedprotein11,putative	14.1149	35.5367	14.6232	35.8684	15.8416	36.0124	0.397192	0.40769	0.439893	-0.218427	-0.269661	-0.273506	10
Pf3D7_07_v3	377531	378531	PF3D7_0708300	EKC/KEOPScomplexsubunitBUD32(BUD32)	18.7239	47.1615	19.0377	40.9645	17.5593	43.6138	0.397017	0.464737	0.402609	-0.21847	-0.248257	-0.28905	10
Pf3D7_09_v3	1008563	1009563	PF3D7_0924800	telomericrepeatbindingfactor1,putative(TRF1)	14.9791	37.7439	18.21	36.4564	13.933	36.9828	0.396861	0.499501	0.376743	-0.218508	-0.235214	-0.299833	10
Pf3D7_04_v3	343554	344554	PF3D7_0406500	conservedPlasmodiumprotein,unknownfunction	18.1478	45.7636	17.3822	46.8445	22.6172	43.3982	0.396555	0.371062	0.521155	-0.218582	-0.283404	-0.239629	10
Pf3D7_01_v3	392104	393104	PF3D7_0110200	FAD-linkedsulfhydryloxidaseERV1,putative(ERV1)	20.4523	51.576	20.4172	46.1585	19.7543	47.2258	0.396547	0.442328	0.418295	-0.218584	-0.256665	-0.282511	10
Pf3D7_11_v3	1384615	1385615	PF3D7_1135400	conservedPlasmodiumprotein,unknownfunction	21.8926	55.2548	22.6245	50.7646	25.671	57.7923	0.396212	0.445675	0.444194	-0.218666	-0.255409	-0.271713	10
Pf3D7_03_v3	513252	514252	PF3D7_0312100	E3ubiquitin-proteinligase,putative	20.1642	50.9138	21.5209	47.3346	16.7005	44.7459	0.396046	0.454655	0.37323	-0.218706	-0.25204	-0.301298	10
Pf3D7_04_v3	650231	651231	PF3D7_0414300	Rab5-interactingprotein,putative	18.1478	45.8372	17.9341	47.8246	16.8913	41.5113	0.395919	0.374997	0.406908	-0.218737	-0.281927	-0.287257	10
Pf3D7_12_v3	556262	557262	PF3D7_1212600.1	conservedprotein,unknownfunction	13.8269	34.9481	12.4159	32.3404	13.5512	32.5621	0.395641	0.383913	0.416165	-0.218804	-0.278582	-0.283398	10
Pf3D7_12_v3	556262	557262	PF3D7_1212600.2	conservedprotein,unknownfunction	13.8269	34.9481	12.4159	32.3404	13.5512	32.5621	0.395641	0.383913	0.416165	-0.218804	-0.278582	-0.283398	10
Pf3D7_07_v3	303815	304815	PF3D7_0706200	conservedPlasmodiumprotein,unknownfunction	11.8105	48.8538	18.4859	44.8845	22.0446	38.6001	0.241752	0.411855	0.571102	-0.256184	-0.268098	-0.218806	10
Pf3D7_04_v3	831928	832928	PF3D7_0418500	traffickingproteinparticlecomplexsubunit3,putative(BET3)	14.1149	35.6838	14.6232	35.7704	15.1736	29.4892	0.395555	0.408807	0.514548	-0.218825	-0.269242	-0.242383	10
Pf3D7_14_v3	2204208	2205208	PF3D7_1453600	RAPprotein,putative	21.3165	53.9304	22.6245	58.6047	24.9076	57.0376	0.395259	0.386053	0.436687	-0.218897	-0.277779	-0.274843	10
Pf3D7_13_v3	2595889	2596889	PF3D7_1364500	exosomecomplexcomponentRRP45,putative(RRP45)	15.8433	40.0983	17.9341	40.5725	18.8954	38.3845	0.395112	0.442026	0.492266	-0.218933	-0.256778	-0.251672	10
Pf3D7_04_v3	1049907	1050907	PF3D7_0423200	BSD-domainprotein,putative	17.8597	45.2486	19.5895	47.0406	20.2314	44.3146	0.394702	0.416438	0.45654	-0.219032	-0.266379	-0.266566	10
Pf3D7_14_v3	1891608	1892608	PF3D7_1446100	conservedPlasmodiumprotein,unknownfunction	19.012	48.1916	23.7281	53.2146	20.8994	43.8834	0.394509	0.445895	0.476248	-0.219079	-0.255327	-0.25835	10
Pf3D7_13_v3	1553699	1554699	PF3D7_1338500	conservedPlasmodiumprotein,unknownfunction	16.1314	40.9077	18.4859	45.9625	19.1817	43.3443	0.394337	0.402195	0.442543	-0.219121	-0.271722	-0.272402	10
Pf3D7_10_v3	620805	621805	PF3D7_1015400	conservedPlasmodiumprotein,unknownfunction	20.1642	51.1346	23.7281	49.7846	19.3725	46.7406	0.394336	0.476615	0.414468	-0.219121	-0.243801	-0.284106	10
Pf3D7_04_v3	450133	451133	PF3D7_0409500	conservedPlasmodiumprotein,unknownfunction	16.4194	41.6434	12.9677	42.0425	15.6507	38.3305	0.394286	0.308443	0.408309	-0.219133	-0.306898	-0.286673	10
Pf3D7_12_v3	960469	961469	PF3D7_1223500	conservedPlasmodiumprotein,unknownfunction	20.7403	52.6061	21.245	50.5686	25.9573	47.8728	0.394257	0.420122	0.542214	-0.21914	-0.264996	-0.230849	10
Pf3D7_08_v3	918555	919555	PF3D7_0820300	conservedPlasmodiumprotein,unknownfunction	16.9955	43.1149	15.4509	41.8465	23.5715	45.2311	0.394191	0.369228	0.521135	-0.219156	-0.284092	-0.239637	10
Pf3D7_09_v3	1023120	1024120	PF3D7_0925400	proteinphosphatase-beta	18.7239	47.5294	20.6931	47.9226	20.4223	41.6191	0.393944	0.431803	0.490695	-0.219217	-0.260614	-0.252327	10
Pf3D7_12_v3	358833	359833	PF3D7_1207900	conservedPlasmodiumprotein,unknownfunction	14.6911	37.3025	17.1063	36.3584	13.6467	34.0716	0.393837	0.470491	0.40053	-0.219242	-0.246098	-0.289916	10
Pf3D7_13_v3	2002489	2003489	PF3D7_1349900	conservedPlasmodiumprotein,unknownfunction	19.5881	49.7366	22.9004	55.4687	23.9532	48.951	0.393837	0.412853	0.48933	-0.219242	-0.267724	-0.252896	10
Pf3D7_04_v3	232749	233749	PF3D7_0404200	conservedPlasmodiumprotein,unknownfunction	19.8762	50.4724	20.1413	42.2385	18.3228	46.3093	0.393803	0.476847	0.395661	-0.219251	-0.243714	-0.291946	10
Pf3D7_14_v3	2589282	2590282	PF3D7_1463900	conservedPlasmodiummembraneprotein,unknownfunction	15.5552	39.5097	17.9341	41.7485	21.3766	44.4764	0.393706	0.429575	0.480628	-0.219274	-0.26145	-0.256524	10
Pf3D7_05_v3	816566	817566	PF3D7_0519700	conservedPlasmodiumprotein,unknownfunction	16.1314	40.9812	14.8991	39.3965	18.0365	40.2713	0.393629	0.378183	0.447875	-0.219293	-0.280732	-0.270179	10
Pf3D7_12_v3	921916	922916	PF3D7_1222800	conservedPlasmodiumprotein,unknownfunction	16.7075	42.4527	16.5545	47.4326	18.9908	46.6867	0.393556	0.349011	0.406771	-0.219311	-0.291677	-0.287315	10
Pf3D7_13_v3	2064873	2065873	PF3D7_1351800.1	conservedPlasmodiumprotein,unknownfunction	16.9955	43.1885	15.4509	43.2185	18.9908	42.2121	0.393519	0.357507	0.44989	-0.21932	-0.288489	-0.269339	10
Pf3D7_13_v3	2064873	2065873	PF3D7_1351800.2	conservedPlasmodiumprotein,unknownfunction	16.9955	43.1885	15.4509	43.2185	18.9908	42.2121	0.393519	0.357507	0.44989	-0.21932	-0.288489	-0.269339	10
Pf3D7_14_v3	354641	355641	PF3D7_1409000	WDrepeat-containingprotein,putative	16.9955	43.1885	18.7618	47.8246	19.3725	46.6867	0.393519	0.392304	0.414947	-0.21932	-0.275433	-0.283906	10
Pf3D7_03_v3	544694	545694	PF3D7_0313300	apicoplastconservedycf19proteinprecursor,unknownfunction	11.8105	30.0186	13.7954	34.9864	12.5015	30.0283	0.393439	0.394308	0.416324	-0.219339	-0.274682	-0.283332	10
Pf3D7_06_v3	114724	115724	PF3D7_0602700	conservedPlasmodiumprotein,unknownfunction	19.3	49.0745	20.969	46.9426	22.4263	47.0102	0.39328	0.446694	0.477052	-0.219378	-0.255027	-0.258015	10
Pf3D7_10_v3	422461	423461	PF3D7_1010700	dolichyl-phosphate-mannoseproteinmannosyltransferase,putative	13.2508	33.6973	14.0713	32.7324	14.2193	32.4004	0.39323	0.429889	0.438862	-0.21939	-0.261332	-0.273936	10
Pf3D7_08_v3	1157651	1158651	PF3D7_0826600	SNAREprotein,putative(VAMP7)	19.8762	50.546	25.1077	53.2146	21.472	50.2448	0.39323	0.47182	0.427348	-0.21939	-0.2456	-0.278736	10
Pf3D7_06_v3	987308	988308	PF3D7_0624300	conservedPlasmodiumprotein,unknownfunction	16.7075	42.5263	17.9341	40.9645	16.9868	41.4574	0.392875	0.437796	0.409741	-0.219476	-0.258365	-0.286076	10
Pf3D7_14_v3	2724725	2725725	PF3D7_1466500	conservedPlasmodiumprotein,unknownfunction	16.9955	43.2621	21.7968	48.7066	19.5634	47.2258	0.39285	0.447512	0.414252	-0.219482	-0.25472	-0.284196	10
Pf3D7_05_v3	123404	124404	PF3D7_0502900	mitochondrialinnermembraneTIM10associatedprotein,putative	17.2836	43.9978	20.6931	46.1585	22.9989	48.951	0.392829	0.448305	0.469835	-0.219487	-0.254422	-0.261024	10
Pf3D7_12_v3	2146116	2147116	PF3D7_1252500	Plasmodiumexportedprotein,unknownfunction	18.4359	46.9408	19.0377	43.9045	18.0365	40.5409	0.392748	0.433616	0.444896	-0.219507	-0.259934	-0.27142	10
Pf3D7_14_v3	76293	77293	PF3D7_1401900	conservedPlasmodiumprotein,unknownfunction	10.0821	25.6776	10.7604	25.7743	10.402	23.6129	0.392642	0.417486	0.440522	-0.219533	-0.265986	-0.273244	10
Pf3D7_14_v3	2417922	2418922	PF3D7_1458900	golgiapparatusmembraneproteinTVP23,putative(TVP23)	16.1314	41.1284	17.9341	43.0225	18.8	44.4764	0.39222	0.416854	0.422696	-0.219635	-0.266223	-0.280676	10
Pf3D7_07_v3	477052	478052	PF3D7_0710500	conservedPlasmodiumprotein,unknownfunction	16.1314	41.1284	17.1063	43.4145	18.7045	42.266	0.39222	0.394023	0.442542	-0.219635	-0.274789	-0.272402	10
Pf3D7_13_v3	1379121	1380121	PF3D7_1333700	histoneH3-likecentromericproteinCSE4(CenH3)	19.012	48.4859	20.6931	47.0406	23.0944	46.4711	0.392114	0.439899	0.496963	-0.219661	-0.257576	-0.249714	10
Pf3D7_09_v3	937845	938845	PF3D7_0922900	3-oxoacyl-[acyl-carrier-protein]reductase(FabG)	19.3	49.2216	19.8654	49.0006	16.605	42.4278	0.392104	0.405411	0.391371	-0.219663	-0.270516	-0.293735	10
Pf3D7_01_v3	145896	146896	PF3D7_0103300	conservedPlasmodiumprotein,unknownfunction	20.1642	51.4289	22.3486	52.6266	24.0487	52.2934	0.392079	0.424664	0.45988	-0.219669	-0.263292	-0.265174	10
Pf3D7_12_v3	614074	615074	PF3D7_1214600	adrenodoxin-typeferredoxin,putative	20.1642	51.4289	17.3822	45.5705	16.2233	45.7702	0.392079	0.381435	0.354451	-0.219669	-0.279511	-0.309126	10
Pf3D7_08_v3	178406	179406	PF3D7_0802500	inositol5-phosphatase,putative	20.7403	52.9004	20.1413	53.4106	24.2395	53.749	0.392063	0.377103	0.450976	-0.219673	-0.281137	-0.268886	10
Pf3D7_13_v3	2711218	2712218	PF3D7_1368100	26SproteasomeregulatorysubunitRPN11,putative(RPN11)	11.8105	30.1657	13.2436	34.0064	14.0284	30.2439	0.391521	0.389444	0.463842	-0.219805	-0.276507	-0.263522	10
Pf3D7_09_v3	1346795	1347795	PF3D7_0934200	conservedPlasmodiumprotein,unknownfunction	18.4359	47.088	19.8654	45.0805	19.9451	43.6138	0.39152	0.440665	0.457312	-0.219805	-0.257289	-0.266245	10
Pf3D7_14_v3	1025265	1026265	PF3D7_1426300	dynein-associatedprotein,putative	20.7403	52.9739	23.1763	49.1966	21.2812	49.8135	0.391519	0.471096	0.427218	-0.219805	-0.245871	-0.278791	10
Pf3D7_12_v3	609513	610513	PF3D7_1214300	geranylgeranyltransferasetype2betasubunit,putative	17.8597	45.6165	17.9341	46.5505	24.6213	43.9373	0.391518	0.385261	0.560374	-0.219806	-0.278076	-0.223279	10
Pf3D7_14_v3	2888159	2889159	PF3D7_1470600	RAPprotein,putative	12.0985	30.9015	14.6232	36.0644	14.7918	31.5917	0.391518	0.405475	0.468218	-0.219806	-0.270492	-0.261698	10
Pf3D7_02_v3	337058	338058	PF3D7_0208300	conservedPlasmodiumprotein,unknownfunction	18.1478	46.4258	18.7618	45.5705	19.0862	45.1772	0.390899	0.411709	0.422474	-0.219956	-0.268153	-0.280768	10
Pf3D7_14_v3	1210512	1211512	PF3D7_1430700	NADP-specificglutamatedehydrogenase(GDH2)	17.5717	44.9543	17.3822	42.4345	16.1279	42.2121	0.390879	0.409624	0.382068	-0.219961	-0.268935	-0.297613	10
Pf3D7_02_v3	409483	410483	PF3D7_0210000	secretorycomplexprotein61gammasubunit(Sec61-gamma)	14.1149	38.1118	12.9677	37.0444	20.804	36.6054	0.370355	0.350058	0.568331	-0.224946	-0.291284	-0.219961	10
Pf3D7_13_v3	1763690	1764690	PF3D7_1344100	krox-likeprotein,putative	16.7075	42.747	18.4859	42.2385	20.0406	42.1043	0.390846	0.437655	0.475975	-0.219969	-0.258418	-0.258464	10
Pf3D7_03_v3	817413	818413	PF3D7_0319600	elongationfactor1(EF-1),putative	15.5552	39.804	20.6931	44.7865	18.6091	46.7945	0.390795	0.462039	0.397677	-0.219981	-0.24927	-0.291106	10
Pf3D7_12_v3	1945303	1946303	PF3D7_1246900	RAC-betaserine/threonineproteinkinase(PKB)	15.2672	39.0683	17.1063	38.5145	17.2731	37.7914	0.390782	0.444152	0.457064	-0.219984	-0.25598	-0.266348	10
Pf3D7_12_v3	255867	256867	PF3D7_1205800	highmobilitygroupproteinB3,putative(HMGB3)	19.3	49.4423	19.8654	51.1566	27.6751	50.5144	0.390354	0.388325	0.547866	-0.220088	-0.276926	-0.228493	10
Pf3D7_14_v3	2554604	2555604	PF3D7_1462700	cytochromec1precursor,putative	17.2836	44.2921	16.2786	43.4145	19.2771	40.1635	0.390219	0.374958	0.479966	-0.220121	-0.281942	-0.2568	10
Pf3D7_06_v3	180436	181436	PF3D7_0604200	mitochondrialribosomalproteinL41,putative	15.2672	39.1419	17.1063	40.7685	16.7005	32.6699	0.390047	0.419596	0.511189	-0.220163	-0.265194	-0.243783	10
Pf3D7_09_v3	402894	403894	PF3D7_0908700	tRNApseudouridinesynthase,putative	14.6911	37.6704	16.8304	35.0844	16.8913	41.9965	0.389991	0.479712	0.402207	-0.220177	-0.242639	-0.289217	10
Pf3D7_11_v3	1604821	1605821	PF3D7_1140300	P-loopcontainingnucleosidetriphosphatehydrolase,putative	20.1642	51.7232	21.5209	50.3726	20.0406	53.1021	0.389848	0.427234	0.377398	-0.220211	-0.262328	-0.29956	10
Pf3D7_14_v3	1651194	1652194	PF3D7_1440400	conservedPlasmodiumprotein,unknownfunction	19.5881	50.2517	21.5209	50.0786	22.4263	52.1317	0.3898	0.429742	0.430185	-0.220223	-0.261387	-0.277553	10
Pf3D7_14_v3	356050	357050	PF3D7_1409100	aldo-ketoreductase,putative	18.1478	46.5729	22.6245	46.9426	19.7543	48.358	0.389664	0.481961	0.408501	-0.220256	-0.241795	-0.286593	10
Pf3D7_14_v3	535488	536488	PF3D7_1413400	30SribosomalproteinS9,putative	16.7075	42.8942	17.6581	44.7865	19.5634	40.7565	0.389505	0.394273	0.480007	-0.220295	-0.274695	-0.256783	10
Pf3D7_06_v3	795525	796525	PF3D7_0619000.1	conservedPlasmodiumprotein,unknownfunction	16.4194	42.1584	16.2786	44.3945	19.0862	39.7861	0.389469	0.366681	0.47972	-0.220303	-0.285047	-0.256903	10
Pf3D7_06_v3	795525	796525	PF3D7_0619000.2	conservedPlasmodiumprotein,unknownfunction	16.4194	42.1584	16.2786	44.3945	19.0862	39.7861	0.389469	0.366681	0.47972	-0.220303	-0.285047	-0.256903	10
Pf3D7_06_v3	913210	914210	PF3D7_0622500	RNAmethyltransferase,putative	19.5881	50.3252	22.9004	52.2346	24.5258	48.0884	0.38923	0.438414	0.510015	-0.220361	-0.258133	-0.244273	10
Pf3D7_02_v3	455786	456786	PF3D7_0211200	ras-relatedproteinRab-5A(RAB5a)	19.012	48.8538	19.0377	46.1585	22.9989	45.1233	0.389161	0.412442	0.50969	-0.220378	-0.267878	-0.244408	10
Pf3D7_06_v3	1102352	1103352	PF3D7_0627500	proteinDJ-1(DJ1)	16.1314	41.4963	15.7268	40.2785	20.7086	44.5842	0.388743	0.390451	0.464483	-0.22048	-0.276129	-0.263255	10
Pf3D7_13_v3	820241	821241	PF3D7_1319800	probableprotein,unknownfunction	15.8433	40.7605	19.0377	45.4725	23.7624	44.0451	0.388692	0.418664	0.539502	-0.220492	-0.265543	-0.23198	10
Pf3D7_09_v3	675422	676422	PF3D7_0916200	conservedPlasmodiumprotein,unknownfunction	15.5552	40.0248	16.5545	37.4364	16.605	33.3168	0.388639	0.442203	0.498397	-0.220505	-0.256712	-0.249116	10
Pf3D7_14_v3	1081273	1082273	PF3D7_1427500	DNAmismatchrepairproteinMSH2,putative(MSH2-1)	21.8926	56.3584	22.6245	55.3706	26.4345	49.7057	0.388453	0.408601	0.53182	-0.22055	-0.269319	-0.235182	10
Pf3D7_03_v3	539243	540243	PF3D7_0313100	ubiquitin-proteinligase,putative(HRD3)	20.1642	51.9439	22.0727	52.2346	23.3807	46.4711	0.388192	0.422569	0.503123	-0.220614	-0.264078	-0.247146	10
Pf3D7_11_v3	1429171	1430171	PF3D7_1136400	signalrecognitionparticlesubunitSRP72,putative(SRP72)	19.8762	51.2081	18.4859	49.8826	25.671	52.2395	0.388146	0.370588	0.49141	-0.220625	-0.283581	-0.252029	10
Pf3D7_14_v3	866305	867305	PF3D7_1420900	mannose-1-phosphateguanyltransferase,putative	16.4194	42.3056	16.5545	40.0825	17.3685	40.2713	0.388114	0.413011	0.431287	-0.220633	-0.267665	-0.277094	10
Pf3D7_11_v3	744374	745374	PF3D7_1119700	conservedPlasmodiumprotein,unknownfunction	19.8762	51.2817	21.5209	49.2946	20.9949	43.9373	0.387589	0.436577	0.477838	-0.22076	-0.258823	-0.257687	10
Pf3D7_14_v3	3007101	3008101	PF3D7_1473900	conservedPlasmodiumprotein,unknownfunction	12.9627	41.717	19.0377	47.2366	25.003	44.1529	0.310729	0.403029	0.566282	-0.23943	-0.27141	-0.220816	10
Pf3D7_05_v3	1211602	1212602	PF3D7_0529700	conservedPlasmodiumprotein,unknownfunction	18.4359	47.603	20.6931	48.1186	22.9035	45.3929	0.387284	0.430044	0.504561	-0.220834	-0.261274	-0.246547	10
Pf3D7_04_v3	365879	366879	PF3D7_0407300	transcriptionfactor,putative	22.7568	58.7864	24.2799	54.3906	25.3847	51.5387	0.38711	0.446399	0.492537	-0.220876	-0.255138	-0.25156	10
Pf3D7_01_v3	177587	178587	PF3D7_0104100	conservedPlasmodiummembraneprotein,unknownfunction	16.4194	43.8507	18.7618	47.5306	23.2852	41.1339	0.374439	0.394731	0.566083	-0.223954	-0.274523	-0.220899	10
Pf3D7_03_v3	211783	212783	PF3D7_0304300	conservedPlasmodiumprotein,unknownfunction	16.7075	43.1885	17.3822	45.7665	19.5634	44.099	0.386851	0.379802	0.443625	-0.220939	-0.280124	-0.271951	10
Pf3D7_11_v3	1276846	1277846	PF3D7_1133100	conservedmembraneprotein,unknownfunction	18.7239	48.4123	21.245	50.1766	20.4223	43.1825	0.386759	0.423405	0.47293	-0.220962	-0.263765	-0.259733	10
Pf3D7_13_v3	344025	345025	PF3D7_1307700	conservedPlasmodiumprotein,unknownfunction	20.4523	52.9004	22.3486	54.7826	28.4385	54.342	0.386619	0.407951	0.523325	-0.220996	-0.269563	-0.238724	10
Pf3D7_05_v3	255017	256017	PF3D7_0505900	conservedPlasmodiumprotein,unknownfunction	15.5552	40.2455	16.0027	38.8085	16.7959	39.4088	0.386508	0.41235	0.426197	-0.221023	-0.267912	-0.279216	10
Pf3D7_14_v3	147461	148461	PF3D7_1404200	conservedPlasmodiumprotein,unknownfunction	19.8762	51.4289	25.6595	59.3887	23.3807	50.9457	0.386479	0.43206	0.458934	-0.22103	-0.260517	-0.265568	10
Pf3D7_11_v3	1898681	1899681	PF3D7_1147800.1	merozoiteadhesiveerythrocyticbindingprotein	14.9791	38.774	17.3822	36.9464	16.7005	37.7914	0.386318	0.470471	0.441913	-0.221069	-0.246106	-0.272664	10
Pf3D7_11_v3	1898681	1899681	PF3D7_1147800.2	merozoiteadhesiveerythrocyticbindingprotein	14.9791	38.774	17.3822	36.9464	16.7005	37.7914	0.386318	0.470471	0.441913	-0.221069	-0.246106	-0.272664	10
Pf3D7_02_v3	492116	493116	PF3D7_0212300	peptidechainreleasefactorsubunit1,putative	18.7239	48.4859	16.8304	44.8845	19.6588	38.3845	0.386172	0.374971	0.512155	-0.221104	-0.281937	-0.243381	10
Pf3D7_13_v3	897216	898216	PF3D7_1321600	phosphodiesterasegamma,putative(PDEgamma)	18.7239	48.4859	18.21	48.6086	22.7126	42.3739	0.386172	0.374625	0.536004	-0.221104	-0.282067	-0.233438	10
Pf3D7_13_v3	1606823	1607823	PF3D7_1340300	nucleolarcomplexprotein2,putative	18.7239	48.5595	20.1413	48.5106	23.7624	48.8971	0.385587	0.415194	0.485967	-0.221246	-0.266845	-0.254298	10
Pf3D7_07_v3	617433	618433	PF3D7_0713600	mitochondrialribosomalproteinS5precursor,putative	17.5717	45.6165	15.7268	40.8665	22.9035	45.932	0.385205	0.384834	0.498639	-0.221339	-0.278236	-0.249015	10
Pf3D7_11_v3	1695007	1696007	PF3D7_1142300	conservedPlasmodiummembraneprotein,unknownfunction	18.4359	47.8973	19.8654	48.4126	24.6213	45.3389	0.384905	0.410335	0.54305	-0.221412	-0.268668	-0.230501	10
Pf3D7_09_v3	894915	895915	PF3D7_0922100	ubiquitin-likeprotein,putative	19.8762	51.6496	20.4172	51.2546	23.6669	47.9267	0.384828	0.398349	0.493815	-0.221431	-0.273166	-0.251027	10
Pf3D7_12_v3	1593132	1594132	PF3D7_1238400	conservedPlasmodiumprotein,unknownfunction	13.2508	34.4331	14.8991	31.9484	16.8913	37.6297	0.384827	0.466349	0.448882	-0.221431	-0.247652	-0.269759	10
Pf3D7_14_v3	474749	475749	PF3D7_1411700	conservedprotein,unknownfunction	16.1314	41.9377	18.21	43.0225	19.6588	43.4521	0.384652	0.423267	0.452425	-0.221474	-0.263816	-0.268282	10
Pf3D7_09_v3	130437	131437	PF3D7_0903100	proteinRER1,putative(RER1)	19.012	49.4423	23.4522	54.9786	24.5258	45.6085	0.384529	0.42657	0.537746	-0.221503	-0.262577	-0.232712	10
Pf3D7_09_v3	912730	913730	PF3D7_0922500	phosphoglyceratekinase(PGK)	17.2836	44.9543	22.6245	50.2746	20.6131	42.913	0.38447	0.450018	0.480346	-0.221518	-0.253779	-0.256642	10
Pf3D7_07_v3	1004246	1005246	PF3D7_0723900	conservedPlasmodiumprotein,unknownfunction	21.3165	55.4755	23.4522	56.6447	24.1441	46.6867	0.384251	0.414023	0.517152	-0.221571	-0.267285	-0.241298	10
Pf3D7_12_v3	508471	509471	PF3D7_1211500	mitochondrialribosomalproteinS18precursor,putative	19.5881	50.9874	21.245	50.4706	23.1898	48.358	0.384175	0.420938	0.479544	-0.221589	-0.26469	-0.256976	10
Pf3D7_12_v3	1880906	1881906	PF3D7_1245000	conservedPlasmodiumprotein,unknownfunction	17.5717	45.7636	18.21	45.9625	20.136	43.0208	0.383967	0.396193	0.468053	-0.22164	-0.273975	-0.261767	10
Pf3D7_13_v3	1923499	1924499	PF3D7_1348000	conservedPlasmodiumprotein,unknownfunction	14.1149	36.7875	16.8304	41.7485	16.5096	36.6593	0.383687	0.403138	0.450352	-0.221708	-0.271369	-0.269146	10
Pf3D7_09_v3	800203	801203	PF3D7_0919600	dolichyl-diphosphooligosaccharide--proteinglycosyltransferase,putative	18.1478	47.3087	20.4172	48.0206	14.0284	42.2121	0.383604	0.425176	0.332331	-0.221728	-0.2631	-0.318348	10
Pf3D7_14_v3	296968	297968	PF3D7_1408100	plasmepsinIII(HAP)	18.4359	48.118	19.0377	50.9606	20.136	53.3177	0.383139	0.373577	0.377661	-0.221841	-0.28246	-0.299451	10
Pf3D7_02_v3	716049	717049	PF3D7_0217300	AP-2complexsubunitsigma,putative	14.1149	36.861	15.4509	36.0644	16.0324	38.2227	0.382922	0.428425	0.419447	-0.221894	-0.261881	-0.28203	10
Pf3D7_09_v3	509434	510434	PF3D7_0911200	conservedPlasmodiumprotein,unknownfunction	12.6746	47.8237	20.969	49.7846	24.4304	43.3443	0.265028	0.421195	0.563636	-0.250531	-0.264594	-0.221919	10
Pf3D7_14_v3	2882266	2883266	PF3D7_1470500	phosphodiesterasedelta,putative(PDEdelta)	17.5717	45.9108	18.4859	47.2366	19.468	38.654	0.382736	0.391347	0.503648	-0.221939	-0.275793	-0.246927	10
Pf3D7_14_v3	1359502	1360502	PF3D7_1433900	proteinkinase,putative	18.1478	47.4558	19.8654	49.5886	20.4223	46.4172	0.382415	0.400604	0.439973	-0.222017	-0.272319	-0.273473	10
Pf3D7_13_v3	629944	630944	PF3D7_1314800	ubiquitin-likeprotein,putative	20.4523	53.489	22.3486	53.6066	20.4223	50.4066	0.382365	0.4169	0.405151	-0.222029	-0.266205	-0.28799	10
Pf3D7_09_v3	908224	909224	PF3D7_0922400	para-aminobenzoicacidsynthetase(pBAS)	14.1149	47.6766	17.3822	46.1585	23.4761	41.673	0.296055	0.376576	0.563341	-0.242994	-0.281334	-0.222042	10
Pf3D7_14_v3	351547	352547	PF3D7_1408900	tRNA-dihydrouridinesynthase,putative	19.012	49.7366	22.9004	53.3126	21.6629	48.358	0.382254	0.429549	0.447969	-0.222056	-0.261459	-0.270139	10
Pf3D7_06_v3	1043046	1044046	PF3D7_0625800	conservedPlasmodiumprotein,unknownfunction	19.012	49.7366	19.0377	47.8246	21.6629	46.7945	0.382254	0.398073	0.462937	-0.222056	-0.273269	-0.263899	10
Pf3D7_09_v3	120249	121249	PF3D7_0902700	Plasmodiumexportedprotein(PHISTb),unknownfunction,pseudogene	15.2672	39.9512	16.5545	40.3765	14.6964	37.6297	0.382146	0.410003	0.390553	-0.222082	-0.268793	-0.294076	10
Pf3D7_14_v3	1856200	1857200	PF3D7_1445200	RNAhelicase,putative	16.4194	42.9678	18.7618	42.8265	21.8538	46.1476	0.382133	0.438089	0.473563	-0.222085	-0.258255	-0.25947	10
Pf3D7_11_v3	1270704	1271704	PF3D7_1132800	aquaglyceroporin(AQP)	18.1478	47.5294	22.6245	49.4906	19.0862	45.932	0.381823	0.457147	0.415532	-0.222161	-0.251105	-0.283662	10
Pf3D7_05_v3	713272	714272	PF3D7_0516900	60SribosomalproteinL2(RPL2)	15.8433	41.4963	17.3822	43.2185	19.6588	44.3146	0.3818	0.402194	0.443619	-0.222166	-0.271723	-0.271953	10
Pf3D7_13_v3	565736	566736	PF3D7_1313200	methionyl-tRNAformyltransferase,putative(MTFMT)	22.4687	58.8599	24.2799	53.2146	23.3807	54.0725	0.381732	0.456264	0.432395	-0.222183	-0.251436	-0.276632	10
Pf3D7_09_v3	487054	488054	PF3D7_0910500	DNArepairproteinREV1,putative	17.8597	46.7937	18.7618	46.9426	23.5715	43.1286	0.381669	0.399675	0.54654	-0.222198	-0.272668	-0.229046	10
Pf3D7_14_v3	2956974	2957974	PF3D7_1472400	M1-familyalanylaminopeptidase,putative	14.403	37.7439	14.6232	40.8665	17.1776	39.247	0.381598	0.357829	0.437679	-0.222215	-0.288369	-0.274429	10
Pf3D7_14_v3	694085	695085	PF3D7_1417200	NOTfamilyprotein,putative	16.4194	43.0413	19.8654	45.2765	20.3269	39.7322	0.38148	0.438757	0.511598	-0.222244	-0.258005	-0.243613	10
Pf3D7_13_v3	1027243	1028243	PF3D7_1324500	DEADboxhelicase,putative	12.9627	33.9916	14.6232	36.5544	15.5553	36.3898	0.38135	0.400039	0.427463	-0.222276	-0.272531	-0.278688	10
Pf3D7_09_v3	1020403	1021403	PF3D7_0925300	proline--tRNAligase,putative(aPRS)	21.6045	56.6527	24.004	58.8987	23.8578	54.989	0.38135	0.407547	0.433865	-0.222276	-0.269714	-0.276019	10
Pf3D7_02_v3	386080	387080	PF3D7_0209200	3'exoribonuclease,putative	14.9791	39.289	14.8991	35.3784	15.6507	38.061	0.381254	0.421135	0.4112	-0.222299	-0.264616	-0.285468	10
Pf3D7_05_v3	111191	112191	PF3D7_0502400	merozoitesurfaceprotein8(MSP8)	17.8597	46.8672	18.7618	44.8845	24.9076	48.5197	0.38107	0.418002	0.51335	-0.222343	-0.265792	-0.242883	10
Pf3D7_13_v3	1933221	1934221	PF3D7_1348300	elongationfactorTu,putative	16.7075	43.8507	17.3822	46.5505	21.0903	43.7755	0.381009	0.373405	0.481783	-0.222358	-0.282524	-0.256043	10
Pf3D7_12_v3	1043415	1044415	PF3D7_1225700	conservedPlasmodiumprotein,unknownfunction	17.2836	45.3957	17.1063	39.8865	22.8081	44.9616	0.380732	0.428874	0.50728	-0.222426	-0.261713	-0.245413	10
Pf3D7_14_v3	813913	814913	PF3D7_1419500	conservedPlasmodiumprotein,unknownfunction	20.7403	54.519	23.4522	52.7246	23.9532	50.4066	0.380423	0.444806	0.4752	-0.222501	-0.255735	-0.258787	10
Pf3D7_11_v3	205294	206294	PF3D7_1104700.1	RNApolymerasesubunit,putative	14.6911	38.6268	13.5195	36.1624	17.1776	35.7428	0.380334	0.373855	0.480589	-0.222522	-0.282355	-0.25654	10
Pf3D7_11_v3	205294	206294	PF3D7_1104700.2	RNApolymerasesubunit,putative	14.6911	38.6268	13.5195	36.1624	17.1776	35.7428	0.380334	0.373855	0.480589	-0.222522	-0.282355	-0.25654	10
Pf3D7_07_v3	353486	354486	PF3D7_0707600	conservedPlasmodiumprotein,unknownfunction	18.4359	48.4859	14.8991	51.4506	20.9949	39.1392	0.380232	0.289581	0.536416	-0.222547	-0.313975	-0.233266	10
Pf3D7_07_v3	943523	944523	PF3D7_0722100	PelOtaproteinhomologue,putative	19.3	50.7667	24.004	51.3526	21.0903	48.8431	0.38017	0.467435	0.431797	-0.222562	-0.247245	-0.276882	10
Pf3D7_13_v3	1541580	1542580	PF3D7_1338100	26SproteasomeregulatorysubunitRPN3,putative(RPN3)	19.3	50.7667	22.6245	52.3326	21.6629	43.9912	0.38017	0.432321	0.492437	-0.222562	-0.260419	-0.251601	10
Pf3D7_13_v3	1664354	1665354	PF3D7_1342300	tetratricopeptiderepeatfamilyprotein,putative	19.012	50.0309	19.0377	47.0406	21.7583	41.7808	0.380005	0.404708	0.520773	-0.222602	-0.27078	-0.239788	10
Pf3D7_12_v3	854239	855239	PF3D7_1221300	conservedPlasmodiumprotein,unknownfunction	16.9955	44.7336	17.6581	46.3545	21.1857	46.3633	0.379927	0.380936	0.45695	-0.222621	-0.279699	-0.266395	10
Pf3D7_13_v3	1970252	1971252	PF3D7_1349100	nucleosidediphosphatehydrolase,putative	17.5717	46.2786	21.245	47.5306	18.0365	41.2956	0.379694	0.446975	0.436766	-0.222678	-0.254921	-0.27481	10
Pf3D7_08_v3	989750	990750	PF3D7_0822400	conservedPlasmodiumprotein,unknownfunction	17.2836	45.5429	20.6931	43.4145	18.3228	43.1286	0.379502	0.47664	0.424841	-0.222725	-0.243791	-0.279781	10
Pf3D7_12_v3	390432	391432	PF3D7_1208400	aminoacidtransporter,putative	18.1478	47.8237	22.0727	48.6086	22.2355	49.7596	0.379473	0.45409	0.446858	-0.222731	-0.252252	-0.270602	10
Pf3D7_13_v3	836063	837063	PF3D7_1320200	TBCdomainprotein,putative	21.6045	56.947	24.8318	57.0367	23.8578	48.1962	0.379379	0.435365	0.495014	-0.222754	-0.259277	-0.250527	10
Pf3D7_14_v3	125486	126486	PF3D7_1403400	conservedPlasmodiumprotein,unknownfunction	14.403	41.6434	16.8304	41.8465	21.9492	39.0853	0.345865	0.402194	0.561572	-0.230895	-0.271723	-0.222779	10
Pf3D7_14_v3	2765608	2766608	PF3D7_1467700	conservedPlasmodiumprotein,unknownfunction	15.8433	41.7906	19.8654	40.5725	18.0365	44.2607	0.379112	0.489627	0.407506	-0.222819	-0.238919	-0.287008	10
Pf3D7_10_v3	1022005	1023005	PF3D7_1024300	conservedPlasmodiumprotein,unknownfunction	16.7075	44.0714	20.1413	43.5125	19.2771	42.7512	0.379101	0.462885	0.450914	-0.222822	-0.248952	-0.268912	10
Pf3D7_12_v3	96646	97646	PF3D7_1201400	Plasmodiumexportedprotein,unknownfunction	18.4359	48.633	19.0377	50.1766	23.5715	49.2744	0.379082	0.379414	0.478372	-0.222826	-0.28027	-0.257465	10
Pf3D7_10_v3	1088431	1089431	PF3D7_1025700	conservedPlasmodiumprotein,unknownfunction	19.8762	52.4589	20.1413	46.2565	26.0527	51.7004	0.378891	0.435426	0.503917	-0.222873	-0.259254	-0.246815	10
Pf3D7_11_v3	599676	600676	PF3D7_1115900	palmitoyltransferase,putative(DHHC9)	20.4523	54.004	20.6931	46.9426	24.0487	49.2744	0.378718	0.440817	0.488057	-0.222915	-0.257232	-0.253427	10
Pf3D7_10_v3	1484853	1485853	PF3D7_1037400	conservedPlasmodiumprotein,unknownfunction	18.7239	49.4423	23.1763	50.9606	22.4263	47.9267	0.378702	0.454789	0.467929	-0.222919	-0.25199	-0.261818	10
Pf3D7_09_v3	627254	628254	PF3D7_0914600	zincbindingprotein,putative	12.3866	32.7408	13.7954	35.0844	16.7959	32.9395	0.378323	0.393206	0.509901	-0.223011	-0.275095	-0.24432	10
Pf3D7_09_v3	1181496	1182496	PF3D7_0929500	conservedprotein,unknownfunction	17.2836	45.69	18.4859	44.1985	15.8416	39.6244	0.37828	0.418247	0.399794	-0.223021	-0.2657	-0.290223	10
Pf3D7_03_v3	976370	977370	PF3D7_0323200	conservedPlasmodiumprotein,unknownfunction	16.4194	43.4092	18.21	44.1985	17.1776	36.7671	0.378247	0.412005	0.4672	-0.223029	-0.268042	-0.262122	10
Pf3D7_14_v3	2447798	2448798	PF3D7_1459800	baxinhibitor1,putative	15.2672	40.3926	18.21	37.7304	17.0822	41.9426	0.37797	0.482635	0.407276	-0.223096	-0.241542	-0.287104	10
Pf3D7_08_v3	678225	679225	PF3D7_0813900	40SribosomalproteinS16,putative	17.5717	46.4994	18.7618	45.7665	23.0944	45.7702	0.377891	0.409946	0.504573	-0.223116	-0.268814	-0.246542	10
Pf3D7_05_v3	1011671	1012671	PF3D7_0524300	conservedPlasmodiumprotein,unknownfunction	19.5881	51.8703	22.9004	48.2166	19.468	44.6381	0.377636	0.474948	0.43613	-0.223178	-0.244426	-0.275075	10
Pf3D7_14_v3	611365	612365	PF3D7_1415200	DNA-directedRNApolymeraseI/IIIsubunit,putative	7.2015	36.0517	17.6581	33.2224	10.7837	32.4004	0.199755	0.531512	0.332826	-0.266386	-0.223204	-0.318142	10
Pf3D7_13_v3	2776384	2777384	PF3D7_1369600	conservedPlasmodiumprotein,unknownfunction	17.8597	47.3087	20.969	51.8426	19.5634	49.4362	0.377514	0.404474	0.39573	-0.223207	-0.270867	-0.291917	10
Pf3D7_13_v3	154492	155492	PF3D7_1302900	conservedPlasmodiumprotein,unknownfunction	17.8597	47.3823	20.6931	44.7865	23.6669	51.97	0.376928	0.462039	0.455395	-0.22335	-0.24927	-0.267043	10
Pf3D7_03_v3	353049	354049	PF3D7_0308000	DNApolymeraseepsilonsubunitb,putative	18.4359	48.9273	23.1763	51.2546	20.8994	45.6085	0.376802	0.45218	0.458235	-0.22338	-0.252969	-0.26586	10
Pf3D7_04_v3	315062	316062	PF3D7_0405800	conservedPlasmodiumprotein,unknownfunction	16.7075	44.3657	17.6581	44.6885	18.3228	36.3898	0.376586	0.395137	0.503515	-0.223433	-0.27437	-0.246983	10
Pf3D7_14_v3	1403812	1404812	PF3D7_1434600	methionineaminopeptidase2(METAP2)	17.8597	47.4558	19.3136	49.0006	25.003	46.7945	0.376344	0.39415	0.534315	-0.223492	-0.274741	-0.234142	10
Pf3D7_13_v3	1582726	1583726	PF3D7_1339300	conservedPlasmodiumprotein,unknownfunction	21.0284	55.9169	22.0727	54.7826	27.8659	52.6169	0.376065	0.402914	0.5296	-0.223559	-0.271453	-0.236108	10
Pf3D7_11_v3	766259	767259	PF3D7_1120300	magnesiumtransporter,putative	19.5881	52.091	20.1413	51.3526	25.9573	53.6412	0.376036	0.392216	0.483906	-0.223566	-0.275467	-0.255158	10
Pf3D7_03_v3	558834	559834	PF3D7_0313800	conservedPlasmodiumprotein,unknownfunction	16.7075	44.4393	16.5545	46.4525	18.4182	34.8264	0.375962	0.356375	0.528857	-0.223584	-0.288914	-0.236418	10
Pf3D7_09_v3	869991	870991	PF3D7_0921200	conservedPlasmodiummembraneprotein,unknownfunction	17.8597	47.5294	22.3486	48.4126	21.9492	47.2258	0.375761	0.461628	0.464771	-0.223633	-0.249424	-0.263135	10
Pf3D7_14_v3	1236625	1237625	PF3D7_1431400	conservedPlasmodiumprotein,unknownfunction	15.8433	51.6496	21.245	50.7646	23.8578	42.6434	0.306746	0.4185	0.559472	-0.240397	-0.265605	-0.223655	10
Pf3D7_06_v3	677887	678887	PF3D7_0616400	conservedPlasmodiumprotein,unknownfunction	16.1314	54.5926	19.5895	47.1386	25.5756	45.7163	0.295487	0.415572	0.559442	-0.243132	-0.266703	-0.223667	10
Pf3D7_13_v3	1497377	1498377	PF3D7_1337200	1-deoxy-D-xylulose5-phosphatesynthase(DXS)	17.5717	46.7937	22.3486	48.8046	20.7086	47.2258	0.375514	0.45792	0.438502	-0.223693	-0.250815	-0.274086	10
Pf3D7_14_v3	2141162	2142162	PF3D7_1452100	leucine-richrepeatprotein(LRR3)	19.5881	52.1646	20.4172	49.4906	20.5177	49.2205	0.375506	0.412547	0.416853	-0.223695	-0.267839	-0.283112	10
Pf3D7_12_v3	1994275	1995275	PF3D7_1248700	conservedPlasmodiumprotein,unknownfunction	12.6746	42.9678	20.1413	47.6286	23.7624	42.4817	0.294979	0.422882	0.559356	-0.243255	-0.263961	-0.223703	10
Pf3D7_12_v3	468807	469807	PF3D7_1210400	generaltranscriptionfactor3Cpolypeptide5,putative	18.1478	48.3387	22.0727	48.8046	21.1857	45.3389	0.37543	0.452267	0.467274	-0.223714	-0.252936	-0.262091	10
Pf3D7_08_v3	1095923	1096923	PF3D7_0825400	conservedPlasmodiumprotein,unknownfunction	10.6582	28.3999	14.0713	28.3223	10.5929	27.2788	0.37529	0.496828	0.38832	-0.223748	-0.236217	-0.295007	10
Pf3D7_08_v3	423027	424027	PF3D7_0808400	coatomersubunitepsilon,putative(SEC28)	17.8597	47.603	16.2786	47.6286	20.5177	42.8591	0.37518	0.341782	0.478724	-0.223774	-0.294389	-0.257318	10
Pf3D7_11_v3	544265	545265	PF3D7_1114200	GTPase-activatingprotein,putative	13.8269	36.861	16.5545	37.2404	15.4599	32.7238	0.375109	0.444531	0.472436	-0.223791	-0.255838	-0.259939	10
Pf3D7_02_v3	234737	235737	PF3D7_0205900	26SproteasomeregulatorysubunitRPN1,putative(RPN1)	9.79405	46.2051	15.175	43.7085	23.8578	42.6973	0.211969	0.347186	0.558766	-0.263419	-0.292361	-0.223949	10
Pf3D7_10_v3	446625	447625	PF3D7_1011600	conservedPlasmodiumprotein,unknownfunction	19.5881	52.3118	20.969	52.3326	24.6213	44.9616	0.374449	0.400687	0.547607	-0.223952	-0.272288	-0.228601	10
Pf3D7_10_v3	984850	985850	PF3D7_1023400	HORMAdomainprotein,putative	14.403	38.4797	17.1063	38.4165	16.8913	34.5568	0.374301	0.445285	0.488798	-0.223988	-0.255555	-0.253118	10
Pf3D7_11_v3	755692	756692	PF3D7_1120000	conservedPlasmodiumprotein,unknownfunction	18.1478	48.4859	17.1063	43.7085	18.8	37.8993	0.37429	0.391372	0.496051	-0.22399	-0.275783	-0.250094	10
Pf3D7_04_v3	267880	268880	PF3D7_0404900	6-cysteineprotein(P41)	17.8597	47.7501	20.4172	47.1386	23.3807	45.3389	0.374024	0.433131	0.515687	-0.224055	-0.260115	-0.241908	10
Pf3D7_05_v3	877061	878061	PF3D7_0521400	conservedPlasmodiumprotein,unknownfunction	18.7239	50.1045	22.0727	51.6466	25.3847	49.9214	0.373697	0.42738	0.508493	-0.224134	-0.262273	-0.244907	10
Pf3D7_01_v3	405239	406239	PF3D7_0110600	phosphatidylinositol-4-phosphate5-kinase(PIP5K)	16.7075	44.7336	17.9341	39.6905	18.6091	40.2713	0.373489	0.451849	0.462093	-0.224185	-0.253093	-0.264251	10
Pf3D7_11_v3	1669451	1670451	PF3D7_1141700	conservedPlasmodiumprotein,unknownfunction	17.2836	46.2786	16.5545	48.3146	22.14	47.7649	0.373469	0.34264	0.46352	-0.22419	-0.294067	-0.263656	10
Pf3D7_09_v3	648616	649616	PF3D7_0915300	conservedPlasmodiumprotein,unknownfunction	20.1642	54.004	19.8654	52.0386	25.7664	47.8728	0.373383	0.381744	0.538226	-0.224211	-0.279396	-0.232512	10
Pf3D7_13_v3	436805	437805	PF3D7_1309500	H/ACAribonucleoproteincomplexsubunit1,putative(GAR1)	14.1149	37.8175	16.5545	39.0045	20.7086	38.2766	0.373237	0.424425	0.541025	-0.224246	-0.263382	-0.231345	10
Pf3D7_12_v3	611392	612392	PF3D7_1214500	conservedPlasmodiumprotein,unknownfunction	14.6911	39.3626	16.5545	39.2985	17.8456	36.9289	0.373225	0.42125	0.483242	-0.224249	-0.264573	-0.255434	10
Pf3D7_14_v3	1824826	1825826	PF3D7_1444100	conservedPlasmodiumprotein,unknownfunction	16.9955	45.5429	20.6931	47.5306	22.0446	47.2258	0.373176	0.435364	0.466791	-0.224261	-0.259278	-0.262293	10
Pf3D7_14_v3	269381	270381	PF3D7_1407500	tRNAm2G10methyltransferasesubunit,putative	14.9791	40.1719	15.175	39.0045	16.5096	42.3739	0.372875	0.389058	0.389617	-0.224334	-0.276652	-0.294466	10
Pf3D7_13_v3	2610983	2611983	PF3D7_1365200	conservedPlasmodiumprotein,unknownfunction	12.9627	34.8009	17.6581	39.1025	16.3187	36.5515	0.372482	0.451585	0.446458	-0.22443	-0.253192	-0.27077	10
Pf3D7_14_v3	1126542	1127542	PF3D7_1428600	peptidechainreleasefactor1,putative	19.5881	52.6061	22.3486	50.4706	20.3269	44.3686	0.372354	0.442804	0.458137	-0.224461	-0.256486	-0.265901	10
Pf3D7_12_v3	2083818	2084818	PF3D7_1250900	conservedPlasmodiumprotein,unknownfunction	18.4359	49.5159	19.8654	51.9406	22.14	44.5842	0.372323	0.382464	0.496588	-0.224468	-0.279126	-0.24987	10
Pf3D7_05_v3	1181538	1182538	PF3D7_0528800	nucleolarpreribosomalGTPase,putative	21.0284	56.5055	19.8654	49.4906	26.8162	52.6169	0.372148	0.401397	0.50965	-0.224511	-0.272022	-0.244425	10
Pf3D7_09_v3	335482	336482	PF3D7_0906910	tubulin-specificchaperone,putative	17.5717	47.2351	19.0377	44.3945	22.9989	54.6655	0.372005	0.42883	0.420721	-0.224545	-0.261729	-0.281499	10
Pf3D7_08_v3	710739	711739	PF3D7_0815100	RAPprotein,putative	16.9955	45.69	15.175	45.8645	18.0365	42.9669	0.371974	0.330866	0.419777	-0.224553	-0.298485	-0.281893	10
Pf3D7_14_v3	2747892	2748892	PF3D7_1467200	WDrepeat-containingprotein79,putative(WDR79)	19.5881	52.6796	24.5559	52.8226	22.9989	54.0725	0.371835	0.464875	0.425335	-0.224587	-0.248205	-0.279576	10
Pf3D7_14_v3	2878248	2879248	PF3D7_1470200	conservedPlasmodiumprotein,unknownfunction	14.1149	37.9647	15.4509	40.8665	16.5096	42.3199	0.37179	0.378082	0.390114	-0.224598	-0.280769	-0.294259	10
Pf3D7_13_v3	1545235	1546235	PF3D7_1338200	60SribosomalproteinL6-2,putative	17.8597	48.0444	19.8654	48.9026	23.9532	46.5789	0.371733	0.406224	0.51425	-0.224611	-0.270211	-0.242507	10
Pf3D7_11_v3	841950	842950	PF3D7_1122100	GPItransamidasecomponentGPI16,putative(GPI16)	19.3	51.9439	19.8654	50.2746	21.7583	45.6085	0.371555	0.395138	0.477067	-0.224655	-0.27437	-0.258009	10
Pf3D7_10_v3	984830	985830	PF3D7_1023300	conservedPlasmodiumprotein,unknownfunction	14.403	38.774	16.8304	37.9264	16.605	34.8264	0.37146	0.443765	0.476793	-0.224678	-0.256126	-0.258123	10
Pf3D7_11_v3	1602578	1603578	PF3D7_1140200	conservedPlasmodiumprotein,unknownfunction	13.8269	37.2289	11.5882	37.2404	19.2771	41.673	0.371402	0.311173	0.46258	-0.224692	-0.305873	-0.264048	10
Pf3D7_10_v3	845692	846692	PF3D7_1020900	ADP-ribosylationfactor(ARF1)	19.012	51.2081	21.245	46.6485	22.3309	49.3283	0.371269	0.455427	0.4527	-0.224724	-0.25175	-0.268167	10
Pf3D7_13_v3	175289	176289	PF3D7_1303500	sodium/hydrogenexchanger,Na+,H+antiporter(NHE)	17.2836	46.5729	21.245	48.7066	23.5715	46.5789	0.371109	0.436183	0.506055	-0.224763	-0.25897	-0.245924	10
Pf3D7_11_v3	1531244	1532244	PF3D7_1138700	conservedPlasmodiumprotein,unknownfunction	14.1149	38.0382	12.9677	40.0825	15.3644	33.802	0.371072	0.323525	0.454541	-0.224772	-0.301239	-0.2674	10
Pf3D7_05_v3	1153176	1154176	PF3D7_0527900	RNAhelicase1	16.1314	43.4828	22.9004	49.3926	18.2274	40.7026	0.370983	0.46364	0.447819	-0.224794	-0.248669	-0.270202	10
Pf3D7_14_v3	203643	204643	PF3D7_1405800	ribosomebiogenesisproteinBOP1,putative(BOP1)	17.5717	47.3823	19.3136	46.0605	20.0406	47.5493	0.370849	0.419309	0.42147	-0.224826	-0.265301	-0.281187	10
Pf3D7_14_v3	967063	968063	PF3D7_1423800	vacuolarproteinsorting-associatedprotein3,putative(VPS3)	15.8433	42.747	19.0377	44.7865	20.9949	41.08	0.37063	0.425077	0.511074	-0.22488	-0.263137	-0.243832	10
Pf3D7_08_v3	506198	507198	PF3D7_0809800	conservedPlasmodiumprotein,unknownfunction	14.6911	39.6569	18.7618	43.6105	17.4639	43.4521	0.370455	0.430213	0.401912	-0.224922	-0.26121	-0.289341	10
Pf3D7_03_v3	175299	176299	PF3D7_0303300	DNA-directedRNApolymerasesubunitI,putative	16.7075	45.1014	20.1413	44.6885	17.0822	40.1635	0.370443	0.450704	0.425317	-0.224925	-0.253522	-0.279583	10
Pf3D7_10_v3	1249545	1250545	PF3D7_1030800	calmodulin,putative	16.9955	45.9108	20.4172	47.9226	16.4142	40.3792	0.370185	0.426045	0.406501	-0.224987	-0.262774	-0.287427	10
Pf3D7_12_v3	1084887	1085887	PF3D7_1226800	ataxin-3,putative(ATX3)	16.9955	45.9108	19.0377	41.4545	21.6629	46.0937	0.370185	0.459243	0.469975	-0.224987	-0.250318	-0.260965	10
Pf3D7_06_v3	524605	525605	PF3D7_0612600	PP-loopfamilyprotein,putative	20.4523	55.2548	22.3486	51.9406	20.4223	45.2311	0.370145	0.430272	0.45151	-0.224997	-0.261188	-0.268663	10
Pf3D7_12_v3	2107793	2108793	PF3D7_1251700	tryptophan--tRNAligase,putative(aTrpRS)	13.8269	37.3761	14.8991	40.7685	16.9868	36.1741	0.36994	0.365456	0.469585	-0.225047	-0.285507	-0.261128	10
Pf3D7_09_v3	1265515	1266515	PF3D7_0931500	conservedPlasmodiumprotein,unknownfunction	10.6582	45.175	20.6931	39.2985	14.601	38.8157	0.235931	0.526562	0.376162	-0.257598	-0.225061	-0.300075	10
Pf3D7_03_v3	351152	352152	PF3D7_0307900	conservedPlasmodiumprotein,unknownfunction	21.3165	57.6827	20.969	52.2346	25.003	50.73	0.369548	0.401439	0.492864	-0.225142	-0.272006	-0.251423	10
Pf3D7_12_v3	504844	505844	PF3D7_1211400	heatshockproteinDNAJhomologuePfj4(PfJ4)	12.0985	32.7408	14.8991	32.4384	15.269	33.7481	0.369524	0.459304	0.45244	-0.225148	-0.250295	-0.268275	10
Pf3D7_14_v3	2962145	2963145	PF3D7_1472500	conservedPlasmodiumprotein,unknownfunction	17.2836	46.7937	19.3136	44.2965	20.7086	48.358	0.369357	0.436007	0.428235	-0.225189	-0.259036	-0.278366	10
Pf3D7_13_v3	735038	736038	PF3D7_1317600	conservedPlasmodiumprotein,unknownfunction	17.2836	46.7937	20.969	44.1005	16.8913	43.9912	0.369357	0.475482	0.38397	-0.225189	-0.244226	-0.29682	10
Pf3D7_09_v3	940087	941087	PF3D7_0923000	DNA-directedRNApolymeraseIIsubunitRPB3,putative(RPB3)	18.1478	49.1481	20.4172	46.1585	21.9492	48.6814	0.369247	0.442328	0.450874	-0.225215	-0.256665	-0.268928	10
Pf3D7_04_v3	290751	291751	PF3D7_0405400	pre-mRNA-processing-splicingfactor8,putative(PRPF8)	10.9463	40.2455	16.5545	40.9645	22.14	39.8401	0.271988	0.404118	0.555721	-0.24884	-0.271001	-0.225218	10
Pf3D7_12_v3	1211288	1212288	PF3D7_1229500	T-complexprotein1subunitgamma(CCT3)	13.5388	37.8911	15.7268	40.1805	19.5634	35.2037	0.357308	0.391404	0.55572	-0.228115	-0.275771	-0.225219	10
Pf3D7_09_v3	731636	732636	PF3D7_0917600	pre-mRNA-splicingfactorATP-dependentRNAhelicasePRP43,putative(PRP43)	17.8597	48.4123	19.5895	44.1005	23.7624	52.0239	0.368908	0.444201	0.456759	-0.225298	-0.255962	-0.266475	10
Pf3D7_14_v3	1416520	1417520	PF3D7_1435100	ribonucleaseH2subunitB,putative	18.7239	50.7667	16.8304	51.7446	19.3725	50.0831	0.368822	0.325259	0.386807	-0.225319	-0.300588	-0.295637	10
Pf3D7_12_v3	270714	271714	PF3D7_1206000	shewanella-likeproteinphosphatase2(SHLP2)	19.012	51.576	22.9004	51.7446	22.9989	48.5197	0.368621	0.442566	0.474012	-0.225367	-0.256576	-0.259283	10
Pf3D7_07_v3	1246898	1247898	PF3D7_0729200	1-cysperoxiredoxin(AOP)	16.9955	46.1315	20.6931	48.3146	19.7543	47.4415	0.368414	0.428299	0.416393	-0.225418	-0.261928	-0.283303	10
Pf3D7_14_v3	772907	773907	PF3D7_1418100	liverspecificprotein1,putative(LISP1)	22.4687	60.9936	20.969	61.3487	28.5339	58.2236	0.368378	0.3418	0.490074	-0.225426	-0.294382	-0.252586	10
Pf3D7_06_v3	1022515	1023515	PF3D7_0625100	sphingomyelinsynthase2,putative(SMS2)	17.8597	48.4859	21.5209	48.5106	22.7126	46.8484	0.368348	0.443633	0.484811	-0.225434	-0.256175	-0.25478	10
Pf3D7_05_v3	357761	358761	PF3D7_0508700	pre-mRNA-processingATP-dependentRNAhelicasePRP5,putative(PRP5)	15.5552	42.232	17.3822	41.0625	18.7045	37.1984	0.368327	0.423311	0.502831	-0.225439	-0.2638	-0.247268	10
Pf3D7_11_v3	1057554	1058554	PF3D7_1127000	proteinphosphatase,putative	16.4194	44.5864	17.3822	44.2965	20.804	47.2797	0.36826	0.392406	0.44002	-0.225455	-0.275395	-0.273454	10
Pf3D7_09_v3	1154653	1155653	PF3D7_0928700	conservedPlasmodiumprotein,unknownfunction	12.0985	41.7906	14.6232	39.9845	19.1817	34.5568	0.289503	0.365722	0.555077	-0.244585	-0.285407	-0.225487	10
Pf3D7_06_v3	761439	762439	PF3D7_0618100	conservedPlasmodiumprotein,unknownfunction	16.7075	45.3957	20.1413	45.5705	20.9949	46.3633	0.368041	0.441981	0.452834	-0.225508	-0.256795	-0.268111	10
Pf3D7_08_v3	779147	780147	PF3D7_0817200	conservedPlasmodiumprotein,unknownfunction	17.5717	47.7501	16.5545	53.2146	22.2355	47.0102	0.367993	0.311089	0.472993	-0.22552	-0.305905	-0.259707	10
Pf3D7_05_v3	237865	238865	PF3D7_0505400	conservedPlasmodiumprotein,unknownfunction	18.7239	50.9138	20.6931	47.2366	21.3766	49.8675	0.367757	0.438073	0.428668	-0.225577	-0.258261	-0.278186	10
Pf3D7_09_v3	1247440	1248440	PF3D7_0930900	NifU-likeprotein,putative(IscU2)	19.5881	53.2682	19.8654	45.2765	19.3725	52.4552	0.367726	0.438757	0.369315	-0.225585	-0.258005	-0.30293	10
Pf3D7_05_v3	486102	487102	PF3D7_0511500	RNApseudouridylatesynthase,putative	18.1478	49.3688	20.1413	45.5705	20.8994	41.2956	0.367597	0.441981	0.506093	-0.225616	-0.256795	-0.245908	10
Pf3D7_12_v3	1263161	1264161	PF3D7_1230800	conservedPlasmodiumprotein,unknownfunction	16.1314	43.9242	17.6581	40.9645	18.2274	38.1149	0.367255	0.431059	0.478222	-0.225699	-0.260893	-0.257527	10
Pf3D7_11_v3	800958	801958	PF3D7_1121200	conservedPlasmodiumprotein,unknownfunction	17.8597	48.633	19.0377	43.7085	18.1319	40.4331	0.367234	0.435561	0.448442	-0.225704	-0.259204	-0.269942	10
Pf3D7_06_v3	1188972	1189972	PF3D7_0628900	RAPprotein,putative	14.9791	54.2247	26.4872	50.4706	17.1776	52.5091	0.276241	0.524805	0.327136	-0.247807	-0.22572	-0.320514	10
Pf3D7_04_v3	741649	742649	PF3D7_0417000	conservedPlasmodiumprotein,unknownfunction	19.012	51.7967	23.7281	53.8026	23.1898	50.2448	0.36705	0.441021	0.461536	-0.225749	-0.257155	-0.264483	10
Pf3D7_06_v3	1100358	1101358	PF3D7_0627400	mitochondrialimportinnermembranetranslocasesubunitTIM22,putative(TIM22)	19.012	51.7967	24.004	53.0186	21.1857	52.4013	0.36705	0.452747	0.404297	-0.225749	-0.252756	-0.288346	10
Pf3D7_08_v3	867637	868637	PF3D7_0819000	conservedPlasmodiumprotein,unknownfunction	20.7403	56.5055	24.8318	56.0567	25.2893	54.2342	0.367049	0.442976	0.466298	-0.225749	-0.256422	-0.262498	10
Pf3D7_06_v3	1284558	1285558	PF3D7_0630700	bifunctionalmethylenetetrahydrofolatedehydrogenase/cyclohydrolase,putative	15.8433	53.3418	21.245	51.7446	28.1522	50.7839	0.297015	0.410574	0.554353	-0.242761	-0.268579	-0.225789	10
Pf3D7_07_v3	1123992	1124992	PF3D7_0726400	conservedPlasmodiummembraneprotein,unknownfunction	10.9463	29.8714	12.14	31.4584	12.5015	26.3624	0.366448	0.385906	0.474217	-0.225895	-0.277834	-0.259197	10
Pf3D7_14_v3	682278	683278	PF3D7_1416800	lysine--tRNAligase,putative	20.1642	55.034	24.5559	52.8226	19.6588	49.544	0.366395	0.464875	0.396795	-0.225908	-0.248205	-0.291474	10
Pf3D7_13_v3	956995	957995	PF3D7_1322600	conservedPlasmodiumprotein,unknownfunction	18.4359	50.3252	17.1063	44.1985	25.003	46.7406	0.366335	0.387033	0.534931	-0.225923	-0.277411	-0.233886	10
Pf3D7_14_v3	2431677	2432677	PF3D7_1459300	OPA3-likeprotein,putative	16.7075	45.6165	18.4859	44.1005	23.8578	46.9024	0.36626	0.419177	0.508669	-0.225941	-0.265351	-0.244834	10
Pf3D7_08_v3	1065654	1066654	PF3D7_0824500	conservedPlasmodiumprotein,unknownfunction	16.7075	45.6165	18.21	45.9625	18.2274	43.0747	0.36626	0.396193	0.423158	-0.225941	-0.273975	-0.280483	10
Pf3D7_05_v3	1044962	1045962	PF3D7_0525200	conservedPlasmodiumprotein,unknownfunction	14.9791	40.9077	13.5195	37.5344	18.5137	41.1878	0.366168	0.36019	0.449495	-0.225963	-0.287483	-0.269503	10
Pf3D7_08_v3	1256055	1257055	PF3D7_0829300	U6snRNA-associatedSm-likeproteinLSm8,putative(LSM8)	15.2672	41.717	17.6581	40.1805	17.0822	37.1984	0.365971	0.439469	0.459219	-0.226011	-0.257737	-0.26545	10
Pf3D7_11_v3	1729293	1730293	PF3D7_1143200	DnaJprotein,putative	14.403	39.3626	17.6581	47.2366	20.5177	41.4574	0.365906	0.373822	0.49491	-0.226027	-0.282368	-0.25057	10
Pf3D7_10_v3	1264579	1265579	PF3D7_1031400.1	OTU-likecysteineprotease,putative	16.7075	45.69	18.4859	44.1005	20.7086	44.2607	0.365671	0.419177	0.467878	-0.226084	-0.265351	-0.26184	10
Pf3D7_10_v3	1264579	1265579	PF3D7_1031400.2	OTU-likecysteineprotease,putative	16.7075	45.69	18.4859	44.1005	20.7086	44.2607	0.365671	0.419177	0.467878	-0.226084	-0.265351	-0.26184	10
Pf3D7_10_v3	1112135	1113135	PF3D7_1026500	conservedPlasmodiumprotein,unknownfunction	18.7239	51.2081	22.3486	48.4126	20.4223	52.1856	0.365643	0.461628	0.39134	-0.226091	-0.249424	-0.293748	10
Pf3D7_12_v3	1568105	1569105	PF3D7_1237600	periodictryptophanprotein1,putative(PWP1)	13.8269	37.8175	15.175	37.1424	15.269	33.5325	0.365622	0.408563	0.455349	-0.226096	-0.269333	-0.267063	10
Pf3D7_12_v3	535415	536415	PF3D7_1212000	glutathioneperoxidase-likethioredoxinperoxidase(TPx(Gl))	15.8433	43.3356	18.4859	41.2585	17.9411	49.4362	0.365595	0.448051	0.362914	-0.226102	-0.254518	-0.305598	10
Pf3D7_10_v3	1275363	1276363	PF3D7_1031600	conservedPlasmodiumprotein,unknownfunction(GEXP15)	16.1314	44.145	17.3822	44.1985	24.2395	45.6624	0.365419	0.393276	0.530842	-0.226145	-0.275069	-0.23559	10
Pf3D7_01_v3	204955	205955	PF3D7_0104500	conservedprotein,unknownfunction	19.3	52.8268	20.4172	47.3346	21.472	48.8431	0.365345	0.431338	0.439612	-0.226163	-0.260788	-0.273624	10
Pf3D7_08_v3	594912	595912	PF3D7_0811800	conservedPlasmodiumprotein,unknownfunction	19.3	52.8268	24.2799	51.7446	21.8538	48.5736	0.365345	0.469226	0.449911	-0.226163	-0.246573	-0.26933	10
Pf3D7_13_v3	2249087	2250087	PF3D7_1356800	serine/threonineproteinkinase,putative(ARK3)	19.8762	54.4454	22.0727	58.2127	29.1065	54.8272	0.365067	0.379173	0.530877	-0.226231	-0.28036	-0.235576	10
Pf3D7_13_v3	1968927	1969927	PF3D7_1349000	conservedPlasmodiumprotein,unknownfunction	19.012	52.091	23.1763	57.2327	22.9989	47.8188	0.364977	0.404949	0.480959	-0.226253	-0.270689	-0.256386	10
Pf3D7_09_v3	434873	435873	PF3D7_0909600	conservedPlasmodiumprotein,unknownfunction	10.6582	29.2092	13.2436	30.7724	15.4599	29.1118	0.364892	0.430373	0.531053	-0.226273	-0.26115	-0.235502	10
Pf3D7_14_v3	2041042	2042042	PF3D7_1449700	exosomecomplexexonucleaseRRP6(RRP6)	18.1478	49.7366	22.3486	54.5866	25.9573	54.5577	0.364878	0.409415	0.475777	-0.226277	-0.269013	-0.258547	10
Pf3D7_12_v3	267363	268363	PF3D7_1205900	conservedprotein,unknownfunction	16.1314	44.2185	15.4509	44.1005	18.6091	42.913	0.364811	0.350357	0.433647	-0.226293	-0.291172	-0.27611	10
Pf3D7_12_v3	1137148	1138148	PF3D7_1227800	histoneS-adenosylmethyltransferase,putative	18.4359	50.546	16.8304	48.6086	18.0365	44.7459	0.364735	0.346243	0.403087	-0.226311	-0.292715	-0.28885	10
Pf3D7_11_v3	1012966	1013966	PF3D7_1125900	conservedPlasmodiumprotein,unknownfunction	15.2672	41.8641	17.6581	39.2985	15.6507	34.9881	0.364685	0.449333	0.447315	-0.226324	-0.254037	-0.270412	10
Pf3D7_03_v3	558184	559184	PF3D7_0313700.1	conservedPlasmodiumprotein,unknownfunction	15.5552	42.6735	18.4859	45.9625	16.7005	33.9099	0.364517	0.402195	0.492496	-0.226364	-0.271722	-0.251576	10
Pf3D7_03_v3	558184	559184	PF3D7_0313700.2	conservedPlasmodiumprotein,unknownfunction	15.5552	42.6735	18.4859	45.9625	16.7005	33.9099	0.364517	0.402195	0.492496	-0.226364	-0.271722	-0.251576	10
Pf3D7_12_v3	1335772	1336772	PF3D7_1232300	cytochromeb5,putative	20.1642	55.3283	22.3486	53.9006	21.9492	48.8971	0.364446	0.414626	0.448886	-0.226381	-0.267058	-0.269757	10
Pf3D7_14_v3	2350485	2351485	PF3D7_1457400	conservedPlasmodiumprotein,unknownfunction	16.9955	46.6465	19.0377	51.0586	17.8456	43.0747	0.364347	0.37286	0.414294	-0.226406	-0.282729	-0.284178	10
Pf3D7_11_v3	1021995	1022995	PF3D7_1126100	autophagy-relatedprotein7,putative(ATG7)	18.1478	49.8102	16.0027	49.1966	19.468	48.4119	0.364339	0.325281	0.402133	-0.226408	-0.30058	-0.289248	10
Pf3D7_08_v3	699876	700876	PF3D7_0814500	conservedPlasmodiumprotein,unknownfunction	20.4523	56.1377	25.3836	59.7807	28.1522	55.9594	0.364324	0.424612	0.503083	-0.226411	-0.263312	-0.247163	10
Pf3D7_13_v3	1482337	1483337	PF3D7_1336700	conservedPlasmodiumprotein,unknownfunction	17.5717	48.2652	19.8654	45.0805	23.7624	48.7353	0.364066	0.440665	0.487581	-0.226474	-0.257289	-0.253626	10
Pf3D7_08_v3	233926	234926	PF3D7_0803800	proteasomesubunitbetatype-4	14.9791	47.8237	19.5895	47.1386	23.9532	43.3443	0.313215	0.415572	0.552626	-0.238826	-0.266703	-0.226509	10
Pf3D7_12_v3	1010842	1011842	PF3D7_1224900	splicingfactor3Bsubunit6,putative(SF3B6)	16.7075	45.9108	14.8991	42.0425	17.8456	42.5895	0.363912	0.354382	0.419014	-0.226511	-0.289662	-0.282211	10
Pf3D7_11_v3	741171	742171	PF3D7_1119600	ATP-dependentzincmetalloproteaseFTSH,putative	16.9955	46.7201	18.7618	41.4545	18.1319	42.7512	0.363773	0.452588	0.424126	-0.226545	-0.252815	-0.280079	10
Pf3D7_06_v3	551871	552871	PF3D7_0613500	AP-3complexsubunitbeta,putative	15.8433	43.5564	16.5545	41.2585	18.3228	41.3496	0.363742	0.401239	0.443119	-0.226553	-0.272081	-0.272161	10
Pf3D7_11_v3	516811	517811	PF3D7_1113200	conservedPlasmodiumprotein,unknownfunction	14.403	45.69	19.8654	46.2565	21.9492	39.7322	0.315233	0.429462	0.552429	-0.238336	-0.261492	-0.226591	10
Pf3D7_12_v3	1876539	1877539	PF3D7_1244900	conservedPlasmodiumprotein,unknownfunction	17.5717	48.3387	21.7968	49.0006	22.2355	49.4362	0.363512	0.444827	0.449782	-0.226608	-0.255727	-0.269384	10
Pf3D7_13_v3	1063444	1064444	PF3D7_1325500	conservedPlasmodiumprotein,unknownfunction	20.4523	56.2848	22.9004	50.4706	18.9908	49.1127	0.363372	0.453737	0.386678	-0.226643	-0.252384	-0.295691	10
Pf3D7_13_v3	2545983	2546983	PF3D7_1363400	polyubiquitinbindingprotein,putative(DOA1)	16.7075	45.9843	20.969	48.6086	21.8538	46.8484	0.363331	0.431385	0.466479	-0.226653	-0.260771	-0.262423	10
Pf3D7_03_v3	741691	742691	PF3D7_0318000	conservedPlasmodiumprotein,unknownfunction	19.3	53.1211	22.9004	56.2527	21.9492	51.6465	0.363321	0.407099	0.424989	-0.226655	-0.269883	-0.27972	10
Pf3D7_08_v3	931821	932821	PF3D7_0820700	2-oxoglutaratedehydrogenaseE1component(KDH)	12.9627	35.6838	15.175	32.8304	14.3147	34.7185	0.363266	0.462224	0.412308	-0.226668	-0.2492	-0.285007	10
Pf3D7_08_v3	617321	618321	PF3D7_0812200	trypsin-likeserineprotease,putative	16.9955	46.7937	20.1413	44.6885	19.8497	45.8241	0.363201	0.450704	0.433172	-0.226684	-0.253522	-0.276308	10
Pf3D7_13_v3	2228791	2229791	PF3D7_1356200	mitochondrialimportinnermembranetranslocasesubunitTIM23,putative(TIM23)	18.7239	51.576	19.5895	47.4326	23.6669	53.6412	0.363035	0.412997	0.441208	-0.226724	-0.26767	-0.272958	10
Pf3D7_07_v3	727609	728609	PF3D7_0716700	conservedPlasmodiumprotein,unknownfunction	17.5717	48.4123	17.1063	45.7665	16.9868	39.4088	0.362959	0.373773	0.431041	-0.226743	-0.282386	-0.277197	10
Pf3D7_11_v3	193858	194858	PF3D7_1104300	conservedPlasmodiumprotein,unknownfunction	14.9791	41.2755	14.8991	41.2585	17.5593	37.2523	0.362905	0.361116	0.471361	-0.226756	-0.287135	-0.260387	10
Pf3D7_14_v3	93037	94037	PF3D7_1402500	ubiquitin-40SribosomalproteinS27a,putative	15.2672	42.0849	18.4859	45.0805	17.5593	44.1529	0.362771	0.410064	0.397693	-0.226788	-0.26877	-0.291099	10
Pf3D7_14_v3	1299394	1300394	PF3D7_1433100	conservedPlasmodiummembraneprotein,unknownfunction	18.1478	50.0309	20.969	44.1005	18.8954	43.3982	0.362732	0.475482	0.435396	-0.226798	-0.244226	-0.275381	10
Pf3D7_14_v3	618397	619397	PF3D7_1415400	conservedPlasmodiumprotein,unknownfunction	16.9955	46.8672	20.6931	47.2366	23.8578	47.2797	0.362631	0.438073	0.50461	-0.226822	-0.258261	-0.246526	10
Pf3D7_13_v3	2582114	2583114	PF3D7_1364300	pre-mRNA-splicingfactorATP-dependentRNAhelicasePRP16(PRP16)	11.8105	47.8237	21.245	51.2546	24.8121	44.9616	0.246959	0.414499	0.551851	-0.25492	-0.267106	-0.226832	10
Pf3D7_10_v3	548403	549403	PF3D7_1013900	initiationfactor2subunitfamily,putative	20.1642	55.6226	20.1413	49.7846	23.9532	48.6814	0.362518	0.404569	0.49204	-0.22685	-0.270832	-0.251767	10
Pf3D7_14_v3	760922	761922	PF3D7_1418000	ubiquitinfusiondegradationproteinUFD1,putative(UFD1)	16.4194	45.3222	18.7618	43.4145	16.7005	44.6381	0.362282	0.432155	0.374131	-0.226907	-0.260482	-0.300922	10
Pf3D7_12_v3	1321480	1322480	PF3D7_1231900	conservedPlasmodiumprotein,unknownfunction	16.7075	46.1315	18.7618	43.9045	22.8081	43.7216	0.362171	0.427332	0.521667	-0.226934	-0.262291	-0.239415	10
Pf3D7_05_v3	618129	619129	PF3D7_0514900	conservedPlasmodiumprotein,unknownfunction	16.9955	46.9408	16.2786	41.6505	18.8954	46.9563	0.362062	0.390838	0.402404	-0.226961	-0.275984	-0.289135	10
Pf3D7_05_v3	856538	857538	PF3D7_0520900	S-adenosyl-L-homocysteinehydrolase(SAHH)	17.2836	47.7501	19.8654	47.6286	23.7624	46.4711	0.361959	0.41709	0.511337	-0.226986	-0.266134	-0.243722	10
Pf3D7_02_v3	390111	391111	PF3D7_0209400	conservedprotein,unknownfunction	21.3165	58.9335	21.245	49.0006	24.2395	53.8568	0.361704	0.433566	0.450073	-0.227048	-0.259952	-0.269262	10
Pf3D7_03_v3	472661	473661	PF3D7_0311100	pre-mRNAsplicingfactor,putative	16.4194	45.3957	17.3822	42.7285	16.605	36.4976	0.361695	0.406806	0.454961	-0.22705	-0.269993	-0.267224	10
Pf3D7_05_v3	280386	281386	PF3D7_0506700	GTPase-activatingprotein,putative	14.9791	41.4227	17.3822	42.2385	20.0406	40.5409	0.361616	0.411525	0.49433	-0.227069	-0.268222	-0.250812	10
Pf3D7_07_v3	399743	400743	PF3D7_0708900	Cg3protein	20.1642	55.7698	20.969	49.3926	22.2355	49.3823	0.361561	0.424537	0.450273	-0.227082	-0.26334	-0.269179	10
Pf3D7_11_v3	985119	986119	PF3D7_1125000	conservedPlasmodiumprotein,unknownfunction	15.2672	42.232	19.8654	44.1005	18.9908	40.0018	0.361508	0.450457	0.474749	-0.227095	-0.253615	-0.258975	10
Pf3D7_12_v3	1938143	1939143	PF3D7_1246700	conservedPlasmodiumprotein,unknownfunction	19.3	53.4154	20.969	55.7627	20.7086	50.8378	0.361319	0.37604	0.407347	-0.227141	-0.281536	-0.287075	10
Pf3D7_08_v3	1164155	1165155	PF3D7_0826900	conservedPlasmodiumprotein,unknownfunction	14.1149	39.0683	17.9341	41.3565	17.8456	37.8993	0.361288	0.433646	0.470869	-0.227149	-0.259922	-0.260593	10
Pf3D7_12_v3	610269	611269	PF3D7_1214400	ERmembraneproteincomplexsubunit6,putative(EMC6)	14.403	39.8776	14.0713	38.7105	18.3228	43.2903	0.36118	0.363501	0.423254	-0.227175	-0.28624	-0.280443	10
Pf3D7_05_v3	788099	789099	PF3D7_0519000	histoneRNAhairpin-bindingprotein,putative(SLBP)	18.1478	50.2517	19.0377	48.9026	23.5715	51.377	0.361138	0.389298	0.458795	-0.227185	-0.276561	-0.265626	10
Pf3D7_06_v3	911003	912003	PF3D7_0622400	conservedApicomplexanprotein,unknownfunction	14.9791	41.4963	18.7618	41.6505	16.7005	39.0314	0.360974	0.450458	0.427873	-0.227225	-0.253615	-0.278517	10
Pf3D7_14_v3	2258965	2259965	PF3D7_1455300	conservedPlasmodiumprotein,unknownfunction	15.2672	42.3056	20.969	49.5886	22.8081	41.6191	0.360879	0.422859	0.54802	-0.227248	-0.263969	-0.228429	10
Pf3D7_13_v3	2403544	2404544	PF3D7_1360000	conservedPlasmodiumprotein,unknownfunction	15.5552	43.1149	20.969	44.1985	19.5634	47.0102	0.360785	0.474428	0.416152	-0.227271	-0.244621	-0.283404	10
Pf3D7_10_v3	1304381	1305381	PF3D7_1032400	phosphatidylinositolN-acetylglucosaminyltransferasesubunitA,putative(PIGA)	17.8597	49.5159	18.7618	49.7846	21.1857	48.4658	0.360686	0.37686	0.437127	-0.227295	-0.281228	-0.27466	10
Pf3D7_09_v3	1273430	1274430	PF3D7_0931800	proteasomesubunitbetatype-6,putative	17.8597	49.5159	19.5895	44.4925	20.9949	43.7755	0.360686	0.440288	0.479604	-0.227295	-0.25743	-0.256951	10
Pf3D7_06_v3	1221441	1222441	PF3D7_0629700	SETdomainprotein,putative(SET1)	19.8762	55.1076	24.004	55.1746	26.9116	52.3473	0.36068	0.435055	0.514097	-0.227296	-0.259394	-0.242571	10
Pf3D7_03_v3	900357	901357	PF3D7_0321600	ATP-dependentRNAhelicase,putative	14.403	45.5429	14.3472	43.5125	21.3766	38.8157	0.316251	0.329726	0.55072	-0.238088	-0.298912	-0.227303	10
Pf3D7_12_v3	1502336	1503336	PF3D7_1236000	vesicletransportv-SNAREproteinVTI1,putative	16.1314	44.7336	18.21	44.8845	19.468	37.3602	0.36061	0.405708	0.521089	-0.227313	-0.270404	-0.239656	10
Pf3D7_12_v3	1288856	1289856	PF3D7_1231300	conservedPlasmodiumprotein,unknownfunction	18.4359	51.1346	21.245	47.2366	20.2314	52.3473	0.360537	0.449757	0.386484	-0.227331	-0.253877	-0.295772	10
Pf3D7_02_v3	556548	557548	PF3D7_0213700	conservedprotein,unknownfunction	14.403	39.9512	15.175	36.1624	16.3187	36.1202	0.360515	0.419635	0.451789	-0.227336	-0.265179	-0.268547	10
Pf3D7_08_v3	928645	929645	PF3D7_0820600	conservedPlasmodiummembraneprotein,unknownfunction	19.012	52.7532	22.6245	55.7627	29.202	57.1993	0.360395	0.405728	0.510531	-0.227366	-0.270397	-0.244058	10
Pf3D7_09_v3	737485	738485	PF3D7_0917900	heatshockprotein70(HSP70-2)	12.6746	35.1688	16.5545	37.9264	15.8416	39.6244	0.360393	0.43649	0.399794	-0.227366	-0.258855	-0.290223	10
Pf3D7_14_v3	1729587	1730587	PF3D7_1442600	TRAP-likeprotein(TREP)	17.2836	47.9709	19.8654	44.6885	23.1898	46.0398	0.360293	0.44453	0.50369	-0.22739	-0.255839	-0.24691	10
Pf3D7_14_v3	1152887	1153887	PF3D7_1429300	CPW-WPCfamilyprotein	10.0821	36.346	15.4509	29.6943	8.87511	29.8666	0.277392	0.520332	0.297158	-0.247527	-0.227398	-0.333011	10
Pf3D7_07_v3	952614	953614	PF3D7_0722300	ubiquitincarboxyl-terminalhydrolase,putative	19.8762	55.1812	22.3486	51.5486	18.8	45.0694	0.360199	0.433544	0.417134	-0.227413	-0.25996	-0.282994	10
Pf3D7_08_v3	1093190	1094190	PF3D7_0825200	translationinitiationfactorIF-3(IF3a)	17.8597	49.5895	20.4172	46.3545	23.5715	47.7649	0.360151	0.440458	0.49349	-0.227425	-0.257367	-0.251162	10
Pf3D7_06_v3	115584	116584	PF3D7_0602800	JmjCdomaincontainingprotein(JmjC2)	17.8597	49.5895	26.2113	51.9406	18.8	51.6465	0.360151	0.50464	0.364013	-0.227425	-0.233286	-0.30514	10
Pf3D7_11_v3	1657478	1658478	PF3D7_1141200	conservedPlasmodiumprotein,unknownfunction	16.1314	44.8071	16.0027	41.7485	20.136	43.9912	0.360019	0.383312	0.457728	-0.227457	-0.278807	-0.266071	10
Pf3D7_12_v3	1822095	1823095	PF3D7_1243500	vacuolar-sortingproteinSNF7,putative(SNF7)	13.8269	38.4061	19.0377	40.7685	16.7005	40.4331	0.360018	0.466971	0.41304	-0.227457	-0.247419	-0.284701	10
Pf3D7_14_v3	197986	198986	PF3D7_1405700	RINGzincfingerprotein,putative	18.7239	52.0175	19.8654	54.4886	28.0568	54.8812	0.359954	0.364579	0.511228	-0.227473	-0.285836	-0.243767	10
Pf3D7_12_v3	722948	723948	PF3D7_1218400	trioseorhexosephosphate/phosphatetranslocator,putative	14.6911	40.8341	18.21	41.4545	18.5137	41.4574	0.359775	0.439277	0.446572	-0.227516	-0.25781	-0.270722	10
Pf3D7_06_v3	347510	348510	PF3D7_0608310	sortingassemblymachinery50kDasubunit,putative(SAM50)	17.5717	48.8538	16.8304	47.9226	18.2274	40.5409	0.359679	0.3512	0.449605	-0.227539	-0.290856	-0.269457	10
Pf3D7_14_v3	2228784	2229784	PF3D7_1454300	serine/threonineproteinkinaseKIN(KIN)	15.2672	42.4527	19.5895	41.9445	18.5137	42.8051	0.359628	0.467034	0.432512	-0.227552	-0.247395	-0.276584	10
Pf3D7_13_v3	744350	745350	PF3D7_1317900	smallribosomalsubunitnuclearexportprotein,putative	17.8597	49.6631	22.0727	51.3526	21.472	43.2903	0.359617	0.429826	0.496	-0.227555	-0.261355	-0.250116	10
Pf3D7_12_v3	171636	172636	PF3D7_1203100	conservedPlasmodiumprotein,unknownfunction	15.5552	43.3356	19.0377	45.0805	23.1898	42.1582	0.358947	0.422305	0.550066	-0.227717	-0.264178	-0.227576	10
Pf3D7_12_v3	648389	649389	PF3D7_1216200	glycerol-3-phosphatedehydrogenase,putative	15.8433	44.0714	20.1413	43.7085	17.5593	44.0451	0.359492	0.46081	0.398666	-0.227585	-0.249731	-0.290693	10
Pf3D7_13_v3	631836	632836	PF3D7_1314900	generaltranscriptionfactorIIHsubunit2(P44)	15.8433	44.0714	19.8654	44.6885	17.7502	43.2364	0.359492	0.44453	0.410538	-0.227585	-0.255839	-0.285744	10
Pf3D7_13_v3	952654	953654	PF3D7_1322500	palmitoyltransferase,putative(DHHC5)	13.2508	36.861	14.6232	34.4964	15.5553	32.5082	0.35948	0.423905	0.478504	-0.227588	-0.263577	-0.25741	10
Pf3D7_14_v3	1130271	1131271	PF3D7_1428700	conservedprotein,unknownfunction	19.5881	54.519	23.1763	53.8026	21.8538	47.8188	0.359289	0.430765	0.457013	-0.227634	-0.261003	-0.266369	10
Pf3D7_13_v3	2449961	2450961	PF3D7_1361100	proteintransportproteinSec24A(SEC24A)	14.403	40.0983	19.8654	40.8665	16.7005	39.6783	0.359192	0.486105	0.420898	-0.227658	-0.24024	-0.281425	10
Pf3D7_07_v3	1282413	1283413	PF3D7_0730100	tRNApseudouridinesynthaseD,putative	17.2836	48.118	21.7968	46.8445	19.9451	43.5599	0.359192	0.465301	0.457878	-0.227658	-0.248045	-0.266009	10
Pf3D7_12_v3	1033051	1034051	PF3D7_1225500	smallsubunitrRNAprocessingfactor,putative	19.3	58.4921	20.969	49.1966	26.5299	48.2501	0.329959	0.426229	0.549841	-0.234759	-0.262705	-0.22767	10
Pf3D7_01_v3	253084	254084	PF3D7_0105900	DNAbindingprotein,putative	17.5717	48.9273	20.6931	47.2366	22.4263	47.711	0.359139	0.438073	0.470045	-0.227671	-0.258261	-0.260936	10
Pf3D7_14_v3	2964586	2965586	PF3D7_1472600	proteindisulfide-isomerase(PDI-14)	14.6911	40.9077	20.969	48.9026	19.2771	43.3443	0.359128	0.428791	0.444744	-0.227673	-0.261744	-0.271484	10
Pf3D7_01_v3	321871	322871	PF3D7_0107800	double-strandbreakrepairproteinMRE11(MRE11)	15.2672	42.5263	19.0377	42.4345	20.2314	41.4035	0.359006	0.448637	0.48864	-0.227703	-0.254298	-0.253184	10
Pf3D7_13_v3	1414518	1415518	PF3D7_1334900	MSP7-likeprotein,fragment,pseudogene	18.4359	51.3553	21.245	51.3526	25.3847	47.0641	0.358987	0.413708	0.539364	-0.227708	-0.267403	-0.232037	10
Pf3D7_08_v3	666595	667595	PF3D7_0813500	conservedPlasmodiumprotein,unknownfunction	17.2836	48.1916	22.3486	52.6266	21.9492	43.0208	0.358643	0.424664	0.5102	-0.227791	-0.263292	-0.244196	10
Pf3D7_10_v3	221445	222445	PF3D7_1004800	ADP/ATPcarrierprotein,putative	15.2672	42.5999	20.969	47.2366	19.7543	41.8347	0.358386	0.443914	0.472199	-0.227854	-0.25607	-0.260038	10
Pf3D7_06_v3	473650	474650	PF3D7_0611400	SWI/SNF-relatedmatrix-associatedactin-dependentregulatorofchromatin	19.3	53.8568	18.7618	47.1386	20.3269	48.6814	0.358358	0.398014	0.41755	-0.22786	-0.273291	-0.282821	10
Pf3D7_08_v3	635255	636255	PF3D7_0812800	conservedPlasmodiumprotein,unknownfunction	12.0985	33.7709	15.7268	35.8684	12.3106	34.449	0.358252	0.438458	0.357357	-0.227886	-0.258117	-0.307915	10
Pf3D7_08_v3	475073	476073	PF3D7_0809400	conservedPlasmodiumprotein,unknownfunction	17.5717	49.0745	21.7968	50.1766	22.8081	45.4468	0.358062	0.434402	0.501864	-0.227932	-0.259639	-0.247671	10
Pf3D7_03_v3	946251	947251	PF3D7_0322500	iron-sulfurassemblyprotein,putative(IscA2)	13.5388	37.8175	13.7954	39.4945	14.5055	37.5219	0.358004	0.349299	0.386588	-0.227946	-0.291569	-0.295729	10
Pf3D7_13_v3	1153011	1154011	PF3D7_1327400	conservedPlasmodiumprotein,unknownfunction	17.8597	55.2548	22.9004	53.9986	26.0527	47.4415	0.323224	0.424092	0.549154	-0.236394	-0.263507	-0.227956	10
Pf3D7_05_v3	944431	945431	PF3D7_0522800	G10protein,putative	18.4359	51.5024	21.5209	52.0386	25.3847	52.0239	0.357962	0.413556	0.487943	-0.227957	-0.26746	-0.253475	10
Pf3D7_03_v3	499102	500102	PF3D7_0311600	dolichyl-diphosphooligosaccharide--proteinglycosyltransferasesubunit1,putative	19.012	53.1211	21.5209	47.5306	21.0903	47.0102	0.357899	0.45278	0.448632	-0.227972	-0.252743	-0.269863	10
Pf3D7_11_v3	1396264	1397264	PF3D7_1135700	conservedPlasmodiumprotein,unknownfunction	14.403	40.2455	13.7954	40.9645	16.5096	41.6191	0.357879	0.336765	0.396683	-0.227977	-0.296272	-0.29152	10
Pf3D7_12_v3	1279111	1280111	PF3D7_1231200	conservedPlasmodiumprotein,unknownfunction	19.5881	54.7397	22.6245	54.0966	23.5715	51.1074	0.357841	0.418224	0.461215	-0.227986	-0.265709	-0.264617	10
Pf3D7_07_v3	1216701	1217701	PF3D7_0728500	conservedPlasmodiumprotein,unknownfunction	10.0821	28.1792	13.2436	31.0664	14.2193	29.7048	0.357785	0.4263	0.478687	-0.228	-0.262679	-0.257333	10
Pf3D7_13_v3	854432	855432	PF3D7_1320800	dihydrolipoyllysine-residuesuccinyltransferasecomponentof2-oxoglutaratedehydrogenasecomplex	16.7075	46.7201	18.7618	48.2166	19.3725	45.6624	0.357608	0.389115	0.424255	-0.228042	-0.27663	-0.280026	10
Pf3D7_05_v3	259264	260264	PF3D7_0506200	TATA-box-bindingprotein(TBP)	17.2836	48.3387	18.21	46.9426	21.8538	45.0155	0.357552	0.387921	0.485473	-0.228056	-0.277078	-0.254504	10
Pf3D7_11_v3	174748	175748	PF3D7_1103900	conservedPlasmodiumprotein,unknownfunction	14.1149	39.5097	17.9341	42.5325	20.5177	40.9183	0.357252	0.421656	0.501431	-0.228129	-0.264421	-0.247852	10
Pf3D7_13_v3	2234589	2235589	PF3D7_1356400	phosphatase2Aregulatorysubunit-relatedprotein,putative	15.5552	43.5564	20.4172	47.4326	19.5634	42.3739	0.357128	0.430447	0.461685	-0.228159	-0.261123	-0.264421	10
Pf3D7_10_v3	398707	399707	PF3D7_1009900	conservedPlasmodiumprotein,unknownfunction	16.1314	45.175	22.3486	47.3346	18.5137	44.3686	0.357087	0.472141	0.41727	-0.228169	-0.245479	-0.282938	10
Pf3D7_09_v3	1089411	1090411	PF3D7_0926700	glutamine-dependentNAD(+)synthetase,putative(NADSYN)	18.1478	50.8403	19.8654	46.9426	22.9035	47.3876	0.356957	0.423185	0.483323	-0.228201	-0.263847	-0.255401	10
Pf3D7_04_v3	625726	626726	PF3D7_0413900	ubiquitincarboxyl-terminalhydrolase13,putative(USP13)	19.8762	55.6962	20.969	51.1566	22.14	46.4172	0.356868	0.409898	0.476978	-0.228222	-0.268832	-0.258046	10
Pf3D7_06_v3	309461	310461	PF3D7_0607400	G-proteinassociatedsignaltransductionprotein,putative	22.1806	62.1708	23.7281	59.3887	22.9035	53.4256	0.356769	0.399539	0.428699	-0.228246	-0.272719	-0.278173	10
Pf3D7_14_v3	3067062	3068062	PF3D7_1474800	proteasomesubunitalphatype-1,putative	14.403	40.3926	16.0027	42.7285	17.6548	35.8507	0.356575	0.374521	0.492453	-0.228293	-0.282106	-0.251594	10
Pf3D7_10_v3	1446995	1447995	PF3D7_1036700	phosducin-likeprotein,putative(PhLP2)	16.9955	47.6766	16.2786	48.4126	21.6629	45.5546	0.356475	0.336247	0.475537	-0.228318	-0.296466	-0.258647	10
Pf3D7_13_v3	624285	625285	PF3D7_1314600	lipoate-proteinligase1(LipL1)	20.4523	57.3884	20.969	52.8226	26.0527	54.2342	0.356384	0.39697	0.480374	-0.22834	-0.273683	-0.25663	10
Pf3D7_13_v3	644214	645214	PF3D7_1315300	conservedPlasmodiumprotein,unknownfunction	14.6911	41.2755	18.4859	43.4145	19.8497	39.4627	0.355928	0.4258	0.502999	-0.228451	-0.262866	-0.247198	10
Pf3D7_09_v3	387649	388649	PF3D7_0908400	conservedPlasmodiumprotein,unknownfunction	20.1642	56.6527	25.1077	56.6447	23.7624	51.0535	0.355927	0.443249	0.465441	-0.228451	-0.256319	-0.262855	10
Pf3D7_10_v3	124382	125382	PF3D7_1002500	conservedPlasmodiumprotein,unknownfunction	18.7239	52.6061	20.6931	57.6247	22.0446	47.9267	0.355926	0.359101	0.459965	-0.228451	-0.287891	-0.265138	10
Pf3D7_10_v3	1204262	1205262	PF3D7_1029500	conservedPlasmodiumprotein,unknownfunction	16.4194	46.1315	16.0027	50.6666	18.8	45.4468	0.355926	0.315843	0.41367	-0.228451	-0.304121	-0.284438	10
Pf3D7_07_v3	376893	377893	PF3D7_0708200	conservedPlasmodiumprotein,unknownfunction	16.9955	47.7501	21.245	44.7865	18.4182	44.6381	0.355926	0.474362	0.412612	-0.228451	-0.244646	-0.28488	10
Pf3D7_11_v3	770100	771100	PF3D7_1120400	alpha/betahydrolasefolddomaincontainingprotein,putative	16.9955	47.7501	18.21	46.8445	22.6172	44.4764	0.355926	0.388733	0.508521	-0.228451	-0.276773	-0.244896	10
Pf3D7_14_v3	883172	884172	PF3D7_1421400	DNA-directedRNApolymeraseIIIsubunitC,putative	14.1149	39.6569	16.2786	32.6344	13.1695	33.5325	0.355925	0.498817	0.392738	-0.228451	-0.23547	-0.293165	10
Pf3D7_12_v3	252655	253655	PF3D7_1205700	targetedglyoxalaseII(tGloII)	19.8762	55.9169	20.969	54.2926	21.6629	50.137	0.35546	0.386222	0.432074	-0.228564	-0.277715	-0.276766	10
Pf3D7_14_v3	1187849	1188849	PF3D7_1430200	plasmepsinIX	16.4194	46.2051	20.6931	44.0025	17.8456	42.8051	0.355359	0.470271	0.416904	-0.228589	-0.246181	-0.28309	10
Pf3D7_11_v3	1312757	1313757	PF3D7_1133900	conservedPlasmodiumprotein,unknownfunction	15.2672	42.9678	19.0377	49.0986	22.6172	42.913	0.355317	0.387744	0.527048	-0.228599	-0.277144	-0.237172	10
Pf3D7_10_v3	1299294	1300294	PF3D7_1032300	conservedPlasmodiumprotein,unknownfunction	14.403	40.5398	17.1063	37.8284	18.9908	39.1931	0.35528	0.452208	0.484544	-0.228608	-0.252958	-0.254891	10
Pf3D7_14_v3	2002873	2003873	PF3D7_1448900	conservedPlasmodiumprotein,unknownfunction	14.1149	39.7305	16.2786	40.7685	14.601	35.3655	0.355266	0.399294	0.41286	-0.228611	-0.272811	-0.284776	10
Pf3D7_10_v3	981731	982731	PF3D7_1023200	orotidine5'-phosphatedecarboxylase(OMPDC)	21.8926	67.4682	26.4872	64.4848	29.4883	53.8568	0.324488	0.410751	0.547532	-0.236088	-0.268512	-0.228633	10
Pf3D7_14_v3	2917506	2918506	PF3D7_1471300	conservedPlasmodiumprotein,unknownfunction	15.2672	45.8372	18.21	49.4906	25.1938	46.0398	0.333074	0.367949	0.547218	-0.234002	-0.284572	-0.228763	10
Pf3D7_11_v3	1111615	1112615	PF3D7_1128600	CCR4-NOTtranscriptioncomplexsubunit2,putative(NOT2)	16.7075	47.1615	16.5545	46.6485	18.8	42.5356	0.354261	0.354877	0.441983	-0.228855	-0.289476	-0.272635	10
Pf3D7_10_v3	959396	960396	PF3D7_1022900	CDGSHiron-sulfurdomain-containingprotein,putative	15.5552	43.9242	14.3472	36.4564	19.5634	42.3739	0.354137	0.393544	0.461685	-0.228886	-0.274968	-0.264421	10
Pf3D7_14_v3	1154855	1155855	PF3D7_1429400	rRNA(adenosine-2'-O-)-methyltransferase,putative	20.1642	56.947	22.9004	51.9406	26.2436	52.7786	0.354087	0.440896	0.497239	-0.228898	-0.257202	-0.249599	10
Pf3D7_14_v3	1341189	1342189	PF3D7_1433600	microsomalsignalpeptidaseprotein,putative(SPC1)	14.9791	42.3056	16.2786	43.5125	19.468	43.6677	0.354069	0.374113	0.445822	-0.228902	-0.282259	-0.271035	10
Pf3D7_13_v3	109768	110768	PF3D7_1301900	Plasmodiumexportedprotein,unknownfunction	14.6911	41.4963	21.5209	44.9825	19.468	44.7459	0.354034	0.478428	0.435079	-0.228911	-0.24312	-0.275513	10
Pf3D7_14_v3	2014170	2015170	PF3D7_1449200	conservedPlasmodiumprotein,unknownfunction	9.79405	32.4465	13.5195	37.7304	20.136	36.821	0.301852	0.358318	0.546862	-0.241586	-0.288185	-0.228912	10
Pf3D7_08_v3	578983	579983	PF3D7_0811500	histone-argininemethyltransferaseCARM1,putative(CARM1)	19.3	54.519	20.6931	56.9387	22.9035	51.2691	0.354005	0.363428	0.446731	-0.228918	-0.286268	-0.270656	10
Pf3D7_11_v3	809710	810710	PF3D7_1121400	WDrepeat-containingprotein,putative	13.5388	38.259	20.969	44.1985	15.4599	36.0124	0.353872	0.474428	0.429294	-0.22895	-0.244621	-0.277925	10
Pf3D7_14_v3	1705283	1706283	PF3D7_1442000	ADP-ribosylationfactor,putative	13.5388	38.259	16.2786	42.3365	20.2314	43.0208	0.353872	0.384505	0.47027	-0.22895	-0.27836	-0.260842	10
Pf3D7_14_v3	179205	180205	PF3D7_1405100	GTPase-activatingprotein,putative	12.9627	47.0144	18.7618	46.3545	24.9076	45.5546	0.275718	0.404746	0.546764	-0.247934	-0.270765	-0.228953	10
Pf3D7_09_v3	773879	774879	PF3D7_0918800	dihydrouridinesynthase,putative	16.9955	48.0444	18.7618	42.7285	21.6629	45.5546	0.353746	0.439093	0.475537	-0.228981	-0.257878	-0.258647	10
Pf3D7_03_v3	759792	760792	PF3D7_0318300	conservedPlasmodiumprotein,unknownfunction	16.7075	47.2351	21.245	53.4106	21.2812	44.8538	0.353709	0.397767	0.474457	-0.22899	-0.273384	-0.259097	10
Pf3D7_12_v3	1604607	1605607	PF3D7_1238700	conservedPlasmodiumprotein,unknownfunction	18.1478	51.3553	22.3486	51.4506	21.5675	50.9457	0.353377	0.43437	0.423343	-0.22907	-0.259651	-0.280406	10
Pf3D7_14_v3	2708918	2709918	PF3D7_1466300	26SproteasomeregulatorysubunitRPN2,putative(RPN2)	16.9955	48.118	21.7968	54.3906	22.6172	47.3336	0.353205	0.400746	0.477825	-0.229112	-0.272266	-0.257693	10
Pf3D7_13_v3	1475833	1476833	PF3D7_1336300	conservedPlasmodiummembraneprotein,unknownfunction	20.1642	57.0941	20.1413	51.9406	24.335	54.1264	0.353175	0.387776	0.449596	-0.229119	-0.277133	-0.269461	10
Pf3D7_02_v3	461018	462018	PF3D7_0211400	beta-ketoacyl-ACPsynthaseIII(KASIII)	16.4194	46.4994	16.8304	39.7885	17.9411	40.2713	0.35311	0.422997	0.445506	-0.229135	-0.263918	-0.271166	10
Pf3D7_08_v3	478326	479326	PF3D7_0809500	histoneacetyltransferasesubunitNuA4,putative	16.1314	45.69	16.8304	41.6505	18.8954	42.913	0.353062	0.404086	0.440319	-0.229147	-0.271013	-0.273329	10
Pf3D7_12_v3	868760	869760	PF3D7_1221800	conservedPlasmodiumprotein,unknownfunction	16.1314	45.69	19.8654	48.0206	22.0446	45.9859	0.353062	0.413685	0.479377	-0.229147	-0.267412	-0.257046	10
Pf3D7_11_v3	378747	379747	PF3D7_1108900	conservedPlasmodiumprotein,unknownfunction	15.8433	44.8807	16.5545	43.7085	19.3725	44.5842	0.353009	0.378748	0.434515	-0.22916	-0.28052	-0.275748	10
Pf3D7_09_v3	715825	716825	PF3D7_0917200	conservedPlasmodiummembraneprotein,unknownfunction	18.1478	51.4289	22.0727	49.0006	21.1857	46.3093	0.352872	0.450458	0.457483	-0.229193	-0.253615	-0.266173	10
Pf3D7_06_v3	845160	846160	PF3D7_0620100	conservedPlasmodiumprotein,unknownfunction	17.8597	50.6195	23.4522	49.9806	20.8994	49.6518	0.352823	0.469226	0.420919	-0.229205	-0.246573	-0.281416	10
Pf3D7_14_v3	1365613	1366613	PF3D7_1434000	CCR4-associatedfactor16,putative(CAF16)	11.2343	38.4797	16.2786	37.6324	18.9908	34.7724	0.291954	0.432569	0.546146	-0.24399	-0.260326	-0.22921	10
Pf3D7_06_v3	483407	484407	PF3D7_0611500	conservedPlasmodiumprotein,unknownfunction	20.4523	57.977	27.8668	58.6047	20.3269	49.7057	0.352766	0.475505	0.408945	-0.229219	-0.244217	-0.286408	10
Pf3D7_05_v3	171650	172650	PF3D7_0504400	ATP-dependenthelicase,putative	19.3	54.7397	24.8318	54.6846	24.4304	50.6761	0.352578	0.454091	0.482089	-0.229264	-0.252251	-0.255915	10
Pf3D7_13_v3	2461569	2462569	PF3D7_1361300	conservedPlasmodiumprotein,unknownfunction	16.4194	46.5729	16.5545	45.4725	15.8416	44.5303	0.352553	0.364055	0.355749	-0.22927	-0.286032	-0.308585	10
Pf3D7_14_v3	2863414	2864414	PF3D7_1469700	mediatorofRNApolymeraseIItranscriptionsubunit6,putative	15.8433	44.9543	20.1413	44.1985	18.9908	42.4278	0.352431	0.455701	0.447603	-0.2293	-0.251647	-0.270292	10
Pf3D7_13_v3	533458	534458	PF3D7_1312700	probableprotein,unknownfunction	18.4359	52.3118	21.5209	51.6466	21.472	50.4066	0.352423	0.416695	0.425976	-0.229302	-0.266282	-0.279308	10
Pf3D7_13_v3	2115711	2116711	PF3D7_1352900	Plasmodiumexportedprotein,unknownfunction	19.012	57.3884	21.5209	53.5086	29.0111	53.156	0.331286	0.402195	0.545773	-0.234436	-0.271722	-0.229366	10
Pf3D7_05_v3	1067212	1068212	PF3D7_0525600	RNAmethyltransferase,putative	18.7239	53.1947	24.004	53.2146	23.5715	52.2934	0.351988	0.451079	0.450755	-0.229408	-0.253381	-0.268978	10
Pf3D7_14_v3	880950	881950	PF3D7_1421300	conservedPlasmodiumprotein,unknownfunction	11.2343	31.9315	13.5195	32.1444	10.8792	28.0875	0.351825	0.420586	0.387332	-0.229447	-0.264822	-0.295418	10
Pf3D7_13_v3	1368216	1369216	PF3D7_1333300	transmembraneproteinTmp21homologue,putative	16.7075	47.5294	17.1063	41.6505	19.2771	44.2068	0.351519	0.410711	0.436066	-0.229522	-0.268528	-0.275102	10
Pf3D7_08_v3	614362	615362	PF3D7_0812220	GTPase,putative	16.7075	47.5294	19.5895	53.0186	21.2812	44.7998	0.351519	0.369484	0.475029	-0.229522	-0.283996	-0.258858	10
Pf3D7_05_v3	140210	141210	PF3D7_0503400	actin-depolymerizingfactor1(ADF1)	12.3866	35.2424	14.6232	37.0444	16.4142	39.0314	0.351469	0.394748	0.420538	-0.229534	-0.274517	-0.281575	10
Pf3D7_08_v3	968240	969240	PF3D7_0821500	ribosomalRNAsmallsubunitmethyltransferaseNEP1,putative(NEP1)	15.8433	45.1014	18.7618	49.1966	22.0446	46.9563	0.351282	0.381364	0.469471	-0.229579	-0.279538	-0.261176	10
Pf3D7_02_v3	288165	289165	PF3D7_0207200	iron-sulfurassemblyprotein,putative(IscA1)	19.5881	55.7698	23.7281	54.3906	20.9949	48.0884	0.351231	0.436254	0.43659	-0.229591	-0.258944	-0.274883	10
Pf3D7_13_v3	1506465	1507465	PF3D7_1337400	conservedPlasmodiumprotein,unknownfunction	15.2672	43.4828	21.5209	49.4906	19.5634	47.8188	0.351109	0.434848	0.409115	-0.229621	-0.259471	-0.286337	10
Pf3D7_10_v3	1549231	1550231	PF3D7_1038500	Plasmodiumexportedprotein,unknownfunction	17.8597	50.9138	22.0727	52.5286	22.4263	50.8918	0.350783	0.420203	0.440666	-0.2297	-0.264966	-0.273184	10
Pf3D7_13_v3	2604472	2605472	PF3D7_1364800	DNA-directedRNApolymeraseII,putative	15.8433	45.175	18.7618	50.4706	23.2852	47.4954	0.350709	0.371737	0.490262	-0.229718	-0.28315	-0.252508	10
Pf3D7_13_v3	753410	754410	PF3D7_1318300	conservedPlasmodiumprotein,unknownfunction	17.2836	49.2952	20.1413	43.4145	20.804	46.4172	0.350614	0.46393	0.448196	-0.229741	-0.24856	-0.270045	10
Pf3D7_13_v3	2610081	2611081	PF3D7_1365100	mitochondrialribosomalproteinS17precursor,putative	14.9791	42.747	15.7268	41.3565	16.2233	41.2956	0.350413	0.380274	0.392858	-0.22979	-0.279947	-0.293115	10
Pf3D7_11_v3	1642892	1643892	PF3D7_1140900	conservedPlasmodiumprotein,unknownfunction	14.6911	41.9377	21.7968	49.0006	20.136	40.487	0.350308	0.444827	0.497345	-0.229816	-0.255727	-0.249555	10
Pf3D7_13_v3	2330574	2331574	PF3D7_1358800	40SribosomalproteinS15(RPS15)	16.1314	46.0579	22.0727	52.4306	23.5715	47.6571	0.350242	0.420989	0.494606	-0.229832	-0.264671	-0.250697	10
Pf3D7_05_v3	409768	410768	PF3D7_0509800	phosphatidylinositol4-kinase(PI4K)	14.403	41.1284	14.8991	35.5744	17.6548	36.228	0.350196	0.418815	0.487325	-0.229843	-0.265487	-0.253732	10
Pf3D7_02_v3	160014	161014	PF3D7_0203300	ERCC1nucleotideexcisionrepairprotein,putative(ERCC1)	16.9955	48.5595	18.21	47.3346	25.2893	46.5789	0.349993	0.384708	0.542935	-0.229892	-0.278284	-0.230549	10
Pf3D7_03_v3	321662	322662	PF3D7_0307400	ATP-dependentClpproteaseproteolyticsubunit(ClpP)	9.79405	42.5263	16.0027	39.2005	18.9908	34.8803	0.230306	0.408227	0.544456	-0.258965	-0.269459	-0.229915	10
Pf3D7_14_v3	1516570	1517570	PF3D7_1437400	pantothenatekinase,putative	18.1478	51.8703	24.2799	54.9786	20.2314	53.5873	0.349869	0.441625	0.377541	-0.229922	-0.256929	-0.2995	10
Pf3D7_10_v3	1151353	1152353	PF3D7_1027700.1	centrin-3	11.8105	33.7709	12.14	33.2224	11.6426	30.3518	0.349724	0.365416	0.383588	-0.229958	-0.285522	-0.296979	10
Pf3D7_10_v3	1151353	1152353	PF3D7_1027700.2	centrin-3	11.8105	33.7709	12.14	33.2224	11.6426	30.3518	0.349724	0.365416	0.383588	-0.229958	-0.285522	-0.296979	10
Pf3D7_13_v3	2747724	2748724	PF3D7_1369100	conservedPlasmodiumprotein,unknownfunction	16.1314	46.1315	20.1413	47.9226	19.1817	49.0049	0.349683	0.420288	0.391424	-0.229968	-0.264934	-0.293713	10
Pf3D7_02_v3	467347	468347	PF3D7_0211600	dolichol-linkedoligosaccharidebiosynthesisenzyme,putative	18.4359	52.7532	20.969	49.5886	24.335	46.525	0.349475	0.422859	0.523052	-0.230018	-0.263969	-0.238838	10
Pf3D7_01_v3	420353	421353	PF3D7_0110900	adenylatekinase-likeprotein1(AKLP1)	15.5552	44.5128	17.3822	42.1405	17.7502	42.5356	0.349455	0.412482	0.417302	-0.230023	-0.267863	-0.282924	10
Pf3D7_07_v3	457996	458996	PF3D7_0710000	conservedPlasmodiumprotein,unknownfunction	15.5552	44.5128	20.6931	45.3745	16.3187	43.1286	0.349455	0.456051	0.378373	-0.230023	-0.251516	-0.299154	10
Pf3D7_14_v3	2983562	2984562	PF3D7_1473300	conservedPlasmodiumprotein,unknownfunction	17.2836	53.7833	21.7968	51.8426	25.2893	46.4711	0.321356	0.420442	0.544194	-0.236848	-0.264876	-0.230024	10
Pf3D7_10_v3	1066585	1067585	PF3D7_1025400	conservedPlasmodiummembraneprotein,unknownfunction	14.6911	47.088	18.21	46.6485	23.7624	43.6677	0.311992	0.390366	0.544164	-0.239123	-0.276161	-0.230036	10
Pf3D7_06_v3	342712	343712	PF3D7_0608300	conservedPlasmodiumprotein,unknownfunction	16.4194	47.0144	22.0727	48.1186	18.4182	43.3982	0.349242	0.458715	0.4244	-0.230075	-0.250517	-0.279965	10
Pf3D7_14_v3	2746820	2747820	PF3D7_1467100	DNA-3-methyladenineglycosylase,putative	18.7239	53.6361	24.004	56.8407	21.7583	52.7786	0.349091	0.422303	0.412256	-0.230111	-0.264178	-0.285028	10
Pf3D7_08_v3	346954	347954	PF3D7_0806500	DnaJprotein,putative	17.2836	49.5159	17.3822	44.6885	21.3766	42.0504	0.349052	0.388964	0.508357	-0.230121	-0.276687	-0.244964	10
Pf3D7_06_v3	111164	112164	PF3D7_0602600	conservedPlasmodiumprotein,unknownfunction	19.8762	56.947	20.1413	55.8607	27.2933	51.0535	0.34903	0.360563	0.534602	-0.230126	-0.287343	-0.234023	10
Pf3D7_09_v3	397343	398343	PF3D7_0908500	conservedPlasmodiumprotein,unknownfunction	14.9791	50.546	18.7618	52.6266	25.4801	46.8484	0.296346	0.356508	0.543884	-0.242923	-0.288864	-0.230153	10
Pf3D7_12_v3	849340	850340	PF3D7_1221200	conservedPlasmodiumprotein,unknownfunction	15.5552	44.5864	18.21	42.7285	18.4182	42.1582	0.348878	0.426179	0.436883	-0.230163	-0.262724	-0.274761	10
Pf3D7_12_v3	1915249	1916249	PF3D7_1246100	delta-aminolevulinicacidsynthetase(ALAS)	16.7075	47.8973	17.9341	44.1985	25.003	47.2797	0.348819	0.405763	0.528832	-0.230177	-0.270384	-0.236428	10
Pf3D7_05_v3	904344	905344	PF3D7_0522300	S-adenosylmethionine-dependentmethyltransferase,putative	16.1314	46.2786	17.3822	49.7846	19.6588	45.9859	0.348571	0.349148	0.427496	-0.230238	-0.291625	-0.278674	10
Pf3D7_13_v3	610832	611832	PF3D7_1314200	telomerasereversetranscriptase(TERT)	18.4359	52.9004	24.004	52.1366	20.4223	50.2987	0.348502	0.460406	0.40602	-0.230254	-0.249882	-0.287628	10
Pf3D7_06_v3	440045	441045	PF3D7_0610200	conservedPlasmodiumprotein,unknownfunction	13.5388	52.091	19.0377	44.4925	22.3309	41.08	0.259907	0.427886	0.543595	-0.251775	-0.262084	-0.230273	10
Pf3D7_14_v3	2077988	2078988	PF3D7_1450700	conservedPlasmodiumprotein,unknownfunction	16.9955	48.7802	20.1413	50.9606	22.14	47.1719	0.34841	0.395233	0.469347	-0.230277	-0.274335	-0.261227	10
Pf3D7_04_v3	909687	910687	PF3D7_0420200	holo-[acyl-carrier-protein]synthase,putative(ACPS)	18.1478	52.091	21.7968	48.6086	22.2355	48.1423	0.348386	0.448414	0.46187	-0.230282	-0.254381	-0.264344	10
Pf3D7_13_v3	526560	527560	PF3D7_1312500	conservedPlasmodiumprotein,unknownfunction	19.012	54.5926	24.8318	51.5486	24.5258	56.175	0.348252	0.481716	0.436596	-0.230315	-0.241887	-0.274881	10
Pf3D7_12_v3	1777654	1778654	PF3D7_1241700	replicationfactorCsubunit4,putative(RFC4)	13.8269	39.7305	14.8991	38.0244	18.6091	37.5219	0.348017	0.39183	0.495953	-0.230372	-0.275611	-0.250135	10
Pf3D7_11_v3	1773319	1774319	PF3D7_1144700	apicoplastimportproteinTic20,putative(TIC20)	13.8269	39.7305	18.21	39.2005	17.3685	37.468	0.348017	0.464535	0.463556	-0.230372	-0.248333	-0.263642	10
Pf3D7_05_v3	245433	246433	PF3D7_0505600	conservedPlasmodiumprotein,unknownfunction	14.9791	43.0413	15.7268	41.1605	20.6131	39.4627	0.348017	0.382085	0.522344	-0.230372	-0.279268	-0.239133	10
Pf3D7_01_v3	440918	441918	PF3D7_0111500	UMP-CMPkinase,putative	20.4523	58.7864	26.7631	57.3307	25.1938	55.2046	0.347909	0.46682	0.456371	-0.230399	-0.247476	-0.266637	10
Pf3D7_14_v3	1246530	1247530	PF3D7_1431700	60SribosomalproteinL14,putative	14.6911	42.232	15.7268	40.0825	20.9949	43.3982	0.347867	0.392361	0.483774	-0.230409	-0.275412	-0.255213	10
Pf3D7_09_v3	364408	365408	PF3D7_0907700	subunitofproteaseomeactivatorcomplex,putative	17.8597	51.3553	22.3486	51.3526	27.6751	51.97	0.347767	0.435199	0.532521	-0.230433	-0.25934	-0.23489	10
Pf3D7_11_v3	361921	362921	PF3D7_1108300	pterin-4a-carbinolaminedehydratase(PCD)	13.2508	38.1118	18.4859	41.9445	20.804	40.0557	0.347682	0.440723	0.519377	-0.230454	-0.257267	-0.24037	10
Pf3D7_14_v3	2251434	2252434	PF3D7_1455100	proteintyrosinephosphatase,putative(PTP1)	9.79405	28.1792	11.5882	30.5764	13.7421	27.2249	0.347563	0.378992	0.504762	-0.230482	-0.280428	-0.246463	10
Pf3D7_08_v3	1082491	1083491	PF3D7_0824900	conservedPlasmodiumprotein,unknownfunction	19.3	55.5491	22.6245	57.5267	23.0944	51.1613	0.34744	0.393287	0.451404	-0.230512	-0.275065	-0.268708	10
Pf3D7_05_v3	965623	966623	PF3D7_0523200	conservedPlasmodiumprotein,unknownfunction	20.1642	58.0506	19.8654	60.4667	27.7705	52.3473	0.347356	0.328535	0.530505	-0.230533	-0.299359	-0.235731	10
Pf3D7_12_v3	353506	354506	PF3D7_1207700	bloodstageantigen41-3precursor	19.012	54.7397	22.9004	56.0567	21.9492	56.0672	0.347316	0.408522	0.39148	-0.230542	-0.269349	-0.293689	10
Pf3D7_13_v3	2182299	2183299	PF3D7_1354800	metacaspase1(MCA1)	18.7239	53.9304	21.5209	57.9187	22.7126	50.0831	0.347186	0.371571	0.453498	-0.230574	-0.283213	-0.267834	10
Pf3D7_01_v3	506374	507374	PF3D7_0113300	Plasmodiumexportedprotein(hyp1),unknownfunction	20.7403	59.7428	21.5209	52.6266	22.14	51.2152	0.34716	0.408936	0.432294	-0.23058	-0.269193	-0.276674	10
Pf3D7_10_v3	824093	825093	PF3D7_1020400	S-adenosyl-L-methionine-dependentmethyltransferase,putative	15.5552	44.8071	19.0377	44.3945	21.9492	47.6571	0.347159	0.42883	0.460565	-0.230581	-0.261729	-0.264888	10
Pf3D7_13_v3	2576786	2577786	PF3D7_1364200	conservedPlasmodiumprotein,unknownfunction	15.5552	44.8071	20.4172	47.8246	23.4761	44.4764	0.347159	0.426918	0.527833	-0.230581	-0.262446	-0.236845	10
Pf3D7_04_v3	706029	707029	PF3D7_0416100	glutamyl-tRNA(Gln)amidotransferasesubunitA,putative	18.4359	53.1211	23.1763	48.3146	18.3228	47.8728	0.347054	0.479696	0.382739	-0.230606	-0.242645	-0.297333	10
Pf3D7_07_v3	1303847	1304847	PF3D7_0730400	conservedPlasmodiumprotein,unknownfunction	16.1314	46.4994	19.8654	45.3745	20.136	42.6434	0.346916	0.43781	0.472195	-0.23064	-0.25836	-0.26004	10
Pf3D7_14_v3	752889	753889	PF3D7_1417800	DNAreplicationlicensingfactorMCM2(MCM2)	16.1314	46.4994	22.6245	47.6286	21.1857	49.0588	0.346916	0.475019	0.431843	-0.23064	-0.244399	-0.276862	10
Pf3D7_05_v3	363942	364942	PF3D7_0508800	single-strandedDNA-bindingprotein(SSB)	18.7239	54.004	21.5209	49.8826	25.003	49.1127	0.346713	0.431431	0.509094	-0.230689	-0.260753	-0.244657	10
Pf3D7_06_v3	510630	511630	PF3D7_0612100	eukaryotictranslationinitiationfactor3subunitL,putative(EIF3L)	18.7239	54.004	21.7968	49.5886	24.2395	50.9457	0.346713	0.439553	0.475791	-0.230689	-0.257706	-0.258541	10
Pf3D7_07_v3	290720	291720	PF3D7_0705900	ATPsynthasesubunitC,putative	12.6746	36.5667	15.175	41.3565	17.1776	33.4786	0.346616	0.366931	0.513092	-0.230713	-0.284953	-0.24299	10
Pf3D7_13_v3	1587904	1588904	PF3D7_1339600	conservedPlasmodiumprotein,unknownfunction	16.4194	47.3823	18.4859	52.4306	20.4223	49.7596	0.34653	0.352578	0.410419	-0.230733	-0.290338	-0.285794	10
Pf3D7_05_v3	1156079	1157079	PF3D7_0528000	proteasomematurationfactorUMP1,putative(UMP1)	14.403	41.5698	20.6931	45.6685	20.5177	45.1233	0.346477	0.453115	0.454703	-0.230746	-0.252618	-0.267332	10
Pf3D7_09_v3	1057316	1058316	PF3D7_0926100	proteinkinase,putative	14.9791	49.9574	20.4172	51.4506	25.003	46.0937	0.299837	0.396831	0.542439	-0.242075	-0.273735	-0.230756	10
Pf3D7_14_v3	1577693	1578693	PF3D7_1439000	coppertransporter	15.2672	44.0714	22.9004	50.8626	23.5715	48.0345	0.34642	0.45024	0.49072	-0.23076	-0.253696	-0.252317	10
Pf3D7_13_v3	840465	841465	PF3D7_1320300	conservedPlasmodiumprotein,unknownfunction	16.1314	52.3853	21.245	50.7646	26.4345	48.7353	0.307938	0.4185	0.54241	-0.240108	-0.265605	-0.230768	10
Pf3D7_07_v3	1048862	1049862	PF3D7_0724800	kelchprotein,putative	16.1314	46.5729	17.3822	40.3765	16.5096	38.9775	0.346369	0.430503	0.423567	-0.230773	-0.261102	-0.280312	10
Pf3D7_09_v3	1186402	1187402	PF3D7_0929800	conservedPlasmodiumprotein,unknownfunction	16.1314	46.5729	15.175	45.4725	20.8994	45.285	0.346369	0.333718	0.461508	-0.230773	-0.297415	-0.264495	10
Pf3D7_07_v3	748490	749490	PF3D7_0717300	transcriptioninitiationfactorIIE,alphasubunit,putative	15.8433	46.2051	19.5895	45.6685	22.0446	40.6487	0.342891	0.42895	0.54232	-0.231617	-0.261684	-0.230805	10
Pf3D7_04_v3	331543	332543	PF3D7_0406400	cytosolicglyoxalaseII(cGloII)	12.0985	34.9481	16.2786	36.1624	13.4558	36.6054	0.346185	0.450153	0.367591	-0.230817	-0.253729	-0.303649	10
Pf3D7_13_v3	553751	554751	PF3D7_1313000	ubiquitin-likeproteinnedd8homologue,putative(Nedd8)	12.9627	37.4496	15.7268	39.5925	15.7462	38.7618	0.346137	0.397217	0.40623	-0.230829	-0.27359	-0.28754	10
Pf3D7_09_v3	209577	210577	PF3D7_0904500	prefoldinsubunit4,putative	13.5388	39.1419	18.4859	44.2965	17.2731	41.1878	0.34589	0.417322	0.419374	-0.230889	-0.266047	-0.28206	10
Pf3D7_05_v3	1213033	1214033	PF3D7_0529800	conservedPlasmodiumprotein,unknownfunction	16.1314	46.6465	22.9004	47.1386	19.8497	46.2015	0.345822	0.48581	0.429633	-0.230905	-0.240351	-0.277784	10
Pf3D7_06_v3	212532	213532	PF3D7_0604900	conservedPlasmodiumprotein,unknownfunction	19.5881	56.6527	24.2799	50.6666	19.3725	49.3823	0.345758	0.479209	0.392296	-0.230921	-0.242827	-0.293349	10
Pf3D7_11_v3	791697	792697	PF3D7_1121000	palmitoyltransferase,putative(DHHC3)	13.2508	38.3325	15.4509	38.0244	14.7918	37.4141	0.345681	0.406342	0.395354	-0.23094	-0.270167	-0.292075	10
Pf3D7_08_v3	1297828	1298828	PF3D7_0830500	tryptophan/threonine-richantigen(TryThrA)	14.1149	40.8341	19.8654	46.5505	24.0487	44.4225	0.345665	0.426749	0.541363	-0.230944	-0.26251	-0.231204	10
Pf3D7_08_v3	546865	547865	PF3D7_0810700	conservedPlasmodiumprotein,unknownfunction	15.8433	45.8372	15.7268	45.5705	17.2731	39.1931	0.345643	0.345109	0.440718	-0.230949	-0.293141	-0.273162	10
Pf3D7_08_v3	223262	224262	PF3D7_0803600	conservedPlasmodiumprotein,unknownfunction	16.7075	48.3387	20.969	45.1785	19.8497	47.7649	0.345634	0.464137	0.415571	-0.230951	-0.248482	-0.283646	10
Pf3D7_03_v3	586055	587055	PF3D7_0314600	conservedPlasmodiumprotein,unknownfunction	17.5717	50.8403	18.21	51.8426	19.6588	47.2258	0.345625	0.351256	0.416272	-0.230953	-0.290835	-0.283354	10
Pf3D7_10_v3	859242	860242	PF3D7_1021200	conservedPlasmodiumprotein,unknownfunction	18.4359	53.3418	20.6931	47.9226	23.3807	46.0398	0.345618	0.431803	0.507837	-0.230955	-0.260614	-0.245181	10
Pf3D7_01_v3	509248	510248	PF3D7_0113400	Plasmodiumexportedprotein,unknownfunction	17.2836	50.0309	19.3136	44.1005	18.9908	43.506	0.345459	0.437945	0.43651	-0.230994	-0.258309	-0.274917	10
Pf3D7_05_v3	97157	98157	PF3D7_0502000	vacuolarproteinsorting-associatedprotein11,putative(VPS11)	15.5552	45.0279	18.7618	45.1785	19.9451	43.1286	0.345457	0.415282	0.462456	-0.230994	-0.266813	-0.2641	10
Pf3D7_13_v3	2085030	2086030	PF3D7_1352300	conservedPlasmodiumprotein,unknownfunction	15.5552	45.0279	19.8654	46.7465	15.5553	41.4574	0.345457	0.42496	0.375212	-0.230994	-0.263181	-0.300472	10
Pf3D7_07_v3	1005835	1006835	PF3D7_0724000	RabGTPaseactivatorandproteinkinase,putative	17.8597	51.7232	21.5209	51.0586	20.7086	49.2205	0.345294	0.421494	0.420731	-0.231034	-0.264482	-0.281495	10
Pf3D7_08_v3	551928	552928	PF3D7_0810900.1	conservedPlasmodiumprotein,unknownfunction	12.6746	36.7139	15.4509	34.6924	16.2233	32.8856	0.345226	0.445368	0.493325	-0.23105	-0.255524	-0.251231	10
Pf3D7_08_v3	551928	552928	PF3D7_0810900.2	conservedPlasmodiumprotein,unknownfunction	12.6746	36.7139	15.4509	34.6924	16.2233	32.8856	0.345226	0.445368	0.493325	-0.23105	-0.255524	-0.251231	10
Pf3D7_09_v3	1283379	1284379	PF3D7_0932100	proteinMAM3,putative	14.9791	43.4092	16.5545	42.8265	18.5137	37.4141	0.345067	0.386548	0.494832	-0.231089	-0.277593	-0.250603	10
Pf3D7_13_v3	2303694	2304694	PF3D7_1358000	patatin-likephospholipase,putative	14.9791	43.4092	18.4859	45.3745	22.4263	44.0451	0.345067	0.407407	0.509167	-0.231089	-0.269767	-0.244627	10
Pf3D7_07_v3	1166941	1167941	PF3D7_0727600	conservedPlasmodiumprotein,unknownfunction	16.4194	47.603	20.4172	51.7446	20.9949	43.3982	0.344924	0.394576	0.483774	-0.231124	-0.274581	-0.255213	10
Pf3D7_05_v3	831117	832117	PF3D7_0520100	proteinphosphatasePPM9,putative(PPM9)	16.1314	46.7937	20.6931	45.8645	22.8081	47.118	0.344734	0.451179	0.484063	-0.23117	-0.253344	-0.255092	10
Pf3D7_03_v3	146556	147556	PF3D7_0302700	CDGSHiron-sulfurdomain-containingprotein,putative	16.4194	52.6796	19.3136	51.1566	25.8619	47.7649	0.311684	0.377539	0.541442	-0.239198	-0.280973	-0.231171	10
Pf3D7_02_v3	251894	252894	PF3D7_0206300	pentafunctionalAROMpolypeptide,putative,pseudogene(AROM)	17.5717	50.9874	16.0027	46.0605	18.2274	50.4066	0.344628	0.347428	0.361607	-0.231195	-0.292271	-0.306143	10
Pf3D7_11_v3	1778428	1779428	PF3D7_1144900	ras-relatedproteinRab-6(RAB6)	17.5717	50.9874	17.1063	57.3307	25.4801	52.563	0.344628	0.298379	0.484754	-0.231195	-0.310674	-0.254804	10
Pf3D7_08_v3	1225363	1226363	PF3D7_0828400	mitochondrialinnermembraneproteinOXA1,putative(OXA1)	16.7075	48.4859	20.969	50.3726	21.2812	51.1613	0.344585	0.416278	0.415963	-0.231206	-0.266439	-0.283483	10
Pf3D7_07_v3	176795	177795	PF3D7_0704000	conservedPlasmodiummembraneprotein,unknownfunction	14.9791	43.4828	18.7618	47.4326	21.1857	41.7808	0.344483	0.395547	0.507068	-0.231231	-0.274217	-0.245502	10
Pf3D7_13_v3	2666166	2667166	PF3D7_1366700	conservedPlasmodiumprotein,unknownfunction	14.9791	43.4828	19.3136	49.0006	21.8538	43.4521	0.344483	0.39415	0.50294	-0.231231	-0.274741	-0.247222	10
Pf3D7_04_v3	681310	682310	PF3D7_0415300	cdc2-relatedproteinkinase3(CRK3)	14.403	50.1781	16.0027	45.2765	24.7167	45.6624	0.287038	0.353444	0.541292	-0.245184	-0.290014	-0.231234	10
Pf3D7_13_v3	1288908	1289908	PF3D7_1330600	elongationfactorTu,putative	16.7075	49.0009	18.4859	48.8046	24.7167	45.6624	0.340963	0.378774	0.541292	-0.232086	-0.28051	-0.231234	10
Pf3D7_14_v3	817745	818745	PF3D7_1419600	conservedPlasmodiumprotein,unknownfunction	10.9463	31.7844	13.7954	37.5344	15.8416	36.4437	0.344392	0.36754	0.434687	-0.231253	-0.284725	-0.275677	10
Pf3D7_14_v3	642235	643235	PF3D7_1415900	zincfingerprotein,putative	14.6911	42.6735	20.969	42.1405	16.1279	42.3199	0.344268	0.497597	0.381095	-0.231283	-0.235928	-0.298019	10
Pf3D7_11_v3	1482875	1483875	PF3D7_1137900	conservedPlasmodiumprotein,unknownfunction	16.1314	46.8672	20.1413	45.8645	19.5634	42.8591	0.344194	0.439148	0.456458	-0.231301	-0.257858	-0.2666	10
Pf3D7_14_v3	2400015	2401015	PF3D7_1458500	spindleassemblyabnormalprotein4,putative(SAS4)	19.5881	56.947	24.8318	54.7826	26.2436	54.9351	0.343971	0.453279	0.47772	-0.231355	-0.252556	-0.257736	10
Pf3D7_06_v3	617262	618262	PF3D7_0614900	conservedPlasmodiummembraneprotein,unknownfunction	15.5552	45.2486	19.3136	42.4345	18.7045	44.2068	0.343772	0.455139	0.423114	-0.231403	-0.251858	-0.280502	10
Pf3D7_13_v3	1983323	1984323	PF3D7_1349400	cytidineanddeoxycytidylatedeaminase,putative	17.5717	51.1346	22.3486	52.1366	23.2852	47.9267	0.343636	0.428655	0.48585	-0.231436	-0.261795	-0.254347	10
Pf3D7_07_v3	1281822	1282822	PF3D7_0730000	conservedPlasmodiumprotein,unknownfunction	12.3866	36.0517	14.3472	36.8484	15.3644	37.9532	0.343579	0.389357	0.404825	-0.23145	-0.276539	-0.288126	10
Pf3D7_12_v3	2021507	2022507	PF3D7_1249600	leucine-richrepeatprotein(LRR12)	13.8269	40.2455	14.0713	42.7285	15.1736	33.802	0.343564	0.329319	0.448897	-0.231454	-0.299065	-0.269753	10
Pf3D7_06_v3	1014069	1015069	PF3D7_0624800	conservedPlasmodiumprotein,unknownfunction	14.403	41.9377	18.4859	42.9245	19.6588	43.8294	0.343438	0.430661	0.44853	-0.231484	-0.261042	-0.269906	10
Pf3D7_05_v3	144923	145923	PF3D7_0503500	proteinkinase,putative	19.3	56.2112	20.4172	52.7246	27.3888	54.5577	0.343348	0.387242	0.502015	-0.231506	-0.277333	-0.247608	10
Pf3D7_10_v3	1101318	1102318	PF3D7_1026100	conservedPlasmodiumprotein,unknownfunction	14.9791	43.6299	17.9341	40.0825	16.4142	38.9775	0.343322	0.44743	0.42112	-0.231513	-0.254751	-0.281333	10
Pf3D7_07_v3	1230089	1231089	PF3D7_0728800	conservedPlasmodiumprotein,unknownfunction	16.1314	47.1615	20.1413	50.5686	24.335	45.0155	0.342046	0.398297	0.540592	-0.231823	-0.273185	-0.231526	10
Pf3D7_06_v3	591764	592764	PF3D7_0614100	conservedPlasmodiumprotein,unknownfunction	14.6911	53.0475	20.1413	47.8246	23.2852	43.0747	0.276942	0.421149	0.540577	-0.247636	-0.264611	-0.231532	10
Pf3D7_11_v3	569517	570517	PF3D7_1115000	conservedPlasmodiumprotein,unknownfunction	14.1149	41.1284	17.1063	46.5505	19.8497	44.9616	0.343191	0.367478	0.441481	-0.231544	-0.284748	-0.272844	10
Pf3D7_12_v3	1952068	1953068	PF3D7_1247300	GPImannosyltransferase2,putative	16.7075	48.7066	22.3486	49.0006	24.7167	50.8378	0.343023	0.456088	0.486187	-0.231585	-0.251502	-0.254206	10
Pf3D7_12_v3	176353	177353	PF3D7_1203300	conservedPlasmodiumprotein,unknownfunction	13.8269	40.3191	19.3136	44.8845	20.7086	38.8697	0.342937	0.430296	0.53277	-0.231606	-0.261179	-0.234787	10
Pf3D7_12_v3	586309	587309	PF3D7_1213600	dyneinlightchain1,putative(DLC8)	16.4194	47.8973	22.3486	46.1585	17.9411	42.3739	0.342804	0.484171	0.4234	-0.231638	-0.240966	-0.280382	10
Pf3D7_13_v3	2454761	2455761	PF3D7_1361200	conservedPlasmodiumprotein,unknownfunction	12.9627	38.9211	14.8991	39.2005	22.8081	42.2121	0.333051	0.380074	0.540321	-0.234008	-0.280022	-0.231638	10
Pf3D7_11_v3	712363	713363	PF3D7_1118700	myosinlightchainB(MLC-B)	12.9627	37.8175	13.7954	39.7885	20.136	39.5166	0.34277	0.346718	0.509558	-0.231647	-0.292537	-0.244463	10
Pf3D7_12_v3	1165008	1166008	PF3D7_1228700	conservedPlasmodiumprotein,unknownfunction	13.2508	46.5729	17.1063	43.4145	21.7583	40.2713	0.284517	0.394023	0.540293	-0.245796	-0.274789	-0.23165	10
Pf3D7_14_v3	1922459	1923459	PF3D7_1446800	hemedetoxificationprotein(HDP)	14.9791	43.7035	16.0027	45.9625	19.0862	42.4278	0.342744	0.348169	0.449851	-0.231653	-0.291993	-0.269355	10
Pf3D7_14_v3	993152	994152	PF3D7_1425500	conservedPlasmodiumprotein,unknownfunction	16.1314	47.088	17.9341	40.4745	17.9411	40.9722	0.34258	0.443096	0.437885	-0.231693	-0.256377	-0.274344	10
Pf3D7_04_v3	727479	728479	PF3D7_0416700	CDGSHiron-sulfurdomain-containingprotein,putative	12.0985	35.316	16.0027	32.3404	14.2193	37.4141	0.342578	0.494821	0.380052	-0.231693	-0.23697	-0.298454	10
Pf3D7_10_v3	132495	133495	PF3D7_1002800	DnaJprotein,putative	15.8433	46.2786	18.4859	44.3945	18.2274	45.4468	0.342346	0.416401	0.401071	-0.23175	-0.266393	-0.289691	10
Pf3D7_14_v3	1635755	1636755	PF3D7_1440100	conservedPlasmodiumprotein,unknownfunction	17.5717	51.3553	19.5895	51.1566	21.2812	50.8378	0.342159	0.382932	0.41861	-0.231795	-0.27895	-0.282379	10
Pf3D7_01_v3	205670	206670	PF3D7_0104600	conservedPlasmodiumprotein,unknownfunction	18.1478	53.0475	16.8304	44.9825	20.9949	44.5303	0.342105	0.374154	0.471474	-0.231808	-0.282243	-0.26034	10
Pf3D7_14_v3	1366479	1367479	PF3D7_1434100	queuinetRNA-ribosyltransferase,putative	16.4194	56.7998	21.245	52.9206	25.671	47.5493	0.289075	0.40145	0.539882	-0.244689	-0.272002	-0.231822	10
Pf3D7_13_v3	2271037	2272037	PF3D7_1357200	glutamate--tRNAligase	15.2672	44.66	19.5895	44.8845	19.7543	44.1529	0.341854	0.436442	0.447407	-0.231869	-0.258873	-0.270374	10
Pf3D7_14_v3	2750458	2751458	PF3D7_1467300	1-deoxy-D-xylulose5-phosphatereductoisomerase(DXR)	16.1314	47.2351	23.1763	52.1366	22.6172	50.8918	0.341513	0.44453	0.444417	-0.231952	-0.255839	-0.27162	10
Pf3D7_08_v3	797306	798306	PF3D7_0817400	phosphatase,putative	18.4359	54.004	21.7968	48.9026	23.6669	49.8675	0.34138	0.445719	0.474596	-0.231984	-0.255393	-0.259039	10
Pf3D7_12_v3	1783880	1784880	PF3D7_1241900	tetratricopeptiderepeatprotein,putative	16.9955	49.8102	22.3486	53.9006	22.0446	49.8675	0.341205	0.414626	0.442063	-0.232027	-0.267058	-0.272601	10
Pf3D7_13_v3	1268811	1269811	PF3D7_1329900	conservedPlasmodiumprotein,unknownfunction	13.8269	40.5398	17.3822	39.3965	18.6091	40.5948	0.34107	0.441212	0.458411	-0.23206	-0.257084	-0.265786	10
Pf3D7_09_v3	1097740	1098740	PF3D7_0926900	replicationterminationfactor,putative	15.5552	45.6165	19.5895	39.7885	16.8913	42.8051	0.340999	0.492341	0.39461	-0.232077	-0.2379	-0.292385	10
Pf3D7_14_v3	1775510	1776510	PF3D7_1443300	U6snRNA-associatedSm-likeproteinLSm5,putative(LSM5)	15.5552	45.6165	18.21	43.7085	21.2812	47.9267	0.340999	0.416624	0.444036	-0.232077	-0.266309	-0.271779	10
Pf3D7_14_v3	2398369	2399369	PF3D7_1458400	aminodeoxychorismatelyase(ADCL)	16.9955	49.8838	23.4522	52.8226	22.7126	44.9077	0.340702	0.44398	0.505762	-0.232149	-0.256045	-0.246046	10
Pf3D7_13_v3	1018803	1019803	PF3D7_1324300	conservedPlasmodiummembraneprotein,unknownfunction	17.5717	51.576	21.5209	49.0986	21.2812	45.1233	0.340695	0.43832	0.471623	-0.232151	-0.258169	-0.260278	10
Pf3D7_11_v3	1461668	1462668	PF3D7_1137100	mitochondrialribosomalproteinS9precursor,putative	18.1478	53.2682	20.969	50.7646	21.472	50.6761	0.340687	0.413063	0.423711	-0.232153	-0.267645	-0.280253	10
Pf3D7_11_v3	326381	327381	PF3D7_1107700	pescadillohomolog(PES)	15.8433	49.9574	19.8654	49.6866	24.5258	45.5007	0.317136	0.399814	0.53902	-0.237873	-0.272616	-0.232181	10
Pf3D7_08_v3	740681	741681	PF3D7_0815800	vacuolarproteinsorting-associatedprotein9,putative(VPS9)	12.3866	46.2051	17.3822	43.1205	25.1938	46.7406	0.268079	0.403108	0.539013	-0.24979	-0.27138	-0.232184	10
Pf3D7_04_v3	318678	319678	PF3D7_0405900	apicalsushiprotein(ASP)	10.9463	41.2755	15.7268	42.4345	20.804	38.6001	0.265201	0.370614	0.538962	-0.250489	-0.283572	-0.232205	10
Pf3D7_06_v3	316382	317382	PF3D7_0607600	spindleassemblyabnormalprotein6,putative(SAS6)	14.9791	43.9978	18.21	43.1205	23.6669	44.099	0.340451	0.422305	0.536677	-0.23221	-0.264177	-0.233158	10
Pf3D7_08_v3	710100	711100	PF3D7_0815000	selenoprotein(Sel3)	16.9955	49.9574	19.0377	47.4326	21.9492	47.3336	0.3402	0.401363	0.463713	-0.232271	-0.272035	-0.263576	10
Pf3D7_14_v3	1936388	1937388	PF3D7_1447300	mitochondrialribosomalproteinS14precursor,putative	14.6911	43.1885	16.8304	43.3165	22.2355	42.1582	0.340162	0.388545	0.52743	-0.23228	-0.276844	-0.237013	10
Pf3D7_09_v3	460818	461818	PF3D7_0910100	Ran-bindingprotein,putative	14.1149	41.4963	17.6581	43.3165	20.5177	43.2364	0.340148	0.407653	0.474547	-0.232284	-0.269675	-0.259059	10
Pf3D7_13_v3	874765	875765	PF3D7_1321200	conservedprotein,unknownfunction	14.9791	47.603	22.0727	43.5125	14.8873	40.2174	0.314667	0.507273	0.370171	-0.238473	-0.232298	-0.302573	10
Pf3D7_06_v3	1279320	1280320	PF3D7_0630600	conservedPlasmodiumprotein,unknownfunction	11.2343	33.0351	11.8641	34.3984	10.0203	28.3031	0.340072	0.344903	0.354035	-0.232302	-0.293218	-0.3093	10
Pf3D7_13_v3	1845884	1846884	PF3D7_1346200	nuclearimportproteinMOG1,putative	18.4359	54.2247	23.1763	52.0386	22.3309	53.8568	0.339991	0.445367	0.414635	-0.232322	-0.255524	-0.284036	10
Pf3D7_14_v3	2583049	2584049	PF3D7_1463800	mitochondrialribosomalproteinS6-2precursor,putative	16.1314	47.4558	20.4172	47.2366	19.6588	43.9912	0.339925	0.432233	0.44688	-0.232338	-0.260453	-0.270593	10
Pf3D7_07_v3	937779	938779	PF3D7_0721800	conservedPlasmodiumprotein,unknownfunction	15.5552	45.7636	17.1063	39.2005	18.8	43.3982	0.339903	0.43638	0.433198	-0.232343	-0.258897	-0.276298	10
Pf3D7_10_v3	1370231	1371231	PF3D7_1034500	conservedPlasmodiumprotein,unknownfunction	15.8433	48.633	20.969	51.5486	28.5339	52.9943	0.325773	0.406781	0.538433	-0.235775	-0.270002	-0.232426	10
Pf3D7_14_v3	2833869	2834869	PF3D7_1468900	conservedPlasmodiumprotein,unknownfunction	17.2836	50.9138	20.6931	52.0386	25.0984	50.8918	0.339468	0.397649	0.493172	-0.232449	-0.273428	-0.251295	10
Pf3D7_13_v3	1395065	1396065	PF3D7_1334100	conservedPlasmodiumprotein,unknownfunction	17.5717	51.7967	23.7281	52.4306	24.2395	51.1074	0.339244	0.452562	0.474286	-0.232503	-0.252825	-0.259168	10
Pf3D7_13_v3	2080264	2081264	PF3D7_1352200	U3smallnucleolarRNA-associatedprotein15,putative(UTP15)	16.4194	48.4123	22.9004	54.5866	24.1441	51.2152	0.339158	0.419524	0.471424	-0.232524	-0.265221	-0.260361	10
Pf3D7_09_v3	562177	563177	PF3D7_0912700	conservedPlasmodiumprotein,unknownfunction	12.6746	37.3761	17.9341	40.6705	15.6507	34.6646	0.33911	0.440961	0.451489	-0.232536	-0.257178	-0.268672	10
Pf3D7_14_v3	1800331	1801331	PF3D7_1444000	conservedPlasmodiumprotein,unknownfunction	15.2672	45.0279	16.2786	43.4145	20.0406	43.0208	0.339061	0.374958	0.465835	-0.232548	-0.281942	-0.262691	10
Pf3D7_12_v3	1412604	1413604	PF3D7_1234000	conservedPlasmodiumprotein,unknownfunction	15.2672	45.0279	20.1413	46.5505	22.3309	45.3929	0.339061	0.432676	0.491947	-0.232548	-0.260286	-0.251805	10
Pf3D7_05_v3	868392	869392	PF3D7_0521200	conservedPlasmodiumprotein,unknownfunction	15.2672	45.0279	19.5895	44.1985	15.937	40.3792	0.339061	0.443216	0.394683	-0.232548	-0.256332	-0.292354	10
Pf3D7_11_v3	1189623	1190623	PF3D7_1130900	conservedPlasmodiumprotein,unknownfunction	12.9627	38.259	17.1063	40.2785	14.6964	30.2439	0.338814	0.424701	0.485929	-0.232608	-0.263279	-0.254314	10
Pf3D7_14_v3	230364	231364	PF3D7_1406400	PPRrepeatprotein(PPR)	19.5881	57.8299	24.004	56.3507	25.003	55.7976	0.338719	0.425975	0.448102	-0.232631	-0.2628	-0.270084	10
Pf3D7_12_v3	1806856	1807856	PF3D7_1242800	rabspecificGDPdissociationinhibitor(rabGDI)	11.8105	34.8745	14.3472	37.7304	15.8416	37.6836	0.338657	0.380256	0.420384	-0.232646	-0.279954	-0.281639	10
Pf3D7_13_v3	151135	152135	PF3D7_1302800	40SribosomalproteinS7,putative	16.4194	48.4859	23.1763	56.1547	26.339	50.1909	0.338643	0.412722	0.524776	-0.232649	-0.267773	-0.238119	10
Pf3D7_06_v3	624865	625865	PF3D7_0615200	conservedPlasmodiumprotein,unknownfunction	16.4194	48.4859	19.5895	43.0225	19.468	41.4574	0.338643	0.455332	0.46959	-0.232649	-0.251786	-0.261126	10
Pf3D7_03_v3	161204	162204	PF3D7_0303000	N-ethylmaleimide-sensitivefusionprotein(NSF)	17.5717	51.9439	19.5895	50.5686	26.0527	50.6222	0.338282	0.387385	0.51465	-0.232737	-0.277279	-0.242341	10
Pf3D7_14_v3	1042557	1043557	PF3D7_1426800	conservedPlasmodiumprotein,unknownfunction	15.5552	45.9843	18.7618	46.1585	20.9949	45.0155	0.338272	0.406465	0.466393	-0.232739	-0.270121	-0.262459	10
Pf3D7_14_v3	2220851	2221851	PF3D7_1454100	tRNAintronendonuclease,putative	15.5552	45.9843	17.1063	43.9045	20.0406	43.6138	0.338272	0.389625	0.459501	-0.232739	-0.276439	-0.265332	10
Pf3D7_14_v3	1248828	1249828	PF3D7_1431800	apyrase,putative	19.012	56.2112	23.7281	54.5866	25.3847	49.3823	0.338224	0.434687	0.514045	-0.232751	-0.259532	-0.242593	10
Pf3D7_02_v3	425189	426189	PF3D7_0210400	50SribosomalproteinL33,putative	12.9627	38.3325	13.7954	33.6144	15.3644	34.5029	0.338165	0.410401	0.445307	-0.232765	-0.268644	-0.271249	10
Pf3D7_14_v3	1716671	1717671	PF3D7_1442400	conservedPlasmodiumprotein,unknownfunction	15.8433	46.8672	18.21	50.7646	22.8081	45.1233	0.338047	0.358715	0.505462	-0.232794	-0.288036	-0.246171	10
Pf3D7_13_v3	1403951	1404951	PF3D7_1334400	MSP7-likeprotein(MSRP4)	18.7239	55.4019	21.245	55.1746	24.5258	52.2395	0.337965	0.38505	0.469488	-0.232814	-0.278155	-0.261169	10
Pf3D7_05_v3	179921	180921	PF3D7_0504700	centrosomalproteinCEP120,putative(CEP120)	18.7239	55.4019	22.9004	53.8026	21.2812	47.8728	0.337965	0.425637	0.444536	-0.232814	-0.262927	-0.271571	10
Pf3D7_14_v3	2445679	2446679	PF3D7_1459700	pyridoxal5'-phosphatesynthase,putative	15.2672	45.175	20.1413	46.4525	20.9949	43.2903	0.337957	0.433589	0.484979	-0.232816	-0.259944	-0.25471	10
Pf3D7_13_v3	1768629	1769629	PF3D7_1344200	heatshockprotein110,putative(HSP110)	15.2672	45.175	20.4172	49.1966	21.0903	42.3739	0.337957	0.415012	0.497719	-0.232816	-0.266914	-0.249399	10
Pf3D7_07_v3	255586	256586	PF3D7_0705200	conservedPlasmodiumprotein,unknownfunction	15.5552	46.0579	20.969	49.4906	21.2812	43.0747	0.337731	0.423697	0.494053	-0.232871	-0.263655	-0.250927	10
Pf3D7_14_v3	2577474	2578474	PF3D7_1463500	fam-aprotein	16.9955	50.3252	19.5895	44.6885	22.0446	46.2015	0.337714	0.438357	0.47714	-0.232875	-0.258155	-0.257978	10
Pf3D7_10_v3	732356	733356	PF3D7_1018300	conservedPlasmodiumprotein,unknownfunction	10.6582	31.5636	14.0713	35.0844	16.8913	31.7534	0.337674	0.40107	0.531952	-0.232885	-0.272145	-0.235127	10
Pf3D7_03_v3	806777	807777	PF3D7_0319300	ubiquitin-conjugatingenzyme,putative	16.4194	48.633	20.4172	43.9045	19.8497	43.1286	0.337618	0.465037	0.460244	-0.232898	-0.248145	-0.265022	10
Pf3D7_05_v3	646159	647159	PF3D7_0515600	conservedPlasmodiumprotein,unknownfunction	19.3	57.1677	20.6931	50.6666	25.671	54.989	0.337603	0.408417	0.466839	-0.232902	-0.269388	-0.262273	10
Pf3D7_12_v3	582589	583589	PF3D7_1213500	integralmembraneproteinGPR180,putative	18.7239	55.4755	19.8654	53.6066	22.0446	52.2934	0.337517	0.370578	0.421556	-0.232923	-0.283585	-0.281151	10
Pf3D7_04_v3	725765	726765	PF3D7_0416600	prohibitin-likeprotein,putative	18.7239	55.4755	24.004	48.5106	19.1817	48.1423	0.337517	0.49482	0.398438	-0.232923	-0.23697	-0.290789	10
Pf3D7_06_v3	520251	521251	PF3D7_0612300	conservedprotein,unknownfunction	16.7075	49.5159	20.969	49.9806	21.472	43.5599	0.337417	0.419543	0.49293	-0.232947	-0.265214	-0.251395	10
Pf3D7_11_v3	1825079	1826079	PF3D7_1146100	conservedPlasmodiumprotein,unknownfunction	13.8269	40.9812	16.2786	38.7105	17.8456	42.1582	0.337396	0.420522	0.423301	-0.232952	-0.264847	-0.280424	10
Pf3D7_12_v3	1342814	1343814	PF3D7_1232500	CG2-relatedprotein,putative	15.5552	46.1315	18.7618	41.6505	17.1776	39.5705	0.337193	0.450458	0.434101	-0.233002	-0.253615	-0.275921	10
Pf3D7_13_v3	734373	735373	PF3D7_1317500	conservedPlasmodiumprotein,unknownfunction	14.1149	41.8641	16.8304	39.7885	17.9411	43.8834	0.33716	0.422997	0.408836	-0.233009	-0.263918	-0.286454	10
Pf3D7_11_v3	1366686	1367686	PF3D7_1134800	coatomersubunitdelta	17.8597	52.9739	22.9004	50.9606	22.9035	47.5493	0.337141	0.449375	0.481679	-0.233014	-0.254021	-0.256086	10
Pf3D7_04_v3	320519	321519	PF3D7_0406000	conservedPlasmodiumprotein,unknownfunction	16.4194	48.7066	16.5545	46.8445	24.1441	48.4658	0.337108	0.353393	0.498168	-0.233022	-0.290033	-0.249212	10
Pf3D7_12_v3	745502	746502	PF3D7_1219000	formin2	16.4194	48.7066	19.5895	47.2366	23.1898	45.6624	0.337108	0.41471	0.507853	-0.233022	-0.267027	-0.245174	10
Pf3D7_11_v3	1464558	1465558	PF3D7_1137200	conservedPlasmodiumprotein,unknownfunction	13.5388	49.0745	21.245	51.2546	24.1441	44.9616	0.275883	0.414499	0.536994	-0.247894	-0.267106	-0.233026	10
Pf3D7_05_v3	595163	596163	PF3D7_0514100	ATP-dependentDNAhelicaseUvrD(UvrD)	19.012	56.432	22.9004	52.6266	23.8578	50.8918	0.336901	0.435149	0.468795	-0.233072	-0.259358	-0.261457	10
Pf3D7_07_v3	120914	121914	PF3D7_0703100	conservedPlasmodiumprotein,unknownfunction	13.8269	41.0548	17.6581	40.4745	17.7502	40.4331	0.336791	0.436277	0.439002	-0.233099	-0.258935	-0.273878	10
Pf3D7_13_v3	246812	247812	PF3D7_1305000	conservedPlasmodiumprotein,unknownfunction	19.3	57.3149	23.4522	53.5086	25.003	50.3526	0.336736	0.438288	0.496558	-0.233112	-0.25818	-0.249883	10
Pf3D7_10_v3	215217	216217	PF3D7_1004600	conservedPlasmodiummembraneprotein,unknownfunction	12.3866	36.7875	12.14	38.0244	15.269	36.9828	0.336707	0.319269	0.412868	-0.23312	-0.302836	-0.284773	10
Pf3D7_13_v3	2720920	2721920	PF3D7_1368400	conservedPlasmodiumprotein,unknownfunction	11.2343	46.4994	16.0027	44.6885	26.2436	48.8971	0.241601	0.358094	0.536711	-0.256221	-0.288269	-0.233144	10
Pf3D7_14_v3	1750917	1751917	PF3D7_1442800	conservedPlasmodiumprotein,unknownfunction	17.2836	51.3553	20.4172	51.8426	24.2395	52.0239	0.336549	0.393831	0.46593	-0.233158	-0.274861	-0.262652	10
Pf3D7_14_v3	643414	644414	PF3D7_1416000	conservedPlasmodiumprotein,unknownfunction	16.7075	49.6631	19.0377	46.5505	24.2395	45.3389	0.336417	0.408969	0.534629	-0.23319	-0.269181	-0.234011	10
Pf3D7_09_v3	785656	786656	PF3D7_0919100	DnaJprotein,putative	13.8269	41.1284	16.2786	40.9645	20.6131	41.2417	0.336189	0.397383	0.499812	-0.233245	-0.273528	-0.248526	10
Pf3D7_14_v3	868420	869420	PF3D7_1421000	conservedPlasmodiumprotein,unknownfunction	10.6582	49.6631	20.969	41.5525	16.7959	39.7322	0.21461	0.504639	0.422728	-0.262777	-0.233286	-0.280662	10
Pf3D7_09_v3	447428	448428	PF3D7_0909900	helicasewithZn-fingermotif,putative	19.3	57.462	22.6245	58.7027	26.8162	54.7733	0.335874	0.385408	0.489585	-0.233322	-0.278021	-0.25279	10
Pf3D7_09_v3	985517	986517	PF3D7_0924300	thiaminepyrophosphokinase(TPK)	19.3	57.462	21.5209	51.9406	25.8619	50.9996	0.335874	0.414337	0.5071	-0.233322	-0.267167	-0.245488	10
Pf3D7_10_v3	1189089	1190089	PF3D7_1029000	conservedPlasmodiumprotein,unknownfunction,pseudogene	13.5388	40.3191	17.3822	45.6685	20.3269	40.7565	0.335791	0.380617	0.49874	-0.233342	-0.279819	-0.248973	10
Pf3D7_06_v3	1034858	1035858	PF3D7_0625500	conservedPlasmodiummembraneprotein,unknownfunction	13.8269	47.8973	19.8654	45.1785	21.8538	40.7565	0.288678	0.439709	0.536204	-0.244786	-0.257647	-0.233355	10
Pf3D7_13_v3	2098869	2099869	PF3D7_1352600	proteinkinase,putative	20.7403	61.8029	25.6595	60.4667	25.3847	56.8759	0.335588	0.424358	0.446317	-0.233391	-0.263407	-0.270828	10
Pf3D7_04_v3	407409	408409	PF3D7_0408400	conservedPlasmodiumprotein,unknownfunction	14.403	47.7501	18.21	42.5325	25.5756	47.711	0.301633	0.428143	0.536052	-0.241639	-0.261987	-0.233418	10
Pf3D7_14_v3	1260408	1261408	PF3D7_1432100	voltage-dependentanion-selectivechannelprotein,putative	15.8433	47.2351	18.7618	47.9226	18.4182	45.8781	0.335414	0.391502	0.40146	-0.233434	-0.275734	-0.289529	10
Pf3D7_12_v3	925749	926749	PF3D7_1223000	conservedPlasmodiumprotein,unknownfunction	14.9791	44.66	12.14	39.9845	16.1279	38.3305	0.335403	0.303618	0.420759	-0.233436	-0.308708	-0.281483	10
Pf3D7_13_v3	1471683	1472683	PF3D7_1336100	conservedPlasmodiumprotein,unknownfunction	16.9955	50.6931	16.8304	45.1785	19.8497	50.7839	0.335263	0.372531	0.390866	-0.23347	-0.282852	-0.293945	10
Pf3D7_12_v3	1008789	1009789	PF3D7_1224800	conservedPlasmodiumprotein,unknownfunction	16.4194	49.0009	21.245	50.0786	21.8538	47.7649	0.335084	0.424233	0.457528	-0.233514	-0.263454	-0.266154	10
Pf3D7_11_v3	1752769	1753769	PF3D7_1143900	carbohydratekinase,putative	12.9627	38.7004	16.5545	38.7105	18.5137	38.2766	0.33495	0.427649	0.483682	-0.233546	-0.262172	-0.255251	10
Pf3D7_07_v3	1214674	1215674	PF3D7_0728400.1	conservedPlasmodiumprotein,unknownfunction	12.0985	36.1253	12.14	29.6943	13.1695	31.2143	0.334904	0.408833	0.421906	-0.233557	-0.269232	-0.281005	10
Pf3D7_07_v3	1214674	1215674	PF3D7_0728400.2	conservedPlasmodiumprotein,unknownfunction	12.0985	36.1253	12.14	29.6943	13.1695	31.2143	0.334904	0.408833	0.421906	-0.233557	-0.269232	-0.281005	10
Pf3D7_11_v3	1434670	1435670	PF3D7_1136500.1	caseinkinase1	12.0985	36.1253	16.2786	38.7105	16.1279	34.5029	0.334904	0.420522	0.467436	-0.233557	-0.264847	-0.262024	10
Pf3D7_11_v3	1434670	1435670	PF3D7_1136500.2	caseinkinase1	12.0985	36.1253	16.2786	38.7105	16.1279	34.5029	0.334904	0.420522	0.467436	-0.233557	-0.264847	-0.262024	10
Pf3D7_08_v3	195178	196178	PF3D7_0802900	conservedPlasmodiumprotein,unknownfunction	13.2508	39.5833	12.6918	38.1224	14.5055	34.5568	0.334757	0.332922	0.419758	-0.233593	-0.297713	-0.2819	10
Pf3D7_04_v3	525118	526118	PF3D7_0411800	conservedPlasmodiumprotein,unknownfunction	16.4194	49.0745	18.7618	48.8046	21.5675	45.932	0.334581	0.384427	0.469553	-0.233636	-0.278389	-0.261141	10
Pf3D7_03_v3	257916	258916	PF3D7_0305300	conservedPlasmodiummembraneprotein,unknownfunction	14.6911	43.9242	19.0377	41.9445	18.0365	42.1043	0.334465	0.453878	0.428377	-0.233664	-0.252331	-0.278307	10
Pf3D7_07_v3	901049	902049	PF3D7_0720900	conservedPlasmodiumprotein,unknownfunction	12.0985	36.1989	13.7954	37.0444	15.4599	32.616	0.334223	0.372402	0.473997	-0.233723	-0.282901	-0.259288	10
Pf3D7_04_v3	276324	277324	PF3D7_0405100	proteintransportproteinSec24B(SEC24B)	15.2672	45.69	20.6931	51.4506	23.9532	50.2987	0.334148	0.402194	0.476219	-0.233741	-0.271723	-0.258362	10
Pf3D7_13_v3	656759	657759	PF3D7_1315600	CDP-diacylglycerol--inositol3-phosphatidyltransferase(PIS)	11.2343	33.6237	16.0027	34.8884	14.7918	35.9585	0.334118	0.458683	0.411358	-0.233748	-0.250529	-0.285403	10
Pf3D7_09_v3	322842	323842	PF3D7_0906600	zincfingerprotein,putative	14.403	43.1149	18.21	43.6105	20.0406	39.4627	0.334061	0.41756	0.507837	-0.233762	-0.265958	-0.245181	10
Pf3D7_09_v3	368289	369289	PF3D7_0907900	peptidedeformylase(PDF)	12.3866	37.0818	14.0713	36.4564	18.5137	34.8264	0.334034	0.385976	0.5316	-0.233769	-0.277808	-0.235274	10
Pf3D7_14_v3	2099236	2100236	PF3D7_1451200	conservedPlasmodiumprotein,unknownfunction	12.3866	37.0818	17.6581	41.0625	16.9868	37.2523	0.334034	0.43003	0.455993	-0.233769	-0.261279	-0.266794	10
Pf3D7_13_v3	406203	407203	PF3D7_1308800	tyrosinerecombinase(INT)	17.5717	52.6061	20.1413	53.4106	25.3847	56.5524	0.334024	0.377103	0.44887	-0.233771	-0.281137	-0.269764	10
Pf3D7_10_v3	1286787	1287787	PF3D7_1031900	conservedPlasmodiumprotein,unknownfunction	10.3702	31.0486	14.0713	32.1444	16.1279	31.6995	0.333999	0.437753	0.508775	-0.233777	-0.258381	-0.24479	10
Pf3D7_11_v3	396624	397624	PF3D7_1109900	60SribosomalproteinL36(RPL36)	13.5388	40.5398	20.1413	45.0805	20.0406	38.9775	0.333963	0.446785	0.514158	-0.233786	-0.254993	-0.242546	10
Pf3D7_05_v3	942267	943267	PF3D7_0522700	iron-sulfurassemblyprotein,putative(SufA)	14.6911	43.9978	21.5209	50.2746	22.3309	44.9077	0.333905	0.428067	0.497262	-0.2338	-0.262015	-0.24959	10
Pf3D7_13_v3	2531701	2532701	PF3D7_1363000	conservedPlasmodiumprotein,unknownfunction	12.6746	37.9647	17.3822	39.8865	15.5553	38.2227	0.333852	0.435792	0.406965	-0.233813	-0.259117	-0.287234	10
Pf3D7_13_v3	598698	599698	PF3D7_1313800	conservedPlasmodiummembraneprotein,unknownfunction	16.9955	50.9138	21.245	49.9806	23.5715	49.7057	0.333809	0.425065	0.474221	-0.233823	-0.263142	-0.259195	10
Pf3D7_12_v3	2075292	2076292	PF3D7_1250700	conservedPlasmodiumprotein,unknownfunction	13.8269	41.4227	17.6581	41.4545	19.0862	41.673	0.3338	0.425963	0.457999	-0.233826	-0.262805	-0.265958	10
Pf3D7_08_v3	965322	966322	PF3D7_0821400	conservedPlasmodiumprotein,unknownfunction	10.6582	31.9315	12.14	32.4384	18.1319	36.9828	0.333783	0.374248	0.490279	-0.23383	-0.282208	-0.252501	10
Pf3D7_13_v3	797853	798853	PF3D7_1319300	N2,N2-dimethylguanosinetRNAmethyltransferase,putative	19.3	57.8299	23.1763	54.4886	25.0984	54.396	0.333737	0.425342	0.461402	-0.233841	-0.263038	-0.26454	10
Pf3D7_05_v3	460517	461517	PF3D7_0510800	WDrepeat-containingprotein,putative	17.2836	59.9636	25.9354	51.5486	21.9492	53.8568	0.288235	0.503125	0.407547	-0.244894	-0.233854	-0.286991	10
Pf3D7_10_v3	448654	449654	PF3D7_1011700	DNArepairproteinRAD23,putative	17.2836	51.7967	19.0377	53.8026	24.5258	52.1317	0.333681	0.353843	0.470458	-0.233854	-0.289864	-0.260764	10
Pf3D7_07_v3	732996	733996	PF3D7_0716800	eukaryotictranslationinitiationfactor3subunitI,putative(EIF3I)	15.2672	45.7636	17.6581	40.7685	21.2812	42.8051	0.33361	0.433131	0.497165	-0.233872	-0.260116	-0.24963	10
Pf3D7_14_v3	664598	665598	PF3D7_1416400	conservedPlasmodiumprotein,unknownfunction	12.6746	47.8237	22.6245	44.9825	15.6507	43.7216	0.265028	0.502962	0.357963	-0.250531	-0.233915	-0.307663	10
Pf3D7_06_v3	257104	258104	PF3D7_0606100	RNA-bindingprotein,putative	11.8105	37.0082	13.2436	35.1824	18.8	35.1498	0.319132	0.376427	0.534854	-0.237388	-0.281391	-0.233918	10
Pf3D7_14_v3	2122961	2123961	PF3D7_1451800	sortilin	16.4194	49.2952	20.6931	52.9206	25.7664	48.304	0.333083	0.391022	0.533422	-0.234	-0.275915	-0.234515	10
Pf3D7_12_v3	445125	446125	PF3D7_1209700	conservedPlasmodiumprotein,unknownfunction	14.1149	42.3792	21.245	44.1985	16.5096	43.6677	0.333062	0.480672	0.378073	-0.234005	-0.242278	-0.299278	10
Pf3D7_07_v3	1175444	1176444	PF3D7_0727800	cationtransportingATPase,putative	14.403	48.9273	21.7968	52.5286	22.7126	42.4817	0.294376	0.414951	0.534644	-0.243402	-0.266937	-0.234005	10
Pf3D7_12_v3	1138108	1139108	PF3D7_1227900	RNApseudouridylatesynthase,putative	14.403	43.2621	16.8304	43.4145	16.7005	38.0071	0.332924	0.387668	0.439405	-0.234038	-0.277173	-0.27371	10
Pf3D7_09_v3	1351429	1352429	PF3D7_0934500	V-typeprotonATPasesubunitE,putative	14.6911	44.145	16.8304	42.2385	18.9908	44.6381	0.332792	0.398461	0.425439	-0.23407	-0.273123	-0.279532	10
Pf3D7_14_v3	2848798	2849798	PF3D7_1469500	conservedPlasmodiumprotein,unknownfunction	12.9627	38.9947	17.1063	44.6885	16.3187	38.4384	0.332422	0.38279	0.424542	-0.23416	-0.279003	-0.279906	10
Pf3D7_10_v3	1168457	1169457	PF3D7_1028300	rRNA-processingproteinEBP2,putative(EBP2)	9.50599	35.4631	15.7268	37.1424	19.1817	35.9046	0.268053	0.423419	0.534241	-0.249796	-0.263759	-0.234173	10
Pf3D7_11_v3	480446	481446	PF3D7_1112600	DNAhelicase,putative	15.8433	47.6766	18.4859	46.0605	22.14	44.9616	0.332308	0.40134	0.49242	-0.234188	-0.272043	-0.251608	10
Pf3D7_10_v3	214094	215094	PF3D7_1004500	conservedPlasmodiumprotein,unknownfunction	17.2836	52.0175	25.1077	56.2527	22.14	51.7004	0.332265	0.446338	0.428237	-0.234198	-0.25516	-0.278366	10
Pf3D7_13_v3	1162120	1163120	PF3D7_1327800	ribose-phosphatepyrophosphokinase,putative	20.1642	60.6993	20.6931	54.6846	25.671	53.8029	0.332198	0.378408	0.47713	-0.234215	-0.280647	-0.257982	10
Pf3D7_14_v3	2869569	2870569	PF3D7_1470100	conservedPlasmodiumprotein,unknownfunction	13.8269	43.1149	18.21	41.7485	23.3807	43.7755	0.320699	0.436183	0.534105	-0.237008	-0.25897	-0.23423	10
Pf3D7_06_v3	970455	971455	PF3D7_0623800	tyrosinekinase-likeprotein,putative(TKL4)	11.2343	33.8445	12.4159	35.5744	17.2731	38.7079	0.331939	0.349012	0.446242	-0.234278	-0.291676	-0.270859	10
Pf3D7_09_v3	905498	906498	PF3D7_0922300	conservedPlasmodiumprotein,unknownfunction	14.1149	42.5263	17.9341	44.2965	18.8	42.0504	0.33191	0.404865	0.447083	-0.234285	-0.270721	-0.270509	10
Pf3D7_10_v3	1379528	1380528	PF3D7_1034800	conservedPlasmodiumprotein,unknownfunction	14.403	43.4092	17.3822	39.6905	19.7543	42.2121	0.331796	0.437944	0.467977	-0.234312	-0.25831	-0.261798	10
Pf3D7_14_v3	1500465	1501465	PF3D7_1436900	histidinetriadprotein,putative	14.9791	45.175	19.5895	44.3945	20.804	43.0208	0.331579	0.44126	0.48358	-0.234365	-0.257066	-0.255294	10
Pf3D7_14_v3	2311972	2312972	PF3D7_1456400	conservedPlasmodiumprotein,unknownfunction	12.0985	36.4932	16.5545	37.6324	15.8416	34.9881	0.331528	0.4399	0.452771	-0.234378	-0.257576	-0.268138	10
Pf3D7_08_v3	1018768	1019768	PF3D7_0823100	RWDdomain-containingprotein,putative	16.9955	51.2817	21.7968	52.4306	24.8121	52.5091	0.331415	0.415727	0.47253	-0.234405	-0.266646	-0.2599	10
Pf3D7_13_v3	337955	338955	PF3D7_1307500	conservedPlasmodiumprotein,unknownfunction	15.5552	46.9408	21.245	45.5705	22.2355	47.9267	0.331379	0.466201	0.463948	-0.234414	-0.247708	-0.263478	10
Pf3D7_05_v3	278995	279995	PF3D7_0506600	histonedeacetylase,putative,pseudogene	18.4359	55.7698	17.9341	52.5286	25.8619	48.4658	0.330571	0.341416	0.533611	-0.23461	-0.294526	-0.234436	10
Pf3D7_11_v3	320705	321705	PF3D7_1107500	prefoldin,putative	12.6746	38.259	16.0027	38.5145	17.0822	39.7861	0.331284	0.415498	0.429351	-0.234437	-0.266731	-0.277901	10
Pf3D7_02_v3	565621	566621	PF3D7_0214000	T-complexprotein1subunittheta(CCT8)	16.7075	50.4724	20.6931	50.4706	23.4761	51.2691	0.331022	0.410003	0.4579	-0.2345	-0.268793	-0.266	10
Pf3D7_12_v3	525609	526609	PF3D7_1211800	polyubiquitin(PfpUB)	11.8105	35.6838	15.4509	37.7304	16.3187	35.7428	0.330977	0.409508	0.456559	-0.234511	-0.268979	-0.266558	10
Pf3D7_13_v3	1693469	1694469	PF3D7_1342900	transcriptionfactorwithAP2domain(s)(ApiAP2)	16.9955	51.3553	23.1763	48.4126	19.7543	44.5303	0.33094	0.478725	0.443615	-0.23452	-0.243009	-0.271955	10
Pf3D7_03_v3	363733	364733	PF3D7_0308200	T-complexprotein1subuniteta(CCT7)	10.3702	31.3429	12.4159	29.1063	15.6507	31.3761	0.330863	0.426571	0.49881	-0.234539	-0.262577	-0.248944	10
Pf3D7_14_v3	374300	375300	PF3D7_1409600	conservedPlasmodiumprotein,unknownfunction	14.9791	45.3222	17.6581	42.6305	20.804	41.2956	0.330502	0.414213	0.503782	-0.234627	-0.267214	-0.246871	10
Pf3D7_07_v3	1150558	1151558	PF3D7_0727000	vacuolarproteinsorting-associatedprotein53,putative(VPS53)	13.5388	40.9812	13.5195	41.6505	20.3269	42.2121	0.330366	0.324594	0.481542	-0.23466	-0.300838	-0.256143	10
Pf3D7_11_v3	676849	677849	PF3D7_1117800	DNAmismatchrepairproteinMLH(MLH)	15.5552	47.088	20.1413	44.1005	20.2314	43.0747	0.330343	0.456714	0.469682	-0.234665	-0.251267	-0.261088	10
Pf3D7_06_v3	1046486	1047486	PF3D7_0625900	conservedPlasmodiumprotein,unknownfunction	18.7239	56.7263	27.039	59.9767	22.6172	54.342	0.330074	0.450825	0.416201	-0.234731	-0.253477	-0.283383	10
Pf3D7_09_v3	529412	530412	PF3D7_0911600	conservedPlasmodiumprotein,unknownfunction	16.9955	51.5024	20.969	46.6485	24.4304	49.9214	0.329994	0.449511	0.489377	-0.23475	-0.25397	-0.252877	10
Pf3D7_12_v3	1256190	1257190	PF3D7_1230600	sun-familyprotein,putative	8.92987	36.7875	16.8304	33.6144	13.0741	33.209	0.242742	0.50069	0.393691	-0.255944	-0.234768	-0.292767	10
Pf3D7_10_v3	663701	664701	PF3D7_1016500	Plasmodiumexportedprotein(PHISTc),unknownfunction	15.2672	46.2786	21.245	46.5505	16.3187	40.3252	0.329898	0.456386	0.404677	-0.234773	-0.25139	-0.288187	10
Pf3D7_10_v3	599913	600913	PF3D7_1014800	conservedPlasmodiumprotein,unknownfunction	13.2508	40.1719	20.4172	44.6885	19.5634	43.6677	0.329852	0.456878	0.448006	-0.234784	-0.251206	-0.270124	10
Pf3D7_14_v3	2813885	2814885	PF3D7_1468500	derlin-1(DER1-1)	11.5224	34.9481	17.3822	39.0045	15.937	39.6244	0.3297	0.445646	0.402202	-0.234821	-0.25542	-0.28922	10
Pf3D7_05_v3	1087923	1088923	PF3D7_0526400	conservedPlasmodiumprotein,unknownfunction	11.8105	39.8776	17.1063	42.3365	19.468	36.5515	0.296169	0.404056	0.532618	-0.242966	-0.271024	-0.23485	10
Pf3D7_08_v3	921708	922708	PF3D7_0820400	conservedPlasmodiumprotein,unknownfunction	14.403	43.7035	18.21	43.1205	19.5634	42.6973	0.329562	0.422305	0.458188	-0.234855	-0.264177	-0.265879	10
Pf3D7_14_v3	2347597	2348597	PF3D7_1457300	conservedPlasmodiumprotein,unknownfunction	17.2836	52.4589	22.6245	54.9786	24.9076	51.8622	0.329469	0.411515	0.480265	-0.234878	-0.268226	-0.256676	10
Pf3D7_05_v3	1205973	1206973	PF3D7_0529500	cellcycleregulatorprotein,putative	12.3866	37.5968	14.6232	36.4564	14.0284	38.1149	0.329459	0.401115	0.368056	-0.23488	-0.272128	-0.303455	10
Pf3D7_03_v3	792981	793981	PF3D7_0318900	conservedprotein,unknownfunction	17.8597	54.2247	17.1063	51.6466	22.4263	50.9457	0.329365	0.331218	0.4402	-0.234903	-0.298353	-0.273378	10
Pf3D7_13_v3	2632760	2633760	PF3D7_1365900	ubiquitin-60SribosomalproteinL40	10.3702	31.4901	14.0713	33.2224	14.4101	33.209	0.329316	0.423549	0.433922	-0.234915	-0.263711	-0.275996	10
Pf3D7_13_v3	965780	966780	PF3D7_1323100	60SribosomalproteinL6,putative	13.2508	40.2455	17.6581	39.3965	18.7045	39.247	0.329249	0.448215	0.476584	-0.234931	-0.254456	-0.25821	10
Pf3D7_02_v3	668032	669032	PF3D7_0216100	conservedPlasmodiumprotein,unknownfunction	16.4194	49.8838	17.6581	49.8826	20.7086	46.6328	0.329153	0.353993	0.444078	-0.234954	-0.289808	-0.271762	10
Pf3D7_13_v3	2025606	2026606	PF3D7_1350800	conservedPlasmodiumprotein,unknownfunction	16.9955	51.6496	21.5209	50.1766	18.8954	46.5789	0.329054	0.428903	0.405664	-0.234978	-0.261702	-0.287776	10
Pf3D7_09_v3	979465	980465	PF3D7_0924100	conservedPlasmodiumprotein,unknownfunction	16.9955	51.6496	20.4172	55.8607	23.6669	50.5144	0.329054	0.365502	0.468518	-0.234978	-0.28549	-0.261573	10
Pf3D7_10_v3	1195177	1196177	PF3D7_1029200	WDrepeat-containingprotein,putative	16.4194	49.9574	16.5545	51.7446	22.8081	50.4066	0.328668	0.319927	0.452482	-0.235072	-0.302589	-0.268258	10
Pf3D7_11_v3	836966	837966	PF3D7_1121900	serine/threonineproteinkinase,putative	19.8762	60.4786	27.8668	58.0167	20.6131	54.6116	0.328648	0.480324	0.377449	-0.235077	-0.242409	-0.299539	10
Pf3D7_14_v3	2153114	2154114	PF3D7_1452500	SNAREprotein,putative(BET1)	13.2508	40.3191	15.4509	46.2565	19.6588	47.118	0.328648	0.334027	0.417225	-0.235077	-0.297299	-0.282957	10
Pf3D7_03_v3	864514	865514	PF3D7_0320700	signalpeptidasecomplexsubunit2,putative(SPC2)	12.3866	44.9543	21.7968	43.6105	17.7502	45.8781	0.275538	0.499806	0.386899	-0.247978	-0.235099	-0.295599	10
Pf3D7_07_v3	1024172	1025172	PF3D7_0724500	conservedPlasmodiumprotein,unknownfunction	14.403	43.8507	18.4859	43.4145	19.468	44.8538	0.328455	0.4258	0.434032	-0.235124	-0.262866	-0.27595	10
Pf3D7_12_v3	651356	652356	PF3D7_1216300	signalrecognitionparticlesubunitSRP19(SRP19)	14.403	46.9408	22.6245	45.2765	16.1279	39.247	0.306833	0.499696	0.410933	-0.240376	-0.235141	-0.285579	10
Pf3D7_14_v3	1741613	1742613	PF3D7_1442700	conservedPlasmodiumprotein,unknownfunction	15.2672	46.4994	21.7968	51.8426	20.6131	47.9806	0.328331	0.420442	0.429613	-0.235154	-0.264876	-0.277792	10
Pf3D7_03_v3	426790	427790	PF3D7_0310200	phdfingerprotein,putative	15.5552	47.3823	18.4859	46.0605	22.0446	43.3443	0.328291	0.40134	0.508593	-0.235164	-0.272043	-0.244866	10
Pf3D7_05_v3	533838	534838	PF3D7_0512300	CDK-activatingkinaseassemblyfactor(MAT1)	16.4194	59.7428	19.5895	49.5886	25.003	47.0102	0.274835	0.39504	0.531863	-0.248148	-0.274407	-0.235165	10
Pf3D7_08_v3	731687	732687	PF3D7_0815600	eukaryotictranslationinitiationfactor3subunitG,putative(EIF3G)	12.3866	37.7439	16.5545	34.0064	15.937	37.468	0.328175	0.486805	0.42535	-0.235192	-0.239977	-0.279569	10
Pf3D7_14_v3	2599454	2600454	PF3D7_1464200	zincfingerprotein,putative	15.5552	47.4558	19.5895	53.0186	24.1441	49.3283	0.327783	0.369484	0.489457	-0.235287	-0.283996	-0.252843	10
Pf3D7_03_v3	411589	412589	PF3D7_0309800	YTHdomain-containingprotein,putative	16.1314	49.2216	20.6931	46.3545	18.8954	43.0747	0.32773	0.44641	0.438666	-0.2353	-0.255133	-0.274018	10
Pf3D7_09_v3	1064252	1065252	PF3D7_0926300	proteinkinase,putative	12.0985	36.9346	14.0713	36.3584	13.6467	35.635	0.327565	0.387016	0.382958	-0.23534	-0.277417	-0.297242	10
Pf3D7_14_v3	2736408	2737408	PF3D7_1466900	rhoptryprotein,putative	12.6746	38.7004	19.8654	45.3745	17.5593	35.3115	0.327506	0.43781	0.497269	-0.235354	-0.25836	-0.249587	10
Pf3D7_07_v3	1154855	1155855	PF3D7_0727100	conservedPlasmodiumprotein,unknownfunction	13.2508	40.4662	15.175	37.2404	17.2731	36.821	0.327454	0.407488	0.46911	-0.235367	-0.269737	-0.261326	10
Pf3D7_12_v3	98478	99478	PF3D7_1201500	XPAbindingprotein1,putative	13.5388	41.3491	17.6581	41.4545	15.937	39.6244	0.327427	0.425963	0.402202	-0.235374	-0.262805	-0.28922	10
Pf3D7_14_v3	1357879	1358879	PF3D7_1433800	conservedPlasmodiumprotein,unknownfunction	14.6911	44.8807	17.9341	47.7266	21.7583	43.7755	0.327337	0.375767	0.497043	-0.235396	-0.281638	-0.249681	10
Pf3D7_05_v3	366522	367522	PF3D7_0508900	conservedPlasmodiumprotein,unknownfunction	15.8433	48.4123	17.3822	39.9845	20.0406	41.8347	0.327258	0.434723	0.479043	-0.235415	-0.259518	-0.257185	10
Pf3D7_04_v3	345808	346808	PF3D7_0406600	conservedPlasmodiumprotein,unknownfunction	15.8433	48.4123	22.9004	48.0206	18.7045	42.2121	0.327258	0.476887	0.443108	-0.235415	-0.243699	-0.272166	10
Pf3D7_05_v3	970462	971462	PF3D7_0523300	conservedPlasmodiumprotein,unknownfunction	16.4194	50.1781	21.245	53.4106	21.8538	52.8865	0.327222	0.397767	0.413221	-0.235423	-0.273384	-0.284626	10
Pf3D7_12_v3	1814811	1815811	PF3D7_1243200	conservedPlasmodiumprotein,unknownfunction	18.7239	57.2413	25.3836	59.4867	26.1482	55.582	0.327105	0.426711	0.470444	-0.235452	-0.262524	-0.26077	10
Pf3D7_14_v3	2390618	2391618	PF3D7_1458200	conservedPlasmodiumprotein,unknownfunction	10.6582	32.5937	12.6918	34.9864	17.7502	36.5515	0.327002	0.362764	0.485622	-0.235477	-0.286517	-0.254442	10
Pf3D7_08_v3	1075300	1076300	PF3D7_0824800	conservedPlasmodiummembraneprotein,unknownfunction	14.1149	43.1885	17.9341	48.9026	21.8538	42.1043	0.326821	0.366731	0.51904	-0.235521	-0.285028	-0.240511	10
Pf3D7_14_v3	2254562	2255562	PF3D7_1455200.1	methyltransferase,putative	14.403	44.0714	18.21	48.7066	20.3269	46.5789	0.326811	0.373871	0.436397	-0.235523	-0.282349	-0.274964	10
Pf3D7_14_v3	2254562	2255562	PF3D7_1455200.2	methyltransferase,putative	14.403	44.0714	18.21	48.7066	20.3269	46.5789	0.326811	0.373871	0.436397	-0.235523	-0.282349	-0.274964	10
Pf3D7_12_v3	688371	689371	PF3D7_1217400	conservedPlasmodiumprotein,unknownfunction	15.2672	46.7201	21.5209	46.1585	22.2355	48.1962	0.32678	0.466239	0.461354	-0.235531	-0.247694	-0.264559	10
Pf3D7_10_v3	1555202	1556202	PF3D7_1038700	Plasmodiumexportedprotein,unknownfunction	15.8433	48.4859	22.0727	46.5505	20.9949	47.4415	0.326761	0.474167	0.442543	-0.235535	-0.244719	-0.272402	10
Pf3D7_06_v3	131538	132538	PF3D7_0603300	dihydroorotatedehydrogenase(DHODH)	19.5881	59.9636	19.3136	58.4087	25.671	49.6518	0.326667	0.330663	0.517021	-0.235558	-0.298561	-0.241352	10
Pf3D7_07_v3	288588	289588	PF3D7_0705800	cysteine-richsecretoryprotein,putative	15.5552	51.5024	25.1077	50.3726	20.9949	53.2099	0.302029	0.49844	0.394568	-0.241543	-0.235612	-0.292402	10
Pf3D7_14_v3	2073156	2074156	PF3D7_1450500	conservedPlasmodiumprotein,unknownfunction	12.6746	39.4362	20.4172	40.9645	18.4182	45.4468	0.321395	0.498412	0.405269	-0.236839	-0.235622	-0.287941	10
Pf3D7_14_v3	1542372	1543372	PF3D7_1438100	secretorycomplexprotein62(SEC62)	10.9463	44.7336	21.245	42.6305	19.3725	45.1233	0.2447	0.498352	0.429324	-0.255468	-0.235645	-0.277913	10
Pf3D7_11_v3	948091	949091	PF3D7_1124000	endoplasmicreticulumoxidoreductin,putative(ERO1)	18.4359	56.5055	20.6931	50.6666	24.335	50.5144	0.326267	0.408417	0.481744	-0.235655	-0.269388	-0.256059	10
Pf3D7_11_v3	1829964	1830964	PF3D7_1146500	leucine-richrepeatprotein(LRR10)	13.8269	42.3792	18.7618	46.3545	20.5177	42.4817	0.326266	0.404746	0.482977	-0.235656	-0.270765	-0.255545	10
Pf3D7_10_v3	754410	755410	PF3D7_1018900	conservedPlasmodiumprotein,unknownfunction	16.4194	50.3252	15.175	48.5106	16.1279	37.7914	0.326266	0.312818	0.426761	-0.235656	-0.305256	-0.278981	10
Pf3D7_08_v3	1180795	1181795	PF3D7_0827300	conservedPlasmodiumprotein,unknownfunction	14.403	44.145	18.21	44.1005	19.6588	40.0018	0.326266	0.41292	0.491448	-0.235656	-0.267698	-0.252013	10
Pf3D7_13_v3	1641619	1642619	PF3D7_1341600	GPImannosyltransferase3(GPI10)	14.9791	45.9108	20.4172	45.1785	19.1817	42.4278	0.326265	0.451923	0.452102	-0.235656	-0.253065	-0.268416	10
Pf3D7_09_v3	234846	235846	PF3D7_0905000	conservedPlasmodiumprotein,unknownfunction	13.5388	47.603	22.9004	45.9625	21.0903	50.0292	0.284411	0.498241	0.42156	-0.245822	-0.235687	-0.281149	10
Pf3D7_07_v3	899251	900251	PF3D7_0720800	Ham1-likeprotein,putative	7.2015	34.8745	17.3822	34.8884	14.3147	34.8264	0.206498	0.498223	0.41103	-0.264748	-0.235693	-0.285539	10
Pf3D7_05_v3	1079279	1080279	PF3D7_0526100	conservedPlasmodiummembraneprotein,unknownfunction	17.5717	53.9304	22.0727	52.7246	20.5177	49.9214	0.325822	0.418641	0.411	-0.235764	-0.265552	-0.285552	10
Pf3D7_13_v3	1874225	1875225	PF3D7_1346600	conservedPlasmodiumprotein,unknownfunction	16.9955	52.1646	20.4172	53.5086	22.6172	51.4309	0.325805	0.381569	0.439759	-0.235768	-0.279461	-0.273562	10
Pf3D7_14_v3	802217	803217	PF3D7_1419300	glutathioneS-transferase(GST)	16.7075	51.2817	22.0727	51.9406	21.6629	54.342	0.325798	0.42496	0.39864	-0.235769	-0.263181	-0.290704	10
Pf3D7_14_v3	2307702	2308702	PF3D7_1456300	conservedPlasmodiumprotein,unknownfunction	15.8433	48.633	22.6245	52.5286	22.14	46.3633	0.325773	0.430708	0.477533	-0.235775	-0.261025	-0.257815	10
Pf3D7_05_v3	900914	901914	PF3D7_0522200	transcriptioninitiationfactorTFIIDsubunit10,putative(TAF10)	15.2672	46.8672	20.1413	44.2965	19.8497	43.1286	0.325754	0.454693	0.460244	-0.23578	-0.252026	-0.265022	10
Pf3D7_05_v3	587252	588252	PF3D7_0513900	conservedPlasmodiumprotein,unknownfunction	14.1149	43.3356	18.7618	43.5125	17.3685	41.1878	0.325711	0.431182	0.42169	-0.23579	-0.260847	-0.281095	10
Pf3D7_10_v3	441455	442455	PF3D7_1011400	proteasomesubunitbetatype-5	13.8269	42.4527	20.1413	44.0025	21.5675	45.8241	0.325701	0.457731	0.470658	-0.235793	-0.250886	-0.26068	10
Pf3D7_10_v3	361980	362980	PF3D7_1008700	tubulinbetachain	12.3866	38.0382	16.2786	41.1605	16.8913	38.0071	0.325636	0.395491	0.444425	-0.235809	-0.274238	-0.271617	10
Pf3D7_13_v3	950655	951655	PF3D7_1322400	conservedPlasmodiumprotein,unknownfunction	11.5224	35.3895	14.0713	34.0064	14.4101	31.4839	0.325588	0.413784	0.457697	-0.23582	-0.267374	-0.266084	10
Pf3D7_05_v3	261684	262684	PF3D7_0506300	conservedPlasmodiumprotein,unknownfunction	18.1478	55.7698	20.6931	46.5505	20.7086	49.7057	0.325406	0.44453	0.416624	-0.235865	-0.255839	-0.283207	10
Pf3D7_13_v3	270911	271911	PF3D7_1305500	mitogen-activatedproteinkinasephosphatase1,putative(MKP1)	16.4194	50.4724	24.004	51.9406	21.472	50.2448	0.325314	0.462143	0.427348	-0.235887	-0.24923	-0.278736	10
Pf3D7_12_v3	1832449	1833449	PF3D7_1243800	WDrepeat-containingprotein82,putative(WDR82)	15.8433	48.7066	20.6931	46.1585	23.3807	49.0049	0.32528	0.448305	0.477109	-0.235895	-0.254422	-0.257991	10
Pf3D7_14_v3	1638977	1639977	PF3D7_1440200	stromal-processingpeptidase,putative(SPP)	14.1149	43.4092	19.3136	46.2565	20.804	40.7565	0.325159	0.417533	0.510446	-0.235924	-0.265968	-0.244093	10
Pf3D7_14_v3	1638977	1639977	PF3D7_1440300	delta-aminolevulinicaciddehydratase(PBGS)	14.1149	43.4092	19.3136	46.2565	20.804	40.7565	0.325159	0.417533	0.510446	-0.235924	-0.265968	-0.244093	10
Pf3D7_07_v3	437400	438400	PF3D7_0709800	conservedprotein,unknownfunction	12.3866	38.1118	12.14	35.6724	18.2274	37.4141	0.325007	0.340319	0.48718	-0.235961	-0.294938	-0.253793	10
Pf3D7_13_v3	2601301	2602301	PF3D7_1364700	conservedPlasmodiumprotein,unknownfunction,pseudogene	16.4194	50.546	22.6245	51.3526	20.804	45.7702	0.324841	0.440572	0.454532	-0.236002	-0.257324	-0.267404	10
Pf3D7_13_v3	1034400	1035400	PF3D7_1324700	SNAREprotein,putative(YKT6.2)	16.4194	50.546	21.245	47.3346	20.3269	45.5546	0.324841	0.448826	0.44621	-0.236002	-0.254227	-0.270873	10
Pf3D7_14_v3	1622076	1623076	PF3D7_1439900	triosephosphateisomerase(TIM)	16.1314	49.6631	24.2799	50.8626	20.7086	49.6518	0.324817	0.477363	0.417077	-0.236008	-0.24352	-0.283018	10
Pf3D7_14_v3	1106014	1107014	PF3D7_1428300	proliferation-associatedprotein2g4,putative	15.5552	47.8973	16.2786	41.0625	24.8121	47.0102	0.324762	0.396435	0.527802	-0.236021	-0.273884	-0.236857	10
Pf3D7_07_v3	774764	775764	PF3D7_0717900	thioredoxin-likeprotein	15.5552	47.8973	16.5545	47.0406	20.4223	40.9183	0.324762	0.351919	0.499099	-0.236021	-0.290586	-0.248824	10
Pf3D7_04_v3	829463	830463	PF3D7_0418400	conservedPlasmodiumprotein,unknownfunction	14.1149	43.4828	14.6232	42.8265	16.7959	40.4331	0.324609	0.341452	0.4154	-0.236058	-0.294513	-0.283717	10
Pf3D7_10_v3	1270028	1271028	PF3D7_1031500	DEAD/DEAHboxhelicase,putative	14.1149	43.4828	19.3136	45.2765	19.3725	42.0504	0.324609	0.42657	0.460697	-0.236058	-0.262577	-0.264833	10
Pf3D7_14_v3	362592	363592	PF3D7_1409300	DNAdamage-inducibleprotein1,putative(DDI1)	14.1149	43.4828	19.8654	42.3365	20.7086	44.5303	0.324609	0.469226	0.465045	-0.236058	-0.246573	-0.263021	10
Pf3D7_14_v3	2087019	2088019	PF3D7_1451000	conservedPlasmodiumprotein,unknownfunction	14.1149	43.4828	17.6581	42.0425	19.3725	40.2174	0.324609	0.420006	0.481694	-0.236058	-0.26504	-0.25608	10
Pf3D7_09_v3	1367114	1368114	PF3D7_0935100	conservedprotein,unknownfunction	13.5388	41.717	14.0713	40.2785	16.9868	39.1931	0.324539	0.34935	0.433413	-0.236075	-0.29155	-0.276208	10
Pf3D7_11_v3	700289	701289	PF3D7_1118400	haloaciddehalogenase-likehydrolase,putative	17.5717	54.1511	20.4172	44.9825	23.9532	48.0345	0.324494	0.453892	0.498667	-0.236086	-0.252326	-0.249004	10
Pf3D7_08_v3	910216	911216	PF3D7_0820100	conservedPlasmodiumprotein,unknownfunction	17.2836	53.2682	24.5559	53.9986	24.0487	54.0186	0.324464	0.454751	0.445193	-0.236093	-0.252004	-0.271297	10
Pf3D7_13_v3	2264255	2265255	PF3D7_1356900	proteinkinase5(PK5)	19.5881	60.405	26.4872	64.1908	25.3847	59.5175	0.324279	0.412632	0.426508	-0.236138	-0.267807	-0.279086	10
Pf3D7_11_v3	489654	490654	PF3D7_1112900	conservedPlasmodiumprotein,unknownfunction	15.2672	47.088	21.5209	45.8645	20.9949	45.0155	0.324227	0.469228	0.466393	-0.236151	-0.246572	-0.262459	10
Pf3D7_13_v3	1390853	1391853	PF3D7_1334000	conservedPlasmodiumprotein,unknownfunction	18.4359	56.8734	22.6245	53.6066	23.4761	49.544	0.324157	0.422047	0.473843	-0.236168	-0.264274	-0.259353	10
Pf3D7_09_v3	1220500	1221500	PF3D7_0930600	peptidyl-prolylcis-transisomerase(CYP72)	14.1149	43.5564	18.4859	40.9645	15.3644	40.4331	0.32406	0.451266	0.379996	-0.236191	-0.253311	-0.298477	10
Pf3D7_13_v3	1273948	1274948	PF3D7_1330100	conservedPlasmodiumprotein,unknownfunction	17.2836	53.3418	20.969	49.9806	22.9989	50.73	0.324016	0.419543	0.453359	-0.236202	-0.265214	-0.267892	10
Pf3D7_03_v3	292443	293443	PF3D7_0306200	activatorofHsp90ATPase(AHA1)	12.6746	44.2921	19.8654	39.9845	15.269	41.08	0.286159	0.496828	0.371689	-0.245398	-0.236217	-0.30194	10
Pf3D7_10_v3	403179	404179	PF3D7_1010100	conservedPlasmodiumprotein,unknownfunction	14.6911	47.088	20.4172	47.3346	23.2852	43.9912	0.311992	0.431338	0.529315	-0.239123	-0.260788	-0.236227	10
Pf3D7_09_v3	625649	626649	PF3D7_0914500	conservedPlasmodiumprotein,unknownfunction	10.0821	47.0144	20.4172	48.3146	26.0527	49.2205	0.214447	0.422589	0.529306	-0.262817	-0.264071	-0.236231	10
Pf3D7_13_v3	2683081	2684081	PF3D7_1367200	conservedPlasmodiumprotein,unknownfunction	16.4194	50.6931	24.004	51.1566	20.7086	48.304	0.323898	0.469226	0.428714	-0.236231	-0.246573	-0.278167	10
Pf3D7_13_v3	1788369	1789369	PF3D7_1344500	U6snRNAphosphodiesterase,putative(USB1)	12.3866	38.259	16.5545	43.8065	16.2233	40.3792	0.323757	0.377901	0.401774	-0.236265	-0.280838	-0.289398	10
Pf3D7_05_v3	155557	156557	PF3D7_0503900	conservedPlasmodiumprotein,unknownfunction	14.6911	45.3957	19.5895	44.7865	22.2355	46.2015	0.323623	0.437397	0.481272	-0.236298	-0.258515	-0.256256	10
Pf3D7_10_v3	616296	617296	PF3D7_1015200.3	cysteine--tRNAligase,putative	17.2836	53.4154	21.5209	48.0206	25.671	53.4795	0.32357	0.44816	0.480016	-0.236311	-0.254477	-0.256779	10
Pf3D7_07_v3	721217	722217	PF3D7_0716500	conservedPlasmodiumprotein,unknownfunction	16.7075	51.6496	21.245	47.5306	18.3228	47.2797	0.323478	0.446975	0.387541	-0.236333	-0.254921	-0.295332	10
Pf3D7_13_v3	842250	843250	PF3D7_1320400	typeIsignalpeptidase(SPB)	16.4194	50.7667	17.6581	47.3346	20.0406	48.6814	0.323429	0.373048	0.411669	-0.236345	-0.282658	-0.285273	10
Pf3D7_12_v3	1185915	1186915	PF3D7_1229000	conservedPlasmodiummembraneprotein,unknownfunction	16.4194	50.7667	19.3136	47.5306	20.3269	49.9753	0.323429	0.40634	0.406739	-0.236345	-0.270167	-0.287328	10
Pf3D7_01_v3	351126	352126	PF3D7_0108600	conservedPlasmodiumprotein,unknownfunction	12.9627	44.8807	19.3136	38.9065	17.2731	41.7269	0.288826	0.496411	0.413956	-0.24475	-0.236373	-0.284319	10
Pf3D7_12_v3	447450	448450	PF3D7_1209800	ATPsynthasemitochondrialF1complexassemblyfactor1,putative(ATP11)	14.9791	46.3522	20.1413	50.9606	20.0406	44.692	0.323158	0.395233	0.448416	-0.23641	-0.274335	-0.269953	10
Pf3D7_03_v3	909618	910618	PF3D7_0321700	microtubuleandactinbindingprotein,putative	17.2836	53.489	19.8654	50.6666	23.9532	49.4362	0.323124	0.392081	0.484528	-0.236419	-0.275517	-0.254899	10
Pf3D7_09_v3	714989	715989	PF3D7_0917100	N-glycosylase/DNAlyase,putative(OGG1)	18.4359	57.0941	26.2113	58.6047	21.1857	55.3124	0.322904	0.447256	0.383019	-0.236472	-0.254816	-0.297217	10
Pf3D7_02_v3	535146	536146	PF3D7_0213000	conservedPlasmodiumprotein,unknownfunction	13.5388	41.9377	18.7618	39.2005	17.6548	41.2956	0.322831	0.478611	0.427523	-0.23649	-0.243052	-0.278663	10
Pf3D7_11_v3	815822	816822	PF3D7_1121600	exportedprotein1(EXP1)	17.5717	54.4454	20.6931	46.8445	20.4223	48.951	0.32274	0.44174	0.417199	-0.236512	-0.256885	-0.282967	10
Pf3D7_14_v3	2366787	2367787	PF3D7_1457700	largeribosomalsubunitnuclearexportfactor,putative	12.9627	43.8507	17.3822	50.4706	24.335	46.0398	0.29561	0.344402	0.528564	-0.243102	-0.293406	-0.23654	10
Pf3D7_06_v3	768292	769292	PF3D7_0618300	60SribosomalproteinL27a,putative	12.6746	39.289	16.0027	39.2005	18.5137	41.673	0.322599	0.408227	0.444261	-0.236546	-0.269459	-0.271685	10
Pf3D7_10_v3	812984	813984	PF3D7_1020000	largesubunitrRNAprocessingRRMprotein,putative	14.1149	43.7771	15.175	37.3384	14.5055	34.6646	0.322427	0.406418	0.418453	-0.236588	-0.270138	-0.282445	10
Pf3D7_12_v3	1018006	1019006	PF3D7_1225100	isoleucine--tRNAligase,putative	15.5552	50.7667	24.004	48.4126	19.2771	45.7702	0.306406	0.495821	0.421171	-0.24048	-0.236595	-0.281311	10
Pf3D7_11_v3	1128274	1129274	PF3D7_1129200	26SproteasomeregulatorysubunitRPN7,putative(RPN7)	13.8269	42.8942	20.4172	45.7665	16.7005	40.1635	0.322349	0.446117	0.415813	-0.236607	-0.255243	-0.283545	10
Pf3D7_04_v3	346958	347958	PF3D7_0406700	conservedPlasmodiumprotein,unknownfunction	13.2508	45.0279	21.5209	43.4145	19.3725	46.1476	0.29428	0.495708	0.419794	-0.243425	-0.236637	-0.281885	10
Pf3D7_09_v3	221771	222771	PF3D7_0904800	replicationproteinA1,smallfragment(RPA1)	13.2508	41.1284	15.175	39.0045	20.2314	43.9373	0.322181	0.389058	0.460461	-0.236648	-0.276652	-0.264932	10
Pf3D7_14_v3	2920371	2921371	PF3D7_1471400	diacylglycerolkinase,putative	14.403	44.7336	14.3472	44.8845	22.3309	45.0694	0.321973	0.319647	0.495478	-0.236698	-0.302694	-0.250333	10
Pf3D7_06_v3	290585	291585	PF3D7_0606900	glutaredoxin-likeprotein(GLP2)	17.8597	55.4755	22.0727	57.4287	26.6253	51.5387	0.321939	0.38435	0.516608	-0.236707	-0.278418	-0.241524	10
Pf3D7_02_v3	162400	163400	PF3D7_0203400	conservedPlasmodiumprotein,unknownfunction	10.6582	33.1087	13.5195	33.2224	15.4599	35.9046	0.321915	0.406939	0.430583	-0.236712	-0.269943	-0.277388	10
Pf3D7_05_v3	758398	759398	PF3D7_0518200	SWIB/MDM2domain-containingprotein,putative	15.5552	48.3387	21.5209	48.9026	20.4223	47.5493	0.321796	0.440077	0.429497	-0.236741	-0.25751	-0.27784	10
Pf3D7_01_v3	296862	297862	PF3D7_0107200	carboncataboliterepressorprotein4,putative	15.5552	48.3387	18.4859	41.3565	17.0822	40.4331	0.321796	0.446989	0.422481	-0.236741	-0.254916	-0.280765	10
Pf3D7_12_v3	509823	510823	PF3D7_1211600	lysine-specifichistonedemethylase1,putative(LSD1)	15.5552	48.3387	22.6245	47.1386	19.3725	43.5599	0.321796	0.479957	0.444732	-0.236741	-0.242547	-0.271489	10
Pf3D7_13_v3	2307140	2308140	PF3D7_1358100	smallsubunitrRNAprocessingfactor,putative	16.9955	52.8268	20.969	53.5086	24.335	55.4742	0.321721	0.391881	0.438672	-0.23676	-0.275592	-0.274015	10
Pf3D7_13_v3	1354785	1355785	PF3D7_1333000	20kDachaperonin(CPN20)	15.2672	47.4558	16.5545	39.8865	15.937	41.4035	0.321714	0.41504	0.384919	-0.236761	-0.266903	-0.296425	10
Pf3D7_13_v3	1397771	1398771	PF3D7_1334200	chaperonebindingprotein,putative	18.4359	57.3149	20.1413	49.9806	23.3807	49.544	0.32166	0.402982	0.471918	-0.236774	-0.271427	-0.260155	10
Pf3D7_14_v3	2836819	2837819	PF3D7_1469100	conservedPlasmodiumprotein,unknownfunction	13.2508	41.202	17.6581	40.1805	20.4223	46.2554	0.321606	0.439469	0.441512	-0.236788	-0.257737	-0.272832	10
Pf3D7_14_v3	2147921	2148921	PF3D7_1452400	conservedPlasmodiumprotein,unknownfunction	17.2836	53.7833	21.5209	53.7046	22.4263	55.7437	0.321356	0.400727	0.402311	-0.236848	-0.272273	-0.289174	10
Pf3D7_09_v3	753797	754797	PF3D7_0918400	conservedPlasmodiumprotein,unknownfunction	14.1149	43.9242	18.21	41.5525	17.5593	39.3549	0.321347	0.438241	0.446178	-0.236851	-0.258198	-0.270886	10
Pf3D7_11_v3	1162857	1163857	PF3D7_1130100	60SribosomalproteinL38(RPL38)	15.2672	47.5294	20.1413	47.0406	17.0822	47.3876	0.321216	0.428168	0.360478	-0.236882	-0.261977	-0.306614	10
Pf3D7_13_v3	2535815	2536815	PF3D7_1363100	conservedPlasmodiumprotein,unknownfunction	14.6911	45.7636	21.245	51.4506	22.2355	42.9669	0.321022	0.41292	0.517503	-0.23693	-0.267698	-0.241151	10
Pf3D7_11_v3	1422244	1423244	PF3D7_1136300	tudorstaphylococcalnuclease(TSN)	12.9627	40.3926	14.0713	40.1805	21.2812	43.3443	0.320918	0.350202	0.49098	-0.236955	-0.29123	-0.252208	10
Pf3D7_09_v3	583468	584468	PF3D7_0913500	protease,putative	15.8433	49.3688	17.6581	51.2546	19.0862	48.7892	0.320917	0.344517	0.391197	-0.236955	-0.293363	-0.293807	10
Pf3D7_08_v3	420993	421993	PF3D7_0808300	ubiquitinregulatoryprotein,putative	11.2343	35.0217	14.0713	35.2804	15.4599	31.3761	0.320781	0.398842	0.492729	-0.236988	-0.272981	-0.25148	10
Pf3D7_12_v3	1381878	1382878	PF3D7_1233400	conservedPlasmodiummembraneprotein,unknownfunction	14.9791	46.7201	19.8654	42.8265	19.8497	46.6867	0.320614	0.463858	0.425168	-0.237029	-0.248587	-0.279645	10
Pf3D7_12_v3	577029	578029	PF3D7_1213200	conservedPlasmodiumprotein,unknownfunction	16.1314	50.3252	22.0727	50.0786	20.9949	45.1772	0.320543	0.440761	0.464723	-0.237046	-0.257253	-0.263155	10
Pf3D7_04_v3	692016	693016	PF3D7_0415700	conservedPlasmodiumprotein,unknownfunction	12.9627	47.3087	17.9341	44.0025	21.6629	41.08	0.274002	0.40757	0.527334	-0.248351	-0.269706	-0.237053	10
Pf3D7_12_v3	1405468	1406468	PF3D7_1233800	conservedPlasmodiumprotein,unknownfunction	10.6582	33.2559	12.4159	31.8504	12.3106	28.1414	0.32049	0.389819	0.437455	-0.237059	-0.276366	-0.274523	10
Pf3D7_02_v3	541311	542311	PF3D7_0213400	proteinkinase7(PK7)	18.4359	57.5356	24.004	53.1166	20.804	55.4203	0.320426	0.451911	0.375386	-0.237074	-0.253069	-0.300399	10
Pf3D7_09_v3	286140	287140	PF3D7_0905700.1	autophagy-relatedprotein3,putative	14.403	44.9543	20.4172	43.7085	17.0822	44.4764	0.320392	0.467122	0.384073	-0.237082	-0.247362	-0.296777	10
Pf3D7_09_v3	286140	287140	PF3D7_0905700.2	autophagy-relatedprotein3,putative	14.403	44.9543	20.4172	43.7085	17.0822	44.4764	0.320392	0.467122	0.384073	-0.237082	-0.247362	-0.296777	10
Pf3D7_09_v3	286140	287140	PF3D7_0905700.3	autophagy-relatedprotein3,putative	14.403	44.9543	20.4172	43.7085	17.0822	44.4764	0.320392	0.467122	0.384073	-0.237082	-0.247362	-0.296777	10
Pf3D7_13_v3	277794	278794	PF3D7_1305800	conservedPlasmodiumprotein,unknownfunction	16.9955	53.0475	22.6245	54.2926	24.1441	51.6465	0.320383	0.416714	0.467488	-0.237085	-0.266275	-0.262002	10
Pf3D7_02_v3	358642	359642	PF3D7_0208800	conservedPlasmodiumprotein,unknownfunction	14.1149	49.0009	20.6931	41.8465	18.9908	45.4468	0.288054	0.4945	0.417869	-0.244937	-0.23709	-0.282688	10
Pf3D7_09_v3	1128371	1129371	PF3D7_0927800	cytochromecoxidasesubunit5B,putative(COX5B)	12.9627	40.4662	15.4509	36.8484	18.8	37.4141	0.320334	0.41931	0.502484	-0.237097	-0.265301	-0.247412	10
Pf3D7_14_v3	2243373	2244373	PF3D7_1454800	conservedPlasmodiumprotein,unknownfunction	15.5552	48.5595	23.7281	53.9006	25.2893	48.8431	0.320333	0.44022	0.517766	-0.237097	-0.257456	-0.241042	10
Pf3D7_05_v3	663051	664051	PF3D7_0516000	RAPprotein,putative	16.7075	52.1646	20.6931	48.0206	18.8954	46.5789	0.320284	0.430921	0.405664	-0.237109	-0.260945	-0.287776	10
Pf3D7_14_v3	714208	715208	PF3D7_1417400	rapguaninenucleotideexchangefactor,putative,pseudogene(EPAC)	17.5717	54.8869	22.3486	54.2926	20.4223	49.7057	0.320144	0.411633	0.410864	-0.237143	-0.268182	-0.285608	10
Pf3D7_05_v3	258331	259331	PF3D7_0506100	60SribosomalsubunitproteinL24-2,putative	16.1314	50.3988	23.4522	49.0006	19.8497	49.3823	0.320075	0.47861	0.40196	-0.237159	-0.243052	-0.28932	10
Pf3D7_09_v3	1207474	1208474	PF3D7_0930400.1	conservedPlasmodiumprotein,unknownfunction	17.2836	54.004	19.3136	49.7846	21.2812	46.4711	0.320043	0.387943	0.457945	-0.237167	-0.27707	-0.265981	10
Pf3D7_09_v3	1207474	1208474	PF3D7_0930400.2	conservedPlasmodiumprotein,unknownfunction	17.2836	54.004	19.3136	49.7846	21.2812	46.4711	0.320043	0.387943	0.457945	-0.237167	-0.27707	-0.265981	10
Pf3D7_07_v3	920316	921316	PF3D7_0721200	conservedPlasmodiumprotein,unknownfunction	15.8433	49.5159	20.6931	47.2366	18.7045	43.7216	0.319964	0.438073	0.427809	-0.237186	-0.258261	-0.278544	10
Pf3D7_06_v3	507786	508786	PF3D7_0612000	conservedPlasmodiumprotein,unknownfunction	12.0985	37.8175	15.175	36.0644	18.6091	36.3359	0.319918	0.420775	0.512141	-0.237198	-0.264751	-0.243387	10
Pf3D7_12_v3	464615	465615	PF3D7_1210300	conservedPlasmodiumprotein,unknownfunction	15.5552	48.633	20.4172	47.4326	20.2314	47.4954	0.319849	0.430447	0.425965	-0.237214	-0.261123	-0.279313	10
Pf3D7_10_v3	1156148	1157148	PF3D7_1027900	palmitoyltransferase,putative(DHHC10)	12.9627	40.5398	14.8991	39.0045	16.7005	38.2227	0.319752	0.381984	0.436926	-0.237238	-0.279306	-0.274743	10
Pf3D7_14_v3	531239	532239	PF3D7_1413200	conservedPlasmodiumprotein,unknownfunction	7.2015	28.1792	14.6232	29.5963	12.4061	28.1953	0.255561	0.494089	0.440006	-0.25283	-0.237245	-0.273459	10
Pf3D7_14_v3	774960	775960	PF3D7_1418200	conservedPlasmodiumprotein,unknownfunction	16.4194	51.3553	21.5209	50.1766	23.8578	46.5789	0.319722	0.428903	0.512202	-0.237245	-0.261702	-0.243361	10
Pf3D7_14_v3	1493714	1494714	PF3D7_1436600	cGMP-dependentproteinkinase(PKG)	7.48956	37.0818	17.3822	35.1824	13.7421	33.4247	0.201974	0.49406	0.411136	-0.265847	-0.237256	-0.285495	10
Pf3D7_06_v3	534864	535864	PF3D7_0613000.1	conservedPlasmodiumprotein,unknownfunction	11.2343	46.6465	20.1413	40.7685	16.3187	39.3009	0.240839	0.494041	0.415225	-0.256406	-0.237263	-0.28379	10
Pf3D7_06_v3	534864	535864	PF3D7_0613000.2	conservedPlasmodiumprotein,unknownfunction	11.2343	46.6465	20.1413	40.7685	16.3187	39.3009	0.240839	0.494041	0.415225	-0.256406	-0.237263	-0.28379	10
Pf3D7_06_v3	534864	535864	PF3D7_0613000.3	conservedPlasmodiumprotein,unknownfunction	11.2343	46.6465	20.1413	40.7685	16.3187	39.3009	0.240839	0.494041	0.415225	-0.256406	-0.237263	-0.28379	10
Pf3D7_08_v3	241603	242603	PF3D7_0804300	conservedPlasmodiumprotein,unknownfunction	15.5552	57.5356	22.0727	54.5866	25.9573	49.2744	0.270358	0.404361	0.526791	-0.249236	-0.27091	-0.237279	10
Pf3D7_10_v3	643831	644831	PF3D7_1016100	conservedPlasmodiumprotein,unknownfunction	16.9955	53.1947	19.8654	47.9226	24.2395	50.2987	0.319496	0.414531	0.481911	-0.2373	-0.267094	-0.255989	10
Pf3D7_06_v3	1173196	1174196	PF3D7_0628300	choline/ethanolaminephosphotransferase,putative(CEPT)	9.21793	37.3025	19.3136	39.1025	17.0822	40.9183	0.247113	0.493922	0.417471	-0.254882	-0.237307	-0.282854	10
Pf3D7_13_v3	2345350	2346350	PF3D7_1359000	conservedPlasmodiumprotein,unknownfunction	19.012	59.5221	24.004	65.9548	28.0568	59.6792	0.319411	0.363946	0.470127	-0.237321	-0.286073	-0.260902	10
Pf3D7_05_v3	877568	878568	PF3D7_0521500	ribosomallargesubunitpseudouridylatesynthase,putative	13.2508	41.4963	16.8304	44.7865	21.6629	43.2364	0.319325	0.375792	0.501034	-0.237342	-0.281629	-0.248017	10
Pf3D7_01_v3	271954	272954	PF3D7_0106400	pre-rRNA-processingproteinTSR2,putative	14.9791	46.9408	19.3136	42.2385	18.3228	39.6783	0.319106	0.457251	0.461784	-0.237395	-0.251066	-0.26438	10
Pf3D7_12_v3	682337	683337	PF3D7_1217300	GTP-bindingprotein,putative	10.0821	42.8942	20.4172	41.3565	18.1319	42.3199	0.235046	0.493688	0.428449	-0.257813	-0.237395	-0.278277	10
Pf3D7_14_v3	1498992	1499992	PF3D7_1436800	ATP-dependentClpproteaseproteolyticsubunit(ClpR)	13.8269	43.3356	18.21	42.6305	20.3269	47.0641	0.319066	0.427159	0.431898	-0.237405	-0.262356	-0.276839	10
Pf3D7_09_v3	1297739	1298739	PF3D7_0932600	apicoplastribosomalproteinS6,putative(RPS6)	15.8433	49.6631	22.0727	47.2366	18.3228	45.0694	0.319016	0.46728	0.406546	-0.237417	-0.247303	-0.287408	10
Pf3D7_12_v3	1795345	1796345	PF3D7_1242400	GAS8-likeprotein,putative	14.6911	46.0579	20.969	47.3346	19.7543	44.4764	0.31897	0.442995	0.444152	-0.237428	-0.256415	-0.271731	10
Pf3D7_07_v3	738078	739078	PF3D7_0717000	conservedPlasmodiummembraneprotein,unknownfunction	11.5224	36.1253	11.3122	31.3604	14.6964	29.6509	0.318957	0.360716	0.495648	-0.237431	-0.287285	-0.250263	10
Pf3D7_14_v3	1376330	1377330	PF3D7_1434400	conservedPlasmodiummembraneprotein,unknownfunction	12.3866	38.8476	17.3822	36.6524	14.6964	33.856	0.318851	0.474245	0.434086	-0.237457	-0.24469	-0.275927	10
Pf3D7_05_v3	478382	479382	PF3D7_0511300	MORNrepeatprotein,putative	14.403	45.175	16.2786	42.0425	18.1319	40.3252	0.318827	0.387194	0.449642	-0.237463	-0.277351	-0.269442	10
Pf3D7_11_v3	1496634	1497634	PF3D7_1138100	ubiquitin-relatedmodifier1,putative(URM1)	15.2672	47.8973	23.4522	51.6466	21.3766	45.932	0.318749	0.45409	0.465397	-0.237482	-0.252252	-0.262874	10
Pf3D7_10_v3	658527	659527	PF3D7_1016400	serine/threonineproteinkinase,FIKKfamily(FIKK10.1)	14.1149	44.2921	18.21	40.8665	16.605	44.2607	0.318678	0.445597	0.375164	-0.237499	-0.255438	-0.300492	10
Pf3D7_14_v3	1013765	1014765	PF3D7_1425900	conservedPlasmodiumprotein,unknownfunction	12.9627	40.6869	13.5195	41.0625	15.4599	36.6054	0.318596	0.329242	0.422339	-0.237519	-0.299094	-0.280824	10
Pf3D7_11_v3	932864	933864	PF3D7_1123500	conservedPlasmodiumprotein,unknownfunction	13.2508	41.6434	17.6581	39.9845	18.3228	40.6487	0.318197	0.441624	0.45076	-0.237616	-0.256929	-0.268976	10
Pf3D7_05_v3	749177	750177	PF3D7_0517900	zincfingerprotein,putative	13.2508	41.6434	16.2786	43.7085	20.8994	42.6973	0.318197	0.372436	0.489478	-0.237616	-0.282888	-0.252835	10
Pf3D7_11_v3	590129	591129	PF3D7_1115600	peptidyl-prolylcis-transisomerase(CYP19B)	10.3702	32.5937	16.5545	39.0045	13.7421	34.1794	0.318166	0.424425	0.402058	-0.237623	-0.263382	-0.28928	10
Pf3D7_14_v3	2423407	2424407	PF3D7_1459100	GTP-bindingprotein,putative	14.1149	44.3657	17.1063	46.1585	22.0446	48.4658	0.318149	0.370599	0.454849	-0.237627	-0.283577	-0.267271	10
Pf3D7_11_v3	1400101	1401101	PF3D7_1135900	3-oxo-5-alpha-steroid4-dehydrogenase,putative	14.9791	47.088	21.7968	49.9806	23.3807	48.0345	0.318109	0.436105	0.486748	-0.237637	-0.259	-0.253973	10
Pf3D7_13_v3	2694359	2695359	PF3D7_1367600	ribosomebiogenesisproteinMRT4,putative	11.2343	35.316	17.3822	37.0444	17.2731	37.1984	0.318108	0.469226	0.464351	-0.237637	-0.246573	-0.26331	10
Pf3D7_11_v3	1714783	1715783	PF3D7_1142900	conservedPlasmodiumprotein,unknownfunction	15.8433	49.8102	17.3822	45.6685	20.804	48.4658	0.318073	0.380617	0.429251	-0.237646	-0.279819	-0.277943	10
Pf3D7_09_v3	711572	712572	PF3D7_0917000	conservedPlasmodiumprotein,unknownfunction	15.8433	49.8102	20.4172	47.7266	23.4761	45.3929	0.318073	0.427795	0.517176	-0.237646	-0.262118	-0.241288	10
Pf3D7_08_v3	938376	939376	PF3D7_0820800	conservedPlasmodiumprotein,unknownfunction	12.9627	40.7605	17.6581	39.1025	21.1857	43.6138	0.318021	0.451585	0.485757	-0.237658	-0.253192	-0.254386	10
Pf3D7_06_v3	205707	206707	PF3D7_0604700	glyoxalaseI(GILP)	18.4359	57.977	22.3486	53.2146	23.4761	51.4309	0.317986	0.419971	0.456459	-0.237667	-0.265053	-0.2666	10
Pf3D7_09_v3	958263	959263	PF3D7_0923600	lipoate-proteinligase2(LipL2)	13.8269	43.4828	17.1063	44.4925	19.8497	40.9722	0.317986	0.384476	0.484468	-0.237667	-0.278371	-0.254924	10
Pf3D7_11_v3	799061	800061	PF3D7_1121100	conservedPlasmodiumprotein,unknownfunction	14.6911	46.2051	21.7968	52.2346	22.9035	45.1233	0.317954	0.417287	0.507576	-0.237675	-0.26606	-0.24529	10
Pf3D7_11_v3	421557	422557	PF3D7_1110500	vacuolarproteinsorting-associatedprotein35,putative(VPS35)	14.6911	46.2051	20.4172	46.8445	23.5715	48.1423	0.317954	0.435851	0.489621	-0.237675	-0.259095	-0.252775	10
Pf3D7_12_v3	2069594	2070594	PF3D7_1250500	AP-3complexsubunitsigma,putative	13.5388	42.5999	17.9341	41.0625	18.7045	38.9775	0.317813	0.436751	0.479879	-0.237709	-0.258757	-0.256836	10
Pf3D7_14_v3	1166644	1167644	PF3D7_1429600	conservedPlasmodiumprotein,unknownfunction(GEXP03)	13.5388	42.5999	14.8991	39.2985	17.6548	38.061	0.317813	0.379126	0.463855	-0.237709	-0.280378	-0.263517	10
Pf3D7_08_v3	1332788	1333788	PF3D7_0831200	DnaJprotein,putative	15.2672	48.0444	19.0377	51.0586	23.2852	47.118	0.317773	0.37286	0.494189	-0.237719	-0.282729	-0.250871	10
Pf3D7_11_v3	1770449	1771449	PF3D7_1144600	transcriptioninitiationfactorIIFsubunitbeta,putative(TFG2)	16.1314	50.7667	21.7968	49.0986	23.4761	51.4309	0.317756	0.443939	0.456459	-0.237723	-0.25606	-0.2666	10
Pf3D7_13_v3	703423	704423	PF3D7_1316900	conservedPlasmodiumprotein,unknownfunction	14.403	52.7532	23.4522	51.9406	24.9076	47.3876	0.273026	0.45152	0.525614	-0.248588	-0.253216	-0.23777	10
Pf3D7_11_v3	1053833	1054833	PF3D7_1126900	smallnuclearribonucleoproteinF,putative(SNRPF)	26.2135	82.5511	34.4886	79.7729	34.4507	77.4159	0.317543	0.432335	0.445008	-0.237775	-0.260414	-0.271374	10
Pf3D7_09_v3	588763	589763	PF3D7_0913700	conservedPlasmodiumprotein,unknownfunction	12.0985	38.1118	18.21	38.7105	15.3644	36.228	0.317448	0.470415	0.424103	-0.237798	-0.246127	-0.280089	10
Pf3D7_07_v3	1162210	1163210	PF3D7_0727400	proteasomesubunitalphatype-5,putative	11.2343	35.3895	15.4509	39.6905	16.4142	39.894	0.317447	0.389285	0.411445	-0.237798	-0.276566	-0.285366	10
Pf3D7_06_v3	432508	433508	PF3D7_0610000	mitochondrialribosomalproteinL19precursor,putative	16.7075	52.6796	23.4522	48.0206	21.3766	51.0535	0.317153	0.488378	0.41871	-0.237869	-0.239387	-0.282337	10
Pf3D7_14_v3	2460821	2461821	PF3D7_1460400	ubiquitincarboxyl-terminalhydrolaseisozymeL3(UCHL3)	17.2836	54.519	18.7618	47.8246	21.2812	49.8675	0.31702	0.392304	0.426755	-0.237902	-0.275433	-0.278984	10
Pf3D7_14_v3	1163832	1164832	PF3D7_1429500	diphthamidebiosynthesisprotein2,putative(DPH2)	12.9627	40.9077	17.3822	40.4745	20.2314	42.6973	0.316877	0.429461	0.473833	-0.237936	-0.261493	-0.259357	10
Pf3D7_13_v3	2547264	2548264	PF3D7_1363500	DNaseI-likeprotein,putative	16.1314	50.9138	17.6581	62.2307	21.5675	49.3823	0.316837	0.283752	0.436746	-0.237946	-0.316162	-0.274818	10
Pf3D7_10_v3	461493	462493	PF3D7_1011900	hemeoxygenase(HO)	14.403	45.4693	15.175	43.8065	19.1817	43.6138	0.316763	0.34641	0.439808	-0.237964	-0.292653	-0.273542	10
Pf3D7_01_v3	443438	444438	PF3D7_0111700	conservedPlasmodiumprotein,unknownfunction	15.8433	50.0309	17.3822	44.6885	17.9411	44.3686	0.31667	0.388964	0.404365	-0.237986	-0.276687	-0.288318	10
Pf3D7_06_v3	883928	884928	PF3D7_0621700	conservedPlasmodiumprotein,unknownfunction	16.4194	51.8703	22.0727	48.7066	19.3725	44.5303	0.316547	0.453177	0.435041	-0.238016	-0.252594	-0.275529	10
Pf3D7_10_v3	540122	541122	PF3D7_1013700	conservedPlasmodiumprotein,unknownfunction	13.2508	41.8641	18.4859	40.6705	16.605	37.8993	0.316519	0.454528	0.438135	-0.238023	-0.252087	-0.274239	10
Pf3D7_05_v3	828453	829453	PF3D7_0520000	40SribosomalproteinS9,putative	13.2508	41.8641	17.6581	42.6305	16.0324	40.3792	0.316519	0.414213	0.397046	-0.238023	-0.267214	-0.291369	10
Pf3D7_14_v3	2897416	2898416	PF3D7_1470900	proteasomesubunitbetatype-2,putative	14.403	45.5429	21.5209	48.5106	20.7086	50.0292	0.316251	0.443633	0.41393	-0.238088	-0.256175	-0.28433	10
Pf3D7_14_v3	491721	492721	PF3D7_1412300	nucleartransportfactor2,putative(NTF2)	15.8433	50.1045	22.6245	55.1746	26.2436	57.1454	0.316205	0.410053	0.459243	-0.238099	-0.268774	-0.26544	10
Pf3D7_13_v3	731793	732793	PF3D7_1317300	conservedPlasmodiumprotein,unknownfunction	13.5388	42.8206	18.4859	39.5925	16.2233	41.0261	0.316175	0.466904	0.395439	-0.238107	-0.247444	-0.292039	10
Pf3D7_11_v3	1892097	1893097	PF3D7_1147500	farnesyltransferasebetasubunit,putative	17.2836	54.6662	24.004	56.2527	24.5258	57.5228	0.316166	0.426717	0.426367	-0.238109	-0.262522	-0.279145	10
Pf3D7_13_v3	244699	245699	PF3D7_1304900	DNA-directedRNApolymerase2,putative	11.2343	35.5367	14.3472	36.6524	17.6548	37.1984	0.316132	0.39144	0.474612	-0.238117	-0.275758	-0.259032	10
Pf3D7_07_v3	926192	927192	PF3D7_0721400	conservedPlasmodiumprotein,unknownfunction	15.5552	49.2216	18.7618	46.4525	22.5218	45.7163	0.316024	0.403892	0.492643	-0.238143	-0.271086	-0.251515	10
Pf3D7_12_v3	794657	795657	PF3D7_1219800	conservedPlasmodiumprotein,unknownfunction	19.8762	62.9066	26.7631	57.8207	24.4304	58.1697	0.315964	0.462864	0.419985	-0.238158	-0.24896	-0.281806	10
Pf3D7_12_v3	1245035	1246035	PF3D7_1230200	vacuolartransporterchaperone,putative,pseudogene	14.6911	46.4994	15.4509	39.5925	20.2314	40.6487	0.315942	0.390248	0.497713	-0.238163	-0.276205	-0.249401	10
Pf3D7_12_v3	350784	351784	PF3D7_1207600	tRNAdelta(2)-isopentenylpyrophosphatetransferase,putative(MiaA)	14.6911	46.5729	22.0727	47.2366	23.4761	51.2691	0.315443	0.46728	0.4579	-0.238285	-0.247303	-0.266	10
Pf3D7_14_v3	913319	914319	PF3D7_1422700	conservedPlasmodiumprotein,unknownfunction	13.2508	42.0113	14.8991	39.8865	20.136	41.08	0.31541	0.373537	0.490166	-0.238292	-0.282475	-0.252548	10
Pf3D7_06_v3	595404	596404	PF3D7_0614200	cytosolicFe-SclusterassemblyfactorNAR1,putative(NAR1)	16.7075	52.9739	21.7968	49.4906	22.0446	43.7755	0.315391	0.440423	0.503583	-0.238297	-0.25738	-0.246954	10
Pf3D7_09_v3	1302075	1303075	PF3D7_0932700	conservedPlasmodiumprotein,unknownfunction	19.8762	63.0537	23.4522	48.8046	20.5177	52.0778	0.315227	0.480533	0.393982	-0.238337	-0.242331	-0.292646	10
Pf3D7_06_v3	777335	778335	PF3D7_0618600	rhomboidproteaseROM10(ROM10)	12.0985	49.0745	18.4859	48.3146	26.339	50.2448	0.246533	0.382615	0.524213	-0.255023	-0.279069	-0.238354	10
Pf3D7_09_v3	704857	705857	PF3D7_0916900	conservedPlasmodiumprotein,unknownfunction	16.1314	51.2081	24.5559	54.5866	21.5675	49.3283	0.315017	0.449852	0.437224	-0.238388	-0.253842	-0.274619	10
Pf3D7_10_v3	699323	700323	PF3D7_1017400	phosphomannomutase,putative(PMM)	10.0821	32.0051	11.0363	30.0864	11.738	30.1361	0.315015	0.36682	0.3895	-0.238388	-0.284995	-0.294515	10
Pf3D7_14_v3	2868856	2869856	PF3D7_1470000	autophagy-relatedprotein12,putative(ATG12)	12.0985	38.4061	13.2436	36.8484	15.1736	37.1445	0.315015	0.359408	0.408502	-0.238389	-0.287776	-0.286593	10
Pf3D7_09_v3	1221487	1222487	PF3D7_0930700	conservedPlasmodiumprotein,unknownfunction	18.7239	59.4485	21.5209	53.9986	25.1938	49.5979	0.31496	0.398546	0.507961	-0.238402	-0.273092	-0.245129	10
Pf3D7_12_v3	1934967	1935967	PF3D7_1246500	conservedPlasmodiumprotein,unknownfunction	11.8105	37.5232	18.7618	39.4945	14.4101	34.2333	0.314752	0.475048	0.420938	-0.238452	-0.244388	-0.281409	10
Pf3D7_14_v3	2522709	2523709	PF3D7_1462100	conservedPlasmodiumprotein,unknownfunction	11.5224	39.289	15.4509	36.0644	19.6588	37.5219	0.293273	0.428425	0.523929	-0.24367	-0.261881	-0.238472	10
Pf3D7_08_v3	944145	945145	PF3D7_0820900	conservedPlasmodiumprotein,unknownfunction	14.9791	47.603	16.8304	50.0786	24.1441	49.2205	0.314667	0.33608	0.490529	-0.238473	-0.296529	-0.252396	10
Pf3D7_03_v3	630881	631881	PF3D7_0315400	conservedPlasmodiumprotein,unknownfunction	15.5552	49.4423	20.1413	46.8445	20.2314	47.4954	0.314613	0.429961	0.425965	-0.238486	-0.261305	-0.279313	10
Pf3D7_14_v3	1309541	1310541	PF3D7_1433300	chromatinassemblyfactor1P55subunit,putative	8.06568	31.5636	12.14	33.5164	15.3644	29.3275	0.255537	0.362211	0.523891	-0.252836	-0.286724	-0.238488	10
Pf3D7_11_v3	1045587	1046587	PF3D7_1126700	autophagy-relatedprotein23,putative(ATG23)	14.1149	44.8807	14.8991	41.9445	17.0822	43.1825	0.314498	0.35521	0.395582	-0.238514	-0.289351	-0.291979	10
Pf3D7_09_v3	886889	887889	PF3D7_0921800	ribosomeproductionfactor1,putative(RPF1)	17.2836	54.9605	19.5895	51.7446	24.0487	48.0884	0.314473	0.378581	0.500094	-0.23852	-0.280583	-0.248409	10
Pf3D7_13_v3	2139228	2140228	PF3D7_1353400	Ran-bindingprotein,putative	12.0985	38.4797	15.7268	39.9845	18.3228	39.7322	0.314413	0.393322	0.461157	-0.238535	-0.275051	-0.264641	10
Pf3D7_10_v3	348167	349167	PF3D7_1008400	26Sproteaseregulatorysubunit4,putative(RPT2)	15.2672	48.5595	17.6581	48.8046	20.5177	43.0208	0.314402	0.361812	0.476925	-0.238537	-0.286874	-0.258068	10
Pf3D7_05_v3	1119151	1120151	PF3D7_0526700	conservedPlasmodiumprotein,unknownfunction	13.2508	42.1584	19.3136	45.1785	18.1319	41.8347	0.31431	0.427495	0.433418	-0.23856	-0.26223	-0.276206	10
Pf3D7_08_v3	1317841	1318841	PF3D7_0830900	Plasmodiumexportedprotein,unknownfunction	16.1314	51.3553	20.969	49.9806	23.1898	47.9267	0.314114	0.419543	0.48386	-0.238607	-0.265214	-0.255177	10
Pf3D7_07_v3	865427	866427	PF3D7_0719900	conservedPlasmodiummembraneprotein,unknownfunction	16.7075	53.1947	22.9004	49.6866	22.0446	47.3876	0.314082	0.460897	0.465198	-0.238615	-0.249698	-0.262957	10
Pf3D7_14_v3	2628382	2629382	PF3D7_1464800	conservedPlasmodiumprotein,unknownfunction	13.5388	43.1149	19.0377	47.2366	20.2314	46.9563	0.314017	0.403029	0.430856	-0.238631	-0.27141	-0.277274	10
Pf3D7_14_v3	2390226	2391226	PF3D7_1458100	proteinPET117,putative(PET117)	9.79405	31.1958	14.3472	35.5744	14.2193	33.6942	0.313954	0.403301	0.42201	-0.238646	-0.271307	-0.280962	10
Pf3D7_09_v3	673568	674568	PF3D7_0916100	thioredoxin3(TRX3)	15.8433	50.4724	21.7968	47.9226	19.6588	49.8675	0.3139	0.454833	0.394221	-0.238659	-0.251973	-0.292547	10
Pf3D7_14_v3	1830509	1831509	PF3D7_1444400	conservedPlasmodiumprotein,unknownfunction	15.8433	50.4724	21.7968	49.8826	20.9949	49.7057	0.3139	0.436962	0.422384	-0.238659	-0.258678	-0.280806	10
Pf3D7_13_v3	2705999	2706999	PF3D7_1367900	conservedPlasmodiumprotein,unknownfunction	16.9955	54.1511	20.1413	51.1566	26.8162	52.8325	0.313853	0.393719	0.50757	-0.238671	-0.274903	-0.245292	10
Pf3D7_08_v3	308049	309049	PF3D7_0805500	conservedPlasmodiumprotein,unknownfunction	18.7239	59.6693	21.7968	52.9206	27.2933	52.2934	0.313795	0.411877	0.521926	-0.238685	-0.26809	-0.239307	10
Pf3D7_14_v3	2076849	2077849	PF3D7_1450600	S-adenosylmethionine-dependentmethyltransferase,putative	14.9791	47.7501	19.3136	45.4725	18.2274	43.4521	0.313698	0.424731	0.419483	-0.238708	-0.263267	-0.282015	10
Pf3D7_07_v3	1288899	1289899	PF3D7_0730200	AP-4complexsubunitbeta,putative	15.5552	49.5895	17.3822	49.8826	21.472	47.118	0.313679	0.348462	0.455707	-0.238713	-0.291883	-0.266914	10
Pf3D7_11_v3	377240	378240	PF3D7_1108800	conservedPlasmodiumprotein,unknownfunction	11.8105	37.6704	15.175	37.5344	16.2233	40.1635	0.313522	0.404296	0.403931	-0.238751	-0.270934	-0.288498	10
Pf3D7_14_v3	1838098	1839098	PF3D7_1444500	eukaryoticinitiationfactor2alphakinase1(IK1)	12.9627	41.3491	17.6581	46.8445	24.7167	47.3336	0.313494	0.376951	0.522181	-0.238758	-0.281194	-0.239201	10
Pf3D7_12_v3	1345552	1346552	PF3D7_1232700	conservedPlasmodiumprotein,unknownfunction	14.1149	45.0279	17.1063	37.9264	21.5675	42.7512	0.31347	0.451039	0.504489	-0.238764	-0.253396	-0.246577	10
Pf3D7_14_v3	1841460	1842460	PF3D7_1444700	conservedPlasmodiumprotein,unknownfunction	16.1314	51.5024	20.6931	51.1566	21.6629	48.7892	0.313216	0.404505	0.44401	-0.238825	-0.270856	-0.27179	10
Pf3D7_14_v3	896439	897439	PF3D7_1422200	conservedPlasmodiumprotein,unknownfunction	13.2508	42.3056	18.4859	39.7885	19.6588	43.1286	0.313216	0.464604	0.455818	-0.238825	-0.248307	-0.266867	10
Pf3D7_02_v3	420637	421637	PF3D7_0210200	conservedPlasmodiumprotein,unknownfunction	14.9791	47.8237	19.8654	48.3146	22.8081	45.932	0.313215	0.411168	0.496562	-0.238826	-0.268356	-0.249881	10
Pf3D7_06_v3	1181853	1182853	PF3D7_0628600	conservedPlasmodiumprotein,unknownfunction	15.2672	48.7802	20.969	49.2946	19.5634	43.4521	0.312979	0.425381	0.450229	-0.238883	-0.263023	-0.269197	10
Pf3D7_12_v3	1874787	1875787	PF3D7_1244800	cytoplasmictranslationmachineryassociatedprotein,putative	12.3866	39.5833	15.175	37.8284	19.2771	37.3602	0.312925	0.401154	0.51598	-0.238896	-0.272113	-0.241786	10
Pf3D7_02_v3	222978	223978	PF3D7_0205400	PCIdomain-containingprotein,putative	16.1314	51.576	23.7281	51.1566	20.8994	45.5546	0.31277	0.463833	0.458777	-0.238934	-0.248596	-0.265634	10
Pf3D7_10_v3	429640	430640	PF3D7_1011000	innermembranecomplexsub-compartmentprotein1(ISP1)	12.6746	40.5398	18.7618	43.2185	20.9949	44.7998	0.312646	0.434115	0.468638	-0.238964	-0.259746	-0.261523	10
Pf3D7_08_v3	655578	656578	PF3D7_0813300	conservedPlasmodiumprotein,unknownfunction	12.6746	40.5398	17.3822	42.3365	17.7502	39.7322	0.312646	0.410572	0.446746	-0.238964	-0.268579	-0.270649	10
Pf3D7_04_v3	686540	687540	PF3D7_0415400	coatomersubunitzeta,putative	18.1478	58.0506	20.6931	50.0786	21.7583	48.5197	0.31262	0.413212	0.448443	-0.23897	-0.267589	-0.269942	10
Pf3D7_13_v3	418320	419320	PF3D7_1309100	60SribosomalproteinL24,putative	10.3702	33.1823	14.8991	35.6724	16.1279	31.5917	0.312522	0.417665	0.510511	-0.238994	-0.265918	-0.244066	10
Pf3D7_10_v3	1228592	1229592	PF3D7_1030100	pre-mRNA-splicingfactorATP-dependentRNAhelicasePRP22,putative(PRP22)	15.2672	48.8538	17.3822	51.7446	20.2314	42.5895	0.312508	0.335923	0.475033	-0.238997	-0.296587	-0.258857	10
Pf3D7_09_v3	1015018	1016018	PF3D7_0925100	conservedPlasmodiumprotein,unknownfunction	15.2672	48.8538	20.1413	49.0006	21.8538	42.8051	0.312508	0.411042	0.510542	-0.238997	-0.268403	-0.244053	10
Pf3D7_14_v3	2479940	2480940	PF3D7_1460900.1	apicoplastribosomalproteinS10,putative	14.1149	45.175	22.3486	46.8445	17.2731	45.4468	0.312449	0.477081	0.380073	-0.239012	-0.243626	-0.298445	10
Pf3D7_14_v3	2479940	2480940	PF3D7_1460900.2	apicoplastribosomalproteinS10,putative	14.1149	45.175	22.3486	46.8445	17.2731	45.4468	0.312449	0.477081	0.380073	-0.239012	-0.243626	-0.298445	10
Pf3D7_12_v3	1925142	1926142	PF3D7_1246300	conservedPlasmodiumprotein,unknownfunction	10.0821	41.5698	21.245	43.4145	19.1817	43.4521	0.242534	0.489353	0.441445	-0.255994	-0.239022	-0.272859	10
Pf3D7_13_v3	391572	392572	PF3D7_1308400	conservedPlasmodiumprotein,unknownfunction	15.5552	49.8102	22.9004	47.6286	20.7086	45.9859	0.312289	0.480812	0.450325	-0.239051	-0.242226	-0.269157	10
Pf3D7_06_v3	616110	617110	PF3D7_0614800	endonucleaseIIIhomologue,putative	15.5552	49.8102	20.4172	46.2565	21.5675	42.7512	0.312289	0.441391	0.504489	-0.239051	-0.257016	-0.246577	10
Pf3D7_10_v3	290326	291326	PF3D7_1007200	rhoGAPGTPase,putative	11.2343	35.9781	12.6918	36.1624	17.2731	34.0177	0.312254	0.350967	0.507768	-0.239059	-0.290943	-0.24521	10
Pf3D7_14_v3	859511	860511	PF3D7_1420700	surfaceproteinP113(P113)	14.403	46.1315	19.5895	42.4345	17.2731	42.8051	0.312216	0.461641	0.403529	-0.239068	-0.249419	-0.288666	10
Pf3D7_13_v3	1142657	1143657	PF3D7_1327200	ribonucleasePproteinsubunitRPR2,putative(RPR2)	16.7075	53.5625	20.969	49.8826	20.6131	43.5599	0.311925	0.420367	0.473213	-0.239139	-0.264904	-0.259616	10
Pf3D7_11_v3	434302	435302	PF3D7_1111000	tRNAm5C-methyltransferase,putative	16.9955	54.519	19.5895	54.7826	22.2355	51.5387	0.311735	0.357586	0.431433	-0.239185	-0.288459	-0.277033	10
Pf3D7_06_v3	105003	106003	PF3D7_0602500	geranylgeranyltransferase,putative	19.012	60.9936	22.6245	54.6846	27.3888	59.4097	0.311705	0.413727	0.461016	-0.239193	-0.267396	-0.2647	10
Pf3D7_07_v3	306633	307633	PF3D7_0706400	60SribosomalproteinL37(RPL37)	15.8433	50.8403	15.4509	44.2965	20.2314	44.9616	0.311629	0.348806	0.449971	-0.239211	-0.291754	-0.269305	10
Pf3D7_08_v3	869062	870062	PF3D7_0819100	BRIXdomain,putative	16.4194	54.1511	22.9004	53.8026	25.671	49.1666	0.303215	0.425637	0.522123	-0.241255	-0.262927	-0.239225	10
Pf3D7_01_v3	133124	134124	PF3D7_0103000	vacuolarproteinsorting-associatedproteinVTA1,putative	14.6911	47.1615	16.0027	44.1005	18.9908	42.6973	0.311506	0.362869	0.444778	-0.239241	-0.286477	-0.27147	10
Pf3D7_13_v3	2120413	2121413	PF3D7_1353000	tryptophan-richantigen,pseudogene	14.6911	47.1615	22.0727	48.8046	25.8619	51.1074	0.311506	0.452267	0.50603	-0.239241	-0.252936	-0.245934	10
Pf3D7_08_v3	748153	749153	PF3D7_0816100	phosphopantothenoylcysteinedecarboxylase,putative	12.0985	41.8641	18.4859	37.8284	16.5096	39.1931	0.288995	0.488678	0.421237	-0.244709	-0.239275	-0.281284	10
Pf3D7_14_v3	2406168	2407168	PF3D7_1458600	conservedPlasmodiumprotein,unknownfunction	13.5388	43.4828	19.3136	48.7066	22.14	46.5789	0.31136	0.396529	0.475323	-0.239276	-0.273848	-0.258736	10
Pf3D7_10_v3	228298	229298	PF3D7_1005100	conservedprotein,unknownfunction	16.9955	54.5926	20.4172	52.4306	26.5299	53.0482	0.311315	0.389414	0.500109	-0.239287	-0.276518	-0.248403	10
Pf3D7_12_v3	1548644	1549644	PF3D7_1237100	conservedPlasmodiumprotein,unknownfunction	15.8433	50.9138	21.245	47.4326	20.804	44.099	0.311179	0.447899	0.471757	-0.23932	-0.254575	-0.260223	10
Pf3D7_12_v3	591934	592934	PF3D7_1213800	proline--tRNAligase(PRS)	18.7239	60.1843	21.7968	58.8007	25.8619	53.4795	0.311109	0.370689	0.483585	-0.239337	-0.283543	-0.255291	10
Pf3D7_03_v3	259832	260832	PF3D7_0305400	conservedPlasmodiumprotein,unknownfunction	11.8105	37.9647	17.6581	37.5344	15.7462	34.3412	0.311092	0.470451	0.458522	-0.239342	-0.246113	-0.26574	10
Pf3D7_08_v3	770446	771446	PF3D7_0816900	adenylatekinase2(AK2)	18.1478	58.3449	23.1763	51.1566	25.2893	52.7247	0.311043	0.453046	0.479648	-0.239353	-0.252643	-0.256933	10
Pf3D7_12_v3	1065296	1066296	PF3D7_1226300	haloaciddehalogenase-likehydrolase,putative(HAD2)	16.1314	51.8703	19.0377	46.3545	22.9035	50.5683	0.310995	0.410698	0.452922	-0.239365	-0.268532	-0.268075	10
Pf3D7_14_v3	1061305	1062305	PF3D7_1427200	selenoprotein(Sel4)	15.8433	50.9874	22.3486	45.9625	22.14	51.2152	0.31073	0.486236	0.432294	-0.239429	-0.240191	-0.276674	10
Pf3D7_01_v3	289886	290886	PF3D7_0106900	2-C-methyl-D-erythritol4-phosphatecytidylyltransferase,putative(IspD)	15.2672	49.1481	21.245	45.8645	19.5634	43.6138	0.310637	0.463212	0.44856	-0.239452	-0.248829	-0.269893	10
Pf3D7_08_v3	1231632	1232632	PF3D7_0828600	folatetransporter1(FT1)	9.50599	30.6072	12.6918	32.3404	12.6924	32.9395	0.31058	0.392444	0.385325	-0.239466	-0.275381	-0.296256	10
Pf3D7_11_v3	1161688	1162688	PF3D7_1130000	phosphoacetylglucosaminemutase,putative(PAGM)	11.5224	48.9273	23.7281	48.6086	18.8	40.8104	0.2355	0.488146	0.460667	-0.257703	-0.239474	-0.264846	10
Pf3D7_12_v3	400747	401747	PF3D7_1208500	conservedPlasmodiumprotein,unknownfunction	13.2508	42.6735	20.1413	43.9045	19.3725	42.0504	0.310516	0.458753	0.460697	-0.239481	-0.250502	-0.264833	10
Pf3D7_11_v3	1818094	1819094	PF3D7_1145900	conservedPlasmodiumprotein,unknownfunction	11.8105	38.0382	17.6581	45.4725	17.4639	39.0314	0.310491	0.388325	0.447432	-0.239488	-0.276927	-0.270363	10
Pf3D7_13_v3	1186119	1187119	PF3D7_1328200	conservedPlasmodiumprotein,unknownfunction	15.5552	50.1045	21.7968	48.1186	18.5137	46.4711	0.310455	0.452981	0.398392	-0.239496	-0.252668	-0.290808	10
Pf3D7_07_v3	795137	796137	PF3D7_0718000	dyneinheavychain,putative	14.1149	45.4693	19.3136	43.4145	21.0903	40.487	0.310427	0.444865	0.520915	-0.239503	-0.255713	-0.239729	10
Pf3D7_11_v3	474174	475174	PF3D7_1112300	conservedPlasmodiumprotein,unknownfunction	10.9463	46.5729	19.5895	43.1205	22.2355	42.6434	0.235036	0.454297	0.521429	-0.257816	-0.252174	-0.239515	10
Pf3D7_13_v3	1587374	1588374	PF3D7_1339500	mitochondrialribosomalproteinL49precursor,putative	11.2343	36.1989	16.5545	39.3965	15.5553	38.654	0.310349	0.420202	0.402424	-0.239522	-0.264966	-0.289127	10
Pf3D7_14_v3	258246	259246	PF3D7_1407100	rRNA2'-O-methyltransferasefibrillarin,putative(NOP1)	11.2343	36.1989	17.3822	36.4564	16.9868	39.8401	0.310349	0.476794	0.426374	-0.239522	-0.243733	-0.279142	10
Pf3D7_11_v3	772039	773039	PF3D7_1120500	tRNAnucleotidyltransferase,putative	18.1478	58.4921	18.4859	57.1347	27.7705	56.9837	0.310261	0.323549	0.487341	-0.239543	-0.30123	-0.253726	10
Pf3D7_05_v3	826912	827912	PF3D7_0519900	conservedPlasmodiumprotein,unknownfunction	15.2672	49.2216	20.4172	48.3146	18.9908	45.7702	0.310173	0.422589	0.414916	-0.239565	-0.264071	-0.283919	10
Pf3D7_11_v3	1599132	1600132	PF3D7_1140100	V-typeprotonATPasesubunitF,putative	7.2015	37.3025	15.7268	32.2424	14.5055	31.4839	0.193057	0.487768	0.460728	-0.268013	-0.239616	-0.264821	10
Pf3D7_10_v3	1135656	1136656	PF3D7_1027100	U3smallnucleolarribonucleoproteinproteinMPP10,putative(MPP10)	14.1149	45.5429	19.5895	47.9226	21.5675	44.9616	0.309925	0.408774	0.479687	-0.239625	-0.269254	-0.256916	10
Pf3D7_10_v3	928520	929520	PF3D7_1022200	conservedPlasmodiummembraneprotein,unknownfunction	16.7075	53.9304	24.004	49.6866	20.2314	48.4119	0.309797	0.483108	0.417901	-0.239656	-0.241364	-0.282674	10
Pf3D7_13_v3	1595820	1596820	PF3D7_1339700	conservedPlasmodiumprotein,unknownfunction	15.2672	49.2952	24.004	53.6066	22.5218	52.4013	0.30971	0.447781	0.429795	-0.239677	-0.254619	-0.277716	10
Pf3D7_14_v3	1976923	1977923	PF3D7_1448300	conservedPlasmodiumprotein,unknownfunction	15.2672	49.2952	19.3136	47.5306	23.5715	47.8188	0.30971	0.40634	0.492934	-0.239677	-0.270167	-0.251394	10
Pf3D7_10_v3	1513916	1514916	PF3D7_1038300	conservedPlasmodiumprotein,unknownfunction	16.1314	52.091	24.8318	51.2546	21.472	50.9996	0.309677	0.484479	0.421023	-0.239685	-0.24085	-0.281373	10
Pf3D7_11_v3	1066697	1067697	PF3D7_1127500	proteindisulfideisomerase,putative	12.0985	39.0683	17.3822	35.9664	15.8416	36.6593	0.309676	0.48329	0.43213	-0.239685	-0.241296	-0.276742	10
Pf3D7_14_v3	449468	450468	PF3D7_1411100.1	conservedPlasmodiummembraneprotein,unknownfunction	12.0985	39.0683	16.0027	41.0625	17.0822	39.9479	0.309676	0.389716	0.427612	-0.239685	-0.276405	-0.278626	10
Pf3D7_14_v3	449468	450468	PF3D7_1411100.2	conservedPlasmodiummembraneprotein,unknownfunction	12.0985	39.0683	16.0027	41.0625	17.0822	39.9479	0.309676	0.389716	0.427612	-0.239685	-0.276405	-0.278626	10
Pf3D7_05_v3	617493	618493	PF3D7_0514800	kinase,putative	16.4194	53.0475	18.7618	49.7846	21.2812	50.1909	0.309523	0.37686	0.424005	-0.239723	-0.281228	-0.28013	10
Pf3D7_11_v3	955843	956843	PF3D7_1124100	neutral-sphingomyelinaseactivationfactorprotein,putative	14.1149	45.6165	16.5545	41.9445	17.4639	42.7512	0.309425	0.394676	0.408501	-0.239746	-0.274544	-0.286594	10
Pf3D7_13_v3	2138083	2139083	PF3D7_1353300	conservedPlasmodiumprotein,unknownfunction	6.62538	43.9242	18.4859	37.9264	19.2771	44.4764	0.150837	0.487415	0.433423	-0.278268	-0.239748	-0.276204	10
Pf3D7_13_v3	607294	608294	PF3D7_1314100	conservedPlasmodiumprotein,unknownfunction	14.9791	48.4123	20.4172	48.5106	22.8081	45.3929	0.309407	0.420881	0.50246	-0.239751	-0.264712	-0.247423	10
Pf3D7_09_v3	539372	540372	PF3D7_0911900	falstatin(ICP)	5.7612	27.6642	10.4845	29.4003	13.1695	25.2841	0.208255	0.356612	0.520861	-0.264321	-0.288825	-0.239751	10
Pf3D7_10_v3	397493	398493	PF3D7_1009800	conservedPlasmodiummembraneprotein,unknownfunction	10.6582	47.6766	20.969	43.0225	19.2771	45.8781	0.223552	0.487396	0.420181	-0.260605	-0.239756	-0.281724	10
Pf3D7_10_v3	824951	825951	PF3D7_1020500	conservedPlasmodiumprotein,unknownfunction	16.7075	54.004	20.969	45.6685	19.9451	43.1825	0.309375	0.459157	0.461879	-0.239758	-0.250351	-0.26434	10
Pf3D7_05_v3	1250237	1251237	PF3D7_0530700	conservedPlasmodiumprotein,unknownfunction	16.1314	52.1646	21.245	55.6647	25.2893	50.73	0.30924	0.38166	0.498508	-0.239791	-0.279427	-0.24907	10
Pf3D7_11_v3	1703142	1704142	PF3D7_1142400	coproporphyrinogen-IIIoxidase(CPO)	14.1149	45.69	20.969	48.0206	20.6131	42.6973	0.308928	0.436667	0.482773	-0.239867	-0.258789	-0.25563	10
Pf3D7_06_v3	629817	630817	PF3D7_0615300	GPI-anchoredwalltransferprotein1,putative(GWT1)	13.2508	42.8942	16.2786	37.3384	18.1319	38.9236	0.308918	0.435975	0.465833	-0.239869	-0.259049	-0.262692	10
Pf3D7_05_v3	683208	684208	PF3D7_0516500	metabolite/drugtransporter,putative	12.3866	40.0983	16.2786	37.8284	14.7918	36.0663	0.308906	0.430327	0.410128	-0.239872	-0.261167	-0.285915	10
Pf3D7_14_v3	2924057	2925057	PF3D7_1471500	conservedPlasmodiummembraneprotein,unknownfunction	12.3866	40.0983	16.8304	42.1405	16.1279	36.2819	0.308906	0.399388	0.444516	-0.239872	-0.272776	-0.271579	10
Pf3D7_14_v3	209800	210800	PF3D7_1406000	RNA-bindingprotein,putative	11.5224	37.3025	14.6232	41.1605	16.9868	41.2956	0.308891	0.355273	0.411346	-0.239876	-0.289328	-0.285407	10
Pf3D7_03_v3	809581	810581	PF3D7_0319400	kinesin-8,putative	11.5224	37.3025	13.7954	33.5164	19.1817	38.7618	0.308891	0.411601	0.494861	-0.239876	-0.268193	-0.250591	10
Pf3D7_04_v3	536274	537274	PF3D7_0412000	conservedPlasmodiumprotein,unknownfunction	16.9955	55.034	21.245	48.1186	26.5299	59.0862	0.308818	0.441513	0.449003	-0.239894	-0.256971	-0.269708	10
Pf3D7_11_v3	1107286	1108286	PF3D7_1128500	conservedprotein,unknownfunction	15.2672	49.4423	20.1413	50.8626	22.3309	43.2364	0.308788	0.395994	0.516484	-0.239901	-0.274049	-0.241576	10
Pf3D7_11_v3	1591534	1592534	PF3D7_1139800	conservedPlasmodiumprotein,unknownfunction	15.2672	49.4423	18.4859	46.4525	21.8538	46.9563	0.308788	0.397953	0.465407	-0.239901	-0.273314	-0.26287	10
Pf3D7_12_v3	607506	608506	PF3D7_1214200	histone-lysineN-methyltransferase,putative(SET5)	14.403	46.6465	18.7618	42.5325	19.468	38.5462	0.308769	0.441117	0.505056	-0.239906	-0.257119	-0.24634	10
Pf3D7_13_v3	1087084	1088084	PF3D7_1326100	WDrepeat-containingprotein,putative	15.2672	51.6496	24.004	49.2946	22.3309	50.9457	0.295592	0.48695	0.438327	-0.243106	-0.239923	-0.274159	10
Pf3D7_14_v3	1433810	1434810	PF3D7_1435400	ERmembraneproteincomplexsubunit4,putative(EMC4)	15.5552	50.3988	19.8654	42.2385	20.0406	47.2258	0.308642	0.470315	0.424357	-0.239936	-0.246164	-0.279983	10
Pf3D7_04_v3	857498	858498	PF3D7_0419400	conservedPlasmodiumprotein,unknownfunction	16.7075	54.1511	23.7281	52.9206	23.7624	50.9457	0.308535	0.448372	0.466426	-0.239963	-0.254397	-0.262445	10
Pf3D7_02_v3	225745	226745	PF3D7_0205500	DNA-directedRNApolymeraseII16kDasubunit,putative	11.2343	36.4196	13.2436	35.3784	14.601	32.5082	0.308469	0.374341	0.449148	-0.239979	-0.282173	-0.269648	10
Pf3D7_13_v3	968298	969298	PF3D7_1323200	V-typeprotonATPasesubunitG,putative	10.3702	33.6237	12.14	34.7904	15.5553	31.8073	0.308419	0.348947	0.489048	-0.239991	-0.291701	-0.253014	10
Pf3D7_14_v3	2475973	2476973	PF3D7_1460700	60SribosomalproteinL27(RPL27)	13.2508	42.9678	21.245	52.1366	20.7086	53.5334	0.308389	0.407487	0.386835	-0.239998	-0.269737	-0.295626	10
Pf3D7_14_v3	79923	80923	PF3D7_1402000	conservedPlasmodiumprotein,unknownfunction	13.2508	42.9678	15.175	41.4545	18.0365	40.0557	0.308389	0.366064	0.450285	-0.239998	-0.285279	-0.269174	10
Pf3D7_05_v3	1254721	1255721	PF3D7_0530800	CPW-WPCfamilyprotein	16.4194	53.2682	19.8654	47.4326	23.1898	50.4605	0.30824	0.418813	0.459563	-0.240034	-0.265487	-0.265306	10
Pf3D7_13_v3	439765	440765	PF3D7_1309700	vacuolarproteinsorting-associatedprotein18,putative(VPS18)	13.5388	43.9242	16.2786	48.6086	19.5634	45.8781	0.308231	0.334891	0.426421	-0.240036	-0.296974	-0.279123	10
Pf3D7_12_v3	177662	178662	PF3D7_1203400	transporter,putative	12.6746	41.1284	18.21	43.1205	22.5218	43.7755	0.308171	0.422305	0.514484	-0.240051	-0.264177	-0.24241	10
Pf3D7_07_v3	1074254	1075254	PF3D7_0725300	conservedPlasmodiumprotein,unknownfunction	14.9791	48.633	20.1413	44.1005	18.8954	42.6434	0.308003	0.456714	0.443103	-0.240092	-0.251267	-0.272168	10
Pf3D7_10_v3	1049260	1050260	PF3D7_1025000	formin2,putative	8.6418	31.6372	12.14	27.5383	13.933	26.7936	0.273153	0.440841	0.520012	-0.248557	-0.257223	-0.240105	10
Pf3D7_05_v3	573088	574088	PF3D7_0513500	mitochondrialimportinnermembranetranslocasesubunitTIM16,putative(PAM16)	13.2508	43.0413	16.0027	41.4545	19.2771	39.6244	0.307862	0.38603	0.486496	-0.240126	-0.277787	-0.254078	10
Pf3D7_02_v3	401359	402359	PF3D7_0209700	RINGzincfingerprotein,putative	13.5388	50.4724	23.4522	48.2166	21.472	47.2797	0.268242	0.486393	0.454148	-0.24975	-0.240132	-0.267563	10
Pf3D7_10_v3	849904	850904	PF3D7_1021000	conservedPlasmodiumprotein,unknownfunction	16.4194	53.3418	18.7618	51.2546	22.9035	45.9859	0.307815	0.366051	0.498055	-0.240137	-0.285284	-0.249259	10
Pf3D7_10_v3	1163286	1164286	PF3D7_1028100	protoporphyrinogenoxidase(PPO)	15.5552	50.546	20.969	54.0966	22.8081	46.2015	0.307743	0.387621	0.493666	-0.240155	-0.27719	-0.251089	10
Pf3D7_14_v3	2661520	2662520	PF3D7_1465800	dyneinbetachain,putative	13.5388	43.9978	17.1063	48.7066	18.2274	45.5007	0.307715	0.351211	0.400596	-0.240162	-0.290851	-0.289889	10
Pf3D7_08_v3	766610	767610	PF3D7_0816700	traffickingproteinparticlecomplexsubunit2-likeprotein,putative(TRAPPC2L)	14.9791	48.7802	22.3486	49.0986	23.6669	46.7406	0.307073	0.455178	0.506346	-0.240318	-0.251844	-0.245803	10
Pf3D7_07_v3	921785	922785	PF3D7_0721300	DEAD/DEAHboxATP-dependentRNAhelicase,putative	18.7239	60.9936	22.0727	54.3906	27.3888	52.9943	0.306981	0.405818	0.516825	-0.24034	-0.270363	-0.241434	10
Pf3D7_06_v3	1024679	1025679	PF3D7_0625200	conservedPlasmodiumprotein,unknownfunction	15.2672	49.7366	17.6581	51.5486	19.2771	45.1233	0.306961	0.342552	0.427209	-0.240345	-0.2941	-0.278794	10
Pf3D7_07_v3	1213976	1214976	PF3D7_0728300	conservedPlasmodiumprotein,unknownfunction	13.2508	43.1885	16.8304	39.2985	20.2314	42.7512	0.306813	0.428271	0.473236	-0.240381	-0.261939	-0.259606	10
Pf3D7_12_v3	2009928	2010928	PF3D7_1249200	conservedPlasmodiumprotein,unknownfunction	12.3866	41.2755	19.8654	45.4725	20.3269	39.1392	0.300096	0.436866	0.519349	-0.242012	-0.258714	-0.240382	10
Pf3D7_07_v3	839524	840524	PF3D7_0719100	conservedPlasmodiumprotein,unknownfunction	12.0985	39.4362	16.2786	36.7504	14.1238	34.449	0.306787	0.44295	0.409992	-0.240387	-0.256431	-0.285972	10
Pf3D7_06_v3	610602	611602	PF3D7_0614600	conservedPlasmodiumprotein,unknownfunction	16.9955	55.4019	24.004	52.9206	21.3766	46.1476	0.306767	0.453585	0.463222	-0.240392	-0.252441	-0.26378	10
Pf3D7_07_v3	650334	651334	PF3D7_0714200	conservedPlasmodiumprotein,unknownfunction	10.6582	48.0444	19.3136	43.7085	19.8497	38.2227	0.221841	0.441873	0.519317	-0.261021	-0.256836	-0.240395	10
Pf3D7_07_v3	903643	904643	PF3D7_0721000	conservedPlasmodiummembraneprotein,unknownfunction	15.8433	51.6496	20.4172	51.4506	21.9492	47.3876	0.306746	0.396831	0.463184	-0.240397	-0.273735	-0.263796	10
Pf3D7_12_v3	172436	173436	PF3D7_1203200	signalrecognitionparticlesubunitSRP14(SRP14)	13.5388	44.145	16.8304	42.1405	17.6548	43.3982	0.306689	0.399388	0.406809	-0.240411	-0.272776	-0.287299	10
Pf3D7_14_v3	489880	490880	PF3D7_1412200	conservedPlasmodiumprotein,unknownfunction	7.48956	45.9843	19.3136	41.7485	20.9949	40.4331	0.162872	0.462618	0.51925	-0.275345	-0.249052	-0.240423	10
Pf3D7_05_v3	936731	937731	PF3D7_0522500	50SribosomalproteinL17,apicoplast,putative(RPL17)	12.6746	41.3491	20.969	44.6885	18.3228	40.5409	0.306527	0.469226	0.451958	-0.24045	-0.246573	-0.268476	10
Pf3D7_14_v3	799635	800635	PF3D7_1419200	thioredoxin-likeprotein,putative	12.6746	41.3491	14.8991	39.5925	17.1776	38.1149	0.306527	0.376311	0.450679	-0.24045	-0.281434	-0.26901	10
Pf3D7_03_v3	608383	609383	PF3D7_0314900	conservedPlasmodiummembraneprotein,unknownfunction	16.7075	54.519	20.6931	46.8445	22.9035	48.951	0.306453	0.44174	0.467886	-0.240468	-0.256885	-0.261836	10
Pf3D7_13_v3	1097964	1098964	PF3D7_1326400	translationinitiationfactorEIF-2Bgammasubunit,putative	15.5552	50.7667	19.3136	44.5905	19.8497	47.711	0.306406	0.433133	0.41604	-0.24048	-0.260115	-0.28345	10
Pf3D7_12_v3	1483806	1484806	PF3D7_1235600	serinehydroxymethyltransferase(SHMT)	14.403	47.0144	18.4859	42.8265	21.1857	41.5113	0.306353	0.431646	0.51036	-0.240493	-0.260673	-0.244129	10
Pf3D7_10_v3	617236	618236	PF3D7_1015200.1	cysteine--tRNAligase,putative	14.403	47.0144	12.9677	48.4126	17.9411	44.9616	0.306353	0.267858	0.399032	-0.240493	-0.322125	-0.290541	10
Pf3D7_10_v3	617236	618236	PF3D7_1015200.2	cysteine--tRNAligase,putative	14.403	47.0144	12.9677	48.4126	17.9411	44.9616	0.306353	0.267858	0.399032	-0.240493	-0.322125	-0.290541	10
Pf3D7_12_v3	157733	158733	PF3D7_1202700	conservedPlasmodiumprotein,unknownfunction	13.2508	43.2621	18.7618	41.7485	19.5634	39.9479	0.306291	0.449401	0.489723	-0.240508	-0.254011	-0.252733	10
Pf3D7_11_v3	410855	411855	PF3D7_1110300	conservedPlasmodiumprotein,unknownfunction	10.9463	35.7574	16.5545	38.6125	16.3187	37.7375	0.306127	0.428734	0.432427	-0.240547	-0.261765	-0.276619	10
Pf3D7_13_v3	2010668	2011668	PF3D7_1350300	conservedPlasmodiumprotein,unknownfunction	10.9463	35.7574	17.6581	42.8265	17.4639	40.9722	0.306127	0.412317	0.426238	-0.240547	-0.267925	-0.279199	10
Pf3D7_13_v3	1489762	1490762	PF3D7_1336900	tryptophan--tRNAligase(WRS)	13.8269	45.175	14.6232	43.2185	19.1817	42.266	0.306074	0.338355	0.453833	-0.24056	-0.295675	-0.267695	10
Pf3D7_13_v3	2687061	2688061	PF3D7_1367400	conservedPlasmodiumprotein,unknownfunction	13.8269	45.175	16.2786	44.5905	16.8913	42.913	0.306074	0.365069	0.393617	-0.24056	-0.285652	-0.292798	10
Pf3D7_03_v3	622946	623946	PF3D7_0315300	conservedPlasmodiumprotein,unknownfunction	15.2672	53.0475	25.1077	51.7446	19.3725	48.8431	0.287802	0.485224	0.396627	-0.244999	-0.240571	-0.291544	10
Pf3D7_04_v3	361264	362264	PF3D7_0407000	conservedPlasmodiumprotein,unknownfunction	14.1149	52.3118	22.3486	46.0605	19.468	45.3929	0.269822	0.485201	0.428878	-0.249366	-0.240579	-0.278099	10
Pf3D7_13_v3	2059116	2060116	PF3D7_1351700	innermembranecomplexprotein1f,putative(IMC1f)	11.2343	36.7139	14.8991	35.3784	18.0365	36.6054	0.305996	0.421135	0.492728	-0.240579	-0.264616	-0.25148	10
Pf3D7_09_v3	195327	196327	PF3D7_0904100	AP-4complexsubunitepsilon,putative	12.6746	41.4227	15.175	40.9645	21.6629	42.6973	0.305982	0.370443	0.50736	-0.240583	-0.283636	-0.24538	10
Pf3D7_13_v3	1810021	1811021	PF3D7_1345100	thioredoxin2(TRX2)	7.48956	34.2123	18.21	37.5344	16.1279	34.5029	0.218914	0.485155	0.467436	-0.261732	-0.240596	-0.262024	10
Pf3D7_12_v3	1910463	1911463	PF3D7_1245900	conservedPlasmodiumprotein,unknownfunction	14.6911	48.0444	18.7618	42.6305	19.468	52.4013	0.305782	0.440103	0.371518	-0.240631	-0.2575	-0.302012	10
Pf3D7_14_v3	152639	153639	PF3D7_1404500	rRNAbiogenesisproteinRRP5,putative(RRP5)	13.2508	43.3356	18.21	42.8265	20.136	42.6973	0.305772	0.425204	0.471599	-0.240634	-0.26309	-0.260288	10
Pf3D7_06_v3	425305	426305	PF3D7_0609900	conservedPlasmodiumprotein,unknownfunction	17.8597	58.4185	18.4859	47.1386	25.9573	51.9161	0.30572	0.392161	0.499986	-0.240646	-0.275487	-0.248454	10
Pf3D7_13_v3	2679925	2680925	PF3D7_1367000	suppressorofkinetochoreprotein1,putative(SKP1)	10.6582	34.8745	15.7268	37.6324	13.4558	33.2629	0.305616	0.417906	0.404529	-0.240672	-0.265828	-0.288249	10
Pf3D7_14_v3	2429591	2430591	PF3D7_1459200	WDrepeat-containingprotein,putative	14.1149	46.2051	21.245	49.7846	24.1441	47.5493	0.305484	0.426738	0.50777	-0.240704	-0.262514	-0.245209	10
Pf3D7_04_v3	423800	424800	PF3D7_0408900.1	tRNAN6-adenosinethreonylcarbamoyltransferase	17.5717	57.5356	22.0727	48.1186	23.2852	52.5091	0.305406	0.458715	0.443451	-0.240723	-0.250517	-0.272023	10
Pf3D7_04_v3	423800	424800	PF3D7_0408900.2	tRNAN6-adenosinethreonylcarbamoyltransferase	17.5717	57.5356	22.0727	48.1186	23.2852	52.5091	0.305406	0.458715	0.443451	-0.240723	-0.250517	-0.272023	10
Pf3D7_14_v3	2939978	2940978	PF3D7_1472000	pre-mRNA-splicingfactorISY1,putative	11.2343	36.7875	14.8991	45.1785	18.7045	39.1931	0.305384	0.329783	0.47724	-0.240728	-0.298891	-0.257937	10
Pf3D7_14_v3	898544	899544	PF3D7_1422300	DnaJprotein,putative	12.9627	42.4527	17.6581	41.5525	19.6588	40.487	0.305345	0.424959	0.485558	-0.240738	-0.263182	-0.254469	10
Pf3D7_02_v3	357514	358514	PF3D7_0208700.1	conservedPlasmodiumprotein,unknownfunction	12.9627	42.4527	17.3822	42.1405	17.5593	41.4574	0.305345	0.412482	0.42355	-0.240738	-0.267863	-0.280319	10
Pf3D7_02_v3	357514	358514	PF3D7_0208700.2	conservedPlasmodiumprotein,unknownfunction	12.9627	42.4527	17.3822	42.1405	17.5593	41.4574	0.305345	0.412482	0.42355	-0.240738	-0.267863	-0.280319	10
Pf3D7_09_v3	1286508	1287508	PF3D7_0932200	profilin,putative(PFN)	9.79405	40.0248	17.9341	39.1025	17.2731	33.3168	0.2447	0.458643	0.51845	-0.255468	-0.250543	-0.240756	10
Pf3D7_13_v3	2620761	2621761	PF3D7_1365600	DNAtopoisomeraseVI,bsubunit,putative	11.8105	38.7004	17.9341	42.5325	19.7543	41.3496	0.305178	0.421656	0.477739	-0.240778	-0.264421	-0.257729	10
Pf3D7_12_v3	874440	875440	PF3D7_1221900	conservedPlasmodiummembraneprotein,unknownfunction	15.2672	50.0309	17.9341	51.0586	23.6669	46.4711	0.305155	0.351245	0.509282	-0.240783	-0.290838	-0.244578	10
Pf3D7_11_v3	352056	353056	PF3D7_1108000	IWS1-likeprotein,putative	16.9955	55.6962	23.1763	52.2346	24.7167	49.9753	0.305146	0.443696	0.494578	-0.240786	-0.256151	-0.250708	10
Pf3D7_14_v3	1703309	1704309	PF3D7_1441800	vacuolar-sortingproteinSNF7,putative	12.9627	44.8071	21.7968	44.9825	17.9411	41.7808	0.2893	0.484562	0.42941	-0.244635	-0.240819	-0.277877	10
Pf3D7_14_v3	1917510	1918510	PF3D7_1446600	centrin-2(CEN2)	14.1149	46.2786	22.3486	49.4906	22.7126	48.7892	0.304998	0.451573	0.465525	-0.240822	-0.253196	-0.26282	10
Pf3D7_13_v3	371760	372760	PF3D7_1308300	40SribosomalproteinS27(RPS27)	11.2343	41.4227	17.9341	42.0425	20.8994	40.3252	0.271211	0.426571	0.518271	-0.249029	-0.262577	-0.240831	10
Pf3D7_07_v3	719510	720510	PF3D7_0716400	transcriptioninitiationfactorIIAsubunit1,putative	14.403	47.2351	17.1063	42.3365	22.0446	44.1529	0.304922	0.404056	0.499279	-0.24084	-0.271024	-0.248749	10
Pf3D7_13_v3	1995114	1996114	PF3D7_1349500	conservedPlasmodiumprotein,unknownfunction	14.403	47.2351	19.3136	48.1186	21.6629	45.1233	0.304922	0.401375	0.480082	-0.24084	-0.27203	-0.256752	10
Pf3D7_13_v3	316284	317284	PF3D7_1306600	V-typeprotonATPasesubunitH,putative	11.2343	36.861	14.3472	37.1424	14.7918	34.5568	0.304775	0.386276	0.428043	-0.240876	-0.277695	-0.278446	10
Pf3D7_13_v3	997221	998221	PF3D7_1324100	conservedPlasmodiummembraneprotein,unknownfunction	15.5552	51.061	18.7618	47.1386	18.8954	45.4468	0.30464	0.398014	0.41577	-0.240909	-0.273291	-0.283563	10
Pf3D7_11_v3	1609600	1610600	PF3D7_1140500	myosinF,putative(MyoF)	13.8269	45.3957	21.245	45.1785	20.136	42.3199	0.304586	0.470246	0.475805	-0.240922	-0.24619	-0.258535	10
Pf3D7_04_v3	783694	784694	PF3D7_0417700	conservedPlasmodiumprotein,unknownfunction	12.0985	39.7305	11.0363	29.4003	14.5055	33.5325	0.304514	0.375381	0.43258	-0.240939	-0.281783	-0.276555	10
Pf3D7_02_v3	774315	775315	PF3D7_0219400.1	ribosomeassociatedmembraneproteinRAMP4,putative	10.3702	34.0652	14.8991	36.9464	15.8416	34.8803	0.304422	0.403263	0.45417	-0.240962	-0.271322	-0.267554	10
Pf3D7_14_v3	2491666	2492666	PF3D7_1461300	40SribosomalproteinS28e,putative	12.9627	42.5999	19.3136	45.6685	20.2314	44.3686	0.304289	0.422909	0.455985	-0.240994	-0.263951	-0.266798	10
Pf3D7_12_v3	1772758	1773758	PF3D7_1241500	conservedPlasmodiumprotein,unknownfunction	17.5717	57.7563	24.5559	54.8806	28.5339	55.3663	0.304239	0.447442	0.515366	-0.241006	-0.254746	-0.242042	10
Pf3D7_10_v3	345907	346907	PF3D7_1008300	conservedPlasmodiumprotein,unknownfunction,pseudogene	15.5552	51.1346	22.3486	51.1566	23.0944	51.323	0.304201	0.436866	0.449981	-0.241015	-0.258714	-0.269301	10
Pf3D7_14_v3	1182482	1183482	PF3D7_1430000	conservedPlasmodiumprotein,unknownfunction	14.1149	46.4258	21.7968	45.7665	17.1776	42.1582	0.304031	0.476261	0.407456	-0.241056	-0.243933	-0.287029	10
Pf3D7_09_v3	499683	500683	PF3D7_0911000	phosphatidylinositolN-acetylglucosaminyltransferase,putative	14.1149	46.4258	16.8304	46.1585	17.2731	42.9669	0.304031	0.364622	0.402009	-0.241056	-0.28582	-0.2893	10
Pf3D7_11_v3	485829	486829	PF3D7_1112800	conservedprotein,unknownfunction	16.9955	55.9169	25.9354	54.6846	23.3807	51.97	0.303942	0.474272	0.449888	-0.241078	-0.24468	-0.269339	10
Pf3D7_09_v3	527478	528478	PF3D7_0911500.1	conservedPlasmodiumprotein,unknownfunction	11.8105	41.1284	17.1063	41.3565	19.5634	37.7914	0.287162	0.41363	0.517668	-0.245154	-0.267432	-0.241082	10
Pf3D7_09_v3	527478	528478	PF3D7_0911500.2	conservedPlasmodiumprotein,unknownfunction	11.8105	41.1284	17.1063	41.3565	19.5634	37.7914	0.287162	0.41363	0.517668	-0.245154	-0.267432	-0.241082	10
Pf3D7_11_v3	475380	476380	PF3D7_1112400	conservedPlasmodiumprotein,unknownfunction	17.2836	56.8734	23.7281	55.5667	25.3847	56.6063	0.303896	0.42702	0.448443	-0.241089	-0.262408	-0.269942	10
Pf3D7_13_v3	1713943	1714943	PF3D7_1343400	DNArepairproteinRAD5,putative(RAD5)	12.6746	41.717	18.21	42.1405	18.3228	45.4468	0.303823	0.432126	0.40317	-0.241107	-0.260493	-0.288816	10
Pf3D7_11_v3	1555005	1556005	PF3D7_1139200	conservedPlasmodiumprotein,unknownfunction	15.2672	50.2517	23.1763	48.1186	22.3309	49.8675	0.303815	0.48165	0.447805	-0.241109	-0.241912	-0.270208	10
Pf3D7_12_v3	1060969	1061969	PF3D7_1226200	conservedPlasmodiumprotein,unknownfunction	18.1478	59.7428	20.969	52.9206	27.4842	55.4742	0.303765	0.396235	0.495441	-0.241121	-0.273959	-0.250349	10
Pf3D7_05_v3	977315	978315	PF3D7_0523500	outerarmdyneinlc3,putative	12.9627	42.6735	16.2786	38.6125	16.8913	41.2956	0.303765	0.421589	0.409034	-0.241121	-0.264446	-0.286371	10
Pf3D7_03_v3	642079	643079	PF3D7_0315800	zincfingerprotein,putative	15.2672	50.3252	15.7268	48.4126	24.0487	50.0831	0.303371	0.324849	0.480176	-0.241217	-0.300742	-0.256713	10
Pf3D7_13_v3	1726497	1727497	PF3D7_1343700	kelchproteinK13(K13)	15.8433	52.2382	24.004	51.7446	21.8538	49.1127	0.30329	0.463894	0.444972	-0.241237	-0.248574	-0.271389	10
Pf3D7_09_v3	1296144	1297144	PF3D7_0932500	palmitoyltransferase,putative(DHHC6)	14.403	47.5294	16.8304	40.6705	19.0862	38.2227	0.303033	0.413823	0.499342	-0.241299	-0.26736	-0.248722	10
Pf3D7_14_v3	2145730	2146730	PF3D7_1452300	DER1-likeprotein(Der1-1)	15.2672	50.3988	24.004	49.6866	23.4761	53.8568	0.302928	0.483108	0.435899	-0.241325	-0.241364	-0.275172	10
Pf3D7_03_v3	303817	304817	PF3D7_0306700	membranemagnesiumtransporter,putative	12.0985	39.9512	17.6581	36.7504	16.7959	40.2713	0.302832	0.480487	0.417069	-0.241348	-0.242348	-0.283022	10
Pf3D7_11_v3	1343803	1344803	PF3D7_1134500	alpha/betahydrolase,putative	14.6911	51.8703	24.004	49.6866	22.2355	49.0049	0.283228	0.483108	0.45374	-0.24611	-0.241364	-0.267733	10
Pf3D7_08_v3	885636	886636	PF3D7_0819600	conservedPlasmodiumprotein,unknownfunction	14.1149	51.2081	18.7618	47.9226	24.2395	46.9024	0.275638	0.391502	0.516807	-0.247953	-0.275734	-0.241441	10
Pf3D7_11_v3	1032562	1033562	PF3D7_1126500	conservedPlasmodiumprotein,unknownfunction	16.7075	55.2548	21.5209	50.8626	24.4304	47.9806	0.302372	0.423118	0.509172	-0.24146	-0.263872	-0.244624	10
Pf3D7_14_v3	2104447	2105447	PF3D7_1451300	E3SUMO-proteinligaseNSE2,putative(NSE2)	11.8105	39.0683	16.0027	42.8265	15.3644	39.3009	0.302304	0.373664	0.390943	-0.241476	-0.282427	-0.293913	10
Pf3D7_05_v3	842155	843155	PF3D7_0520500	phosphomethylpyrimidinekinase,putative	12.6746	41.9377	20.4172	46.8445	21.8538	44.2068	0.302224	0.435851	0.494354	-0.241495	-0.259095	-0.250802	10
Pf3D7_13_v3	2051608	2052608	PF3D7_1351400	60SribosomalproteinL17,putative	12.6746	41.9377	19.3136	42.3365	19.0862	43.2364	0.302224	0.456193	0.441438	-0.241495	-0.251463	-0.272862	10
Pf3D7_12_v3	1949094	1950094	PF3D7_1247100	conservedPlasmodiumprotein,unknownfunction	13.8269	45.7636	18.21	49.0006	18.6091	42.1582	0.302138	0.371628	0.441411	-0.241517	-0.283191	-0.272873	10
Pf3D7_09_v3	1142684	1143684	PF3D7_0928300	conservedPlasmodiumprotein,unknownfunction	13.8269	45.7636	17.9341	43.7085	15.5553	39.5705	0.302138	0.410311	0.393103	-0.241517	-0.268677	-0.293013	10
Pf3D7_02_v3	541048	542048	PF3D7_0213300	conservedPlasmodiumprotein,unknownfunction	16.7075	55.3283	21.245	52.7246	20.8994	54.2881	0.30197	0.402943	0.384972	-0.241557	-0.271442	-0.296403	10
Pf3D7_08_v3	1016876	1017876	PF3D7_0823000	serine/threonineproteinkinaseVPS15,putative(VPS15)	12.6746	42.0113	14.8991	38.3184	14.8873	45.2311	0.301695	0.388824	0.329139	-0.241624	-0.276739	-0.319679	10
Pf3D7_12_v3	1120593	1121593	PF3D7_1227500	cyclin(CYC2)	13.2508	43.9242	18.21	43.3165	19.468	39.9479	0.301674	0.420394	0.487335	-0.241629	-0.264894	-0.253728	10
Pf3D7_08_v3	560244	561244	PF3D7_0811200	ERmembraneproteincomplexsubunit1,putative(EMC1)	14.6911	48.7066	19.8654	46.4525	20.2314	45.6624	0.301624	0.42765	0.443065	-0.241641	-0.262172	-0.272184	10
Pf3D7_13_v3	1494759	1495759	PF3D7_1337100	proteinkinase6(PK6)	14.6911	48.7802	19.3136	47.0406	19.7543	46.3633	0.301169	0.410573	0.426076	-0.241752	-0.268579	-0.279266	10
Pf3D7_13_v3	1086361	1087361	PF3D7_1326000	conservedPlasmodiumprotein,unknownfunction	10.9463	36.346	12.9677	33.8104	12.5015	36.3359	0.301169	0.383542	0.344054	-0.241752	-0.278721	-0.313461	10
Pf3D7_14_v3	941692	942692	PF3D7_1423400	conservedPlasmodiummembraneprotein,unknownfunction	12.9627	43.0413	17.3822	38.6125	16.7959	38.9236	0.301169	0.45017	0.431509	-0.241752	-0.253722	-0.277001	10
Pf3D7_01_v3	430358	431358	PF3D7_0111200	conservedPlasmodiumprotein,unknownfunction	11.5224	38.259	14.6232	37.9264	13.6467	34.1794	0.301168	0.385568	0.399267	-0.241752	-0.277961	-0.290443	10
Pf3D7_10_v3	925730	926730	PF3D7_1022100	conservedPlasmodiumprotein,unknownfunction	14.1149	46.8672	20.969	50.5686	20.5177	41.6191	0.301168	0.414664	0.492988	-0.241752	-0.267044	-0.251372	10
Pf3D7_14_v3	1615042	1616042	PF3D7_1439700	leucinecarboxylmethyltransferase,putative	9.79405	45.0279	19.3136	40.0825	20.136	44.6381	0.217511	0.481846	0.451094	-0.262073	-0.241838	-0.268837	10
Pf3D7_04_v3	638405	639405	PF3D7_0414100	conservedPlasmodiummembraneprotein,unknownfunction	18.4359	61.2879	25.1077	56.3507	23.8578	54.9351	0.300808	0.445561	0.434291	-0.241839	-0.255452	-0.275842	10
Pf3D7_08_v3	601747	602747	PF3D7_0812000	conservedPlasmodiumprotein,unknownfunction	15.5552	51.7232	24.004	52.4306	24.4304	51.0535	0.300739	0.457824	0.478525	-0.241856	-0.250851	-0.257401	10
Pf3D7_14_v3	433451	434451	PF3D7_1410800	ankyrin-repeatprotein,putative	13.5388	45.0279	17.9341	46.2565	18.6091	42.3739	0.300676	0.38771	0.439164	-0.241872	-0.277157	-0.27381	10
Pf3D7_09_v3	403812	404812	PF3D7_0908800	transporter,putative	13.5388	45.0279	19.3136	46.8445	19.8497	42.8051	0.300676	0.412292	0.463723	-0.241872	-0.267934	-0.263572	10
Pf3D7_13_v3	1469344	1470344	PF3D7_1336000	conservedPlasmodiumprotein,unknownfunction	16.1314	53.7097	22.0727	49.2946	21.2812	47.6571	0.300344	0.447771	0.446548	-0.241952	-0.254623	-0.270732	10
Pf3D7_05_v3	1017309	1018309	PF3D7_0524600	50SribosomalproteinL12,apicoplast,putative	14.6911	48.9273	26.4872	55.9587	19.3725	47.2258	0.300264	0.473335	0.41021	-0.241972	-0.245031	-0.285881	10
Pf3D7_02_v3	274007	275007	PF3D7_0206800	merozoitesurfaceprotein2(MSP2)	6.62538	29.1357	12.6918	31.7524	15.1736	29.4353	0.227397	0.399712	0.51549	-0.259671	-0.272654	-0.24199	10
Pf3D7_05_v3	984854	985854	PF3D7_0523700	conservedPlasmodiummembraneprotein,unknownfunction	13.5388	45.1014	15.4509	39.7885	19.6588	41.1878	0.300186	0.388326	0.477297	-0.241991	-0.276926	-0.257913	10
Pf3D7_14_v3	143484	144484	PF3D7_1404000	DNA-directedRNApolymeraseIIsubunitRPB4,putative(RPB4)	13.2508	44.145	15.4509	44.8845	16.5096	42.3739	0.300165	0.344237	0.389617	-0.241996	-0.293468	-0.294466	10
Pf3D7_13_v3	843139	844139	PF3D7_1320500	SNAREprotein,putative(SNAP23)	14.1149	48.3387	21.7968	45.2765	17.9411	49.1666	0.292	0.481415	0.364904	-0.243979	-0.242	-0.304769	10
Pf3D7_14_v3	2595369	2596369	PF3D7_1464100	conservedPlasmodiumprotein,unknownfunction	10.9463	45.3222	21.7968	45.2765	16.9868	44.4764	0.241522	0.481415	0.381928	-0.25624	-0.242	-0.297671	10
Pf3D7_09_v3	345392	346392	PF3D7_0907200	GTPase-activatingprotein,putative	12.0985	40.3191	16.5545	38.8085	19.5634	38.654	0.300069	0.426569	0.506116	-0.242019	-0.262578	-0.245898	10
Pf3D7_09_v3	889557	890557	PF3D7_0922000	dyneinintermediatechain,putative	13.5388	45.175	21.245	53.0186	20.5177	46.6867	0.299697	0.400708	0.439476	-0.242109	-0.27228	-0.27368	10
Pf3D7_08_v3	393759	394759	PF3D7_0807600	conservedPlasmodiumprotein,unknownfunction	13.5388	45.175	17.9341	39.4945	19.3725	45.8241	0.299697	0.454091	0.422758	-0.242109	-0.252251	-0.28065	10
Pf3D7_05_v3	1143118	1144118	PF3D7_0527500	Hsc70-interactingprotein(HIP)	13.5388	45.175	16.5545	42.5325	19.0862	45.3929	0.299697	0.38922	0.420467	-0.242109	-0.276591	-0.281605	10
Pf3D7_05_v3	666986	667986	PF3D7_0516100	cation-transportingATPase1(ATPase1)	12.9627	43.2621	15.4509	39.2005	17.8456	37.6836	0.299632	0.394151	0.473564	-0.242125	-0.274741	-0.259469	10
Pf3D7_01_v3	450146	451146	PF3D7_0111900	conservedprotein,unknownfunction	14.403	55.3283	24.2799	50.4706	20.6131	49.9214	0.260319	0.48107	0.412911	-0.251674	-0.242129	-0.284755	10
Pf3D7_13_v3	2709066	2710066	PF3D7_1368000	conservedPlasmodiumprotein,unknownfunction	12.3866	41.3491	19.0377	41.4545	18.6091	41.9426	0.299562	0.459243	0.44368	-0.242142	-0.250318	-0.271927	10
Pf3D7_12_v3	1803153	1804153	PF3D7_1242700	40SribosomalproteinS17,putative	12.0985	40.3926	14.8991	39.3965	15.937	39.3549	0.299523	0.378183	0.404956	-0.242152	-0.280732	-0.288071	10
Pf3D7_11_v3	1151879	1152879	PF3D7_1129800	conservedPlasmodiumprotein,unknownfunction	14.6911	49.0745	21.245	49.1966	22.8081	46.3633	0.299363	0.431839	0.491943	-0.24219	-0.2606	-0.251807	10
Pf3D7_07_v3	885846	886846	PF3D7_0720500	conservedPlasmodiumprotein,unknownfunction	14.6911	49.0745	20.4172	44.8845	20.2314	41.1339	0.299363	0.454883	0.491842	-0.24219	-0.251954	-0.251849	10
Pf3D7_09_v3	1323393	1324393	PF3D7_0933400	conservedPlasmodiumprotein,unknownfunction	14.6911	49.0745	20.6931	47.5306	21.472	43.2364	0.299363	0.435364	0.496619	-0.24219	-0.259278	-0.249858	10
Pf3D7_11_v3	1896704	1897704	PF3D7_1147700	mitochondrialATPsynthasedeltasubunit,putative	14.1149	47.1615	20.4172	45.5705	22.0446	46.7945	0.299289	0.448035	0.471094	-0.242209	-0.254523	-0.260499	10
Pf3D7_13_v3	2054716	2055716	PF3D7_1351600	glycerolkinase(GK)	14.6911	49.4423	21.7968	48.7066	22.9035	44.4764	0.297136	0.447512	0.514958	-0.242731	-0.25472	-0.242212	10
Pf3D7_03_v3	334769	335769	PF3D7_0307700	conservedPlasmodiumprotein,unknownfunction	10.3702	34.6538	15.4509	33.8104	18.0365	35.6889	0.299251	0.456987	0.505381	-0.242218	-0.251165	-0.246205	10
Pf3D7_06_v3	823747	824747	PF3D7_0619500	acyl-CoAsynthetase(ACS12)	17.2836	57.7563	22.3486	55.8607	27.8659	56.2828	0.29925	0.400077	0.495105	-0.242218	-0.272517	-0.250489	10
Pf3D7_13_v3	1128261	1129261	PF3D7_1326800	syntaxin,Qa-SNAREfamily(SYN18)	15.8433	52.9739	18.7618	46.8445	17.5593	41.2417	0.299077	0.400512	0.425766	-0.24226	-0.272354	-0.279396	10
Pf3D7_13_v3	2244689	2245689	PF3D7_1356700	DnaJprotein,putative	15.2672	51.061	23.1763	50.1766	20.9949	48.0884	0.298999	0.461895	0.43659	-0.242279	-0.249324	-0.274883	10
Pf3D7_11_v3	1665261	1666261	PF3D7_1141500	conservedPlasmodiumprotein,unknownfunction	12.0985	40.4662	17.3822	40.0825	20.2314	40.487	0.298978	0.433661	0.499701	-0.242284	-0.259917	-0.248573	10
Pf3D7_10_v3	736313	737313	PF3D7_1018500	PHF5-likeprotein,putative	8.6418	28.9149	10.2086	27.8323	9.82942	25.6076	0.29887	0.36679	0.383848	-0.24231	-0.285006	-0.296871	10
Pf3D7_05_v3	676114	677114	PF3D7_0516200	40SribosomalproteinS11	11.5224	38.5533	16.8304	38.1224	16.7005	34.9342	0.298869	0.441483	0.478056	-0.24231	-0.256982	-0.257596	10
Pf3D7_09_v3	1135045	1136045	PF3D7_0928000.1	cytochromecoxidasesubunit6B,putative	10.9463	36.6403	14.6232	33.6144	18.9908	37.8993	0.29875	0.435028	0.501086	-0.242339	-0.259404	-0.247995	10
Pf3D7_09_v3	1135045	1136045	PF3D7_0928000.2	cytochromecoxidasesubunit6B,putative	10.9463	36.6403	14.6232	33.6144	18.9908	37.8993	0.29875	0.435028	0.501086	-0.242339	-0.259404	-0.247995	10
Pf3D7_14_v3	1828079	1829079	PF3D7_1444300	1-acyl-sn-glycerol-3-phosphateacyltransferase,putative(LPAAT)	10.9463	36.6403	18.7618	42.6305	18.4182	40.7026	0.29875	0.440103	0.452507	-0.242339	-0.2575	-0.268248	10
Pf3D7_09_v3	334571	335571	PF3D7_0906890	conservedPlasmodiumprotein,unknownfunction	12.6746	42.4527	16.2786	39.1025	18.0365	38.7618	0.298558	0.416306	0.465316	-0.242386	-0.266428	-0.262908	10
Pf3D7_09_v3	934872	935872	PF3D7_0922800	conservedPlasmodiumprotein,unknownfunction	12.3866	41.4963	19.0377	41.6505	17.7502	41.08	0.298499	0.457082	0.432089	-0.2424	-0.251129	-0.27676	10
Pf3D7_06_v3	829889	830889	PF3D7_0619700	conservedPlasmodiumprotein,unknownfunction	14.403	48.2652	22.6245	51.0586	21.8538	44.3146	0.298414	0.443109	0.493151	-0.242421	-0.256372	-0.251303	10
Pf3D7_07_v3	1234172	1235172	PF3D7_0728900	RNA-bindingprotein,putative	15.8433	53.1211	20.6931	50.7646	23.0944	50.0292	0.298249	0.407629	0.461618	-0.242461	-0.269684	-0.264449	10
Pf3D7_02_v3	669913	670913	PF3D7_0216300	conservedPlasmodiumprotein,unknownfunction	13.5388	45.3957	16.2786	39.8865	19.9451	46.7406	0.29824	0.408123	0.426719	-0.242463	-0.269498	-0.278999	10
Pf3D7_11_v3	1065285	1066285	PF3D7_1127400	conservedPlasmodiumprotein,unknownfunction	12.9627	43.4828	16.5545	39.6905	15.937	32.023	0.298111	0.41709	0.497674	-0.242495	-0.266134	-0.249418	10
Pf3D7_14_v3	1668091	1669091	PF3D7_1440900	conservedPlasmodiumprotein,unknownfunction	14.6911	49.2952	18.21	47.5306	20.0406	44.4225	0.298023	0.383122	0.451136	-0.242516	-0.278879	-0.268819	10
Pf3D7_13_v3	2467482	2468482	PF3D7_1361500.1	conservedPlasmodiumprotein,unknownfunction	14.1149	47.3823	17.1063	44.7865	19.8497	45.0694	0.297894	0.381952	0.440425	-0.242547	-0.279318	-0.273284	10
Pf3D7_13_v3	2467482	2468482	PF3D7_1361500.2	conservedPlasmodiumprotein,unknownfunction	14.1149	47.3823	17.1063	44.7865	19.8497	45.0694	0.297894	0.381952	0.440425	-0.242547	-0.279318	-0.273284	10
Pf3D7_11_v3	964860	965860	PF3D7_1124400	U6snRNA-associatedSm-likeproteinLSm1,putative(LSM1)	11.5224	38.7004	13.7954	39.8865	13.6467	34.1794	0.297733	0.345866	0.399267	-0.242586	-0.292857	-0.290443	10
Pf3D7_13_v3	2308535	2309535	PF3D7_1358200	conservedPlasmodiumprotein,unknownfunction	15.2672	60.1107	27.039	56.3507	25.2893	55.8515	0.253985	0.479834	0.452795	-0.253213	-0.242593	-0.268127	10
Pf3D7_02_v3	771816	772816	PF3D7_0219200	40SribosomalproteinS30	13.2508	44.5128	17.1063	46.0605	22.14	46.6328	0.297685	0.371388	0.474773	-0.242598	-0.283281	-0.258965	10
Pf3D7_09_v3	269209	270209	PF3D7_0905300	dyneinheavychain,putative	14.6911	49.3688	23.1763	50.0786	20.0406	42.2121	0.297579	0.462798	0.47476	-0.242624	-0.248984	-0.258971	10
Pf3D7_01_v3	380197	381197	PF3D7_0109800	phenylalanine--tRNAligasealphasubunit	15.5552	52.3118	20.6931	50.1766	22.14	47.8728	0.297355	0.412405	0.462476	-0.242678	-0.267892	-0.264092	10
Pf3D7_14_v3	1713565	1714565	PF3D7_1442300	tRNAbindingprotein,putative	13.5388	45.5429	17.6581	45.4725	18.6091	46.3093	0.297276	0.388325	0.401844	-0.242697	-0.276927	-0.289369	10
Pf3D7_14_v3	458296	459296	PF3D7_1411300	conservedPlasmodiumprotein,unknownfunction	16.1314	54.8869	25.6595	53.5086	23.4761	58.0619	0.293903	0.47954	0.404329	-0.243517	-0.242703	-0.288333	10
Pf3D7_08_v3	907214	908214	PF3D7_0820000	Snf2-relatedCBPactivator,putative(SRCAP)	13.2508	44.5864	20.1413	43.7085	20.2314	47.8188	0.297194	0.46081	0.423085	-0.242717	-0.249731	-0.280514	10
Pf3D7_13_v3	2316502	2317502	PF3D7_1358400	conservedPlasmodiumprotein,unknownfunction	13.2508	44.5864	15.4509	41.3565	19.6588	44.9077	0.297194	0.373603	0.43776	-0.242717	-0.28245	-0.274396	10
Pf3D7_13_v3	1696394	1697394	PF3D7_1343000	phosphoethanolamineN-methyltransferase(PMT)	9.50599	43.1149	19.3136	40.2785	19.6588	42.7512	0.22048	0.479501	0.459842	-0.261351	-0.242718	-0.26519	10
Pf3D7_13_v3	1225035	1226035	PF3D7_1329000	DNA-directedRNApolymerase3largestsubunit	15.2672	53.489	18.7618	49.9806	28.2476	54.989	0.285427	0.375382	0.513695	-0.245576	-0.281783	-0.242739	10
Pf3D7_05_v3	524526	525526	PF3D7_0511900	conservedPlasmodiumprotein,unknownfunction	14.403	48.4859	19.8654	46.4525	21.5675	44.8538	0.297055	0.42765	0.48084	-0.242751	-0.262172	-0.256436	10
Pf3D7_12_v3	819159	820159	PF3D7_1220500	ribosomebiogenesisproteinTSR3,putative(TSR3)	12.0985	40.7605	19.0377	44.0025	18.2274	40.1635	0.296819	0.43265	0.45383	-0.242808	-0.260296	-0.267696	10
Pf3D7_02_v3	537289	538289	PF3D7_0213100	proteinSIS1(SIS1)	13.5388	45.8372	19.8654	41.4545	16.7959	39.5166	0.295367	0.47921	0.425034	-0.243161	-0.242827	-0.279701	10
Pf3D7_05_v3	292974	293974	PF3D7_0507000	conservedPlasmodiumprotein,unknownfunction	11.8105	39.804	16.2786	37.7304	15.269	40.2174	0.296716	0.431445	0.379662	-0.242833	-0.260748	-0.298616	10
Pf3D7_05_v3	855526	856526	PF3D7_0520800	conservedPlasmodiumprotein,unknownfunction	13.2508	44.66	18.7618	42.8265	21.8538	44.6381	0.296704	0.438089	0.489577	-0.242836	-0.258255	-0.252793	10
Pf3D7_14_v3	564747	565747	PF3D7_1414200	conservedPlasmodiumprotein,unknownfunction	11.5224	38.8476	16.0027	41.7485	19.3725	39.3549	0.296605	0.383312	0.492251	-0.24286	-0.278807	-0.251679	10
Pf3D7_07_v3	987645	988645	PF3D7_0723700	metallo-hydrolase/oxidoreductase,putative	14.1149	47.603	19.3136	42.9245	16.7005	42.9669	0.296513	0.449944	0.388683	-0.242883	-0.253808	-0.294855	10
Pf3D7_12_v3	1815948	1816948	PF3D7_1243300	conservedPlasmodiumprotein,unknownfunction	13.8269	46.6465	18.7618	53.6066	24.1441	48.2501	0.296419	0.34999	0.500395	-0.242906	-0.291309	-0.248284	10
Pf3D7_11_v3	1633420	1634420	PF3D7_1140800	conservedPlasmodiumprotein,unknownfunction	13.8269	53.0475	22.9004	47.8246	24.8121	53.5873	0.260651	0.478841	0.463022	-0.251594	-0.242965	-0.263864	10
Pf3D7_10_v3	1505335	1506335	PF3D7_1038000.1	antigenUB05	11.8105	39.8776	19.5895	41.4545	18.5137	46.1476	0.296169	0.472554	0.401184	-0.242966	-0.245324	-0.289644	10
Pf3D7_10_v3	1505335	1506335	PF3D7_1038000.2	antigenUB05	11.8105	39.8776	19.5895	41.4545	18.5137	46.1476	0.296169	0.472554	0.401184	-0.242966	-0.245324	-0.289644	10
Pf3D7_05_v3	250075	251075	PF3D7_0505700	conservedPlasmodiummembraneprotein,unknownfunction	14.1149	47.6766	18.7618	48.5106	22.4263	44.4225	0.296055	0.386757	0.504841	-0.242994	-0.277515	-0.24643	10
Pf3D7_13_v3	1959157	1960157	PF3D7_1348800	E1-E2ATPase,putative	14.9791	50.6195	20.1413	50.7646	20.9949	47.2797	0.295916	0.396759	0.444057	-0.243028	-0.273762	-0.27177	10
Pf3D7_13_v3	1107375	1108375	PF3D7_1326600	conservedPlasmodiumprotein,unknownfunction	16.1314	54.519	19.5895	53.8026	22.5218	45.2311	0.295886	0.3641	0.497927	-0.243035	-0.286016	-0.249312	10
Pf3D7_10_v3	1510842	1511842	PF3D7_1038200	conservedPlasmodiumprotein,unknownfunction	12.3866	41.8641	13.7954	39.9845	19.3725	41.6191	0.295876	0.345019	0.465471	-0.243037	-0.293175	-0.262843	10
Pf3D7_11_v3	921323	922323	PF3D7_1123300	RINGzincfingerprotein,putative	13.5388	45.7636	12.6918	41.2585	18.8	44.6381	0.295842	0.307617	0.421165	-0.243046	-0.307208	-0.281314	10
Pf3D7_14_v3	2604911	2605911	PF3D7_1464400	zincfingerprotein,putative	9.79405	41.717	18.7618	39.2005	16.1279	39.7322	0.234774	0.478611	0.405915	-0.257879	-0.243052	-0.287671	10
Pf3D7_12_v3	477870	478870	PF3D7_1210700	conservedPlasmodiumprotein,unknownfunction	14.6911	49.6631	17.9341	47.4326	22.6172	44.6381	0.295815	0.378096	0.506679	-0.243052	-0.280764	-0.245664	10
Pf3D7_12_v3	167206	168206	PF3D7_1203000	originrecognitioncomplexsubunit1(ORC1)	10.9463	37.0082	15.4509	36.4564	16.3187	35.5272	0.29578	0.423819	0.45933	-0.243061	-0.263609	-0.265403	10
Pf3D7_14_v3	2650255	2651255	PF3D7_1465500	potassiumchannel(K2)	14.403	48.7066	23.1763	51.1566	22.4263	48.8431	0.295709	0.453046	0.45915	-0.243078	-0.252643	-0.265478	10
Pf3D7_03_v3	892264	893264	PF3D7_0321300	conservedPlasmodiumprotein,unknownfunction	14.403	48.7066	19.5895	42.7285	21.0903	43.0208	0.295709	0.458464	0.490235	-0.243078	-0.250611	-0.252519	10
Pf3D7_08_v3	812965	813965	PF3D7_0817700	rhoptryneckprotein5(RON5)	7.77762	34.8745	16.2786	37.0444	17.7502	34.6107	0.223017	0.439435	0.512853	-0.260735	-0.25775	-0.24309	10
Pf3D7_05_v3	590269	591269	PF3D7_0514000	tubulin--tyrosineligase,putative(TTL)	5.18508	28.5471	14.3472	29.9884	12.5015	29.4892	0.181632	0.478425	0.423935	-0.270788	-0.243122	-0.280159	10
Pf3D7_11_v3	839600	840600	PF3D7_1122000	conservedPlasmodiumprotein,unknownfunction	13.8269	46.9408	19.3136	40.3765	16.7959	46.2554	0.29456	0.478338	0.363112	-0.243357	-0.243154	-0.305516	10
Pf3D7_02_v3	244858	245858	PF3D7_0206100	cysteinedesulfurationproteinSufE(SufE)	13.5388	45.8372	17.9341	44.0025	22.0446	44.692	0.295367	0.40757	0.493256	-0.243161	-0.269706	-0.25126	10
Pf3D7_11_v3	1106005	1107005	PF3D7_1128400	geranylgeranylpyrophosphatesynthase,putative(GGPPS)	11.2343	38.0382	12.9677	34.6924	16.7005	36.1741	0.295343	0.373791	0.46167	-0.243167	-0.28238	-0.264428	10
Pf3D7_06_v3	916799	917799	PF3D7_0622700	conservedPlasmodiummembraneprotein,unknownfunction	11.2343	38.0382	19.0377	41.7485	16.605	38.1688	0.295343	0.456009	0.435041	-0.243167	-0.251532	-0.275529	10
Pf3D7_11_v3	1096617	1097617	PF3D7_1128200	multiproteinbridgingfactortype1,putative(MBF1)	12.9627	43.9242	17.3822	38.5145	18.9908	38.6001	0.295115	0.451316	0.491988	-0.243222	-0.253293	-0.251788	10
Pf3D7_11_v3	958699	959699	PF3D7_1124200	conservedPlasmodiumprotein,unknownfunction	13.8269	47.5294	20.4172	49.1966	23.9532	46.7406	0.290913	0.415012	0.512471	-0.244243	-0.266914	-0.243249	10
Pf3D7_10_v3	1146295	1147295	PF3D7_1027400	DNA-directedRNApolymeraseII,putative	13.5388	45.9108	18.4859	44.7865	21.6629	47.0102	0.294894	0.412756	0.460813	-0.243276	-0.26776	-0.264785	10
Pf3D7_13_v3	544023	545023	PF3D7_1312800	conservedPlasmodiumprotein,unknownfunction	8.92987	46.5729	22.6245	47.3346	18.3228	47.2797	0.19174	0.47797	0.387541	-0.268333	-0.243292	-0.295332	10
Pf3D7_13_v3	2442409	2443409	PF3D7_1360900	polyadenylate-bindingprotein,putative	11.2343	38.1118	19.3136	42.6305	17.0822	37.8993	0.294772	0.453047	0.450726	-0.243306	-0.252643	-0.26899	10
Pf3D7_11_v3	400186	401186	PF3D7_1110100	conservedPlasmodiumprotein,unknownfunction	15.2672	51.7967	22.9004	55.6647	25.003	51.1074	0.294752	0.411399	0.489225	-0.24331	-0.268269	-0.25294	10
Pf3D7_08_v3	1097984	1098984	PF3D7_0825500	proteinKRI1,putative(KRI1)	13.2508	49.6631	25.6595	53.7046	22.14	47.8188	0.266814	0.47779	0.462998	-0.250097	-0.24336	-0.263874	10
Pf3D7_12_v3	1413914	1414914	PF3D7_1234100	bromodomainprotein,putative	15.5552	52.8268	22.9004	50.5686	22.9035	47.3336	0.294457	0.452858	0.483874	-0.243382	-0.252714	-0.255171	10
Pf3D7_13_v3	2664652	2665652	PF3D7_1366600	signalrecognitionparticlereceptoralphasubunit(SRPR-alpha)	11.5224	39.1419	20.969	44.9825	18.2274	37.9532	0.294375	0.466159	0.48026	-0.243402	-0.247724	-0.256678	10
Pf3D7_13_v3	601368	602368	PF3D7_1313900	conservedPlasmodiumprotein,unknownfunction	16.1314	54.8133	23.1763	52.0386	22.5218	50.4066	0.294297	0.445367	0.446803	-0.243421	-0.255524	-0.270626	10
Pf3D7_12_v3	634535	635535	PF3D7_1215600	conservedPlasmodiumprotein,unknownfunction	12.6746	49.5159	22.0727	49.2946	22.5218	43.9912	0.25597	0.447771	0.511961	-0.252731	-0.254623	-0.243461	10
Pf3D7_12_v3	1142694	1143694	PF3D7_1228100	leucine-richrepeatprotein(LRR13)	11.8105	43.6299	21.245	44.4925	18.4182	43.3443	0.270697	0.477496	0.424928	-0.249153	-0.24347	-0.279745	10
Pf3D7_13_v3	1719819	1720819	PF3D7_1343500	conservedPlasmodiumprotein,unknownfunction	15.5552	52.9004	20.1413	53.5086	24.9076	49.2744	0.294047	0.376412	0.505488	-0.243482	-0.281396	-0.24616	10
Pf3D7_12_v3	1208412	1209412	PF3D7_1229400	macrophagemigrationinhibitoryfactor(MIF)	10.6582	39.9512	16.0027	33.5164	17.4639	37.1445	0.26678	0.477459	0.470161	-0.250105	-0.243484	-0.260888	10
Pf3D7_14_v3	600180	601180	PF3D7_1414800	smallnuclearribonucleoprotein-associatedproteinB,putative(SMB1)	15.2672	51.9439	20.6931	44.4925	21.2812	48.8431	0.293917	0.465092	0.435705	-0.243513	-0.248124	-0.275252	10
Pf3D7_12_v3	1326839	1327839	PF3D7_1232000	phenylalanine--tRNAligase(aFRS)	16.1314	54.8869	20.969	54.2926	25.0984	50.0292	0.293903	0.386222	0.501675	-0.243517	-0.277715	-0.24775	10
Pf3D7_10_v3	138265	139265	PF3D7_1002900	conservedPlasmodiumprotein,unknownfunction	11.5224	39.2154	14.6232	36.4564	18.1319	40.5948	0.293823	0.401115	0.446656	-0.243536	-0.272128	-0.270687	10
Pf3D7_01_v3	442789	443789	PF3D7_0111600	conservedPlasmodiumprotein,unknownfunction	14.6911	59.6693	24.8318	56.7427	23.4761	45.8781	0.246209	0.437621	0.511706	-0.255102	-0.258431	-0.243568	10
Pf3D7_06_v3	772006	773006	PF3D7_0618400	conservedPlasmodiummembraneprotein,unknownfunction	14.6911	50.0309	20.969	48.1186	23.3807	47.1719	0.293641	0.435777	0.495649	-0.24358	-0.259123	-0.250262	10
Pf3D7_13_v3	1949900	1950900	PF3D7_1348500	TBCdomainprotein,putative	12.9627	44.145	22.0727	49.5886	19.9451	41.3496	0.293639	0.445116	0.482353	-0.243581	-0.255619	-0.255805	10
Pf3D7_13_v3	1308677	1309677	PF3D7_1331300	signalpeptidase21kDasubunit(SP21)	12.0985	41.202	17.9341	39.3965	17.9411	38.654	0.293639	0.455221	0.464146	-0.243581	-0.251828	-0.263395	10
Pf3D7_13_v3	1460826	1461826	PF3D7_1335700	conservedPlasmodiumprotein,unknownfunction	16.1314	54.9605	19.0377	53.6066	24.6213	51.323	0.293509	0.355137	0.479732	-0.243612	-0.289378	-0.256898	10
Pf3D7_13_v3	1570669	1571669	PF3D7_1338900	serine/threonineproteinkinase,putative	12.6746	43.1885	17.3822	44.0025	19.2771	41.9965	0.293472	0.395028	0.459017	-0.243621	-0.274412	-0.265534	10
Pf3D7_13_v3	1836299	1837299	PF3D7_1345900	kinetochoreproteinSPC25,putative(SPC25)	10.9463	37.3025	12.4159	37.9264	15.0781	40.0018	0.293447	0.327368	0.376936	-0.243628	-0.299797	-0.299753	10
Pf3D7_13_v3	463502	464502	PF3D7_1310500	conservedprotein,unknownfunction	14.9791	51.061	21.245	52.0386	20.2314	54.0186	0.293357	0.408255	0.374527	-0.243649	-0.269449	-0.300757	10
Pf3D7_13_v3	886771	887771	PF3D7_1321400	palmitoyltransferase,putative(DHHC8)	12.3866	42.232	17.9341	41.4545	18.4182	38.8157	0.293299	0.432621	0.474504	-0.243663	-0.260307	-0.259077	10
Pf3D7_12_v3	1233196	1234196	PF3D7_1230000	conservedPlasmodiumprotein,unknownfunction	12.3866	42.232	17.6581	37.9264	14.0284	35.2037	0.293299	0.465589	0.398492	-0.243663	-0.247938	-0.290766	10
Pf3D7_08_v3	330151	331151	PF3D7_0806100	conservedPlasmodiumprotein,unknownfunction	12.9627	44.2185	19.8654	43.4145	19.8497	43.2903	0.293151	0.457575	0.458525	-0.243699	-0.250944	-0.265739	10
Pf3D7_12_v3	2096008	2097008	PF3D7_1251300	thymidylatekinase(TMK)	11.2343	38.3325	13.7954	36.4564	13.8375	33.2629	0.293075	0.378408	0.416004	-0.243718	-0.280647	-0.283465	10
Pf3D7_13_v3	1328991	1329991	PF3D7_1332100	conservedPlasmodiummembraneprotein,unknownfunction	14.403	49.1481	19.5895	45.5705	17.9411	39.7322	0.293053	0.429872	0.451551	-0.243723	-0.261338	-0.268646	10
Pf3D7_07_v3	1070480	1071480	PF3D7_0725200	magonashiproteinhomologue,putative	13.5388	46.2051	14.0713	37.4364	17.6548	42.3199	0.293015	0.375872	0.417175	-0.243732	-0.281599	-0.282977	10
Pf3D7_14_v3	1522786	1523786	PF3D7_1437600	conservedPlasmodiumprotein,unknownfunction	12.0985	48.8538	23.1763	48.6086	23.7624	49.7057	0.247647	0.476794	0.478062	-0.254752	-0.243733	-0.257594	10
Pf3D7_11_v3	1175941	1176941	PF3D7_1130600	conservedPlasmodiumprotein,unknownfunction	15.8433	54.0776	20.4172	51.1566	20.2314	50.73	0.292973	0.399112	0.398805	-0.243742	-0.272879	-0.290635	10
Pf3D7_13_v3	2395474	2396474	PF3D7_1359900	conservedPlasmodiummembraneprotein,unknownfunction	12.6746	43.2621	21.245	45.2765	20.9949	44.9077	0.292972	0.469228	0.467512	-0.243743	-0.246572	-0.261992	10
Pf3D7_14_v3	2641502	2642502	PF3D7_1465200	conservedPlasmodiumprotein,unknownfunction	14.1149	48.1916	18.7618	48.8046	20.804	50.3526	0.292891	0.384427	0.413166	-0.243762	-0.278389	-0.284648	10
Pf3D7_05_v3	760498	761498	PF3D7_0518300	proteasomesubunitbetatype-1,putative	10.0821	34.4331	15.4509	36.3584	12.0243	35.3655	0.292803	0.424961	0.340001	-0.243784	-0.263181	-0.315151	10
Pf3D7_13_v3	1650149	1651149	PF3D7_1341900	V-typeprotonATPasesubunitD,putative	12.3866	42.3056	20.1413	42.7285	17.3685	41.1878	0.292789	0.471379	0.42169	-0.243787	-0.245765	-0.281095	10
Pf3D7_05_v3	1176786	1177786	PF3D7_0528600	conservedPlasmodiumprotein,unknownfunction	11.5224	39.3626	17.9341	40.3765	12.7878	35.7967	0.292725	0.444172	0.357234	-0.243803	-0.255973	-0.307966	10
Pf3D7_10_v3	1060158	1061158	PF3D7_1025300	conservedPlasmodiumprotein,unknownfunction	12.9627	44.2921	21.7968	46.8445	17.5593	43.5599	0.292664	0.465301	0.403107	-0.243818	-0.248045	-0.288842	10
Pf3D7_13_v3	699422	700422	PF3D7_1316800	proteintransportproteinSEC20,putative(SEC20)	11.8105	43.8507	16.0027	39.7885	21.1857	41.4574	0.269334	0.402194	0.511023	-0.249485	-0.271723	-0.243853	10
Pf3D7_13_v3	765640	766640	PF3D7_1318500	conservedPlasmodiumprotein,unknownfunction	14.9791	51.2081	18.7618	53.5086	22.5218	45.5546	0.292514	0.350631	0.494391	-0.243854	-0.291069	-0.250786	10
Pf3D7_05_v3	789899	790899	PF3D7_0519100	mitochondrialribosomalproteinL14precursor,putative	12.6746	43.3356	17.1063	38.0244	17.0822	34.3951	0.292475	0.449877	0.496646	-0.243863	-0.253833	-0.249846	10
Pf3D7_11_v3	459276	460276	PF3D7_1112000	conservedPlasmodiumprotein,unknownfunction	12.6746	43.3356	16.5545	42.4345	15.6507	40.2174	0.292475	0.390119	0.389152	-0.243863	-0.276253	-0.29466	10
Pf3D7_14_v3	785319	786319	PF3D7_1418900	DEAD/DEAHboxATP-dependentRNAhelicase,putative	13.8269	52.4589	24.2799	50.9606	20.5177	44.9077	0.263576	0.476445	0.456886	-0.250883	-0.243865	-0.266422	10
Pf3D7_10_v3	436458	437458	PF3D7_1011200.1	conservedPlasmodiumprotein,unknownfunction	12.9627	44.3657	16.8304	43.9045	16.7959	40.4331	0.292178	0.383341	0.4154	-0.243936	-0.278796	-0.283717	10
Pf3D7_10_v3	436458	437458	PF3D7_1011200.2	conservedPlasmodiumprotein,unknownfunction	12.9627	44.3657	16.8304	43.9045	16.7959	40.4331	0.292178	0.383341	0.4154	-0.243936	-0.278796	-0.283717	10
Pf3D7_13_v3	2695155	2696155	PF3D7_1367700	alanine--tRNAligase(AlaRS)	11.5224	39.4362	16.0027	37.7304	16.9868	37.9532	0.292178	0.424133	0.447572	-0.243936	-0.263492	-0.270305	10
Pf3D7_08_v3	370284	371284	PF3D7_0807000	gas41homologue,putative	14.9791	51.2817	17.1063	46.5505	20.6131	45.7702	0.292094	0.367478	0.450361	-0.243956	-0.284748	-0.269142	10
Pf3D7_04_v3	790224	791224	PF3D7_0417900	conservedPlasmodiumprotein,unknownfunction	15.5552	53.2682	22.6245	48.4126	17.7502	42.5356	0.292017	0.467327	0.417302	-0.243975	-0.247286	-0.282924	10
Pf3D7_01_v3	329058	330058	PF3D7_0108000	proteasomesubunitbetatype-3,putative	10.9463	44.7336	16.0027	45.1785	19.6588	38.4923	0.2447	0.354211	0.51072	-0.255468	-0.289726	-0.243979	10
Pf3D7_03_v3	554121	555121	PF3D7_0313600	conservedPlasmodiumprotein,unknownfunction	17.5717	60.1843	21.245	53.0186	18.9908	48.1423	0.291965	0.400708	0.394472	-0.243987	-0.27228	-0.292442	10
Pf3D7_10_v3	410036	411036	PF3D7_1010200	DNA2/NAM7helicase,putative	16.7075	57.2413	21.5209	48.4126	22.2355	48.5197	0.291878	0.444531	0.458278	-0.244008	-0.255838	-0.265842	10
Pf3D7_02_v3	575554	576554	PF3D7_0214200	mitochondrialribosomalproteinL13precursor,putative	10.3702	35.5367	13.2436	32.4384	17.8456	35.042	0.291817	0.408269	0.509263	-0.244023	-0.269444	-0.244586	10
Pf3D7_06_v3	519048	520048	PF3D7_0612200	leucine-richrepeatprotein(LRR6)	14.9791	52.5325	22.6245	47.5306	19.3725	41.5652	0.28514	0.475999	0.466075	-0.245645	-0.244032	-0.262591	10
Pf3D7_13_v3	548086	549086	PF3D7_1312900	eukaryotictranslationinitationfactor4gamma(EIF4G)	8.6418	34.2123	13.2436	34.2024	17.3685	34.0177	0.252593	0.387213	0.510572	-0.253551	-0.277344	-0.244041	10
Pf3D7_13_v3	2334415	2335415	PF3D7_1358900	GTP-bindingprotein,putative	12.9627	44.4393	14.6232	48.6086	20.9949	46.3633	0.291695	0.300836	0.452834	-0.244053	-0.309752	-0.268111	10
Pf3D7_11_v3	1239400	1240400	PF3D7_1132000	ubiquitin-likeprotein,putative	12.3866	49.7366	19.5895	41.1605	19.3725	41.3496	0.249044	0.47593	0.468505	-0.254413	-0.244058	-0.261578	10
Pf3D7_05_v3	1243487	1244487	PF3D7_0530400	conservedPlasmodiumprotein,unknownfunction	13.5388	46.4258	15.4509	42.2385	16.2233	40.2174	0.291622	0.365801	0.40339	-0.244071	-0.285377	-0.288724	10
Pf3D7_01_v3	296431	297431	PF3D7_0107100	conservedPlasmodiumprotein,unknownfunction	16.7075	57.3149	22.3486	53.4106	19.3725	48.7892	0.291504	0.41843	0.397065	-0.2441	-0.265631	-0.291361	10
Pf3D7_03_v3	836807	837807	PF3D7_0320000	proteinphosphataseinhibitor2(I2)	10.6582	36.5667	16.2786	36.4564	15.6507	36.875	0.291473	0.446522	0.424426	-0.244107	-0.255091	-0.279955	10
Pf3D7_01_v3	452618	453618	PF3D7_0112000	TatD-likedeoxyribonuclease,putative	15.2672	52.3853	17.9341	46.5505	23.5715	46.525	0.291441	0.385261	0.506642	-0.244115	-0.278076	-0.245679	10
Pf3D7_12_v3	1104751	1105751	PF3D7_1227300	conservedPlasmodiumprotein,unknownfunction	15.8433	54.3719	24.5559	56.2527	24.1441	52.2934	0.291388	0.436528	0.461705	-0.244128	-0.258841	-0.264413	10
Pf3D7_14_v3	1258471	1259471	PF3D7_1432000	syntaxin,Qa-SNAREfamily(SYN11)	13.8269	47.4558	18.4859	50.1766	20.136	46.0398	0.291364	0.368417	0.437361	-0.244133	-0.284396	-0.274562	10
Pf3D7_08_v3	531720	532720	PF3D7_0810400	aquaporin,putative(AQP2)	13.8269	47.4558	19.8654	43.4145	16.4142	41.2956	0.291364	0.457575	0.397481	-0.244133	-0.250944	-0.291188	10
Pf3D7_11_v3	1767828	1768828	PF3D7_1144500	ubiquitinactivatingenzyme(E1)subunitAos1,putative(AOS1)	12.9627	44.5128	17.1063	44.1985	20.0406	44.1529	0.291213	0.387033	0.453891	-0.24417	-0.277411	-0.267671	10
Pf3D7_01_v3	435908	436908	PF3D7_0111400	conservedPlasmodiumprotein,unknownfunction(GEXP19)	14.1149	48.4859	17.3822	42.9245	19.6588	43.9912	0.291113	0.404948	0.44688	-0.244194	-0.27069	-0.270593	10
Pf3D7_12_v3	543018	544018	PF3D7_1212300	WDrepeat-containingprotein,putative	12.0985	41.5698	16.2786	37.9264	17.2731	41.8887	0.291041	0.429216	0.412357	-0.244212	-0.261585	-0.284986	10
Pf3D7_14_v3	2166719	2167719	PF3D7_1452700	U1snRNAassociatedprotein,putative	11.8105	40.6134	16.5545	41.2585	18.6091	40.0018	0.290803	0.401239	0.465207	-0.24427	-0.272081	-0.262953	10
Pf3D7_12_v3	1275757	1276757	PF3D7_1231100	ras-relatedproteinRab-2(RAB2)	12.9627	44.5864	16.8304	36.9464	17.2731	39.7861	0.290732	0.455536	0.434149	-0.244287	-0.251709	-0.275901	10
Pf3D7_11_v3	297323	298323	PF3D7_1107200	conservedPlasmodiumprotein,unknownfunction	14.6911	50.546	20.4172	47.9226	22.8081	47.7649	0.290648	0.426045	0.477508	-0.244307	-0.262774	-0.257825	10
Pf3D7_02_v3	327432	328432	PF3D7_0208100.1	conservedPlasmodiumprotein,unknownfunction	13.2508	48.118	18.21	38.3184	20.0406	44.3686	0.275381	0.475229	0.451684	-0.248016	-0.244321	-0.268591	10
Pf3D7_02_v3	327432	328432	PF3D7_0208100.2	unspecifiedproduct	13.2508	48.118	18.21	38.3184	20.0406	44.3686	0.275381	0.475229	0.451684	-0.248016	-0.244321	-0.268591	10
Pf3D7_02_v3	717192	718192	PF3D7_0217400	conservedPlasmodiumprotein,unknownfunction	10.9463	45.175	18.4859	38.9065	14.7918	39.9479	0.242309	0.475137	0.370277	-0.256049	-0.244355	-0.302529	10
Pf3D7_03_v3	724515	725515	PF3D7_0317600	40SribosomalproteinS11,putative(RPS11)	7.77762	26.7813	11.8641	27.3423	12.8832	26.7936	0.290412	0.43391	0.480831	-0.244365	-0.259823	-0.256439	10
Pf3D7_10_v3	869177	870177	PF3D7_1021500	RNAhelicase,putative	18.1478	64.0102	26.2113	55.1746	24.9076	56.2289	0.283514	0.475061	0.442968	-0.24604	-0.244384	-0.272224	10
Pf3D7_03_v3	860313	861313	PF3D7_0320500	nicotinamidase,putative(Nico)	11.2343	38.7004	15.4509	41.8465	15.5553	40.487	0.290289	0.369228	0.384205	-0.244395	-0.284092	-0.296722	10
Pf3D7_12_v3	1794335	1795335	PF3D7_1242300	conservedPlasmodiummembraneprotein,unknownfunction	12.3866	42.6735	19.8654	46.8445	18.2274	43.5599	0.290264	0.424071	0.418444	-0.244401	-0.263515	-0.282448	10
Pf3D7_05_v3	470555	471555	PF3D7_0511200	stearoyl-CoAdesaturase(SCD)	17.8597	61.9501	23.1763	50.8626	23.9532	47.0102	0.288292	0.455665	0.509532	-0.24488	-0.251661	-0.244474	10
Pf3D7_14_v3	1964675	1965675	PF3D7_1448100	conservedPlasmodiumprotein,unknownfunction	12.3866	46.3522	17.6581	46.2565	22.3309	43.8294	0.267228	0.381743	0.509496	-0.249996	-0.279396	-0.244489	10
Pf3D7_13_v3	1066597	1067597	PF3D7_1325600	mitochondrialfission1protein,putative(FIS1)	15.8433	54.6662	24.004	52.0386	22.0446	46.8484	0.289819	0.461273	0.470552	-0.244509	-0.249557	-0.260725	10
Pf3D7_02_v3	669341	670341	PF3D7_0216200	conservedPlasmodiumprotein,unknownfunction	11.2343	38.774	14.8991	36.5544	18.2274	40.9183	0.289738	0.407587	0.445458	-0.244528	-0.269699	-0.271186	10
Pf3D7_04_v3	1042064	1043064	PF3D7_0422800	serpentinereceptor,putative(SR12)	14.403	49.7366	18.21	47.8246	19.7543	43.0208	0.289586	0.380766	0.45918	-0.244565	-0.279762	-0.265466	10
Pf3D7_10_v3	1028867	1029867	PF3D7_1024600	RAPprotein,putative	13.8269	47.7501	20.4172	45.1785	19.7543	44.6381	0.289568	0.451923	0.442543	-0.24457	-0.253065	-0.272401	10
Pf3D7_14_v3	2939279	2940279	PF3D7_1471900	conservedPlasmodiumprotein,unknownfunction	12.6746	43.7771	19.0377	51.3526	20.6131	45.932	0.289526	0.370725	0.448774	-0.24458	-0.28353	-0.269804	10
Pf3D7_14_v3	899886	900886	PF3D7_1422400	conservedPlasmodiumprotein,unknownfunction	12.6746	43.7771	17.3822	43.7085	22.14	47.6571	0.289526	0.397685	0.464569	-0.24458	-0.273415	-0.263219	10
Pf3D7_13_v3	1132546	1133546	PF3D7_1326900	conservedPlasmodiummembraneprotein,unknownfunction	15.2672	52.7532	22.3486	49.8826	20.2314	42.7512	0.289408	0.448024	0.473236	-0.244609	-0.254528	-0.259606	10
Pf3D7_13_v3	679539	680539	PF3D7_1316200	ADP-ribosylationfactor,putative	12.6746	45.9108	14.6232	41.6505	22.2355	43.6677	0.27607	0.351093	0.509198	-0.247848	-0.290896	-0.244614	10
Pf3D7_14_v3	951848	952848	PF3D7_1423500	conservedPlasmodiumprotein,unknownfunction	12.0985	47.3087	20.969	44.1985	20.6131	45.8781	0.255735	0.474428	0.449302	-0.252788	-0.244621	-0.269584	10
Pf3D7_11_v3	746956	747956	PF3D7_1119800	alternativesplicingfactorASF-1,putative(ASF1)	16.7075	57.7563	19.0377	54.7826	23.3807	51.6465	0.289276	0.347514	0.452706	-0.244641	-0.292239	-0.268165	10
Pf3D7_13_v3	2541040	2542040	PF3D7_1363200	bifunctionalpolynucleotidephosphatase/kinase(PNKP)	12.3866	42.8206	19.3136	43.6105	19.5634	40.9722	0.289267	0.442866	0.47748	-0.244643	-0.256463	-0.257837	10
Pf3D7_10_v3	1142102	1143102	PF3D7_1027300	peroxiredoxin(nPrx)	10.0821	34.8745	17.3822	39.9845	17.2731	37.6297	0.289097	0.434723	0.459028	-0.244684	-0.259518	-0.265529	10
Pf3D7_08_v3	304096	305096	PF3D7_0805400	acetyltransferase,putative	13.2508	51.7967	21.7968	45.9625	19.468	47.0102	0.255823	0.47423	0.414123	-0.252766	-0.244695	-0.28425	10
Pf3D7_12_v3	973872	974872	PF3D7_1224000	GTPcyclohydrolaseI(GCH1)	13.5388	46.8672	20.969	45.3745	18.8	46.8484	0.288876	0.462132	0.401294	-0.244738	-0.249235	-0.289598	10
Pf3D7_11_v3	233738	234738	PF3D7_1105300	conservedPlasmodiumprotein,unknownfunction	14.9791	51.8703	26.7631	56.4487	24.0487	52.3473	0.28878	0.474114	0.459407	-0.244761	-0.244739	-0.265371	10
Pf3D7_14_v3	1348494	1349494	PF3D7_1433700	conservedPlasmodiumprotein,unknownfunction	15.5552	53.8568	20.6931	50.7646	24.4304	48.5197	0.288825	0.407629	0.503515	-0.24475	-0.269684	-0.246983	10
Pf3D7_09_v3	782175	783175	PF3D7_0919000	nucleosomeassemblyprotein(NAPS)	9.79405	33.918	15.4509	33.9084	18.0365	36.9828	0.288757	0.455666	0.4877	-0.244767	-0.251661	-0.253576	10
Pf3D7_01_v3	357334	358334	PF3D7_0108800	conservedPlasmodiumprotein,unknownfunction	9.50599	34.6538	12.14	28.3223	17.0822	33.5864	0.274313	0.428638	0.508605	-0.248275	-0.261801	-0.244861	10
Pf3D7_07_v3	1166078	1167078	PF3D7_0727500	conservedPlasmodiumprotein,unknownfunction	12.9627	44.9543	21.5209	46.7465	21.472	44.692	0.288353	0.460375	0.480444	-0.244865	-0.249894	-0.256601	10
Pf3D7_12_v3	1252567	1253567	PF3D7_1230400	ATP-dependentproteasesubunitClpQ(ClpQ)	12.9627	44.9543	17.1063	38.6125	16.3187	34.3412	0.288353	0.443025	0.475193	-0.244865	-0.256403	-0.25879	10
Pf3D7_12_v3	807060	808060	PF3D7_1220300	cellcycleassociatedprotein,putative	12.3866	43.9242	19.3136	40.7685	21.9492	46.4711	0.281999	0.473738	0.472319	-0.246408	-0.24488	-0.259988	10
Pf3D7_14_v3	2502015	2503015	PF3D7_1461700	conservedPlasmodiumprotein,unknownfunction	10.3702	35.9781	11.5882	33.3204	12.5015	34.9881	0.288236	0.347781	0.357307	-0.244893	-0.292138	-0.307936	10
Pf3D7_03_v3	832009	833009	PF3D7_0319800	conservedPlasmodiumprotein,unknownfunction	18.1478	62.9801	26.7631	58.9967	27.4842	55.1507	0.288151	0.453637	0.498347	-0.244914	-0.252422	-0.249137	10
Pf3D7_10_v3	476063	477063	PF3D7_1012400	hypoxanthine-guaninephosphoribosyltransferase(HGPRT)	11.2343	38.9947	12.6918	36.0644	15.1736	38.5462	0.288098	0.35192	0.393647	-0.244927	-0.290585	-0.292786	10
Pf3D7_03_v3	839862	840862	PF3D7_0320100	proteintransportproteinSEC22(SEC22)	13.2508	46.0579	20.6931	44.9825	17.8456	40.5948	0.287699	0.460026	0.439603	-0.245024	-0.250025	-0.273627	10
Pf3D7_14_v3	2436195	2437195	PF3D7_1459500	conservedPlasmodiumprotein,unknownfunction	11.8105	42.232	21.245	44.8845	18.3228	42.5895	0.279658	0.473326	0.430219	-0.246977	-0.245035	-0.277539	10
Pf3D7_11_v3	1663121	1664121	PF3D7_1141400	phosphatidylinositolN-acetylglucosaminyltransferasesubunitH,putative(PIGH)	12.6746	44.0714	15.4509	40.0825	20.6131	44.1529	0.287592	0.385477	0.466857	-0.24505	-0.277995	-0.262265	10
Pf3D7_10_v3	671353	672353	PF3D7_1016700	Plasmodiumexportedprotein(PHISTc),unknownfunction	12.9627	45.1014	16.5545	42.9245	17.3685	41.1339	0.287412	0.385666	0.422243	-0.245093	-0.277924	-0.280865	10
Pf3D7_13_v3	2607550	2608550	PF3D7_1364900	ferrochelatase(FC)	9.79405	39.6569	16.5545	34.9864	17.6548	36.9828	0.24697	0.47317	0.477379	-0.254917	-0.245093	-0.257879	10
Pf3D7_02_v3	706087	707087	PF3D7_0217000	conservedPlasmodiummembraneprotein,unknownfunction	15.2672	53.1211	20.6931	44.1005	20.7086	49.0049	0.287404	0.469226	0.422582	-0.245095	-0.246573	-0.280723	10
Pf3D7_14_v3	520709	521709	PF3D7_1412900.1	ubiquitin-conjugatingenzyme,putative	9.50599	35.316	16.8304	35.5744	15.8416	36.0124	0.269169	0.473104	0.439893	-0.249525	-0.245118	-0.273506	10
Pf3D7_14_v3	520709	521709	PF3D7_1412900.2	ubiquitin-conjugatingenzyme,putative	9.50599	35.316	16.8304	35.5744	15.8416	36.0124	0.269169	0.473104	0.439893	-0.249525	-0.245118	-0.273506	10
Pf3D7_13_v3	162417	163417	PF3D7_1303300	conservedPlasmodiumprotein,unknownfunction	14.9791	52.1646	22.3486	50.5686	23.9532	51.97	0.287151	0.441946	0.460904	-0.245157	-0.256808	-0.264747	10
Pf3D7_05_v3	1023807	1024807	PF3D7_0524800	ubiquitinfusiondegradationproteinUFD1,putative	11.2343	39.1419	16.5545	36.1624	17.5593	40.2174	0.287015	0.457782	0.43661	-0.24519	-0.250867	-0.274875	10
Pf3D7_12_v3	1001445	1002445	PF3D7_1224600	cytochromechemelyase,putative	13.8269	48.1916	17.6581	42.4345	20.5177	46.8484	0.286915	0.416126	0.437959	-0.245214	-0.266496	-0.274312	10
Pf3D7_05_v3	766403	767403	PF3D7_0518500	ATP-dependentRNAhelicaseDDX23,putative(DDX23)	13.8269	48.1916	18.4859	45.4725	21.5675	46.3093	0.286915	0.406529	0.465727	-0.245214	-0.270096	-0.262736	10
Pf3D7_06_v3	783854	784854	PF3D7_0618900.1	phosphatidylinositolN-acetylglucosaminyltransferasesubunitGPI1	13.8269	48.1916	19.8654	48.7066	20.2314	48.1962	0.286915	0.407858	0.419772	-0.245214	-0.269598	-0.281895	10
Pf3D7_06_v3	783854	784854	PF3D7_0618900.2	phosphatidylinositolN-acetylglucosaminyltransferasesubunitGPI1	13.8269	48.1916	19.8654	48.7066	20.2314	48.1962	0.286915	0.407858	0.419772	-0.245214	-0.269598	-0.281895	10
Pf3D7_10_v3	613375	614375	PF3D7_1015100	conservedprotein,unknownfunction	14.6911	51.2081	20.6931	46.6485	22.9035	49.1127	0.28689	0.443596	0.466346	-0.24522	-0.256189	-0.262478	10
Pf3D7_13_v3	2153662	2154662	PF3D7_1353900	proteasomesubunitalphatype-7,putative	10.9463	47.603	20.6931	44.6885	24.7167	48.6814	0.22995	0.463052	0.507724	-0.259051	-0.248889	-0.245228	10
Pf3D7_05_v3	681937	682937	PF3D7_0516400	phosducin-likeprotein,putative(PhLP3)	10.6582	47.3087	19.3136	47.1386	21.1857	41.7269	0.22529	0.409719	0.507723	-0.260183	-0.268899	-0.245229	10
Pf3D7_09_v3	1146697	1147697	PF3D7_0928500	conservedPlasmodiumprotein,unknownfunction	14.9791	52.2382	20.969	44.8845	16.7959	49.5979	0.286746	0.467177	0.338641	-0.245255	-0.247342	-0.315717	10
Pf3D7_08_v3	889971	890971	PF3D7_0819700	conservedPlasmodiumprotein,unknownfunction	12.6746	44.2185	19.5895	44.7865	17.9411	40.0018	0.286636	0.437397	0.448507	-0.245282	-0.258515	-0.269915	10
Pf3D7_12_v3	806198	807198	PF3D7_1220200	conservedPlasmodiumprotein,unknownfunction,pseudogene	14.6911	51.2817	20.6931	47.4326	21.9492	52.1856	0.286478	0.436263	0.420599	-0.24532	-0.25894	-0.28155	10
Pf3D7_04_v3	396828	397828	PF3D7_0408100	conservedPlasmodiumprotein,unknownfunction	15.5552	58.5656	26.2113	55.4687	22.6172	53.8568	0.265603	0.472542	0.419951	-0.250391	-0.245329	-0.28182	10
Pf3D7_14_v3	517693	518693	PF3D7_1412800	glycylpeptideN-tetradecanoyltransferase(NMT)	10.6582	37.2289	15.4509	35.4764	17.2731	37.7375	0.286288	0.435526	0.457717	-0.245366	-0.259217	-0.266076	10
Pf3D7_14_v3	1548418	1549418	PF3D7_1438400	metacaspase-likeprotein(MCA2)	12.6746	44.2921	19.5895	42.3365	19.9451	44.5842	0.286159	0.462709	0.447358	-0.245398	-0.249018	-0.270394	10
Pf3D7_11_v3	291180	292180	PF3D7_1107000	U6snRNA-associatedSm-likeproteinLSm4,putative(LSM4)	12.6746	44.2921	18.21	42.3365	20.4223	40.5409	0.286159	0.430125	0.503746	-0.245398	-0.261243	-0.246887	10
Pf3D7_02_v3	601212	602212	PF3D7_0214700	conservedPlasmodiumprotein,unknownfunction	15.5552	54.3719	23.1763	56.0567	22.9989	50.2987	0.286089	0.413444	0.457246	-0.245415	-0.267502	-0.266272	10
Pf3D7_12_v3	715165	716165	PF3D7_1218200	conservedPlasmodiumprotein,unknownfunction	7.48956	45.1014	21.245	44.9825	18.0365	41.5113	0.16606	0.472295	0.434496	-0.27457	-0.245422	-0.275756	10
Pf3D7_14_v3	681523	682523	PF3D7_1416700	conservedPlasmodiumprotein,unknownfunction	12.0985	42.3056	17.3822	39.3965	16.605	40.2713	0.285979	0.441212	0.412328	-0.245442	-0.257084	-0.284998	10
Pf3D7_13_v3	354318	355318	PF3D7_1307900	tripartitemotifprotein,putative	9.50599	33.2559	12.6918	37.9264	16.9868	34.9881	0.285844	0.334643	0.485502	-0.245474	-0.297068	-0.254492	10
Pf3D7_07_v3	710408	711408	PF3D7_0716100	proteinSDA1,putative(SDA1)	13.5388	47.3823	15.175	42.1405	19.1817	40.4331	0.285735	0.360105	0.474406	-0.245501	-0.287514	-0.259118	10
Pf3D7_10_v3	402211	403211	PF3D7_1010000	ribosomalproteinL43,mitochondrial,putative	10.6582	37.3025	16.2786	37.3384	16.7005	36.3359	0.285723	0.435975	0.459614	-0.245504	-0.259049	-0.265285	10
Pf3D7_11_v3	722789	723789	PF3D7_1119200	conservedprotein,unknownfunction	14.9791	52.4589	17.9341	47.5306	19.8497	45.5546	0.28554	0.377317	0.435734	-0.245548	-0.281057	-0.27524	10
Pf3D7_13_v3	806719	807719	PF3D7_1319500	conservedPlasmodiumprotein,unknownfunction	16.1314	56.5055	20.6931	52.0386	21.3766	53.6951	0.285484	0.397649	0.398111	-0.245562	-0.273428	-0.290925	10
Pf3D7_10_v3	794720	795720	PF3D7_1019500.1	conservedPlasmodiummembraneprotein,unknownfunction	10.0821	35.6103	16.2786	34.4964	13.2649	34.2872	0.283123	0.471893	0.386876	-0.246135	-0.245572	-0.295609	10
Pf3D7_10_v3	794720	795720	PF3D7_1019500.2	conservedPlasmodiummembraneprotein,unknownfunction	10.0821	35.6103	16.2786	34.4964	13.2649	34.2872	0.283123	0.471893	0.386876	-0.246135	-0.245572	-0.295609	10
Pf3D7_12_v3	1032065	1033065	PF3D7_1225400	conservedPlasmodiumprotein,unknownfunction	13.2508	46.4258	18.4859	43.4145	21.1857	44.1529	0.285419	0.4258	0.479826	-0.245578	-0.262866	-0.256859	10
Pf3D7_12_v3	737325	738325	PF3D7_1218700	conservedPlasmodiumprotein,unknownfunction	13.8269	48.4859	20.6931	51.9406	22.8081	45.8241	0.285174	0.398399	0.497732	-0.245637	-0.273147	-0.249394	10
Pf3D7_14_v3	1653547	1654547	PF3D7_1440500	allantoicase,putative	14.9791	52.5325	21.245	47.7266	23.9532	50.137	0.28514	0.44514	0.477755	-0.245645	-0.25561	-0.257722	10
Pf3D7_14_v3	2396331	2397331	PF3D7_1458300	conservedPlasmodiumprotein,unknownfunction	11.8105	41.4227	20.4172	44.1985	19.2771	48.4119	0.285121	0.461943	0.398189	-0.24565	-0.249305	-0.290892	10
Pf3D7_09_v3	640759	641759	PF3D7_0915000	typeIINADH:ubiquinoneoxidoreductase(NDH2)	12.0985	44.0714	19.0377	40.3765	20.9949	43.3443	0.27452	0.471504	0.484375	-0.248225	-0.245718	-0.254962	10
Pf3D7_03_v3	295594	296594	PF3D7_0306300	glutaredoxin1(GRX1)	11.5224	40.4662	17.1063	37.2404	15.8416	36.1202	0.284741	0.459348	0.43858	-0.245742	-0.250279	-0.274054	10
Pf3D7_13_v3	628175	629175	PF3D7_1314700	conservedPlasmodiumprotein,unknownfunction	13.2508	48.3387	20.969	44.4925	18.2274	41.6191	0.274124	0.471293	0.437958	-0.248321	-0.245797	-0.274313	10
Pf3D7_14_v3	97904	98904	PF3D7_1402700	U2snRNP-associatedSURPmotif-containingprotein,putative(SR140)	10.9463	38.4797	18.7618	41.7485	16.5096	39.3009	0.284469	0.449401	0.420082	-0.245808	-0.254011	-0.281765	10
Pf3D7_02_v3	386773	387773	PF3D7_0209300	2C-methyl-D-erythritol2,4-cyclodiphosphatesynthase(IspF)	14.9791	52.6796	21.245	50.1766	21.3766	48.1962	0.284343	0.423405	0.443533	-0.245839	-0.263765	-0.271989	10
Pf3D7_10_v3	720051	721051	PF3D7_1018100	conservedPlasmodiumprotein,unknownfunction	12.9627	45.6165	23.4522	52.0386	19.2771	42.9669	0.284167	0.450669	0.44865	-0.245882	-0.253535	-0.269856	10
Pf3D7_13_v3	1164807	1165807	PF3D7_1327900	conservedPlasmodiumprotein,unknownfunction	14.403	54.8869	25.9354	55.0766	21.7583	55.4742	0.262412	0.470897	0.392224	-0.251166	-0.245946	-0.293379	10
Pf3D7_12_v3	1350783	1351783	PF3D7_1232800	conservedPlasmodiumprotein,unknownfunction	12.3866	43.6299	16.5545	41.4545	15.269	34.449	0.283902	0.399341	0.443235	-0.245946	-0.272793	-0.272113	10
Pf3D7_12_v3	1051900	1052900	PF3D7_1225900	conservedPlasmodiumprotein,unknownfunction	15.8433	55.8434	21.245	47.5306	22.0446	53.2638	0.283709	0.446975	0.413876	-0.245993	-0.254921	-0.284353	10
Pf3D7_05_v3	327156	328156	PF3D7_0507900	conservedPlasmodiumprotein,unknownfunction	10.9463	38.6268	14.8991	39.2985	18.8	41.1339	0.283386	0.379126	0.457044	-0.246071	-0.280378	-0.266356	10
Pf3D7_09_v3	337064	338064	PF3D7_0907000	conservedPlasmodiumprotein,unknownfunction	7.48956	37.8175	16.5545	35.1824	15.269	36.1202	0.198045	0.470534	0.422727	-0.266801	-0.246082	-0.280663	10
Pf3D7_06_v3	221313	222313	PF3D7_0605200	conservedPlasmodiumprotein,unknownfunction	12.6746	44.7336	20.6931	44.5905	19.2771	40.9183	0.283335	0.46407	0.471112	-0.246084	-0.248508	-0.260491	10
Pf3D7_09_v3	400225	401225	PF3D7_0908600	ribosomalRNAmethyltransferase,putative	14.6911	51.8703	22.3486	52.8226	23.2852	51.5387	0.283228	0.423088	0.4518	-0.24611	-0.263884	-0.268542	10
Pf3D7_05_v3	837928	838928	PF3D7_0520300	U6snRNA-associatedSm-likeproteinLSm2,putative(LSM2)	10.0821	35.6103	12.14	34.4964	13.8375	36.6054	0.283123	0.351921	0.378018	-0.246135	-0.290585	-0.299302	10
Pf3D7_14_v3	468476	469476	PF3D7_1411500	conservedPlasmodiumprotein,unknownfunction	13.5388	47.8237	15.175	45.0805	18.0365	42.9669	0.283098	0.33662	0.419777	-0.246141	-0.296326	-0.281893	10
Pf3D7_13_v3	1559234	1560234	PF3D7_1338600	conservedPlasmodiumprotein,unknownfunction	9.79405	44.5128	20.1413	42.8265	16.3187	42.8051	0.220028	0.4703	0.381233	-0.261461	-0.24617	-0.297961	10
Pf3D7_13_v3	448407	449407	PF3D7_1310000	mitochondrialATPsynthasedeltasubunit,putative(OSCP)	14.1149	49.8838	18.7618	48.3146	21.7583	43.9912	0.282956	0.388326	0.494606	-0.246176	-0.276926	-0.250697	10
Pf3D7_10_v3	384293	385293	PF3D7_1009500	metallopeptidase,putative	8.92987	31.5636	14.6232	33.9084	14.4101	30.0283	0.282917	0.431256	0.479884	-0.246185	-0.260819	-0.256834	10
Pf3D7_13_v3	2318186	2319186	PF3D7_1358500	zincfingerprotein,putative	14.6911	51.9439	23.4522	54.1946	25.5756	53.8568	0.282826	0.432741	0.474882	-0.246207	-0.260262	-0.25892	10
Pf3D7_13_v3	1001382	1002382	PF3D7_1324200	micro-fibrillar-associatedprotein,putative	11.2343	39.7305	16.2786	39.7885	16.605	34.9342	0.282763	0.409128	0.475322	-0.246223	-0.269121	-0.258736	10
Pf3D7_13_v3	1562623	1563623	PF3D7_1338700	conservedPlasmodiumprotein,unknownfunction	13.2508	48.633	23.1763	49.2946	22.4263	49.4901	0.272465	0.470159	0.453147	-0.248724	-0.246223	-0.267981	10
Pf3D7_03_v3	576323	577323	PF3D7_0314200	conservedPlasmodiumprotein,unknownfunction	16.1314	57.0941	23.7281	54.8806	21.2812	44.9077	0.282541	0.432359	0.473888	-0.246277	-0.260405	-0.259334	10
Pf3D7_09_v3	1160580	1161580	PF3D7_0929000	transcriptioninitiationfactorTFIIDsubunit7,putative(TAF7)	10.0821	35.6838	13.5195	32.7324	16.9868	38.5462	0.28254	0.413031	0.440687	-0.246277	-0.267657	-0.273175	10
Pf3D7_08_v3	1028252	1029252	PF3D7_0823300	histoneacetyltransferaseGCN5(GCN5)	12.3866	43.8507	18.4859	43.7085	19.7543	39.8401	0.282472	0.422936	0.49584	-0.246293	-0.263941	-0.250183	10
Pf3D7_09_v3	1120831	1121831	PF3D7_0927500	dyneinlightchain,putative	12.6746	44.8807	20.4172	44.0025	17.2731	41.2417	0.282406	0.464001	0.418826	-0.246309	-0.248533	-0.282289	10
Pf3D7_03_v3	189680	190680	PF3D7_0303600	plasmoredoxin(Plrx)	12.6746	44.8807	19.0377	43.0225	18.9908	42.5356	0.282406	0.442506	0.446468	-0.246309	-0.256598	-0.270765	10
Pf3D7_13_v3	1384558	1385558	PF3D7_1333900	conservedPlasmodiumprotein,unknownfunction	12.9627	45.9108	19.8654	43.3165	18.5137	40.4331	0.282345	0.45861	0.457885	-0.246324	-0.250556	-0.266006	10
Pf3D7_14_v3	883898	884898	PF3D7_1421500	mitochondrialimportinnermembranetranslocasesubunitTIM8,putative(TIM8)	11.2343	39.804	14.6232	40.9645	13.7421	38.5462	0.28224	0.356973	0.35651	-0.24635	-0.28869	-0.308268	10
Pf3D7_05_v3	407397	408397	PF3D7_0509700	conservedPlasmodiumprotein,unknownfunction	13.8269	49.0009	18.4859	46.2565	17.8456	41.2417	0.282176	0.399639	0.432708	-0.246365	-0.272682	-0.276502	10
Pf3D7_11_v3	250418	251418	PF3D7_1105800	conservedPlasmodiumprotein,unknownfunction	11.8105	41.8641	19.3136	45.5705	20.3269	44.9077	0.282115	0.423818	0.452637	-0.24638	-0.26361	-0.268193	10
Pf3D7_12_v3	549388	550388	PF3D7_1212400	tetratricopeptiderepeatfamilyprotein,putative	12.6746	46.7937	24.004	53.4106	24.1441	47.8188	0.270861	0.449424	0.504908	-0.249114	-0.254003	-0.246402	10
Pf3D7_05_v3	547079	548079	PF3D7_0512700	orotatephosphoribosyltransferase(OPRT)	12.9627	45.9843	20.969	45.8645	17.9411	40.9722	0.281894	0.457195	0.437885	-0.246434	-0.251087	-0.274344	10
Pf3D7_13_v3	2176772	2177772	PF3D7_1354600	60SribosomalproteinL7-2,putative	12.9627	45.9843	19.5895	47.0406	18.3228	46.6867	0.281894	0.416438	0.392463	-0.246434	-0.266379	-0.29328	10
Pf3D7_03_v3	465585	466585	PF3D7_0310900	conservedPlasmodiumprotein,unknownfunction	13.8269	49.0745	19.3136	52.3326	21.6629	45.6624	0.281753	0.369055	0.474414	-0.246468	-0.284157	-0.259115	10
Pf3D7_13_v3	2717353	2718353	PF3D7_1368300	conservedPlasmodiumprotein,unknownfunction	11.2343	40.7605	17.6581	39.4945	20.136	39.894	0.275617	0.447103	0.504738	-0.247958	-0.254873	-0.246473	10
Pf3D7_05_v3	605830	606830	PF3D7_0514500	conservedPlasmodiummembraneprotein,unknownfunction	14.1149	50.1045	20.1413	46.4525	17.4639	42.6973	0.281709	0.433589	0.409016	-0.246479	-0.259944	-0.286379	10
Pf3D7_10_v3	903108	904108	PF3D7_1021800	schizontegressantigen-1(SEA1)	12.0985	53.0475	21.245	46.4525	22.9035	45.3929	0.228069	0.457349	0.504561	-0.259508	-0.251029	-0.246547	10
Pf3D7_13_v3	2352320	2353320	PF3D7_1359200	highmobilitygroupproteinB4,putative(HMGB4)	11.5224	45.8372	20.6931	47.5306	22.3309	44.2607	0.251377	0.435364	0.504531	-0.253847	-0.259278	-0.246559	10
Pf3D7_14_v3	2130757	2131757	PF3D7_1451900	ribosomebiogenesisproteinTSR1,putative(TSR1)	13.5388	48.118	17.6581	45.0805	24.9076	49.3823	0.281367	0.391702	0.504383	-0.246562	-0.27566	-0.246621	10
Pf3D7_05_v3	386456	387456	PF3D7_0509200	leucine-richrepeatprotein(LRR2)	15.2672	54.2983	18.21	55.5667	19.7543	49.8135	0.281173	0.327714	0.396565	-0.246609	-0.299667	-0.291569	10
Pf3D7_12_v3	929491	930491	PF3D7_1223100	cAMP-dependentproteinkinaseregulatorysubunit(PKAr)	8.06568	28.6942	12.4159	31.0664	11.6426	31.1604	0.281091	0.399657	0.373634	-0.246629	-0.272675	-0.301129	10
Pf3D7_12_v3	2017969	2018969	PF3D7_1249500	cutA,putative	13.2508	47.1615	21.7968	48.0206	22.0446	48.8431	0.280966	0.453905	0.451335	-0.246659	-0.252321	-0.268736	10
Pf3D7_04_v3	872638	873638	PF3D7_0419700	apicalmerozoiteprotein(Pf34)	13.5388	48.1916	18.21	43.6105	22.7126	46.4711	0.280937	0.41756	0.488747	-0.246666	-0.265958	-0.25314	10
Pf3D7_14_v3	826830	827830	PF3D7_1419900	YTHdomain-containingprotein,putative	14.403	51.2817	20.4172	52.7246	20.6131	46.2015	0.28086	0.387242	0.446157	-0.246685	-0.277333	-0.270895	10
Pf3D7_13_v3	1050415	1051415	PF3D7_1325300	conservedPlasmodiumprotein,unknownfunction	14.6911	52.3118	21.245	46.1585	18.9908	41.9965	0.280837	0.460262	0.4522	-0.24669	-0.249936	-0.268376	10
Pf3D7_13_v3	857444	858444	PF3D7_1320900	RNA-bindingprotein,putative	14.6911	52.3118	19.8654	44.9825	18.8954	49.8135	0.280837	0.441625	0.379323	-0.24669	-0.256929	-0.298758	10
Pf3D7_09_v3	1141887	1142887	PF3D7_0928200	conservedPlasmodiumprotein,unknownfunction	12.6746	45.175	14.3472	42.3365	16.5096	39.4627	0.280567	0.338885	0.41836	-0.246756	-0.295476	-0.282483	10
Pf3D7_14_v3	2568807	2569807	PF3D7_1463100	conservedPlasmodiumprotein,unknownfunction,pseudogene	12.9627	46.2051	19.5895	46.8445	20.804	46.7406	0.280547	0.418181	0.445095	-0.246761	-0.265725	-0.271338	10
Pf3D7_10_v3	232318	233318	PF3D7_1005200	conservedPlasmodiumprotein,unknownfunction	14.1149	50.3252	21.5209	50.4706	21.9492	46.9563	0.280474	0.426405	0.467439	-0.246779	-0.262639	-0.262023	10
Pf3D7_14_v3	2600941	2601941	PF3D7_1464300	conservedPlasmodiumprotein,unknownfunction	13.8269	51.2081	23.4522	54.2926	26.0527	51.7004	0.270014	0.431959	0.503917	-0.249319	-0.260555	-0.246815	10
Pf3D7_13_v3	690514	691514	PF3D7_1316600	choline-phosphatecytidylyltransferase(CCT)	9.50599	33.918	15.7268	38.7105	19.0862	40.8644	0.280264	0.406267	0.467062	-0.24683	-0.270195	-0.26218	10
Pf3D7_12_v3	734459	735459	PF3D7_1218600	arginine--tRNAligase,putative	11.8105	42.1584	17.9341	39.7885	14.0284	38.8157	0.280146	0.450736	0.36141	-0.246858	-0.25351	-0.306225	10
Pf3D7_08_v3	383798	384798	PF3D7_0807400	conservedPlasmodiumprotein,unknownfunction	14.1149	50.3988	19.5895	49.3926	21.1857	49.1127	0.280064	0.396608	0.431369	-0.246878	-0.273819	-0.27706	10
Pf3D7_10_v3	576079	577079	PF3D7_1014500	conservedPlasmodiumprotein,unknownfunction	13.2508	58.8599	23.7281	53.6066	25.9573	51.5387	0.225124	0.442634	0.503647	-0.260223	-0.25655	-0.246928	10
Pf3D7_14_v3	2206527	2207527	PF3D7_1453700	co-chaperonep23(P23)	11.8105	42.232	11.0363	45.9625	19.3725	47.118	0.279658	0.240115	0.411149	-0.246977	-0.332534	-0.28549	10
Pf3D7_05_v3	860563	861563	PF3D7_0521000	conservedPlasmodiumprotein,unknownfunction	13.5388	48.4123	19.5895	45.2765	18.6091	44.3686	0.279656	0.432664	0.41942	-0.246977	-0.260291	-0.282041	10
Pf3D7_14_v3	2803093	2804093	PF3D7_1468300	leucine-richrepeatprotein(LRR14.1)	13.5388	48.4123	23.7281	52.1366	23.0944	48.5197	0.279656	0.455114	0.47598	-0.246977	-0.251868	-0.258462	10
Pf3D7_13_v3	1304794	1305794	PF3D7_1331100	DEADboxhelicase,putative	10.6582	38.1118	13.7954	34.4964	14.4101	35.5811	0.279656	0.399908	0.404993	-0.246977	-0.27258	-0.288056	10
Pf3D7_14_v3	843211	844211	PF3D7_1420300	zincfingerprotein,putative	15.5552	55.6226	20.6931	51.6466	23.2852	49.5979	0.279656	0.400667	0.46948	-0.246977	-0.272296	-0.261172	10
Pf3D7_06_v3	1078495	1079495	PF3D7_0626800	pyruvatekinase(PyrK)	11.2343	41.0548	18.21	38.9065	18.4182	42.1582	0.273642	0.468045	0.436883	-0.248438	-0.247016	-0.274761	10
Pf3D7_05_v3	542093	543093	PF3D7_0512500	conservedPlasmodiumprotein,unknownfunction	15.2672	54.6662	22.9004	49.6866	20.804	50.137	0.27928	0.460897	0.414943	-0.247069	-0.249698	-0.283908	10
Pf3D7_13_v3	157644	158644	PF3D7_1303000	conservedPlasmodiumprotein,unknownfunction	12.9627	46.4258	19.0377	44.6885	18.0365	42.3739	0.279213	0.426009	0.425651	-0.247085	-0.262788	-0.279444	10
Pf3D7_14_v3	189868	190868	PF3D7_1405400	DNAmismatchrepairprotein,putative	12.6746	45.3957	19.3136	44.5905	17.4639	44.1529	0.279203	0.433133	0.395532	-0.247087	-0.260115	-0.292	10
Pf3D7_14_v3	430361	431361	PF3D7_1410700	conservedPlasmodiumprotein,unknownfunction	12.3866	44.3657	23.4522	50.8626	21.472	47.0102	0.279193	0.461089	0.456752	-0.24709	-0.249626	-0.266478	10
Pf3D7_03_v3	815069	816069	PF3D7_0319500	RNA-bindingprotein,putative	12.0985	43.4092	19.8654	46.3545	17.8456	44.1529	0.278708	0.428554	0.404177	-0.247208	-0.261833	-0.288396	10
Pf3D7_11_v3	1584012	1585012	PF3D7_1139700	adrenodoxinreductase,putative	15.2672	54.8133	24.2799	54.9786	27.4842	55.3124	0.278531	0.441625	0.49689	-0.247251	-0.256929	-0.249745	10
Pf3D7_14_v3	1532829	1533829	PF3D7_1437900	HSP40,subfamilyA,putative(ERdj3)	12.6746	49.4423	23.7281	50.7646	18.7045	48.951	0.256351	0.467414	0.382107	-0.252638	-0.247253	-0.297597	10
Pf3D7_10_v3	1052344	1053344	PF3D7_1025100	glutamine--fructose-6-phosphateaminotransferase[isomerizing],putative(GFPT)	14.403	51.7232	20.969	49.3926	19.8497	48.358	0.278463	0.424537	0.410474	-0.247267	-0.26334	-0.285771	10
Pf3D7_11_v3	1811942	1812942	PF3D7_1145600	conservedprotein,unknownfunction	14.1149	50.6931	24.5559	53.3126	20.804	49.8135	0.278438	0.460602	0.417638	-0.247273	-0.249809	-0.282784	10
Pf3D7_12_v3	298849	299849	PF3D7_1206600	DNA-directedRNApolymeraseIIIsubunit,putative	13.2508	47.603	17.1063	52.2346	21.0903	42.5356	0.278361	0.32749	0.495827	-0.247292	-0.299751	-0.250188	10
Pf3D7_14_v3	2433883	2434883	PF3D7_1459400	conservedPlasmodiumprotein,unknownfunction	12.6746	45.5429	20.6931	49.0006	20.6131	48.0884	0.2783	0.422303	0.42865	-0.247307	-0.264178	-0.278193	10
Pf3D7_14_v3	268192	269192	PF3D7_1407400	conservedPlasmodiumprotein,unknownfunction	12.6746	45.5429	20.1413	48.1186	20.2314	43.1286	0.2783	0.418576	0.469095	-0.247307	-0.265576	-0.261332	10
Pf3D7_06_v3	469549	470549	PF3D7_0611300	conservedPlasmodiumprotein,unknownfunction	12.0985	49.2216	20.6931	44.2965	18.8	37.8454	0.245797	0.46715	0.496758	-0.255202	-0.247352	-0.2498	10
Pf3D7_11_v3	1071252	1072252	PF3D7_1127600	CRAL/TRIOdomain-containingprotein,putative	9.79405	35.2424	14.8991	35.2804	13.3604	36.228	0.277905	0.422305	0.368787	-0.247403	-0.264177	-0.30315	10
Pf3D7_14_v3	789958	790958	PF3D7_1419000	conservedPlasmodiumprotein,unknownfunction	13.2508	47.7501	20.6931	47.9226	20.9949	43.0747	0.277503	0.431803	0.487407	-0.2475	-0.260614	-0.253698	10
Pf3D7_13_v3	2295137	2296137	PF3D7_1357900	pyrroline-5-carboxylatereductase	13.2508	47.7501	21.245	45.5705	22.9035	48.6814	0.277503	0.466201	0.470477	-0.2475	-0.247708	-0.260756	10
Pf3D7_13_v3	885764	886764	PF3D7_1321300	conservedPlasmodiummembraneprotein,unknownfunction	12.9627	46.7201	19.0377	49.0986	18.8954	40.5409	0.277454	0.387744	0.466082	-0.247512	-0.277144	-0.262588	10
Pf3D7_14_v3	709170	710170	PF3D7_1417300	cysteineproteaseATG4,putative(ATG4)	14.6911	56.0641	25.6595	54.9786	24.8121	53.5873	0.262041	0.466718	0.463022	-0.251256	-0.247514	-0.263864	10
Pf3D7_12_v3	1558409	1559409	PF3D7_1237400	conservedPlasmodiumprotein,unknownfunction	12.0985	43.6299	11.8641	41.2585	20.2314	40.5948	0.277298	0.287555	0.498374	-0.24755	-0.314735	-0.249126	10
Pf3D7_12_v3	402850	403850	PF3D7_1208700	conservedprotein,unknownfunction	13.8269	49.8838	20.4172	46.2565	16.7959	41.4035	0.277182	0.441391	0.405664	-0.247578	-0.257016	-0.287776	10
Pf3D7_11_v3	977436	978436	PF3D7_1124800	nuclearpreribosomalassemblyprotein,putative	11.5224	42.6735	19.3136	41.8465	16.7005	33.2629	0.270013	0.461534	0.502076	-0.24932	-0.249459	-0.247583	10
Pf3D7_05_v3	750161	751161	PF3D7_0518000	conservedprotein,unknownfunction	11.8105	42.6735	17.9341	38.7105	18.1319	40.5948	0.276764	0.463288	0.446656	-0.24768	-0.248801	-0.270687	10
Pf3D7_02_v3	270119	271119	PF3D7_0206600	DNA-directedRNApolymeraseIIIsubunitRPC10,putative	11.5224	41.6434	14.3472	37.4364	16.4142	37.0906	0.276692	0.383242	0.442543	-0.247697	-0.278834	-0.272401	10
Pf3D7_10_v3	610713	611713	PF3D7_1015000	FADsynthetase,putative	15.2672	55.1812	20.6931	50.8626	21.1857	47.6032	0.276674	0.406843	0.445048	-0.247702	-0.269979	-0.271357	10
Pf3D7_10_v3	344399	345399	PF3D7_1008200	endonuclease,putative	13.2508	47.8973	22.6245	50.3726	21.3766	47.2797	0.27665	0.449143	0.452131	-0.247707	-0.254108	-0.268405	10
Pf3D7_09_v3	693070	694070	PF3D7_0916500	ubiquitinfusiondegradationprotein1(UFD1)	12.3866	46.4994	20.969	44.9825	20.136	54.1803	0.266382	0.466159	0.371648	-0.250202	-0.247724	-0.301957	10
Pf3D7_09_v3	1277507	1278507	PF3D7_0932000	conservedPlasmodiumprotein,unknownfunction	9.21793	33.3294	11.8641	32.8304	9.35226	28.0875	0.276571	0.361375	0.332969	-0.247727	-0.287038	-0.318082	10
Pf3D7_14_v3	2338653	2339653	PF3D7_1457000	signalpeptidepeptidase(SPP)	9.21793	33.3294	14.6232	39.3965	14.7918	36.6054	0.276571	0.37118	0.404088	-0.247727	-0.283359	-0.288433	10
Pf3D7_12_v3	1080698	1081698	PF3D7_1226700	U3smallnucleolarRNA-interactingprotein2,putative(RRP9)	14.6911	53.1211	20.969	46.1585	21.5675	47.7649	0.276559	0.454283	0.451534	-0.24773	-0.25218	-0.268653	10
Pf3D7_13_v3	2068267	2069267	PF3D7_1351900	conservedPlasmodiumprotein,unknownfunction	10.9463	39.5833	16.8304	40.9645	16.4142	38.1149	0.276538	0.410853	0.43065	-0.247735	-0.268474	-0.277359	10
Pf3D7_10_v3	771454	772454	PF3D7_1019100	conservedPlasmodiumprotein,unknownfunction	15.8433	57.3149	22.6245	51.6466	22.0446	48.0345	0.276426	0.438064	0.458933	-0.247762	-0.258265	-0.265569	10
Pf3D7_13_v3	740027	741027	PF3D7_1317800	40SribosomalproteinS19(RPS19)	12.0985	43.7771	19.5895	47.5306	18.2274	43.3982	0.276366	0.412145	0.420004	-0.247777	-0.267989	-0.281798	10
Pf3D7_05_v3	626798	627798	PF3D7_0515200	conservedPlasmodiumprotein,unknownfunction	7.77762	34.8009	12.9677	27.8323	12.2152	32.0769	0.223489	0.465923	0.38081	-0.26062	-0.247812	-0.298138	10
Pf3D7_11_v3	1888639	1889639	PF3D7_1147400	conservedPlasmodiumprotein,unknownfunction	11.2343	40.6869	15.7268	37.5344	19.6588	39.9479	0.276116	0.418997	0.492111	-0.247837	-0.265419	-0.251737	10
Pf3D7_08_v3	836348	837348	PF3D7_0818400	rRNA-processingproteinFCF1,putative(FCF1)	10.9463	44.145	19.0377	40.8665	18.1319	41.1878	0.247962	0.465851	0.440225	-0.254676	-0.247839	-0.273368	10
Pf3D7_09_v3	665478	666478	PF3D7_0915900	conservedPlasmodiumprotein,unknownfunction	13.8269	50.1045	20.1413	56.3507	21.0903	50.6222	0.275961	0.357428	0.416622	-0.247875	-0.288519	-0.283208	10
Pf3D7_13_v3	2007450	2008450	PF3D7_1350100	lysine--tRNAligase(KRS1)	8.92987	32.373	8.27725	30.9684	16.4142	33.5325	0.275843	0.267281	0.489501	-0.247904	-0.322342	-0.252825	10
Pf3D7_10_v3	742906	743906	PF3D7_1018600	conservedPlasmodiumprotein,unknownfunction	15.2672	55.4019	22.0727	52.9206	20.6131	50.7839	0.275572	0.417091	0.405898	-0.247969	-0.266134	-0.287678	10
Pf3D7_11_v3	1441003	1442003	PF3D7_1136600	conservedPlasmodiumprotein,unknownfunction	14.9791	54.3719	20.6931	52.6266	23.1898	49.8135	0.275493	0.393206	0.465532	-0.247988	-0.275095	-0.262817	10
Pf3D7_12_v3	820086	821086	PF3D7_1220600	conservedPlasmodiumprotein,unknownfunction	10.6582	38.7004	15.175	42.6305	17.9411	42.3739	0.275403	0.355966	0.4234	-0.24801	-0.289067	-0.280382	10
Pf3D7_10_v3	1159531	1160531	PF3D7_1028000	methyltransferase,putative	7.77762	28.2528	9.38089	27.5383	13.2649	31.3761	0.275287	0.340649	0.422771	-0.248039	-0.294814	-0.280644	10
Pf3D7_11_v3	846429	847429	PF3D7_1122300	conservedPlasmodiumprotein,unknownfunction	15.2672	55.4755	17.9341	47.2366	21.1857	44.692	0.275206	0.379665	0.474038	-0.248058	-0.280176	-0.259272	10
Pf3D7_11_v3	764533	765533	PF3D7_1120200	conservedPlasmodiumprotein,unknownfunction	12.3866	45.0279	17.9341	39.9845	16.0324	37.4141	0.275087	0.448526	0.428512	-0.248087	-0.254339	-0.278251	10
Pf3D7_03_v3	310152	311152	PF3D7_0306900	40SribosomalproteinS23,putative	8.35374	30.3864	14.0713	30.7724	11.738	33.6942	0.274917	0.45727	0.348369	-0.248128	-0.251059	-0.311662	10
Pf3D7_14_v3	2030587	2031587	PF3D7_1449500	transcriptionfactorwithAP2domain(s),putative(ApiAP2)	9.50599	34.5802	15.7268	37.2404	15.8416	33.6403	0.274897	0.422305	0.470911	-0.248133	-0.264177	-0.260575	10
Pf3D7_11_v3	476984	477984	PF3D7_1112500	conservedprotein,unknownfunction	14.1149	51.3553	23.1763	53.0186	22.3309	46.6867	0.274848	0.437135	0.478314	-0.248145	-0.258613	-0.257489	10
Pf3D7_03_v3	217441	218441	PF3D7_0304400	60SribosomalproteinL44(RPL44)	13.8269	50.3252	20.4172	47.3346	18.9908	48.5736	0.274751	0.431338	0.39097	-0.248169	-0.260788	-0.293902	10
Pf3D7_05_v3	124616	125616	PF3D7_0503000	50SribosomalproteinL28,apicoplast,putative	10.0821	36.7139	12.9677	36.2604	14.6964	31.43	0.274613	0.357627	0.467591	-0.248202	-0.288444	-0.261959	10
Pf3D7_13_v3	2000181	2001181	PF3D7_1349800	nucleolarpreribosomalassociatedcytoplasmicATPase,putative	12.0985	44.0714	18.7618	40.7685	20.804	44.5842	0.27452	0.460203	0.466623	-0.248225	-0.249958	-0.262363	10
Pf3D7_14_v3	1772776	1773776	PF3D7_1443200	conservedPlasmodiumprotein,unknownfunction	11.8105	43.0413	19.0377	43.8065	19.9451	44.3146	0.274399	0.434586	0.45008	-0.248254	-0.25957	-0.26926	10
Pf3D7_02_v3	522431	523431	PF3D7_0212600	secretedproteinwithalteredthrombospondinrepeatdomain(SPATR)	10.6582	38.8476	13.7954	34.7904	18.6091	37.7914	0.274359	0.396529	0.492416	-0.248264	-0.273848	-0.25161	10
Pf3D7_14_v3	1894517	1895517	PF3D7_1446200	M17leucylaminopeptidase(LAP)	11.5224	48.4123	19.8654	47.4326	21.2812	42.5356	0.238006	0.418813	0.500315	-0.257094	-0.265487	-0.248317	10
Pf3D7_13_v3	2409966	2410966	PF3D7_1360300	conservedPlasmodiumprotein,unknownfunction	14.1149	51.5024	20.4172	44.9825	18.8954	43.3443	0.274063	0.453892	0.435937	-0.248336	-0.252326	-0.275155	10
Pf3D7_05_v3	317861	318861	PF3D7_0507700	nuclearproteinlocalizationprotein4,putative(NPL4)	14.1149	51.5024	22.3486	50.4706	21.472	48.0884	0.274063	0.442804	0.446511	-0.248336	-0.256486	-0.270747	10
Pf3D7_13_v3	1335901	1336901	PF3D7_1332300	traffickingproteinparticlecomplexsubunit2,putative(TRAPPC2)	12.0985	44.145	19.8654	45.0805	19.2771	42.6434	0.274063	0.440665	0.452054	-0.248336	-0.257289	-0.268437	10
Pf3D7_05_v3	528909	529909	PF3D7_0512100	conservedPlasmodiumprotein,unknownfunction	12.0985	44.145	17.9341	39.2985	16.5096	37.1984	0.274063	0.456356	0.443826	-0.248336	-0.251402	-0.271867	10
Pf3D7_07_v3	864313	865313	PF3D7_0719800	conservedPlasmodiumprotein,unknownfunction	12.0985	51.5024	18.7618	42.1405	22.14	44.2607	0.234911	0.44522	0.500218	-0.257846	-0.25558	-0.248357	10
Pf3D7_09_v3	916103	917103	PF3D7_0922600	glutaminesynthetase,putative	11.5224	42.0849	13.2436	41.7485	14.2193	40.1635	0.273789	0.317223	0.354035	-0.248402	-0.303603	-0.3093	10
Pf3D7_04_v3	509170	510170	PF3D7_0411200	conservedPlasmodiumprotein,unknownfunction	11.5224	42.0849	14.0713	41.1605	19.468	42.9669	0.273789	0.341864	0.453093	-0.248402	-0.294358	-0.268003	10
Pf3D7_13_v3	1902223	1903223	PF3D7_1347600	conservedPlasmodiumprotein,unknownfunction	10.9463	42.1584	21.7968	46.9426	18.5137	43.0208	0.259647	0.464329	0.430343	-0.251838	-0.24841	-0.277488	10
Pf3D7_13_v3	1271713	1272713	PF3D7_1330000.1	thioredoxin,putative	10.0821	36.861	17.6581	39.0045	17.1776	34.449	0.273517	0.45272	0.498639	-0.248469	-0.252766	-0.249016	10
Pf3D7_13_v3	1271713	1272713	PF3D7_1330000.2	thioredoxin,putative	10.0821	36.861	17.6581	39.0045	17.1776	34.449	0.273517	0.45272	0.498639	-0.248469	-0.252766	-0.249016	10
Pf3D7_04_v3	324725	325725	PF3D7_0406100	V-typeprotonATPasesubunitB	10.6582	38.9947	13.5195	37.2404	17.8456	40.7026	0.273324	0.363033	0.438439	-0.248515	-0.286416	-0.274113	10
Pf3D7_09_v3	385216	386216	PF3D7_0908300.1	conservedPlasmodiummembraneprotein,unknownfunction	9.50599	34.8009	15.175	38.5145	13.933	40.2713	0.273154	0.394007	0.345978	-0.248557	-0.274794	-0.312659	10
Pf3D7_09_v3	385216	386216	PF3D7_0908300.2	conservedPlasmodiummembraneprotein,unknownfunction	9.50599	34.8009	15.175	38.5145	13.933	40.2713	0.273154	0.394007	0.345978	-0.248557	-0.274794	-0.312659	10
Pf3D7_08_v3	217388	218388	PF3D7_0803500	AAAfamilyATPase,putative	15.5552	56.947	24.5559	55.0766	22.7126	49.544	0.273152	0.44585	0.458433	-0.248557	-0.255343	-0.265777	10
Pf3D7_04_v3	729462	730462	PF3D7_0416800	smallGTP-bindingproteinsar1(SAR1)	9.21793	33.7709	10.2086	34.5944	14.5055	33.4247	0.272955	0.295094	0.433975	-0.248605	-0.311906	-0.275973	10
Pf3D7_07_v3	667485	668485	PF3D7_0714600	conservedPlasmodiumprotein,unknownfunction	13.2508	48.5595	18.21	41.2585	20.4223	41.0261	0.272878	0.441364	0.497788	-0.248624	-0.257027	-0.24937	10
Pf3D7_13_v3	959666	960666	PF3D7_1322800	conservedPlasmodiumprotein,unknownfunction	10.6582	39.1419	14.6232	38.7105	13.7421	32.5082	0.272296	0.377758	0.422727	-0.248765	-0.280891	-0.280663	10
Pf3D7_10_v3	855785	856785	PF3D7_1021100	conservedPlasmodiumprotein,unknownfunction	12.3866	62.1708	25.3836	54.7826	24.335	53.749	0.199235	0.463352	0.452753	-0.266512	-0.248777	-0.268145	10
Pf3D7_12_v3	662561	663561	PF3D7_1216700	perforin-likeprotein2(PLP2)	13.5388	49.7366	21.7968	47.7266	21.9492	44.2607	0.27221	0.456701	0.495907	-0.248786	-0.251272	-0.250154	10
Pf3D7_10_v3	617940	618940	PF3D7_1015300	methionineaminopeptidase1b,putative(METAP1b)	14.1149	51.8703	20.4172	44.8845	20.2314	48.1423	0.272119	0.454883	0.420242	-0.248808	-0.251954	-0.281699	10
Pf3D7_12_v3	250899	251899	PF3D7_1205600	conservedPlasmodiumprotein,unknownfunction	9.50599	34.9481	16.5545	35.8684	17.6548	35.4194	0.272003	0.461534	0.49845	-0.248836	-0.249459	-0.249094	10
Pf3D7_10_v3	749715	750715	PF3D7_1018800	conservedprotein,unknownfunction	12.3866	45.5429	19.5895	44.8845	20.2314	42.3739	0.271977	0.436442	0.47745	-0.248843	-0.258873	-0.257849	10
Pf3D7_12_v3	113287	114287	PF3D7_1202100.1	conservedprotein,unknownfunction	10.0821	37.0818	15.4509	38.8085	17.9411	40.1096	0.271888	0.398132	0.447302	-0.248864	-0.273247	-0.270418	10
Pf3D7_12_v3	113287	114287	PF3D7_1202100.2	conservedprotein,unknownfunction	10.0821	37.0818	15.4509	38.8085	17.9411	40.1096	0.271888	0.398132	0.447302	-0.248864	-0.273247	-0.270418	10
Pf3D7_14_v3	2523419	2524419	PF3D7_1462200	conservedPlasmodiumprotein,unknownfunction	11.5224	42.3792	15.7268	40.4745	17.3685	39.4627	0.271888	0.388561	0.440124	-0.248864	-0.276838	-0.27341	10
[truncated: 3,510 more rows]
