# Supplementary material for: Comparative Heterochromatin Profiling Reveals Conserved and Unique Epigenome Signatures Linked to Adaptation and Development of Malaria Parasites
Source: Cell Host Microbe. 2018 Mar 14;23(3):407–420.e8. doi: 10.1016/j.chom.2018.01.008 (PMC5853956; doi:10.1016/j.chom.2018.01.008)
Supplement: Table S7. ChIP-Seq Libraries, Related to Tables S1–S6 and STAR Methods — Column A: information on the species, strains, clones, and stages of Plasmodium parasite samples harvested for ChIP-seq experiments. Column B: DNA sample type used for library preparation. Column C: antibodies used in the ChIP experiment. Column D: number of PCR cycles used in the first and second library amplification. Columns E and F: Number of reads before filtering (total) and after filtering for uniquely mapping reads (unique). Column G: versions of the reference genomes used for read mapping. [file mmc8.xlsx]

## Sheet: ChIP-seq library overview
Sample	Material	Antibody	# cycles during library preparation	total reads	unique reads with mapping quality ≥ 15	reference genome
P.falciparum-3D7-Ring stages	ChIP	α-PfHP1	4 + 10	4937861	3904772	PlasmoDB-26_Pfalciparum3D7
P.falciparum-3D7-Trophozoites	ChIP	α-PfHP1	4 + 10	5015196	3566972	PlasmoDB-26_Pfalciparum3D7
P.falciparum-3D7-Schizonts	ChIP	α-PfHP1	4 + 10	5365092	3786564	PlasmoDB-26_Pfalciparum3D7
P.falciparum-3D7-Schizonts	Input		4 + 10	22518049	20092846	PlasmoDB-26_Pfalciparum3D7
P.chaubaudi Schizonts	ChIP	α-PbHP1	4 + 10	27153859	22367465	PlasmoDB-26_Pchabaudichabaudi
P.chaubaudi Schizonts	Input		4 + 10	39314895	34654572	PlasmoDB-26_Pchabaudichabaudi
P.berghei Schizonts	ChIP	α-PbHP1	4 + 10	29907702	15331965	PlasmoDB-26_PbergheiANKA
P.berghei Schizonts	Input		4 + 10	41760703	34220991	PlasmoDB-26_PbergheiANKA
P.yoelii Schizonts	ChIP	α-PbHP1	4 + 10	25733722	19175192	PlasmoDB-26_PyoeliiyoeliiYM
P.yoelii Schizonts	Input		4 + 10	50810442	43390060	PlasmoDB-26_PyoeliiyoeliiYM
P.vivax Schizonts	ChIP	α-PvHP1	4 + 10	13301432	5244710	PlasmoDB-29_PvivaxP01
P.vivax Schizonts	Input		4 + 10	24305421	18439350	PlasmoDB-29_PvivaxP01
P.knowlesi-A1-C1 Schizonts	ChIP	α-PvHP1	4 + 10	20452553	14643677	PlasmoDB-26_PknowlesiH
P.knowlesi-A1-C1 Schizonts	Input		4 + 10	61676867	50310912	PlasmoDB-26_PknowlesiH
P.knowlesi-A1-H1 Schizonts	ChIP	α-PvHP1	4 + 10	16969998	12401394	PlasmoDB-26_PknowlesiH
P.knowlesi-A1-H1 Schizonts	Input		4 + 10	49050214	42790887	PlasmoDB-26_PknowlesiH
P.falciparum-PF2004-Schizonts	ChIP	α-PfHP1	4 + 8	11949753	6588431	draft Pf2004 genome assembly
P.falciparum-PF2004-Schizonts	Input		4 + 8	17757720	14509053	draft Pf2004 genome assembly
P.falciparum-PF2004-Gam II/III	ChIP	α-PfHP1	4 + 8	9356121	6118758	draft Pf2004 genome assembly
P.falciparum-PF2004-Gam II/III	Input		4 + 8	15820070	10697859	draft Pf2004 genome assembly
P.falciparum-PF2004-Gam IV/V	ChIP	α-PfHP1	4 + 8	24435280	16712651	draft Pf2004 genome assembly
P.falciparum-PF2004-Gam IV/V	Input		4 + 8	24292976	18947957	draft Pf2004 genome assembly
P.falciparum-PF2004-Schizonts	ChIP	α-PfHP1	4 + 8	11949753	3471497	PlasmoDB-26_Pfalciparum3D7
P.falciparum-PF2004-Schizonts	Input		4 + 8	17757720	13591587	PlasmoDB-26_Pfalciparum3D7
P.falciparum-PF2004-Gam II/III	ChIP	α-PfHP1	4 + 8	9356121	3624390	PlasmoDB-26_Pfalciparum3D7
P.falciparum-PF2004-Gam II/III	Input		4 + 8	15820070	10203962	PlasmoDB-26_Pfalciparum3D7
P.falciparum-PF2004-Gam IV/V	ChIP	α-PfHP1	4 + 8	24435280	10478748	PlasmoDB-26_Pfalciparum3D7
P.falciparum-PF2004-Gam IV/V	Input		4 + 8	24292976	18549173	PlasmoDB-26_Pfalciparum3D7
P.falciparum-NF135-Schizonts	ChIP	α-PfHP1	4 + 10	3373841	2052456	PlasmoDB-26_Pfalciparum3D7
P.falciparum-NF135-Schizonts	Input		4 + 10	21732573	18287265	PlasmoDB-26_Pfalciparum3D7
P.falciparum-NF54-Schizonts	ChIP	α-PfHP1	4 + 10	3818186	2868407	PlasmoDB-26_Pfalciparum3D7
P.falciparum-NF54-Schizonts	Input		4 + 10	23765853	21585302	PlasmoDB-26_Pfalciparum3D7
P.falciparum-isolates-Midgut oocysts	ChIP	α-H3K9me3 (Abcam ab8898)	(Gómez-Díaz et al., 2017)	964157	464130	PlasmoDB-26_Pfalciparum3D7
P.falciparum-isolates-Midgut oocysts	Input		(Gómez-Díaz et al., 2017)	637637	504638	PlasmoDB-26_Pfalciparum3D7
P.falciparum-isolates-Salivary gland sporozoites	ChIP	α-H3K9me3 (Abcam ab8898)	(Gómez-Díaz et al., 2017)	5617393	3309287	PlasmoDB-26_Pfalciparum3D7
P.falciparum-isolates-Salivary gland sporozoites	Input		(Gómez-Díaz et al., 2017)	2101557	1907461	PlasmoDB-26_Pfalciparum3D7
